# Supplementary material for: Closed-loop optogenetic activation of peripheral or central neurons modulates feeding in freely moving Drosophila
Source: eLife. 2019 Jul 19;8:e45636. doi: 10.7554/eLife.45636 (PMC6668987; doi:10.7554/eLife.45636)
Supplement: Figure 1—source data 1. [file elife-45636-fig1-data1.xlsx]

## Sheet: Figure 1-figure suplement 2
	Figure 1-figure supplement 2e	video captured at 178 frame/s = 5.6 ms/frame
		frames	time (ms)
		3	16.8
		5	28
		10	56
		8	44.8
		4	22.4
		7	39.2
		9	50.4
		7	39.2
