# Supplementary material for: Closed-loop optogenetic activation of peripheral or central neurons modulates feeding in freely moving Drosophila
Source: eLife. 2019 Jul 19;8:e45636. doi: 10.7554/eLife.45636 (PMC6668987; doi:10.7554/eLife.45636)
Supplement: Figure 2—source data 1. [file elife-45636-fig2-data1.xlsx]

## Sheet: Figure 2
		Preference Index (Gr64f>CsChrimson)															Sips/interactions (Gr64f>CsChrimson)
	Figure 2D	Ret						No Ret								Figure 2E	Ret light						Ret non light						No Ret light						No Ret non light
	MW/cm2	0	0.121053	1.85263	6.56316	11.2684	16.4421	0	0.121053	1.85263	6.56316	11.2684	16.4421			MW/cm2	0	0.121053	1.85263	6.56316	11.2684	16.4421	0	0.121053	1.85263	6.56316	11.2684	16.4421	0	0.121053	1.85263	6.56316	11.2684	16.4421	0	0.121053	1.85263	6.56316	11.2684	16.4421
		0.462069	0.51	0.772754	0.662677	0.696697	0.609615	-0.423729	0.3375	0.0957447	0.0505051	0.16129	0.114907				106	151	1490	764	1695	837	39	49	191	155	303	203	34	107	103	104	90	359	84	53	85	94	65	285
		-0.911111	-0.287879	0.648352	0.423729	0.635523	0.428094	0.0434783	0.212766	0.38539	0.606557	-0.166667	-0.347639				2	94	600	126	884	427	43	170	128	51	197	171	132	114	275	49	115	152	121	74	122	12	161	314
		0.463768	0.539715	0.689581	0.461333	0.466297	0.562232	0.144201	0.333333	-0.180952	0.571429	-0.113772	0.381762				101	378	1573	274	794	546	37	113	289	101	289	153	365	224	43	55	148	447	273	112	62	15	186	200
		-0.909091	0.722397	0.845304	0.632148	0.522673	0.475651	-0.137255	0.607843	-0.495495	0.178295	0.0828026	-0.211155				1	273	1336	528	638	1303	21	44	112	119	200	463	22	41	28	152	85	99	29	10	83	106	72	152
		-0.108808	0.666667	0.665962	0.693316	0.647727	0.344371	-0.277778	0.2125	0.861111	-0.449736	0.088968	-0.387097				86	85	394	1292	145	406	107	17	79	234	31	198	26	194	134	52	153	95	46	126	10	137	128	215
		0.140845	0.545064	0.639344	0.76569	0.692619	0.52439	0.240506	0.0947368	0.441177	0.04	-0.456989	-0.0414938				81	180	50	422	837	250	61	53	11	56	152	78	49	104	147	117	101	231	30	86	57	108	271	251
		0.692308	0.345454	0.603257	0.345771	0.6	0.331179	0.0263158	0.191919	0.428571	0.722222	-0.30047	0.620321				242	74	1083	541	444	412	44	36	268	263	111	207	78	118	20	279	149	303	74	80	8	45	277	71
		-0.0318471	0.652632	0.31058	0.839386	0.657447	0.0222222	0.366337	0.229167	-0.757282	-0.214953	-0.0394265	0.277419				76	314	192	1798	779	207	81	66	101	157	161	198	138	59	50	126	134	99	64	37	362	195	145	56
		-0.757576	0.333333	0.941435	0.806841	0.593388	0.542135	0.816667	-0.266409	-0.684211	0.217082	-0.186667	-0.264957				4	30	663	898	482	549	29	15	20	96	123	163	109	95	3	342	61	43	11	164	16	220	89	74
		-0.150943	0.105882	0.205882	0.721018	0.566092	0.179487	0.21656	0.0207469	-0.433962	0.123288	-0.50152	-0.520661				45	47	41	913	545	115	61	38	27	148	151	80	191	123	30	41	82	29	123	118	76	32	247	92
		-0.151042	0.808696	0.842818	0.460345	0.681086	-0.086351	-0.0878049	-0.340659	0.333333	-0.22449	-0.327434	-0.285714				163	312	680	847	991	164	221	33	58	313	188	195	187	60	20	38	38	25	223	122	10	60	75	45
		-0.0550162	0.442177	0.805195	0.592314	0.397701	0.431871	0.210526	0.0285714	0.441177	-0.779614	-0.530201	-0.404255				146	212	139	953	608	310	163	82	15	244	262	123	161	72	49	40	35	14	105	68	19	323	114	33
		-0.20524	-0.0329218	0.147541	0.588595	0.418868	0.639083	-0.52459	-0.0928962	0.054755	0.670034	-0.163218	0.612245				91	235	70	780	188	822	138	251	52	202	77	181	29	83	183	248	182	79	93	100	164	49	253	19
		0.774648	0.267327	0.853547	0.635037	0.901961	0.823183	-0.129412	-0.246512	-0.0983051	-0.0393701	-0.394078	-0.289855				126	64	810	1456	582	464	16	37	64	325	30	45	37	81	133	61	133	98	48	134	162	66	306	178
		-0.0681818	0.0909091	0.632867	0.686382	0.278195	0.59466	0.5	0.0994764	0.261905	-0.304348	0.419355	-0.272727				41	36	467	613	510	657	47	30	105	114	288	167	279	105	53	64	44	16	93	86	31	120	18	28
		0.876543	0.841121	0.816092	0.466267	0.542692	0.421053	0.121339	0.315068	-0.401709	0.177993	0.28421	-0.633333				76	197	632	489	533	162	5	17	64	178	158	66	134	240	35	182	61	11	105	125	82	127	34	49
		0.123288	0.712934	0.92	0.222661	0.812109	0.856148	-0.968254	-0.257485	-0.230769	-0.22549	0.443662	0.186207				82	543	672	464	434	400	64	91	28	295	45	31	2	62	45	79	205	172	124	105	72	125	79	118
		0.0819672	0.59041	0.654962	0.495652	0.397436	-0.0187393	0.342995	0.432432	-0.414634	-0.156463	-0.0990991	-0.0782609				33	796	542	1032	327	288	28	205	113	348	141	299	139	212	60	124	100	106	68	84	145	170	122	124
		0.0173913	0.400673	0.390476	0.779817	0.290611	0.438235	-0.236749	0.186761	-0.106061	0.570094	0.542416	-0.117647				117	416	73	1067	433	489	113	178	32	132	238	191	108	251	59	84	300	45	175	172	73	23	89	57
		-0.14121	0.274162	0.518732	0.513513	0.734299	0.683333	-0.0508475	-0.0798722	-0.0263158	0.00965108	-0.450479	-0.333333				149	323	527	1064	359	606	198	184	167	342	55	114	56	144	74	680	86	30	62	169	78	667	227	60
		0.679012	0.451379	0.219512	0.558997	0.610309	0.429939	0.342282	-0.0109489	0.345133	-0.277937	-0.158177	0.822581				136	500	100	1057	781	1046	26	189	64	299	189	417	100	271	76	252	157	113	49	277	37	446	216	11
		0.1	0.515267	0.828326	0.555783	0.520767	0.722934	-0.0451613	-0.464567	-0.29064	-0.741935	0.0434783	-0.798995				66	397	852	760	476	740	54	127	80	217	150	119	74	34	72	32	216	20	81	93	131	216	198	179
		-0.00436681	0.613559	0.75576	0.379182	0.752326	0.814894	-0.148148	-0.206897	-0.185185	-0.179811	-0.12426	0.174312				114	238	1143	371	1507	853	115	57	159	167	213	87	46	92	66	130	74	64	62	140	96	187	95	45
		-0.362319	0.0229885	0.78329	0.880597	0.388889	0.00262467	0.6	0.169491	-0.336956	-0.367789	-0.42953	-0.131707				44	178	1366	1386	475	191	94	170	166	88	209	190	176	69	122	263	85	89	44	49	246	569	213	116
		-0.657143	0.601648	0.708396	0.839462	0.280101	0.429022	-0.636364	0.0106952	0.366907	0.233898	-0.365079	0.439528				12	583	1699	2326	505	453	58	145	290	203	284	181	20	189	190	182	100	488	90	185	88	113	215	190
		-0.28421	0.514286	0.848075	0.716535	0.291667	0.430014	-0.399103	0.59707	-0.232704	-0.0335196	-0.192744	-0.224359				102	159	888	1090	155	991	183	51	73	180	85	395	67	218	122	173	178	121	156	55	196	185	263	191
		-0.195876	-0.15873	0.865385	0.830675	0.584775	-0.0235131	-0.706767	0.642857	-0.319527	0.171315	0.700599	0.596639				39	53	1455	1492	458	353	58	73	105	138	120	370	39	92	115	147	142	95	227	20	223	104	25	24
		-0.649123	0.0165746	0.922616	0.773836	0.397101	0.548556	-0.0222222	0.0777778	-0.181946	-0.184943	0.0358974	-0.463415				20	92	1764	800	241	295	94	89	71	102	104	86	66	97	290	249	202	77	69	83	419	362	188	210
		-0.274854	0.642276	0.820442	0.924406	0.55205	0.519737	-0.121622	-0.41573	0.111111	0.113821	-0.148148	-0.279152				62	101	659	1782	492	231	109	22	65	70	142	73	65	26	350	137	161	102	83	63	280	109	217	181
		0.487179	0.409396	0.64932	0.832108	0.918367	0.481865	0.25		0.0883721	0.188235	0.138614	-0.254753				290	105	1030	1495	658	286	100	44	219	137	28	100	25		117	202	115	196	15		98	138	87	330
		-0.0416667		0.705382		0.732984	0.511682	0.2		0.254054		0.478049	0.361446				46		1204		662	647	50		208		102	209	198		116		303	452	132		69		107	212
		0.333333		0.902251		0.660485	0.6	-0.184466		0.320197		0.382114	-0.266187				6		1479		582	472	3		76		119	118	42		134		170	153	61		69		76	264
				0.479714		0.460843	0.282927			0.174603		0.389313	0.296214						310		485	263			109		179	147			74		91	291			52		40	158
				-0.157025		0.65251	0.5			-0.203704		-0.518717	-0.0892019						102		642	495			140		135	165			43		45	97			65		142	116
				0.838735						0.163347		-0.157895	-0.0738255						1163						102						146		136	207			105		187	240
				0.884196						0.717391		0.137466	0.0714286						1383						85						79		211	90			13		160	78
				0.644283						-0.0505495		-0.156425	0.30064						453						98						216		151	305			239		207	164
										-0.681818		0.225806	-0.339623																		28		95	140			148		60	284
		Preference Index (Gr66a>CsChrimson)															Sips/interactions (Gr66a>CsChrimson)
	Figure 2I	Ret						No Ret								Figure 2J	Ret light						Ret non light						No Ret light						No Ret non light
	MW/cm2	0	0.121053	1.85263	6.56316	11.2684	16.4421	0	0.121053	1.85263	6.56316	11.2684	16.4421			MW/cm2	0	0.121053	1.85263	6.56316	11.2684	16.4421	0	0.121053	1.85263	6.56316	11.2684	16.4421	0	0.121053	1.85263	6.56316	11.2684	16.4421	0	0.121053	1.85263	6.56316	11.2684	16.4421
		0.0181818	-0.501639	-0.238095	-0.466667	-0.375	-0.452632	0.416667	-0.00854701	-0.640523	-0.118644	0.582734	-0.340314				28	76	8	8	45	26	27	229	13	22	99	69	34	58	55	78	110	63	14	59	251	99	29	128
		0.261261	-0.462963	-0.240506	0.0789474	-0.409091	-0.819743	0.264957	0.142857	0.0526316	-0.392405	0.0482759	0.307493				70	29	30	41	13	21	41	79	49	35	31	212	74	24	60	24	76	253	43	18	54	55	69	134
		-0.111111	0.180328	0.357798	-0.706422	0.105691	-0.888889	-0.458333	0.203704	0.625	-0.242424	-0.227907	-0.802326				20	72	74	16	68	1	25	50	35	93	55	17	13	65	26	25	83	34	35	43	6	41	132	310
		0.320197	-0.294118	-0.521127	-0.725807	-0.335968	-0.752727	-0.283582	-0.561404	0.763441	0.150685	-0.493421	0.153846				134	18	17	17	168	34	69	33	54	107	338	241	72	25	246	84	77	30	129	89	33	62	227	22
		-0.151515	-0.412429	-0.180328	-0.4375	-0.489899	-0.52	0.142857	0.0444445	-0.382353	-0.323529	-0.015625	0.626911				42	52	50	27	101	12	57	125	72	69	295	38	12	94	21	23	63	266	9	86	47	45	65	61
		0.192053	0.027027	-0.767241	-0.367347	-0.644628	-0.393258	-0.196078	-0.367816	0.130435	0.136364	0.0784314	-0.247706				90	19	27	31	43	27	61	18	205	67	199	62	41	55	52	25	55	41	61	119	40	19	47	68
		-0.903226	-0.159236	-0.640719	-0.762557	-0.818182	-0.681159	0.0629371	0.630435	-0.288889	-0.0775194	0.868613	-0.845455				6	66	30	26	21	11	118	91	137	193	210	58	76	150	16	238	128	17	67	34	29	278	9	203
		-0.30303	-0.372093	-0.0352941	-0.662651	-0.471074	-0.701658	-0.145985	-0.462687	0.59116	-0.280899	-0.619048	-0.206612				46	27	41	42	32	27	86	59	44	207	89	154	117	18	144	32	8	96	157	49	37	57	34	146
		0.514286	0.360465	-0.380645	-0.730994	-0.104167	-0.628415	-0.555556	0.341693	0.544304	0.383178	0.836735	0.533333				106	117	48	23	86	34	34	55	107	148	106	149	8	214	61	74	45	69	28	105	18	33	4	21
		0.0177515	0.0740741	-0.263158	0.0576923	-0.421687	-0.625	0.311475	0.755102	-0.105882	-0.313673	-0.232759	-0.422819				86	58	49	110	24	36	83	50	84	98	59	156	80	43	38	128	89	43	42	6	47	245	143	106
		-0.097561	-0.537415	-0.158879	-0.0782609	-0.362637	-0.3	-0.45946	0.274074	-0.5	0.264368	0.235556	0.0801394				37	34	45	106	29	35	45	113	62	124	62	65	20	86	17	110	139	155	54	49	51	64	86	132
		-0.187817	-0.536723	-0.194521	0.63522	-0.87234	-0.511628	0.49	-0.127273	-0.522388	0.15942	0.620915	-0.125581				80	41	147	130	3	21	117	136	218	29	44	65	298	24	16	80	124	94	102	31	51	58	29	121
		0.529412	0.0493827	-0.060241	-0.488	-0.813953	-0.991935	-0.384615	0.0596027	-0.526316	-0.386139	-0.45946	0.147727				39	85	39	128	16	1	12	77	44	372	156	247	4	80	9	62	10	101	9	71	29	140	27	75
		-0.571429	0.313433	-0.0491803	-0.317073	-0.476923	-0.238095	0.2	-0.182796	-0.245902	-0.574468	-0.447964	0.348315				12	44	29	28	17	16	44	23	32	54	48	26	36	38	69	10	61	120	24	55	114	37	160	58
		0.2827	0.360656	-0.428571	-0.762557	-0.188406	-0.576923	0.508417	0.4375	0.461539	0.5	0.0952381	-0.234043				152	83	10	42	28	33	85	39	25	122	41	123	224	23	76	150	23	54	73	9	28	50	19	87
		0.702703	0.322314	-0.5	-0.487805	-0.728814	-0.612903	0.428571	0.0232558	0.300668	0.486111	0.451505	0.0875				63	80	38	14	32	24	11	41	114	146	204	100	15	22	292	321	217	87	6	21	157	111	82	73
		0.183673	-0.826667	-0.320755	-0.825	-0.769231	-0.703704	0.432624	-0.69697	0.20339	-0.369748	-0.329032	0.0702703				29	13	54	29	15	8	20	137	105	278	115	46	101	5	71	75	52	99	40	28	47	163	103	86
		-0.0461539	-0.330275	0.325301	-0.811075	-0.693548	0.297297	0		0.179487	0.0869565	0.449664	0.941176				31	73	55	22	19	24	34	145	28	238	105	13	18		23	50	108	66	18		16	42	41	2
		0.378378	-0.217391	0	-0.830769	-0.235294	-0.507692	0.166667		-0.661972	-0.166667	-0.372549	-0.380952				102	36	63	18	52	16	46	56	63	170	84	49	98		12	30	16	13	70		59	42	35	29
		0.0523077	0.0714286	-0.16129	-0.808511		-0.460317	-0.741414		0.0294118	0.042735	0.84127	-0.585714				171	30	39	20		17	154	26	54	252		46	64		70	61	58	29	431		66	56	5	111
		-0.0232558	-0.12766	-0.3125	-0.852941		-0.595855	0.272727		0.0588235	-0.240741	0.434783	0.263158				21	41	11	9		39	22	53	21	80		154	7		9	41	165	12	4		8	67	65	7
		-0.368421	-0.622951	-0.405405	-0.797753		-0.487179	-0.31579			-0.394659	-0.677419	-0.278195				30	23	22	5		30	65	99	52	5		87	13			102	10	96	25			235	52	170
		0.364341	-0.372881	-0.46988	0		-0.666667	-0.631579			-0.0204082	-0.0508475	-0.0807018				88	37	22	84		19	41	81	61	136		95	7			24	28	131	31			25	31	154
		0.363636		0	-0.236364		-0.608696	0.666667			0.736264	-0.324675	-0.216				135		27	13		9	63		27	58		37	35			237	78	49	7			36	153	76
		0.577778		-0.271028	-0.633803		-0.59633	-0.0186916					-0.288136				71		39	10		22	19		68	83		87	105					21	109					38
		0.290323		-0.394737	-0.784946		-0.69863	0.0437956					-0.189189				20		23	7		11	11		53	61		62	143					15	131					22
		0.185714		0.2	-0.794118			-0.0263158					-0.0463576				83		15				57		10				74					72	78					79
		-0.333333		-0.333333									-0.365854				6		16				12		32									91						196
				-0.709091									-0.480769						8						47									54						154

## Sheet: Figure 2-figure supplement 1
		Figure 2-figure supplement 1A	Preference Index (Gr64f activation) (0 mW/cm2)
			Ret																																No ret
			0	0	0	0	0	0	0	0	0	0	0	0	0	0	0	0	0	0	0	0	0	0	0	0	0	0	0	0	0	0	0	0	0	0	0	0	0	0	0	0	0	0	0	0	0	0	0
			0	0	0	0	0	0	0	0	0	0	0	0	0	0	0	0	0	0	0	0	0	0	0	0	0	0	0	0	0	0	0	0	0	0	0	0	0	0	0	0	0	0	0	0	0	0	0
			0	0	0	0	0	0	0	0	0	0	0	0	0	0	0	0	0	0	0	0	0	0	0	0	0	0	0	0	0	0	0	0	0	0	0	0	0	0	0	0	0	0	0	0	0	0	0
			0	0	0	0	0	0	0	0	0	0	0	0	0	0	0	0	0	0	0	0	0	0	0	0	0	0	0	0	0	0	0	0	0	0	0	0	0	0	0	0	0	0	0	0	0	0	0
			0	0	0	0	0	0	0	0	0	0	0	0	0	0	0	0	0	0	0	0	0	0	0	0	0	0	0	0	0	0	0	0	0	0	0	0	0	0	0	0	0	0	0	0	0	0	0
			0	0	0	0	0	0	0	0	0	0	0	0	0	0	0	0	0	0	0	0	0	0	0	0	0	0	0	0	0	0	0	0	0	0	0	0	0	0	0	0	0	0	0	0	0	0	0
			0	0	0	0	0	0	0	0	0	0	0	0	0	0	0	0	0	0	0	0	0	0	0	0	0	0	0	0	0	0	0	0	0	0	0	0	0	0	0	0	0	0	0	0	0	0	0
			0	0	0	0	0	0	0	0	0	0	0	0	0	0	0	0	0	0	0	0	0	0	0	0	0	0	0	0	0	0	0	0	0	0	0	0	0	0	0	0	0	0	0	0	0	0	0
			0	0	0	0	0	0	0	0	0	0	0	0	0	0	0	0	0	0	0	0	0	0	0	0	0	0	0	0	0	0	0	0	0	0	0	0	0	0	0	0	0	0	0	0	0	0	0
			0	0	0	0	0	0	0	0	0	0	0	0	0	0	0	0	0	0	0	0	0	0	0	0	0	0	0	0	0	0	0	0	0	0	0	0	0	0	0	0	0	0	0	0	0	0	0
			0	0	0	0	0	0	0	0	0	0	0	0	0	0	0	0	0	0	0	0	0	0	0	0	0	0	0	0	0	0	0	0	0	0	0	0	0	0	0	0	0	0	0	0	0	0	0
			0	0	0	0	0	0	0	0	0	0	0	0	0	0	0	0	0	0	0	0	0	0	0	0	0	0	0	0	0	0	0	0	0	0	0	0	0	0	0	0	0	0	0	0	0	0	0
			0	0	0	0	0	0	0	0	0	0	0	0	0	0	0	0	0	0	0	0	0	0	0	0	0	0	0	0	0	0	0	0	0	0	0	0	0	0	0	0	0	0	0	0	0	0	0
			0	0	0	0	0	0	0	0	0	0	0	0	0	0	0	0	0	0	0	0	0	0	0	0	0	0	0	0	0	0	0	0	0	0	0	0	0	0	0	0	0	0	0	0	0	0	0
			0	0	0	0	0	0	0	0	0	0	0	0	0	0	0	0	0	0	0	0	0	0	0	-0.714286	0	0	0	0	0	0	0	0	0	0	0	0	0	0	0	0	0	0	0	0	0	0	0
			0	0	0	0	0	0	0	0	0	0	0	0	0	0	0	0	0	0	0	0	0	0	0	-0.5	0	0	0	0	0	0	0	0	0	0	0	0	0	0	0	0	-0.5	0	0	0	0	0	0
			0	0	0	0	0	0	0	0	0	0	0	0	0	0	0	0	0	0	0	0	0	0	0	-0.5	0	0.333333	0	0	0	0	0	0	0	0	0	0	0	0	0	0	-0.5	0	0	0	0	0	0
			0	0	0	0	0	0	0	0	0	0	0	0	0	0	0	0	0	0	0	0	0	0	0	-0.555556	0	0.333333	0	0	0	0	0	0	0	0	0	0	0	0	0	0	-0.5	0	0	0	0	0	0
			0	0	0	0	0	0	0	0	0	0	0	0	0	0	0	0	0	0	0	0	0	0	0	-0.6	0	0.333333	0	0	0	0	0	0	0	0	0	0	0	0	0	0	-0.5	0	0	0	0	0	0
			0	0	0	0	0	0	0	0	0	0	0	0	0	0	0	0	0	0	0	0	0	0	0	-0.6	-0.5	0.333333	0	0	0	0	0	0	0	0	0	0	0	0	0	0	0	0	0	0	0	0	0
			0	0.333333	0	0	0	0	0	0	0	0	0	0	0	0	0	0	0	0	0	0	0	0	-0.5	-0.230769	-0.5	0.333333	0	0	0	0	0	0	0	0	0	0	0	0	0	0	0	0	0	0	0	0	0
			0	0.333333	0	0	0	0	0	0	0	0	0	0	0	0	0	0	0	0	0	0	0	0	-0.5	-0.230769	-0.5	0.333333	0	0	0	0	0	0	0	0	0	0	0	0	0	0	0	0	0	0	0	0	0
			0	0.333333	0	0	0	0	0	0	0	0	0	0	0	0	0	0	0	0	0	0	0	0	-0.5	-0.230769	-0.5	0.333333	0	0	0	0	0	0	0	0	0	0	0	0	0	0	0	0	0	0	0	0	0
			0	0.333333	0	0	0	0	0	0	0	0	0	0	0	0	0	0	0	0	0	0	0	0	-0.5	-0.230769	-0.5	0.333333	0	0	0	0	0	0	0	0	0	0	0	0	0	0	0	0	0	0	0	0	0
			0	0.333333	0	0	0	0	0	0	0	0	0	0	0	0	0	0	0	0	0	0	0	0	-0.5	-0.230769	-0.5	0.333333	0	0	0	0	0	0	0	0	0	0	0	0	0	0	0	0	0	0	0	0	0
			0	0.333333	0	0	0	0	0	0	0	0	0	0	0	0	0	0	0	0	0	0	0	0	-0.5	-0.230769	-0.5	0.333333	0	0	0	0	0	0	0	0	0	0	0	0	0	0	0	0	0	0	0	0	0
			0	0.333333	0	0	0	0	0	0	0	0	0	0	0	0	0	0	0	0	0	0	0	0	-0.5	-0.230769	-0.5	0.333333	0	0	0	0	0	0	0	0	0	0	0	0	0	0	0	0	0	0	0	0	0
			0	0.333333	0	0	0	0	0	0	0	0	0	0	0	0	0	0	0	0	0	0	0	0	-0.5	-0.230769	-0.5	0.333333	0	0	0	0	0	0	0	0	0	0	0	0	0	0	0	0	0	0	0	0	0
			0	0.333333	0	0	0	0	0	0	0	0	0	0	0	0	0	0	0	0	0	0	-0.5	0	-0.5	-0.230769	-0.666667	0.333333	0	0	0	0	0	0	0	0	0	0	0	0	0	0	0	0	0	0	0	0	0
			0	0.333333	0	0	0	0	0	0	0	0	0	0	0	0	0	0	0	0	0	0	-0.5	0	-0.5	-0.230769	-0.666667	0.333333	0	0	0	0	0	0	0	0	0	0	0	0	0	0	0	0	0	0	0	0	0
			0	0.333333	0	0	0	0	0	0	0	0	0	0	0	0	0	0	0	0	0	0	-0.5	0	-0.5	-0.230769	-0.666667	0.333333	0	0	0	0	0	0	0	0	0	0	0	0	0	0	0	0	0	0	0	0	0
			0	0.333333	0	0	0	0	0	0	0	0	0	0	0	0	0	0	0	0	0	-0.333333	-0.5	0	-0.5	-0.230769	-0.666667	0.333333	0	0	0	0	0	0	0	0	0	0	0	0	0	0	0.25	0	0	0	0	0	0
			0	0.333333	0	0	0	0	0	0	0	0	0	0	0	0	0	0	0	0	0	-0.333333	-0.5	0	-0.5	-0.230769	-0.666667	0.333333	0	0	0	0	0	0	0	0	0	0	0	0	0	0	0.25	0	0	0	0	0	0
			0	0.333333	0	0	0	0	0	0	0	0	0	0	0	0	0	0	0	0	0	-0.333333	-0.6	0	-0.5	-0.230769	-0.666667	0.333333	0	0	0.333333	0	0	0	0	0	0	0	0	0	0	0	0.25	0	0	0	0	0	0
			0	0.333333	0	0	0	0	0	0	0	0	0	0	0	0	0	0	0	0	0	-0.333333	-0.6	0	-0.5	-0.230769	-0.666667	0.333333	0	0	0.5	0	0	0	0	0	0	0	0	0	0	0	0.25	0	0	0	0	0	0
			0	0.333333	0	0	0	0	0	0	0	0	0	0	0	0	0	0	0	0	0	-0.333333	-0.6	0	-0.5	-0.230769	-0.666667	0.333333	0	0	0.5	0	0	0	0	0	0	0	0	0	0	0	0.25	0	0	0	0	0	0
			0	0.333333	0	0	0	0	0	0	0	0	0	0	0	0	0	0	0	0	0	-0.333333	-0.6	0	-0.2	-0.230769	-0.666667	0.333333	0	0	0.5	0	0	0	0	0	0	0	0	0	0	0	0.25	0	0	0	0	0	0
			0.333333	0.333333	0	0	0	0	0	0	0	0	0	0	0	0	0	0	0	0	0	-0.333333	-0.6	0	-0.2	-0.230769	-0.666667	0.333333	0	0	0.5	0	0	0	0	0	0	0	0	0	0	0	0.25	0	0	0	0	0	0
			0.333333	0.333333	0.333333	0	0	0	0	0	0	0	0	0	0	0	0	0	0	0	0	-0.333333	-0.6	0	-0.2	-0.230769	-0.666667	0.333333	0	0	0.5	0	0	0	0	0	0	0	0	0	0	0	0.25	0	0	0	0	0	0
			0.333333	0.333333	0.333333	0	0	0	0	0	0	0	0	0	0	0	0	0	0	0	0	-0.333333	-0.6	0	-0.2	-0.230769	-0.666667	0.333333	0	0	0.5	-0.333333	0	0	0	0	0	0	0	0	0	0	0.25	0	0	0	0	0	0
			0.333333	0.333333	0.333333	0	0	0	0	0	0	0	0	0	0	0	0	0	0	0	0	-0.333333	-0.6	0	-0.2	-0.230769	-0.666667	0.333333	0	0	0.5	-0.333333	0	0	0	0	0	0	0	0	0	0	0.25	0	0	0	0	0	0
			0.333333	0.333333	0.333333	0	0	0	0	0	0	0	0	0	0	0	0	0	0	0	0	-0.333333	-0.6	0	-0.2	-0.230769	-0.666667	0.333333	0	0	0.5	-0.333333	0	0	0	0	0	0	0	0	0	0	0.25	0	0	0	0	0	0
			0.333333	0.333333	0.333333	0	0	0	0	0	0	0	0	0	0	0	0	0	0	0	0	-0.333333	-0.6	0	-0.2	-0.230769	-0.666667	0.333333	0	-0.333333	0.5	-0.333333	0	0	0	0	0	0	0	0	0	0	0.25	0	0	0	0	0	0
			0.333333	0.333333	0.333333	-0.5	0.333333	0	0	0	0	0	0	0	0	0	0	0	0	0	0	-0.333333	-0.6	0	-0.2	-0.230769	-0.666667	0.333333	0	-0.333333	0.5	-0.333333	0	0	0	0	0	0	0	0	0	0	0.25	0	0	0	0	0	0
			0.333333	0.333333	0.333333	-0.5	0.5	0	0	0	0	0	0	0	0	0	0	0	0	0	0	-0.333333	-0.6	0	-0.2	-0.230769	-0.666667	0.333333	0	-0.333333	0.5	-0.333333	0	0	0	0	0	0	0	0	0	0	0.25	0	0	0	0	0	0
			0.333333	0.333333	0.333333	-0.5	0.5	-0.333333	0	0	0	0	0	0	0	0	0	0	0	0	0	-0.333333	-0.6	0	-0.2	-0.230769	-0.666667	0.333333	0	-0.333333	-0.142857	-0.333333	0	0	0	0	0	0	0	0	0	0	0.25	0	0	0	0	0	0
			0.333333	0.333333	0.333333	-0.5	0.5	-0.333333	0	0	0	0	0	0	0	0	0	0	0	0	0	-0.333333	-0.6	0	-0.2	-0.230769	-0.666667	0.333333	0	-0.333333	-0.142857	-0.333333	0	0	0	0	0	0	0	0	0	0	0.25	0	0	0	-0.5	0	0
			0.333333	0.333333	0.333333	-0.5	0.5	-0.333333	0	0	0	0	0	0	0	0	0	0	0	0	0	-0.333333	-0.6	0	-0.2	-0.230769	-0.666667	0.333333	0	-0.333333	0.333333	-0.333333	0	0	0	0	0	0	0	0	0	0	0.25	-0.5	0	0	-0.5	0	0
			0.333333	0.333333	0.333333	-0.5	0.5	-0.333333	0	0	0	0	0	0	0	0	0	0	0	0	0	-0.333333	-0.6	0	-0.2	-0.230769	-0.666667	0.333333	0	-0.333333	0.384615	-0.333333	0	0	0	0	0	0	0	0	0	0	0.25	-0.5	0	0	-0.6	0	0
			0.333333	0.333333	0.333333	-0.5	0.5	-0.333333	0	0	0	0	0	0	0	0	0	0	0	0	0	-0.333333	-0.6	-0.5	-0.2	-0.230769	-0.666667	0.333333	0	-0.333333	0.384615	-0.333333	0	0	0	0	0	0	0	0	0	0	0.25	-0.5	0	0	-0.6	0	0
			0.333333	0.333333	0.333333	-0.5	0.5	-0.333333	0	0	0	0	0	0	0	0	0	0	0	0	0	-0.333333	-0.6	-0.6	-0.2	-0.230769	-0.666667	0.333333	0	-0.333333	0.384615	-0.333333	0	0	0	0	0	0	0	0	0	0	0.25	-0.5	0	0	-0.6	0	0
			0.333333	0.333333	0.333333	-0.5	0.5	-0.333333	0	0	0	0	0	0	0	0	0	0	0	0	0	-0.333333	-0.6	-0.6	-0.2	-0.230769	-0.666667	0.333333	0	-0.333333	0.384615	-0.333333	0	0	0	0	0	0	0	0	0	0	0.25	-0.5	0	0	-0.6	0	0
			-0.2	0.333333	0.333333	-0.5	0.5	-0.333333	0	0	0	0	0	0	0	0	0	0	0	0	0	-0.333333	-0.6	-0.6	-0.2	-0.230769	-0.666667	0.333333	0	-0.333333	0.384615	-0.333333	0	0	0	0	0	0	0	0	0	0	0.25	-0.5	0	0	-0.6	0	0
			-0.2	0.333333	0.333333	-0.5	0.5	-0.333333	0	0	0	0	0	0	0	0	0	0	0	0	0	-0.333333	-0.6	-0.6	-0.2	-0.230769	-0.666667	0.333333	0	-0.333333	0.384615	-0.333333	0	0	0	0	0	0	0	0	0	0	0.25	-0.5	0	0	-0.6	0	0
			-0.2	0.333333	0.333333	-0.5	0.5	-0.333333	0	0	0	0	0	0	0	0	0	0	0	0	0	-0.333333	-0.6	-0.6	-0.2	-0.230769	-0.666667	0.333333	0	-0.333333	0.428571	-0.333333	0	0	0	0	0	0	0	0	0	0	0.25	-0.5	0	0	-0.6	0	0
			-0.2	0.333333	0.333333	-0.5	0.5	-0.333333	0	0	0	0	0	0	0	0	0	0	0	0	0	-0.333333	-0.6	-0.6	-0.2	-0.230769	-0.666667	0.333333	0	-0.333333	0.428571	-0.333333	0	0	0	0	0	0	0	0	0	0	0.25	-0.5	0	0	-0.6	0	0
			-0.2	0.333333	0.333333	-0.5	0.5	-0.333333	0	0	0	0	0	0	0	0	0	0	0	0	0	-0.333333	-0.6	-0.6	-0.2	-0.230769	-0.666667	0.333333	0	-0.333333	0.428571	-0.333333	0	0	0	0	0	0	0	0	0	0	0.25	-0.5	0	0	-0.6	0	0
			-0.2	0.333333	0.333333	-0.5	0.5	-0.333333	0	0	0	0	0	0	0	0	0	0	0	0	0	-0.333333	-0.6	-0.6	-0.2	-0.230769	-0.666667	0.333333	0	-0.333333	0.428571	-0.333333	0	0	0	0	0	0	0	0	0	0	0.25	-0.5	0	0	-0.6	0	0
			-0.2	0.333333	0.333333	-0.5	0.5	-0.333333	0	0	0	0	0	0	0	0	0	0	0	0	0	-0.333333	-0.6	-0.6	-0.2	-0.230769	-0.666667	0.333333	0	-0.333333	0.428571	-0.333333	0	0	0	0	0	0	0	0	0	0	0.25	-0.5	0	0	-0.6	0	0
			-0.2	0.333333	0.333333	-0.5	0.5	-0.333333	0	0	0	0	0	0	0	0	0	0	0	0	0	-0.333333	-0.6	-0.6	-0.2	-0.230769	-0.666667	-0.333333	-0.333333	-0.333333	0.428571	-0.333333	0	0	0	0	0	0	0	0	0	0	0.25	-0.5	0	0	-0.6	0	0
			-0.2	0.333333	0.333333	-0.5	0.5	-0.333333	0	0	0	0	0	0	0	0	0	0	0	0	0	-0.333333	-0.6	-0.6	-0.2	-0.230769	-0.666667	-0.333333	-0.333333	-0.333333	0.428571	-0.333333	0	0	0	0	0	0	0	0	0	0	0.25	-0.5	0	0	-0.6	0	0
			-0.2	0.333333	0.333333	-0.5	0.5	-0.333333	0	0	0	0	0	0	0	0	0	0	0	0	0	-0.333333	-0.666667	-0.6	-0.2	-0.230769	-0.666667	-0.333333	-0.5	-0.333333	0.428571	-0.333333	0	0	0	0	0	0	0	0	0	0	0.25	-0.5	0	0	-0.6	0	0
			-0.2	0.333333	0.333333	-0.5	0.5	-0.333333	0	0	0	0	0	0	0	0	0	0	0	0	0	-0.333333	-0.714286	-0.6	-0.2	-0.230769	-0.666667	-0.333333	-0.5	-0.333333	0.428571	-0.333333	0	0	0	0	0	0	0	0	0	0	0.25	-0.5	0	0	-0.6	0	0
			-0.2	0.333333	0.333333	-0.5	0.5	-0.333333	0	0	0	0	0	0	0	0	0	0	0	0	0	-0.333333	-0.714286	-0.6	-0.2	-0.230769	-0.666667	-0.333333	-0.5	-0.333333	0.428571	-0.333333	0.6	0	0	0	0	0	0	0	0	0	0.25	-0.5	0	0	-0.6	0	0
			-0.2	0.333333	0.333333	-0.5	0.5	-0.333333	0	-0.333333	0	0	0	0	0	0	0	0	0	0	0	-0.333333	-0.714286	-0.6	-0.2	-0.230769	-0.666667	-0.333333	-0.5	-0.333333	0.428571	-0.333333	0.6	0	0	0	0	0	0	0	0	0	0.25	-0.5	0	0	-0.6	0	0
			-0.2	0.333333	0.333333	-0.5	0.5	-0.333333	0	-0.333333	0	0	0	0	0	0	0	0	0	0	0	-0.333333	-0.714286	-0.6	-0.2	-0.230769	-0.666667	-0.333333	-0.5	-0.333333	0.428571	-0.333333	0.6	0	0	0	0	0	0	0	0	0	0.25	-0.5	0	0	-0.6	0	0
			-0.2	0.333333	0.333333	-0.5	0.5	-0.333333	0	-0.333333	0	0	0	0	0	0	0	0	0	0	0	-0.333333	-0.714286	-0.6	-0.2	-0.230769	-0.666667	-0.333333	-0.5	-0.333333	0.428571	-0.333333	0.714286	0	0	0	0	0	0	0	0	0	0.25	-0.5	0	0	-0.6	0	0
			-0.2	0.333333	0.666667	-0.5	0.5	-0.333333	0	-0.333333	0	0	0	0	0	0	0	0	0	0	0	-0.333333	-0.714286	-0.6	-0.2	-0.230769	-0.666667	-0.333333	-0.5	-0.333333	0.428571	-0.333333	0.714286	0	0	0	0	0	0	0	0	0	0.25	-0.5	0	0	-0.6	0	0
			-0.2	0.333333	0.666667	-0.5	0.5	-0.333333	0	-0.333333	0	0	0	0	0	0	0	0	0	0	0	-0.333333	-0.714286	-0.6	-0.2	-0.230769	-0.75	-0.333333	-0.5	-0.333333	0.428571	-0.333333	0.714286	0	0	0	0	0	0	0	0	0	0.25	-0.5	0	0	-0.6	0	0
			-0.2	0.333333	0.666667	-0.5	0.5	-0.333333	0	-0.333333	0	0	0	0	0	0	0	0	0	0	0	-0.333333	-0.714286	-0.666667	-0.2	-0.230769	-0.75	-0.333333	-0.5	-0.333333	0.428571	-0.333333	0.714286	0	0	0	0	0	0	0	0	0	0.25	-0.5	0	0	-0.6	0	0
			-0.2	0.333333	0.666667	-0.5	0.5	-0.333333	0	-0.333333	0	0	0	0	0	0	0	0	0	0	0	-0.333333	-0.714286	-0.666667	-0.2	-0.230769	-0.4	-0.333333	-0.5	-0.333333	0.428571	-0.333333	0.714286	0	0	0	0	0	0	0	0	0	0.25	-0.5	0	0	-0.6	0	0
			-0.2	0.333333	0.666667	-0.5	0.5	-0.333333	0	-0.333333	0	0	0	0	0	0	0	0	0	0	0	-0.333333	-0.714286	-0.666667	-0.2	-0.230769	-0.272727	-0.333333	-0.5	-0.333333	0.428571	-0.333333	0.714286	0	0	0	0	0	0	0	0	0	0.25	-0.5	0	0	-0.6	0	0
			-0.2	0.333333	0.666667	-0.5	0.5	-0.333333	0	-0.333333	0	0	0	0	0	0	0	0	0	0	0	-0.333333	-0.714286	-0.666667	-0.2	-0.230769	0	-0.333333	-0.5	-0.333333	0.428571	-0.333333	0.714286	0	0	0	0	0	0	0	0	0	0.25	-0.5	0	0	-0.6	0	-0.6
			-0.2	0.333333	0.666667	-0.5	0.5	-0.333333	0	-0.333333	0	0	0	0	0	0	0	0	0	0	0	-0.333333	-0.714286	-0.666667	-0.2	-0.230769	0	-0.333333	-0.5	-0.333333	0.428571	-0.333333	0.714286	0	0	0	0	0	0	0	0	0	0.25	-0.5	0	0	-0.6	0	-0.6
			-0.2	0.333333	0.666667	-0.5	0.5	-0.333333	0	-0.333333	0	0	0	0	0	0	0	0	0	0	0	-0.333333	-0.714286	-0.666667	-0.2	-0.230769	0.0666667	-0.333333	-0.5	-0.333333	0.428571	-0.333333	0.714286	0	0	0	0	0	0	0	0	0	0.25	-0.5	0	0	-0.6	0	-0.6
			-0.2	0.333333	0.666667	-0.5	0.5	-0.333333	0	-0.333333	0	0	0	0	0	0	0	0	0	0	0	-0.333333	-0.8	-0.666667	-0.2	-0.230769	0.222222	-0.333333	-0.5	-0.333333	0.428571	-0.333333	0.714286	0	0	0	0	0	0	0	0	0	0.25	-0.5	0	0	-0.6	0	-0.6
			-0.2	0.333333	0.666667	-0.5	0.5	-0.333333	0	-0.333333	0	0	0	0	0	0	0	0	0	0	0	-0.333333	-0.8	-0.666667	-0.2	-0.230769	0.263158	-0.333333	-0.5	-0.333333	0.428571	-0.333333	0.714286	0	0	0	0	0	0	0	0	0	0.25	-0.5	0	0	-0.6	0	-0.6
			-0.2	0.333333	0.666667	-0.5	0.5	-0.333333	0	-0.333333	0	0	0	0	0	0	0	0	0	0	0	-0.333333	-0.8	-0.666667	-0.2	-0.230769	0.263158	-0.333333	-0.5	-0.333333	0.428571	-0.333333	0.714286	0	0	0	0	0	0	0	0	0	0.25	-0.5	0	0	-0.6	0	-0.6
			-0.2	0.333333	0.666667	-0.5	0.5	-0.333333	0	-0.333333	0	0	0	0	0	0	0	0	0	0	0	-0.333333	-0.8	-0.666667	-0.2	-0.230769	0.263158	-0.333333	-0.5	-0.333333	0.428571	-0.333333	0.714286	0	0	0	0	0	0	0	0	0	0.25	-0.5	0	0	-0.6	0	-0.6
			-0.2	0.333333	0.666667	-0.5	0.5	-0.333333	0	-0.333333	0	0	0	0	0	0	0	0	0	0	0	-0.333333	-0.8	-0.666667	-0.2	-0.230769	0.263158	-0.333333	-0.5	-0.333333	0.428571	-0.333333	0.714286	0	0	0	0	0	0	0	0	0	0.25	-0.5	0	0	-0.6	0	-0.6
			-0.2	0.333333	0.666667	-0.5	0.5	-0.333333	0	-0.333333	0	0	0	0	0	0	0	0	0	0	0	-0.333333	-0.8	-0.666667	-0.2	-0.230769	0.263158	-0.333333	-0.5	-0.333333	0.428571	-0.333333	0.714286	0	0	0	0	0	0	0	0	0	0.25	-0.5	0	0	-0.6	0	-0.6
			0	0.333333	0.666667	-0.5	0.5	-0.333333	0	-0.333333	0	0	0	0	0	0	0	0	0	0	0	-0.333333	-0.8	-0.666667	-0.2	-0.230769	0.263158	-0.333333	-0.5	-0.333333	0.428571	-0.333333	0.714286	0	0	0	0	0	0	0	0	0	0.25	-0.5	0	0	-0.6	0	-0.6
			0.4	0.333333	0.666667	-0.5	0.5	-0.333333	0	-0.333333	0	0	0	0	0	0	0	0	0.333333	0.333333	0	-0.333333	-0.8	-0.666667	-0.2	-0.230769	0.263158	-0.333333	-0.5	-0.333333	0.428571	-0.333333	0.714286	0	0	0	0	0	0	0	0	0	0.25	-0.5	0	0	-0.6	0	-0.6
			0.4	0.333333	0.666667	-0.5	0.5	-0.333333	0	-0.333333	0	0	0	0	0	0	0	0	0.333333	0.333333	0	-0.333333	-0.8	-0.666667	-0.2	-0.230769	0.263158	-0.333333	-0.5	-0.333333	0.529412	-0.333333	0.714286	0	0	0	0	0	0	0	0	0	0.25	-0.5	0	0	-0.6	0	-0.6
			0.4	0.333333	0.666667	-0.5	0.5	-0.333333	0	-0.333333	0	0	0	0	0	0	0	0	0.333333	0.333333	0	-0.333333	-0.8	-0.666667	-0.2	-0.230769	0.263158	-0.333333	-0.5	-0.333333	0.529412	-0.333333	0.714286	0	0	0	0	0	0	0	0	0	0.25	-0.5	0	0	-0.6	0	-0.6
			0.4	0.333333	0.666667	-0.5	0.5	-0.333333	0	-0.333333	0	0	0	0	0	0	0	0	0.333333	0.333333	0	-0.333333	-0.8	-0.666667	-0.2	-0.230769	0.263158	-0.333333	-0.5	-0.333333	0.529412	-0.333333	0.714286	0	0	0	0	0	0	0	0	0	0.25	-0.5	0	0	-0.6	0	-0.6
			0.4	0.333333	0.666667	-0.5	0.5	-0.333333	0	-0.333333	0	0	0	0	0	0	0	0	0.333333	0.333333	0	-0.333333	-0.8	-0.666667	-0.2	-0.230769	0.263158	-0.333333	-0.5	-0.333333	0.529412	-0.333333	0.714286	0	0	0	0	0	0	0	0	0	0.25	-0.5	0	0	-0.6	0	-0.6
			0.4	0.333333	0.666667	-0.5	0.5	-0.333333	0	-0.333333	0	0	0	0	0	0	0	0	0.333333	0.333333	0	-0.333333	-0.8	-0.666667	-0.2	-0.230769	0.263158	-0.333333	-0.5	-0.333333	0.529412	-0.333333	0.714286	0	0	0	0	0	0	0	0	0	0.454545	-0.5	0	0	-0.6	0	-0.6
			0.4	0.333333	0.666667	-0.5	0.5	-0.333333	0	-0.333333	0	0	0	0	0	0	0	0	0.333333	0.333333	0	-0.333333	-0.8	-0.666667	-0.2	-0.230769	0.263158	-0.333333	-0.5	-0.333333	0.529412	-0.333333	0.714286	0	0	0	0	0	0	0	0	0	0.454545	-0.5	0	0	-0.6	0	-0.6
			0.4	0.333333	0.666667	-0.5	0.5	-0.333333	0	-0.333333	0	0	0	0	0	0	0	-0.333333	0.333333	0.333333	0	-0.333333	-0.8	-0.666667	-0.2	-0.230769	0.263158	-0.333333	-0.5	-0.333333	0.529412	-0.333333	0.714286	0	0	0	0	0	0	0	0	0	0.454545	-0.5	0	0	-0.6	0	-0.6
			0.4	0.333333	0.666667	-0.5	0.5	-0.333333	0	-0.333333	0	0	0	0	0	0	0	-0.5	0.333333	0.333333	0	-0.333333	-0.8	-0.666667	-0.2	-0.230769	0.263158	-0.333333	-0.5	-0.333333	0.529412	-0.333333	0.714286	0	0	0	0	0	0	0	0	0	0.454545	-0.5	0	0	-0.6	0	-0.6
			0.4	0.333333	0.666667	-0.5	0.5	-0.333333	0	-0.333333	0	0	0	0	0	0	0	-0.5	0.333333	0.333333	0	-0.333333	-0.8	-0.666667	-0.2	-0.230769	0.263158	-0.333333	-0.5	-0.333333	0.529412	-0.333333	0.714286	0	0	0	0	0	0	0	0	0	0.454545	-0.5	0	0	-0.6	0	-0.6
			0.4	0.333333	0.666667	-0.5	0.5	-0.333333	0	-0.333333	0	0	0	0	0	0	-0.333333	-0.5	0.333333	0.333333	0	-0.333333	-0.8	-0.666667	-0.2	-0.230769	0.263158	-0.333333	-0.5	-0.333333	0.529412	-0.333333	0.714286	0	0	0	0	0	0	0	0.333333	0	0.454545	-0.5	0	0	-0.6	0	-0.6
			0.4	0.333333	0.666667	-0.5	0.5	-0.333333	0	-0.333333	0	0	0	0	0	0	-0.333333	-0.5	0.333333	0.333333	0	-0.333333	-0.8	-0.666667	-0.2	-0.230769	0.263158	-0.333333	-0.5	-0.333333	0.529412	-0.333333	0.714286	0	0	0	0	0	0	0	0.333333	0	0.454545	-0.5	0	0	-0.6	0	-0.6
			0.4	0.333333	0.666667	-0.5	0.666667	-0.333333	0	-0.333333	0	0	0	0	0	0	-0.333333	-0.5	0.333333	0.333333	0	-0.333333	-0.8	-0.666667	-0.2	-0.230769	0.263158	-0.333333	-0.5	-0.333333	0.529412	-0.333333	0.714286	0	0	0	0	0	0	0	0.333333	0	0.454545	-0.5	0	0	-0.6	0	-0.6
			0.4	0.333333	0.666667	-0.5	0.75	-0.333333	0	-0.333333	0	0	0	0	0	0	-0.333333	-0.5	0.333333	0.333333	0	-0.333333	-0.8	-0.666667	-0.2	-0.230769	0.263158	-0.333333	-0.5	-0.333333	0.529412	-0.333333	0.714286	0	0	0	0	0	0	0	0.333333	0	0.454545	-0.5	0	0	-0.6	0	-0.6
			0.4	0.333333	0.666667	-0.5	0.75	-0.333333	0	-0.333333	0	0	0	0	0	0	-0.333333	-0.5	0.333333	0.333333	0	-0.333333	-0.8	-0.666667	-0.2	-0.230769	0.263158	-0.333333	-0.5	-0.333333	0.529412	-0.333333	0.714286	0	0	0	0	0	0	0	0.333333	0	0.454545	-0.5	0	0	-0.6	0	-0.6
			0.4	0.333333	0.666667	-0.5	0.75	-0.333333	0	-0.333333	0	0	0	0	0	0	-0.333333	-0.5	0.333333	0.333333	0	-0.333333	-0.8	-0.666667	-0.2	-0.230769	0.263158	-0.333333	-0.5	-0.333333	0.529412	-0.333333	0.714286	0	0	0	0	0	0	0	0.333333	0	0.454545	-0.5	0	0	-0.6	0	-0.6
			0.4	0.333333	0.666667	-0.5	0.75	-0.333333	0	-0.333333	0	0	0	0	0	0	-0.333333	-0.5	0.333333	0.333333	0	-0.333333	-0.8	-0.666667	-0.2	-0.230769	0.263158	-0.333333	-0.5	-0.333333	0.529412	-0.333333	0.714286	0	0	0	0	0	0	0	0.333333	0	0.454545	-0.5	0	0	-0.6	0	-0.6
			0.4	0.333333	0.666667	-0.5	0.75	-0.333333	0	-0.333333	0	0	0	0	0	0	-0.333333	-0.5	0.333333	0.333333	0	-0.333333	-0.8	-0.666667	-0.2	-0.230769	0.263158	-0.333333	-0.5	-0.333333	0.529412	-0.333333	0.714286	0	0	0	0	0	0	0	0.333333	0	0.454545	-0.5	0	0	-0.6	0	-0.6
			0.4	0.333333	0.666667	-0.5	0.75	-0.333333	0	-0.333333	0	0	0	0	0	0	-0.333333	-0.5	0.333333	0.333333	0	-0.333333	-0.8	-0.666667	-0.2	-0.230769	0.263158	-0.333333	-0.5	-0.333333	0.529412	-0.333333	0.714286	0	0	0	0	0	0	0	0.333333	0	0.454545	-0.5	0	0	-0.6	0	-0.6
			0.4	0.333333	0.666667	-0.5	0.75	-0.333333	0	-0.333333	0	0	0	0	0	0	-0.333333	-0.5	0.333333	0.333333	0	-0.333333	-0.8	-0.666667	-0.2	-0.230769	0.263158	-0.333333	-0.5	-0.333333	0.529412	-0.333333	0.714286	0	0	0	0	0	0	0	0.333333	0	0.454545	-0.5	0	0	-0.6	0	-0.6
			0.4	0.333333	0.666667	-0.5	0.75	-0.333333	0	-0.333333	0	0	0	0	0	0	-0.333333	-0.5	0.333333	0.333333	0	-0.333333	-0.8	-0.666667	-0.2	-0.230769	0.263158	-0.333333	-0.5	-0.333333	0.529412	-0.333333	0.714286	0	0	0	0	0	0	0	0.333333	0	0.454545	-0.5	0	0	-0.6	0	-0.6
			0.4	0.333333	0.666667	-0.5	0.75	-0.333333	0	-0.333333	0	0	0	0	0	0	-0.333333	-0.666667	0.333333	0.333333	0	-0.333333	-0.8	-0.666667	-0.2	-0.230769	0.263158	-0.333333	-0.5	-0.333333	0.529412	-0.333333	0.714286	0	0	0	0	0	0	0	0.333333	0	0.454545	-0.2	0	0	-0.6	-0.5	-0.6
			0.4	0.333333	0.666667	-0.5	0.75	-0.333333	0	-0.333333	0	0	0	0	0	0	-0.333333	-0.428571	0.333333	0.333333	0	-0.333333	-0.8	-0.666667	-0.2	-0.230769	0.263158	-0.333333	-0.5	-0.333333	0.529412	-0.333333	0.714286	0	0	0	0	0	0	0	0.333333	0	0.454545	-0.2	0	0	-0.6	-0.5	-0.6
			0.4	0.333333	0.666667	-0.5	0.75	-0.333333	0	-0.333333	0	0	0	0	0	0	-0.333333	-0.428571	0.333333	0.333333	0	-0.333333	-0.8	-0.666667	-0.2	-0.230769	0.263158	-0.333333	-0.5	-0.333333	0.529412	-0.333333	0.714286	0	0	0	0	0	0	0	0.333333	0	0.454545	-0.2	0	0	-0.6	-0.5	-0.6
			0.4	0.333333	0.666667	-0.5	0.75	-0.333333	0	-0.333333	0	0	0	0	0	0	-0.333333	-0.428571	0.333333	0.333333	0	-0.333333	-0.8	-0.666667	-0.2	-0.230769	0.263158	-0.333333	-0.5	-0.333333	0.529412	-0.333333	0.714286	0	0	0	0	0	0	0	0.333333	0	0.454545	-0.2	0	0	-0.6	-0.5	-0.6
			0.4	0.333333	0.666667	-0.5	0.75	-0.333333	0	-0.333333	0	0	0	0	0	0.333333	-0.333333	-0.428571	0.333333	0.333333	0	-0.333333	-0.8	-0.666667	-0.2	-0.230769	0.263158	-0.333333	-0.5	-0.333333	0.529412	-0.333333	0.714286	0	0	0	0	0	0	0	0.333333	0	0.454545	-0.333333	0	0	-0.6	-0.5	-0.6
			0.4	0.333333	0.666667	-0.5	0.75	-0.333333	0	-0.333333	0	0	0	0	0	0.333333	-0.333333	-0.428571	0.333333	0.333333	0	-0.333333	-0.8	-0.666667	-0.2	-0.230769	0.263158	-0.333333	-0.5	-0.333333	0.529412	-0.333333	0.714286	0	0	0	0	0	0	-0.6	0.333333	0	0.454545	-0.333333	0	0	-0.6	-0.5	-0.6
			0.4	0.333333	0.666667	-0.5	0.75	-0.333333	0	-0.333333	0	0	0	0	0	0.333333	-0.333333	-0.428571	0.333333	0.333333	0	-0.333333	-0.8	-0.666667	-0.2	-0.230769	0.263158	-0.333333	-0.5	-0.333333	0.529412	-0.333333	0.714286	0	0	0	0	0	0	-0.6	0.333333	0	0.454545	-0.333333	0	0	-0.6	-0.5	-0.6
			0.4	0.333333	0.666667	-0.5	0.75	-0.333333	0	-0.333333	0	0	0	0	0	0.333333	-0.333333	-0.428571	0.333333	0.333333	0	-0.333333	-0.8	-0.666667	-0.2	-0.230769	0.263158	-0.5	-0.5	-0.333333	0.529412	-0.333333	0.714286	0	0	0	0	0	0	-0.6	0.333333	0	0.454545	-0.333333	0	0	-0.6	-0.5	-0.6
			0.4	0.333333	0.666667	-0.5	0.75	-0.333333	0	-0.333333	0	0	0	0	0	0.333333	-0.333333	-0.428571	0.333333	0.333333	0	-0.333333	-0.8	-0.666667	-0.2	-0.230769	0.263158	-0.5	-0.5	-0.333333	0.529412	-0.333333	0.714286	0	0	0	0	0	0	-0.6	-0.2	0	0.454545	-0.333333	0	0	-0.6	-0.5	-0.6
			0.4	0.333333	0.666667	-0.5	0.75	-0.333333	0	-0.333333	0	0	0	0	0	0.333333	-0.333333	-0.428571	0.333333	0.333333	0	-0.333333	-0.8	-0.666667	-0.2	-0.230769	0.263158	-0.5	-0.5	-0.333333	0.529412	-0.333333	0.714286	0	0	0	0	0	0	-0.6	-0.333333	0	0.454545	-0.333333	0	0	-0.6	-0.5	-0.6
			0.4	0.333333	0.25	-0.5	0.75	-0.333333	0	-0.333333	0	0	0	0	0	0.333333	-0.333333	-0.428571	0.333333	0.333333	0	-0.333333	-0.8	-0.666667	-0.2	-0.230769	0.263158	-0.5	-0.5	-0.333333	0.529412	-0.333333	0.714286	0	0	0	0	0	0	-0.6	-0.333333	0	0.454545	-0.333333	0	0	-0.6	-0.5	-0.6
			0.4	0.333333	0.25	-0.5	0.75	-0.333333	0	-0.333333	0	0	0	0	0	0.333333	-0.333333	-0.428571	0.333333	0.333333	0	-0.333333	-0.8	-0.666667	-0.2	-0.230769	0.263158	-0.5	-0.5	-0.333333	0.529412	-0.333333	0.714286	0	0	0	0	0	0	-0.6	-0.333333	0	0.454545	-0.333333	0	0	-0.6	-0.5	-0.6
			0.4	0.333333	0.25	-0.5	0.75	-0.333333	0	-0.333333	0	0	0	0	0	0.333333	-0.333333	-0.428571	0.333333	0.333333	0	-0.333333	-0.8	-0.666667	-0.2	-0.230769	0.263158	-0.5	-0.5	-0.333333	0.529412	-0.333333	0.714286	0	0	0	0	0	0	-0.6	-0.333333	0	0.454545	-0.333333	0	0	-0.6	-0.5	-0.6
			0.4	0.333333	0.25	-0.5	0.75	-0.333333	0	-0.333333	0	0	0	0	0	0.333333	-0.333333	-0.428571	0.333333	0.333333	0	-0.333333	-0.8	-0.666667	-0.2	-0.230769	0.263158	-0.5	-0.5	-0.333333	0.529412	-0.333333	0.714286	0	0	0	0	0	0	-0.6	-0.333333	0	0.454545	-0.333333	0	0	-0.6	-0.5	-0.6
			0.4	0.333333	0.25	-0.5	0.75	-0.333333	0	-0.333333	0	0	0	0	0	0.333333	-0.333333	-0.428571	0.333333	0.333333	0	-0.333333	-0.8	-0.666667	-0.2	-0.230769	0.263158	-0.5	-0.5	-0.333333	0.529412	-0.333333	0.714286	0	0	0	0	0	0	-0.6	-0.333333	0	0.454545	-0.333333	0	0	-0.6	-0.5	-0.6
			0.4	0.333333	0.25	-0.5	0.75	-0.333333	0	-0.333333	0	0	0	0	0	0.333333	-0.333333	-0.428571	0.333333	0.333333	0	-0.333333	-0.8	-0.666667	-0.2	-0.230769	0.263158	-0.5	-0.5	-0.333333	0.529412	-0.333333	0.714286	0	0	0	0	0	0	-0.6	-0.333333	0	0.454545	-0.333333	0	0	-0.6	-0.5	-0.6
			0.4	0.333333	0.25	-0.5	0.75	-0.333333	0	-0.333333	0	0	0	-0.333333	0.333333	0.333333	-0.333333	-0.428571	0.333333	0.333333	0	-0.333333	-0.8	-0.666667	-0.2	-0.230769	0.263158	-0.5	-0.5	-0.333333	0.529412	-0.333333	0.714286	0	0	0	0	0	0	-0.6	-0.333333	0	0.454545	-0.333333	0	0	-0.6	-0.5	-0.6
			0.4	0.333333	0.25	-0.5	0.75	-0.333333	0	-0.333333	0	0	0	-0.333333	0.333333	0.333333	-0.333333	-0.428571	0.333333	0.333333	0	-0.333333	-0.8	-0.666667	-0.2	0.0588235	0.263158	-0.5	-0.5	-0.333333	0.529412	-0.333333	0.714286	0	0	0	0	0	0	-0.6	-0.333333	0	0.454545	-0.333333	0	0	-0.6	-0.5	-0.6
			0.4	0.333333	0.25	-0.5	0.75	-0.333333	0	-0.333333	0	0	0	-0.333333	0.333333	0.333333	-0.333333	-0.428571	0.333333	0.333333	0	-0.333333	-0.8	-0.666667	-0.2	0.111111	0.263158	-0.5	-0.5	-0.333333	0.529412	-0.333333	0.714286	0	0	0	0	0	0	-0.6	-0.333333	0	0.454545	-0.333333	0	0	-0.6	-0.5	-0.6
			0.4	0.333333	0.25	-0.5	0.75	-0.333333	0	-0.333333	0	0	0	-0.333333	0.333333	0.333333	-0.333333	-0.428571	0.333333	0.333333	0	-0.333333	-0.8	-0.666667	-0.2	0.111111	0.263158	-0.5	-0.5	-0.333333	0.529412	-0.333333	0.714286	0	0	0	0	0	0	-0.6	-0.333333	0	0.454545	-0.333333	0	0	-0.6	-0.5	-0.333333
			0.4	0.333333	0.25	-0.5	0.75	-0.333333	0	-0.333333	0	0	0	-0.333333	0.333333	0.333333	-0.333333	-0.428571	0.333333	0.333333	0	-0.333333	-0.8	-0.666667	-0.2	0.111111	0.263158	-0.0909091	-0.5	-0.333333	0.529412	-0.333333	0.714286	0	0	0	0	0	0	-0.6	-0.333333	0	0.454545	-0.333333	0	0	-0.6	-0.5	-0.333333
			0.4	0.333333	0.25	-0.5	0.75	-0.333333	0	-0.333333	0	0	0	-0.333333	0.333333	0.333333	-0.333333	-0.428571	0.333333	0.333333	0	-0.333333	-0.8	-0.666667	-0.2	0.111111	0.263158	-0.0909091	-0.5	-0.333333	0.529412	-0.333333	0.714286	0	0	0	0	0	0	-0.6	-0.333333	0	0.454545	-0.333333	0	0	-0.6	-0.5	-0.333333
			0.4	0.333333	0.25	-0.5	0.75	-0.333333	0	-0.333333	0	0	0	-0.666667	0.333333	0.333333	-0.333333	-0.428571	0.333333	0.333333	0	-0.333333	-0.8	-0.666667	-0.2	0.111111	0.263158	-0.0909091	-0.5	-0.333333	0.529412	-0.333333	0.714286	0	0	0	0	0	0	-0.6	-0.333333	0	0.454545	-0.333333	0	0	-0.6	-0.5	-0.333333
			0.4	0.333333	0.25	-0.5	0.75	-0.333333	0	-0.333333	0	0	0	-0.666667	0.333333	0.333333	-0.333333	-0.428571	0.333333	0.333333	0	-0.333333	-0.8	-0.666667	-0.2	0.111111	0.263158	-0.0909091	-0.5	-0.333333	0.529412	-0.333333	0.714286	0	0	0	0	0	0	-0.6	-0.333333	0	0.454545	-0.333333	0	0	-0.6	-0.5	-0.333333
			0.4	0.333333	0.25	-0.5	0.75	-0.333333	0	-0.333333	0	0	0	-0.666667	0.333333	0.333333	-0.333333	-0.428571	0.333333	0.333333	0	-0.333333	-0.8	-0.666667	-0.2	0.111111	0.263158	-0.0909091	-0.5	-0.333333	0.529412	-0.333333	0.714286	0	0	0	0	0	0	-0.6	-0.333333	0	0.454545	-0.333333	0	0	-0.6	-0.5	-0.333333
			0.4	0.333333	0.25	-0.5	0.75	-0.333333	0	-0.333333	0	0	0	-0.666667	0.333333	0.333333	-0.333333	-0.428571	0.333333	0.333333	0	-0.333333	-0.8	-0.666667	-0.2	0.111111	0.263158	-0.0909091	-0.5	-0.333333	0.529412	-0.333333	0.714286	0	0	0	0	0	0	-0.6	-0.333333	0	0.454545	-0.333333	0	0	-0.6	-0.5	-0.333333
			0.4	0.333333	0.25	-0.5	0.75	-0.333333	0	-0.333333	0	0	0	-0.714286	0.333333	0.333333	-0.333333	-0.428571	0.333333	0.333333	0	-0.333333	-0.8	-0.666667	-0.2	0.111111	0.263158	-0.0909091	-0.5	-0.333333	0.529412	-0.333333	0.714286	0	0	0	0	0	0	-0.6	-0.333333	0	0.454545	-0.333333	0	0	-0.6	-0.5	-0.333333
			0.4	0.333333	0.25	-0.5	0.75	-0.333333	0	-0.333333	0	0	0	-0.714286	0.333333	0.333333	-0.333333	-0.428571	0.333333	0.333333	0	-0.333333	-0.8	-0.666667	-0.2	0.111111	0.263158	-0.0909091	-0.5	-0.333333	0.529412	-0.333333	0.714286	0	0	0	0	0	0	-0.6	-0.333333	0	0.454545	-0.333333	0	0	-0.6	-0.5	-0.333333
			0.4	0.333333	0.25	-0.5	0.75	-0.333333	0	-0.333333	0	0	0	-0.714286	0.333333	0.333333	-0.333333	-0.428571	0.333333	0.333333	0	-0.333333	-0.8	-0.666667	-0.2	0.111111	0.263158	-0.0909091	-0.5	-0.333333	0.529412	-0.333333	0.714286	0	0	0	0	0	0	-0.6	-0.333333	0	0.454545	-0.333333	0	0	-0.6	-0.5	-0.333333
			0.4	0.333333	0.25	-0.5	0.75	-0.333333	0	-0.333333	0	0	0	-0.714286	0.333333	0.333333	-0.333333	-0.428571	0.333333	0.333333	0	-0.333333	-0.8	-0.666667	-0.2	0.111111	0.263158	-0.0909091	-0.5	-0.333333	0.529412	-0.333333	0.714286	0	0	0	0	0	0	-0.6	-0.333333	0	0.454545	-0.333333	0	0	-0.6	-0.5	-0.333333
			0.4	0.333333	0.25	-0.5	0.75	-0.333333	0	-0.333333	0	0	0	-0.714286	0.333333	0.333333	-0.333333	-0.428571	0.333333	0.333333	0	-0.333333	-0.8	-0.666667	-0.2	0.111111	0.263158	-0.0909091	-0.5	-0.333333	0.529412	-0.333333	0.714286	0	0	0	0	0	0	-0.6	-0.333333	0	0.454545	-0.333333	0	0	-0.6	-0.5	-0.333333
			0.4	0.333333	0.25	-0.5	0.75	-0.333333	0	-0.333333	0	0	0	-0.714286	0.333333	0.333333	-0.333333	-0.428571	0.333333	0.333333	0	-0.333333	-0.8	-0.666667	-0.2	0.111111	0.263158	-0.0909091	-0.5	-0.333333	0.529412	-0.333333	0.714286	0	0	0	0	0	0	-0.6	-0.333333	0	0.454545	-0.333333	0	0	-0.6	-0.5	-0.333333
			0.4	0.333333	0.25	-0.5	0.75	-0.333333	0	-0.333333	0	0	0	-0.714286	0.333333	0.333333	-0.333333	-0.428571	0.333333	0.333333	0	-0.333333	-0.8	-0.666667	-0.2	0.111111	0.263158	-0.0909091	-0.5	-0.333333	0.529412	-0.333333	0.714286	0	0	0	0	0	0	-0.6	-0.333333	0	0.454545	-0.333333	0	0	-0.6	-0.5	-0.333333
			0.4	0.333333	0.25	-0.5	0.75	-0.333333	0	-0.333333	0	0	0	-0.714286	0.333333	0.333333	-0.333333	-0.428571	0.333333	0.333333	0	-0.333333	-0.8	-0.666667	-0.2	0.111111	0.263158	-0.0909091	-0.5	-0.333333	0.529412	-0.333333	0.714286	0	0	0	0	0	0	-0.6	-0.333333	0	0.454545	-0.333333	0	0	-0.6	-0.5	-0.333333
			0.4	0.333333	0.25	-0.5	0.75	-0.333333	0	-0.333333	0	0	0	-0.714286	0.333333	0.333333	-0.333333	-0.428571	0.333333	0.333333	0	-0.333333	-0.8	-0.666667	-0.2	0.111111	0.263158	-0.0909091	-0.5	-0.333333	0.529412	-0.333333	0.714286	0	0	0	0	0	0	-0.6	-0.333333	0	0.454545	-0.333333	0	0	-0.6	-0.5	-0.333333
			0.4	0.333333	0.25	-0.5	0.75	-0.333333	0	-0.333333	0	0	0	-0.714286	0.333333	0.333333	-0.333333	-0.428571	0.333333	0.333333	0	-0.333333	-0.8	-0.666667	-0.2	0.111111	0.263158	-0.0909091	-0.5	-0.333333	0.529412	-0.333333	0.714286	0	0	0	0	0	0	-0.6	-0.333333	0	0.454545	-0.333333	0	0	-0.6	-0.5	-0.333333
			0.4	0.333333	0.25	-0.5	0.75	-0.333333	0	-0.333333	0	0	0	-0.714286	0.333333	0.333333	-0.333333	-0.428571	0.333333	0.333333	0	-0.333333	-0.8	-0.666667	-0.2	0.111111	0.263158	-0.0909091	-0.5	-0.333333	0.529412	-0.333333	0.714286	0	0	0	0	0	0	-0.6	-0.333333	0	0.454545	-0.333333	0	0	-0.6	-0.5	-0.333333
			0.4	0.333333	0.25	-0.5	0.75	-0.333333	0	-0.333333	0	0	0	-0.714286	0.333333	0.333333	-0.333333	-0.428571	0.333333	0.333333	0	-0.333333	-0.8	-0.666667	-0.2	0.111111	0.263158	-0.0909091	-0.5	-0.333333	0.529412	-0.333333	0.714286	0	0	0	0	0	0	-0.6	-0.333333	0	0.454545	-0.333333	0	0	-0.6	-0.5	-0.333333
			0.4	0.333333	0.25	-0.5	0.75	-0.333333	0	-0.333333	0	0	0	-0.714286	0.333333	0.333333	-0.333333	-0.428571	0.333333	0.333333	0	-0.333333	-0.8	-0.666667	-0.2	0.111111	0.263158	-0.0909091	-0.5	-0.333333	0.529412	-0.333333	0.714286	0	-0.5	0	0	0	0	-0.6	-0.333333	0	0.454545	-0.333333	0	0	-0.6	-0.5	-0.333333
			0.4	0.333333	0.25	-0.5	0.75	-0.333333	0	-0.333333	0	0	0	-0.714286	0.333333	0.333333	-0.333333	-0.428571	0.333333	0.333333	0	-0.333333	-0.8	-0.666667	-0.2	0.111111	0.263158	-0.0909091	-0.5	-0.333333	0.529412	-0.333333	0.714286	0	-0.5	0	0	0	0	-0.6	-0.333333	0	0.454545	-0.333333	0	0	-0.6	-0.5	-0.333333
			0.4	0.333333	0.25	-0.5	0.75	-0.333333	0	-0.333333	0	0	0	-0.714286	0.333333	0.333333	-0.333333	-0.428571	0.333333	0.333333	0	-0.333333	-0.8	-0.666667	-0.2	0.111111	0.263158	-0.0909091	-0.5	-0.333333	0.529412	-0.333333	0.714286	0	-0.5	0	0	0	0	-0.6	-0.333333	0	0.454545	-0.333333	0	0	-0.6	-0.5	-0.333333
			0.4	0.333333	0.25	-0.5	0.75	-0.333333	0	-0.333333	0	0	0	-0.714286	0.333333	0.333333	-0.333333	-0.428571	0.333333	0.333333	0	-0.333333	-0.8	-0.666667	-0.2	0.111111	0.263158	-0.0909091	-0.5	-0.333333	0.529412	-0.333333	0.714286	0	-0.5	0	0	0	0	-0.6	-0.333333	0	0.454545	-0.142857	0	0	-0.6	-0.5	-0.333333
			0.4	0.333333	0.4	-0.5	0.75	-0.333333	0	-0.333333	0	0	0	-0.714286	0.333333	0.333333	-0.333333	-0.428571	0.333333	0.333333	0	-0.333333	-0.8	-0.666667	-0.2	0.111111	0.263158	-0.0909091	-0.5	-0.333333	0.529412	-0.333333	0.714286	0	-0.5	0	0	0	0	-0.6	-0.333333	0	0.454545	-0.142857	0	0	-0.6	-0.5	-0.333333
			0.4	0.333333	0.4	-0.5	0.75	-0.333333	0	-0.333333	0	0	0	-0.714286	0.333333	0.333333	-0.333333	-0.428571	0.333333	0.333333	0	-0.333333	-0.8	-0.666667	-0.2	0.111111	0.263158	-0.0909091	-0.5	-0.333333	0.529412	-0.333333	0.714286	0	-0.5	0	0	0	0	-0.6	-0.333333	0	0.454545	-0.142857	0	0	-0.6	-0.5	-0.333333
			0.4	0.333333	0.4	-0.5	0.75	-0.333333	0	-0.333333	0	0	0	-0.714286	0.333333	0.333333	-0.333333	-0.428571	0.333333	0.333333	0	-0.333333	-0.8	-0.666667	-0.2	0.111111	0.263158	-0.0909091	-0.5	-0.333333	0.529412	-0.333333	0.714286	0	-0.5	0	0	0	0	-0.6	-0.333333	0	0.454545	-0.142857	0	0	-0.6	-0.5	-0.333333
			0.4	0.333333	0.4	-0.5	0.75	-0.333333	0	-0.333333	0	0	0	-0.714286	0.333333	0.333333	-0.333333	-0.428571	0.333333	0.333333	0	-0.333333	-0.8	-0.666667	-0.2	0.111111	0.263158	-0.0909091	-0.5	-0.333333	0.529412	-0.333333	0.714286	0	-0.5	0	0	0	0	-0.6	-0.333333	0	0.454545	-0.142857	0	0	-0.6	-0.5	-0.333333
			0.4	0.333333	0.4	-0.5	0.75	-0.333333	0	-0.333333	0	0	0	-0.714286	0.333333	0.333333	-0.333333	-0.428571	0.333333	0.333333	0	-0.333333	-0.8	-0.666667	-0.2	0.111111	0.263158	-0.0909091	-0.5	-0.333333	0.529412	-0.333333	0.714286	0	-0.5	0	0	0	0	-0.6	-0.333333	0	0.538462	-0.142857	0	0	-0.6	-0.5	-0.333333
			0.4	0.333333	0.4	-0.5	0.75	-0.333333	0	-0.333333	0.5	0	0	-0.714286	0.333333	0.333333	-0.333333	-0.428571	0.333333	0.333333	0	-0.333333	-0.8	-0.666667	-0.2	0.111111	0.263158	-0.0909091	-0.5	-0.333333	0.529412	-0.333333	0.714286	0	-0.5	0	0	0	0	0.2	-0.333333	0	0.538462	-0.142857	0	0	-0.6	-0.5	-0.333333
			0.4	0.333333	0.4	-0.5	0.75	-0.333333	0	-0.333333	0.5	0	0	-0.714286	0.333333	0.333333	-0.333333	-0.428571	0.333333	0.333333	0	-0.333333	-0.8	-0.666667	-0.2	0.111111	0.263158	-0.0909091	-0.5	-0.333333	0.529412	-0.333333	0.714286	0	-0.5	0	0	0	0	0	-0.333333	0	0.538462	-0.142857	0	0	-0.6	-0.5	-0.333333
			0.4	0.333333	0.4	-0.5	0.75	-0.333333	0	-0.333333	0.5	0	0	-0.714286	0.333333	0.333333	-0.333333	-0.428571	0.333333	0.333333	0	-0.333333	-0.8	-0.666667	-0.2	0.111111	0.263158	-0.0909091	-0.5	-0.333333	0.529412	-0.333333	0.714286	0	-0.5	0	0	0	0	0	-0.333333	0	0.538462	-0.142857	0	0	-0.6	-0.5	-0.333333
			0.4	0.333333	0.4	-0.5	0.75	-0.333333	0	-0.333333	0.5	0	0	-0.714286	0.333333	0.333333	-0.333333	-0.428571	0.333333	0.333333	0	-0.333333	-0.8	-0.666667	-0.2	0.111111	0.263158	-0.0909091	-0.5	-0.333333	0.529412	-0.333333	0.714286	0	-0.5	0	0	0	0	0	-0.333333	0	0.538462	0.111111	0	0	-0.6	-0.5	-0.333333
			0.4	0.333333	0.4	-0.5	0.75	-0.333333	0	-0.333333	0.5	0	0	-0.714286	0.333333	0.333333	-0.333333	-0.428571	0.333333	0.333333	0	-0.333333	-0.8	-0.666667	-0.2	0.111111	0.263158	-0.0909091	-0.5	-0.333333	0.529412	-0.333333	0.714286	0	-0.5	0	0	0	0	0	-0.333333	0	0.538462	0.111111	0	0	-0.6	-0.5	-0.333333
			0.4	0.333333	0.4	-0.5	0.75	-0.333333	0	-0.333333	0.5	0	0	-0.714286	0.333333	0.333333	-0.333333	-0.428571	0.333333	0.333333	0	-0.333333	-0.8	-0.666667	-0.2	0.111111	0.263158	-0.0909091	-0.5	-0.333333	0.529412	-0.333333	0.714286	0	-0.5	0	0	0	0	-0.222222	-0.333333	0	0.538462	0.111111	0	0	-0.6	-0.5	-0.333333
			0.4	0.333333	0.4	-0.5	0.75	-0.333333	0	-0.333333	0.5	0	0	-0.714286	0.333333	0.333333	-0.333333	-0.428571	0.333333	0.333333	0	-0.333333	-0.8	-0.666667	-0.2	0.111111	0.263158	-0.0909091	-0.5	-0.333333	0.529412	-0.333333	0.714286	0	-0.5	0	0	0	0	-0.222222	-0.333333	0	0.538462	0.111111	0	0	-0.6	-0.5	-0.333333
			0.4	0.333333	0	-0.5	0.75	-0.333333	0	-0.333333	0.5	0	0	-0.714286	0.333333	0.333333	-0.333333	-0.428571	0.333333	0.333333	0	-0.333333	-0.8	-0.666667	-0.2	0.111111	0.263158	-0.0909091	-0.5	-0.333333	0.529412	-0.333333	0.714286	0	-0.5	0	0	0	0	-0.222222	-0.333333	0	0.538462	0.111111	0	0	-0.6	-0.5	-0.333333
			0.4	0.333333	0	-0.5	0.75	-0.333333	0	-0.333333	0.5	0	0	-0.714286	0.333333	0.333333	-0.333333	-0.428571	0.333333	0.333333	0	-0.333333	-0.8	-0.666667	-0.2	0.111111	0.263158	-0.0909091	-0.5	-0.333333	0.529412	-0.333333	0.714286	0	-0.5	0	0	0	0	-0.222222	-0.333333	0	0.538462	0.111111	0	0	-0.6	-0.5	-0.333333
			0.4	0.333333	0	-0.5	0.75	-0.333333	0	-0.333333	0.5	0	0	-0.714286	0.333333	0.333333	-0.333333	-0.428571	0.333333	0.333333	0	-0.333333	-0.8	-0.666667	-0.2	0.111111	0.263158	-0.0909091	-0.5	-0.333333	0.529412	-0.333333	0.714286	0	-0.5	0	0	0	0	-0.222222	-0.333333	0	0.538462	0.111111	0	0	-0.6	-0.5	-0.333333
			0.4	0.333333	0	-0.5	0.777778	-0.333333	0	-0.333333	0.5	0	0	-0.714286	0.333333	0.333333	-0.333333	-0.428571	0.333333	0.333333	0	-0.333333	-0.8	-0.666667	-0.2	0.111111	0.263158	-0.0909091	-0.5	-0.333333	0.529412	-0.333333	0.714286	0	-0.5	0	0	0	0	-0.222222	-0.333333	0	0.538462	0.111111	0	0	-0.6	-0.5	-0.333333
			0.4	0.333333	0	-0.5	0.777778	-0.333333	0	-0.333333	0.5	0	0	-0.714286	0.333333	0.333333	-0.333333	-0.428571	0.333333	0.333333	0	-0.333333	-0.8	-0.666667	-0.2	0.111111	0.263158	-0.0909091	-0.5	-0.333333	0.529412	-0.333333	0.5	0	-0.5	0	0	0	0	-0.222222	-0.333333	0	0.538462	0.111111	0	0	-0.6	-0.5	-0.333333
			0.4	0.333333	0	-0.5	0.777778	-0.333333	0	-0.333333	0.5	0	0	-0.714286	0.333333	0.333333	-0.333333	-0.428571	0.333333	0.333333	0	-0.333333	-0.8	-0.666667	-0.2	0.111111	0.263158	-0.0909091	-0.5	-0.333333	0.529412	-0.333333	0.5	0	-0.5	0	0	0	0	-0.222222	-0.333333	0	0.538462	0.111111	0	0	-0.6	-0.5	-0.333333
			0.4	0.333333	0	-0.5	0.777778	-0.333333	0	-0.333333	0.5	0	0	-0.714286	0.333333	0.333333	-0.333333	-0.428571	0.333333	0.333333	0	-0.333333	-0.8	-0.666667	-0.2	0.111111	0.263158	-0.0909091	-0.5	-0.333333	0.529412	-0.333333	0.5	0	-0.5	0	0	0	0	-0.222222	-0.333333	0	0.538462	0.111111	0	0	-0.6	-0.5	-0.333333
			0.4	0.333333	0	-0.5	0.777778	-0.333333	0	-0.333333	0.5	0	0	-0.714286	0.333333	0.333333	-0.333333	-0.428571	0.333333	0.333333	0	-0.333333	-0.8	-0.666667	-0.2	0.111111	0.263158	-0.0909091	-0.5	-0.333333	0.529412	-0.333333	0.5	0	-0.5	0	0	0	0	-0.222222	-0.333333	0	0.538462	0.111111	0	0	-0.6	-0.5	-0.333333
			0.4	0.333333	0	-0.5	0.777778	-0.333333	0	-0.333333	0.5	0	0	-0.714286	0.333333	0.333333	-0.333333	-0.428571	0.333333	0.333333	0	-0.333333	-0.8	-0.666667	-0.2	0.111111	0.263158	-0.0909091	-0.5	-0.333333	0.529412	-0.333333	0.5	0	-0.5	0	0	0	0	-0.222222	-0.333333	0	0.538462	0.111111	0	0	-0.6	-0.5	-0.333333
			0.4	0.333333	0	-0.5	0.777778	-0.333333	0	-0.333333	0.5	0	0	-0.714286	0.333333	0.333333	-0.333333	-0.428571	0.333333	0.333333	0	-0.333333	-0.8	-0.666667	0.142857	0.111111	0.263158	-0.0909091	-0.5	-0.333333	0.529412	-0.333333	0.5	0	-0.5	0	0	0	0	-0.222222	-0.333333	0	0.538462	0.111111	0	0	-0.6	-0.5	-0.333333
			0.4	0.333333	0	-0.5	0.777778	-0.333333	0	-0.2	0.5	0	0	-0.714286	0.333333	0.333333	-0.333333	-0.428571	0.333333	0.333333	0	-0.333333	-0.8	-0.666667	0.142857	0.111111	0.263158	-0.0909091	-0.5	-0.333333	0.529412	-0.333333	0.5	0	-0.5	0	0	0	0	-0.222222	-0.333333	-0.5	0.538462	0.111111	0	0	-0.6	-0.5	-0.333333
			0.4	0.333333	0	-0.5	0.777778	-0.333333	0	-0.2	0.5	0	0	-0.714286	0.333333	0.333333	-0.333333	-0.428571	0.333333	0.333333	0	-0.333333	-0.8	-0.666667	0.142857	0.111111	0.263158	-0.0909091	-0.5	-0.333333	0.529412	-0.333333	0.5	0	-0.5	0	0	0	0	-0.222222	-0.333333	-0.5	0.538462	0.111111	0	0	-0.6	-0.5	-0.333333
			0.4	0.333333	0	-0.5	0.777778	-0.333333	0	-0.2	0.5	0	0	-0.714286	0.333333	0.333333	-0.333333	-0.428571	0.333333	0.333333	0	-0.714286	-0.8	-0.666667	0.142857	0.111111	0.263158	-0.0909091	-0.5	-0.333333	0.529412	-0.333333	0.5	0	-0.5	0	0	0	0	-0.222222	-0.333333	-0.5	0.538462	0.111111	0	0	-0.6	-0.5	-0.333333
			0.4	0.333333	0	-0.5	0.777778	-0.333333	0	-0.2	0.5	0	0	-0.714286	0.333333	0.333333	-0.333333	-0.428571	0.333333	0.333333	0	-0.714286	-0.8	-0.666667	0.142857	0.111111	0.263158	-0.0909091	-0.5	-0.333333	0.529412	-0.333333	0.5	0	-0.5	0	0	0	0	-0.222222	-0.333333	-0.5	0.538462	0.111111	0	0	-0.6	-0.5	-0.333333
			0.4	0.333333	0	-0.5	0.777778	-0.333333	0	-0.2	0.5	0	0	-0.714286	0.333333	0.333333	-0.333333	-0.428571	0.333333	0.333333	0	-0.714286	-0.8	-0.666667	0.142857	0.111111	0.263158	-0.0909091	-0.5	-0.333333	0.529412	-0.333333	0.5	0	-0.5	0	0	0	0	-0.222222	-0.333333	-0.5	0.538462	0.111111	0	0	-0.6	-0.5	-0.333333
			0.4	0.333333	0	-0.5	0.777778	-0.333333	0	-0.2	0.5	0	0	-0.714286	0.333333	0.333333	-0.333333	-0.428571	0.333333	0.333333	0	-0.714286	-0.8	-0.666667	0.142857	0.111111	0.263158	-0.285714	-0.5	-0.333333	0.529412	-0.333333	0.5	0	-0.714286	0	0	0	0	-0.222222	-0.333333	-0.5	0.538462	0.111111	0	0	-0.6	-0.5	-0.333333
			0.4	0.333333	0	-0.5	0.777778	-0.333333	0	-0.2	0.5	0	0	-0.714286	0.333333	0.333333	-0.333333	-0.428571	0.333333	0.333333	0	-0.714286	-0.8	-0.666667	0.142857	0.111111	0.263158	-0.285714	-0.5	-0.333333	0.529412	-0.333333	0.5	0	-0.714286	0	0	0	0	-0.222222	-0.333333	-0.5	0.538462	0.111111	0	0	-0.6	-0.5	-0.333333
			0.4	0.333333	0	-0.5	0.777778	-0.333333	0	-0.2	0.5	0	0	-0.714286	0.333333	0.333333	-0.333333	-0.428571	0.333333	0.333333	0	-0.714286	-0.8	-0.666667	0.142857	0.111111	0.263158	-0.285714	-0.5	-0.333333	0.529412	-0.333333	0.5	0	-0.714286	0	0	0	0	-0.222222	-0.333333	-0.5	0.538462	0.111111	0	0	-0.6	-0.2	0.272727
			0.4	0.333333	0	-0.5	0.777778	-0.333333	0	-0.2	0.5	0	0	-0.714286	0.333333	0.333333	-0.333333	-0.428571	0.333333	0.333333	0	-0.714286	-0.8	-0.666667	0.142857	0.111111	0.263158	-0.285714	-0.5	-0.333333	0.529412	-0.333333	0.5	0	-0.714286	0	0	0	0	-0.222222	-0.333333	-0.5	0.538462	0.111111	0	0	-0.6	0.142857	0.272727
			0.4	0.333333	0	-0.5	0.777778	-0.333333	0	-0.2	0.5	0	0	-0.714286	0.333333	0.333333	-0.333333	-0.428571	0.333333	0.333333	0	-0.714286	-0.8	-0.666667	0.142857	0.111111	0.263158	-0.285714	-0.5	-0.333333	0.529412	-0.333333	0.5	0	-0.714286	0	0	0	0	-0.222222	-0.333333	-0.5	0.538462	0.111111	0	0	-0.6	0.25	0.272727
			0.4	0.333333	0	-0.5	0.777778	-0.333333	0	-0.2	0.5	0	0	-0.714286	0.333333	0.333333	-0.333333	-0.428571	0.333333	0.333333	0	-0.714286	-0.8	-0.666667	0.142857	0.111111	0.263158	-0.285714	-0.5	-0.333333	0.529412	-0.333333	0.5	0	-0.714286	0	0	0	0	-0.222222	-0.333333	-0.5	0.538462	0.111111	0	0	-0.6	0.25	0.272727
			0.4	0.333333	0	-0.5	0.857143	-0.333333	0	-0.2	0.5	0	0	-0.714286	0.333333	0.333333	-0.333333	-0.428571	0.333333	0.333333	0	-0.714286	-0.8	-0.666667	0.142857	0.111111	0.263158	-0.285714	-0.5	-0.333333	0.529412	-0.333333	0.5	0	-0.714286	0	0	0	0	-0.222222	-0.333333	-0.5	0.428571	0.111111	0	0	-0.6	0.25	0.272727
			0.4	0.333333	0	-0.5	0.857143	-0.333333	0	-0.2	0.5	0	0	-0.714286	0.333333	0.333333	-0.333333	-0.428571	0.333333	0.333333	0	-0.714286	-0.8	-0.666667	0.142857	0.111111	0.263158	-0.285714	-0.5	-0.333333	0.529412	-0.333333	0.5	0	-0.714286	0	0.6	0	0	-0.222222	-0.333333	-0.5	0.428571	0.111111	0	0	-0.6	0.25	0.272727
			0.4	0.333333	0	-0.5	0.857143	-0.333333	0	-0.2	0.5	0	0	-0.714286	0.333333	0.333333	-0.333333	-0.428571	0.333333	0.333333	0	-0.714286	-0.8	-0.666667	0.142857	0.111111	0.263158	-0.285714	-0.5	-0.333333	0.529412	-0.333333	0.5	0	-0.714286	0	0.6	0	0	-0.222222	-0.333333	-0.5	0.428571	0.111111	0	0	-0.6	0.25	0.272727
			0.4	0.333333	0	-0.5	0.857143	-0.333333	0	-0.2	0.5	0	0	-0.714286	0.333333	0.333333	-0.333333	-0.428571	0.333333	0.333333	0	-0.714286	-0.8	-0.666667	0.142857	0.111111	0.263158	-0.285714	-0.5	-0.333333	0.529412	-0.333333	0.5	0	-0.714286	0	0.6	0	0	-0.222222	-0.333333	-0.5	0.428571	0.111111	0	0	-0.6	0.25	0.272727
			0.4	0.333333	0	-0.5	0.857143	-0.333333	0	-0.2	0.5	0	0	-0.714286	0.333333	0.333333	-0.333333	-0.428571	0.333333	0.333333	0	-0.714286	-0.8	-0.666667	0.142857	0.111111	0.263158	-0.285714	-0.5	-0.333333	0.529412	-0.333333	0.5	0	-0.714286	0	0.6	0	0	-0.222222	-0.333333	-0.5	0.428571	0.111111	0	0	-0.6	0.25	0.272727
			0.4	0.333333	0	-0.5	0.857143	-0.333333	0	-0.2	0.5	0	0	-0.714286	0.333333	0.333333	-0.333333	-0.428571	0.333333	0.333333	0	-0.714286	-0.8	-0.666667	0.142857	0.111111	0.263158	-0.285714	-0.5	-0.333333	0.529412	-0.333333	0.5	0	-0.714286	0	0.6	0	0	-0.222222	-0.333333	-0.5	0.428571	0.111111	0	0	-0.6	0.25	0.272727
			0.4	0.333333	0	-0.5	0.857143	-0.333333	0	-0.2	0.5	0	0	-0.714286	0.333333	0.333333	-0.333333	-0.428571	0.333333	0.333333	0	-0.714286	-0.8	-0.666667	0.142857	0.111111	0.263158	-0.285714	-0.5	-0.333333	0.529412	-0.333333	0.5	0	-0.714286	0	0.6	0	0	-0.222222	-0.333333	-0.5	0.428571	0.111111	0	0	-0.6	0.25	0.272727
			0.4	0.333333	0	-0.5	0.857143	-0.333333	0	-0.2	0.5	0	0	-0.714286	0.333333	0.333333	-0.333333	-0.428571	0.333333	0.333333	0	-0.714286	-0.8	-0.666667	0.142857	0.111111	0.263158	-0.285714	-0.5	-0.333333	0.529412	-0.333333	0.5	0	-0.714286	0	0.6	0	0	-0.222222	-0.333333	-0.5	0.428571	0.111111	0	0	-0.6	0.25	0.272727
			0.4	0.333333	0	-0.5	0.857143	-0.333333	0	-0.2	0.5	0	0	-0.714286	0.333333	0.333333	-0.333333	-0.428571	0.333333	0.333333	0	-0.714286	-0.8	-0.666667	0.142857	0.111111	0.263158	-0.285714	-0.5	-0.333333	0.529412	-0.333333	0.5	0	-0.714286	0	0.6	0	0	-0.222222	-0.333333	-0.5	0.428571	0.111111	0	0	-0.6	0.25	0.272727
			0.4	0.333333	0	-0.5	0.875	-0.333333	0	-0.2	0.5	0	0	-0.714286	0.333333	0.333333	-0.333333	-0.428571	0.333333	0.333333	0	-0.714286	-0.8	-0.666667	0.142857	0.111111	0.263158	-0.285714	-0.5	-0.333333	0.529412	-0.333333	0.5	0	-0.714286	0	0.6	0	0	-0.222222	-0.333333	-0.5	0.428571	0.111111	0	0	-0.6	0.25	0.272727
			0.4	0.333333	0	-0.5	0.666667	-0.333333	0	0.25	0.5	0	0	-0.714286	0.333333	0.333333	-0.333333	-0.428571	0.333333	0.333333	0	-0.714286	-0.8	-0.666667	0.142857	0.111111	0.263158	-0.285714	-0.5	-0.333333	0.529412	-0.333333	0.5	0	-0.714286	0	0.6	0	0	-0.222222	-0.333333	-0.5	0.428571	0.111111	0	0	-0.6	0.25	0.272727
			0.4	0.333333	0	-0.5	0.666667	-0.333333	0	0.25	0.5	0	0	-0.714286	0.333333	0.333333	-0.333333	-0.428571	0.333333	0.333333	0	-0.714286	-0.8	-0.666667	0.142857	0.111111	0.263158	-0.285714	-0.5	-0.333333	0.529412	-0.333333	0.5	0	-0.714286	0	0.6	0	0	-0.222222	-0.333333	-0.5	0.428571	0.111111	0	0	-0.6	0.25	0.272727
			0.4	0.333333	0	-0.5	0.666667	-0.333333	0	0.25	0.5	0	0	-0.714286	0.333333	0.333333	-0.333333	-0.428571	0.333333	0.333333	0	-0.714286	-0.8	-0.666667	0.142857	0.111111	0.263158	-0.285714	-0.5	-0.333333	0.529412	-0.333333	0.5	0	-0.75	0	0.6	0	0	-0.222222	-0.333333	-0.5	0.428571	0.111111	0	0	0	0.25	0.272727
			0.4	0.333333	0	-0.5	0.666667	-0.333333	0	0.25	0.5	0	0	-0.714286	0.333333	0.333333	-0.333333	-0.428571	0.333333	0.333333	0	-0.714286	-0.8	-0.666667	0.142857	0.111111	0.263158	-0.285714	-0.5	-0.333333	0.529412	-0.333333	0.5	0	-0.75	0	0.6	0	0	-0.222222	-0.333333	-0.5	0.428571	0.111111	0	0	0.2	0.25	0.272727
			0.4	0.333333	0	-0.5	0.666667	-0.333333	0	0.25	0.5	0	0	-0.714286	0.333333	0.333333	-0.333333	-0.428571	0.333333	0.333333	0	-0.714286	-0.8	-0.666667	0.142857	0.111111	0.263158	-0.285714	-0.5	-0.333333	0.529412	-0.333333	0.5	0	-0.818182	0	0.6	0	0	-0.222222	-0.333333	-0.5	0.428571	0.111111	0	0	0.2	0.25	0.272727
			-0.0666667	0.333333	0	-0.5	0.666667	-0.333333	0	0.25	0.5	0	0	-0.714286	0.333333	0.333333	-0.333333	-0.428571	0.333333	0.333333	0	-0.714286	-0.8	-0.666667	0.142857	0.111111	0.263158	-0.285714	-0.5	-0.333333	0.529412	-0.333333	0.5	0	-0.818182	0	0.6	0	0	-0.222222	-0.333333	-0.5	0.428571	0.111111	0	0	0.2	0.25	0.272727
			-0.0666667	0.333333	0	-0.5	0.666667	-0.333333	0	0.25	0.5	0	0	-0.714286	0.333333	0.333333	-0.333333	-0.428571	0.333333	0.333333	0	-0.714286	-0.8	-0.666667	0.142857	0.111111	0.263158	-0.285714	-0.5	-0.333333	0.529412	-0.333333	0.5	0	-0.818182	0	0.6	0	0	-0.222222	-0.333333	-0.5	0.428571	0.111111	0	0	0.2	0.25	0.272727
			-0.0666667	0.333333	0	-0.5	0.666667	-0.333333	0	0.25	0.5	0	0	-0.714286	0.333333	0.333333	-0.333333	-0.428571	0.333333	0.333333	0	-0.714286	-0.8	-0.666667	0.142857	0.111111	0.263158	-0.285714	-0.5	-0.333333	0.529412	-0.333333	0.5	0	-0.818182	0	0.6	0	0	-0.222222	-0.333333	-0.5	0.428571	0.111111	0	0	0.2	0.25	0.272727
			-0.0666667	0.333333	0	-0.5	0.666667	-0.333333	0	0.25	0.5	0	0	-0.714286	0.333333	0.333333	-0.333333	-0.428571	0.333333	0.333333	0	-0.714286	-0.8	-0.666667	0.142857	0.111111	0.263158	-0.285714	-0.5	-0.333333	0.529412	-0.333333	0.5	0	-0.818182	0	0.6	0	0	-0.222222	-0.333333	-0.5	0.428571	0.111111	0	0	0.2	0.25	0.272727
			-0.0666667	0.333333	0	-0.5	0.666667	-0.333333	0	0.25	0.5	0	0	-0.714286	0.333333	0.333333	-0.333333	-0.428571	0.333333	0.333333	0	-0.714286	-0.8	-0.666667	0.142857	0.111111	0.263158	-0.285714	-0.5	-0.333333	0.529412	-0.333333	0.5	0	-0.818182	0	0.6	0	0	-0.222222	-0.333333	-0.5	0.428571	0.111111	0	0	0.2	0.25	0.272727
			-0.0666667	0.333333	0	-0.5	0.666667	-0.333333	0	0.25	0.5	0	0	-0.714286	0.333333	0.333333	-0.333333	-0.428571	0.333333	0.333333	0	-0.714286	-0.8	-0.666667	0.142857	0.111111	0.263158	-0.285714	-0.5	-0.333333	0.529412	-0.333333	0.5	0	-0.818182	0	0.6	0	0	-0.222222	-0.333333	-0.5	0.428571	0.111111	0	0	0.2	0.25	0.272727
			-0.0666667	0.333333	0	-0.5	0.666667	-0.333333	0	0.25	0.5	0	0	-0.714286	0.333333	0.333333	-0.333333	-0.428571	0.333333	0.333333	0	-0.714286	-0.8	-0.666667	0.142857	0.111111	0.263158	-0.285714	-0.5	-0.333333	0.529412	-0.333333	0.5	0	-0.818182	0	0.6	0	0	-0.222222	-0.333333	-0.5	0.428571	0.111111	0	0	0.2	0.25	0.272727
			-0.0666667	0.333333	0	-0.5	0.666667	-0.333333	0	0.25	0.5	0	0	-0.714286	0.333333	0.333333	-0.333333	-0.428571	0.333333	0.333333	0	-0.714286	-0.8	-0.666667	0.142857	0.111111	0.263158	-0.285714	-0.5	-0.333333	0.529412	0	0.5	0	-0.818182	0	0.6	0	0	-0.222222	-0.333333	-0.5	0.428571	0.111111	0	0	0.2	0.25	0.272727
			-0.0666667	0.333333	0	-0.5	0.666667	-0.333333	0	0.25	0.5	0	0	-0.714286	0.333333	0.333333	-0.333333	-0.428571	0.333333	0.333333	0	-0.714286	-0.8	-0.666667	0.142857	0.111111	0.263158	-0.285714	-0.5	-0.333333	0.529412	0	0.5	0	-0.818182	0	0.6	0	0	-0.222222	-0.333333	-0.5	0.428571	0.111111	0	0	0.2	0.25	0.272727
			-0.0666667	0.333333	0	-0.5	0.666667	-0.333333	0	0.25	0.5	0	0	-0.714286	0.333333	0.333333	-0.333333	-0.428571	0.333333	0.333333	0	-0.714286	-0.8	-0.666667	0.142857	0.111111	0.263158	-0.285714	-0.5	-0.333333	0.529412	0	0.5	0	-0.818182	0	0.6	0	0	-0.222222	-0.333333	-0.5	0.428571	0.111111	0	0	0.2	0.25	0.272727
			-0.0666667	0.333333	0	-0.5	0.666667	-0.333333	0	0.25	0.5	0	0	-0.714286	0.333333	0.333333	-0.6	-0.428571	0.333333	0.333333	0	-0.714286	-0.8	-0.666667	0.142857	0.111111	0.263158	-0.2	-0.5	-0.333333	0.529412	0	0.5	0	-0.818182	0	0.6	0	0	-0.222222	-0.333333	-0.5	0.428571	0.111111	0	0	0.2	0.25	0.272727
			-0.0666667	0.333333	0	-0.5	0.666667	-0.333333	0	0.454545	0.5	0	0	-0.714286	-0.333333	0.333333	-0.6	-0.428571	0.333333	0.333333	0	-0.714286	-0.8	-0.666667	0.142857	0.111111	0.263158	-0.0588235	-0.5	-0.333333	0.529412	0	0.5	0	-0.818182	0	0.6	0	0	-0.222222	-0.333333	-0.5	0.428571	0.111111	0	0	0.2	0.25	0.272727
			-0.0666667	0.333333	0	-0.5	0.666667	-0.333333	0	0.454545	0.5	0	0	-0.714286	-0.333333	0.333333	-0.6	-0.428571	0.333333	0.333333	0	-0.714286	-0.8	-0.666667	0.142857	0.111111	0.263158	-0.0588235	-0.5	-0.333333	0.529412	0	0.5	0	-0.818182	0	0.6	0	0	-0.222222	-0.333333	-0.5	0.428571	0.111111	0	0	0.2	0.25	0.272727
			-0.0666667	0.333333	0	-0.5	0.666667	-0.333333	0	0.454545	0.5	0	0	-0.714286	-0.333333	0.333333	-0.6	-0.428571	0.333333	0.333333	0	-0.714286	-0.8	-0.666667	0.142857	0.111111	0.263158	-0.0588235	-0.5	-0.333333	0.529412	0	0.5	0	-0.818182	0	0.6	0	0	-0.222222	-0.333333	-0.5	0.428571	0.111111	0	0	0.2	0.25	0.272727
			-0.0666667	0.333333	0	-0.5	0.666667	-0.333333	0	0.454545	0.5	0	0	-0.714286	-0.333333	0.333333	-0.6	-0.428571	0.333333	0.333333	0	-0.714286	-0.8	-0.666667	0.142857	0.111111	0.263158	-0.0588235	-0.5	-0.333333	0.529412	0	0.5	0	-0.818182	0	0.666667	0	0	-0.222222	-0.333333	-0.5	0.428571	0.111111	0	0	0.2	0.25	0.272727
			-0.0666667	0.333333	0	-0.5	0.666667	-0.333333	0	0.454545	0.5	0	0	-0.714286	-0.333333	0.333333	-0.6	-0.428571	0.333333	0.333333	0	-0.714286	-0.8	-0.666667	0.142857	0.111111	0.263158	-0.0588235	-0.5	-0.333333	0.529412	0	0.5	0	-0.818182	0	0.666667	0	0	-0.222222	-0.333333	-0.5	0.428571	0.111111	0	0	0.2	0.25	0.272727
			-0.0666667	0.333333	0	-0.5	0.666667	-0.333333	0	0.454545	0.5	0	0	-0.714286	-0.333333	0.333333	-0.6	-0.428571	0.333333	0.333333	0	-0.714286	-0.8	-0.666667	0.142857	0.111111	0.263158	-0.0588235	-0.5	-0.333333	0.529412	0	0.5	0	-0.818182	0	0.666667	0	0	-0.222222	-0.333333	-0.5	0.428571	0.111111	0	0	0.2	0.25	0.272727
			-0.0666667	0.333333	0	-0.5	0.666667	-0.333333	0	0.454545	0.5	0	0	-0.714286	-0.333333	0.333333	-0.6	-0.428571	0.333333	0.333333	0	-0.714286	-0.8	-0.666667	0.142857	0.111111	0.263158	-0.0588235	-0.5	-0.333333	0.529412	0	0.5	0	-0.818182	0	0.666667	0	0	-0.222222	-0.333333	-0.5	0.428571	0.111111	0	0	0.2	0.25	0.272727
			-0.0666667	0.333333	0	-0.5	0.666667	-0.333333	0	0.454545	0.5	0	0	-0.714286	-0.333333	0.333333	-0.6	-0.428571	0.333333	0.333333	0	-0.714286	-0.8	-0.666667	0.142857	0.111111	0.263158	-0.0588235	-0.5	-0.333333	0.529412	0	0.5	0	-0.818182	0	0.666667	0	0	-0.222222	-0.333333	-0.5	0.428571	0.111111	0	0	0.2	0.25	0.272727
			-0.0666667	0.333333	0	-0.5	0.666667	-0.333333	0	0.454545	0.5	0	0	-0.714286	-0.333333	0.333333	-0.6	-0.428571	0.333333	0.333333	0	-0.714286	-0.8	-0.666667	0.142857	0.111111	0.263158	-0.0588235	-0.5	-0.333333	0.529412	0	0.5	0	-0.818182	0	0.666667	0	0	-0.222222	-0.333333	-0.5	0.428571	0.111111	0	0	0.2	0.25	0.272727
			-0.0666667	0.333333	0	-0.5	0.666667	-0.333333	0	0.454545	0.5	0	0	-0.714286	-0.333333	0.333333	-0.6	-0.428571	0.333333	0.333333	0	-0.714286	-0.8	-0.666667	0.142857	0.111111	0.263158	-0.0588235	-0.5	-0.333333	0.529412	0	0.5	0	-0.818182	0	0.666667	0	0	-0.222222	-0.333333	-0.5	0.428571	0.111111	0	0	0.2	0.25	0.272727
			-0.0666667	0.333333	0	-0.5	0.666667	-0.333333	0	0.454545	0.5	0	0	-0.714286	-0.333333	0.333333	-0.6	-0.428571	0.333333	0.333333	0	-0.714286	-0.8	-0.666667	0.142857	0.111111	0.263158	-0.0588235	-0.5	-0.333333	0.529412	0	0.5	0	-0.818182	0	0.666667	0	0	-0.222222	-0.333333	-0.5	0.428571	0.111111	0	0	0.2	0.25	0.272727
			-0.0666667	0.333333	0	-0.5	0.666667	-0.333333	0	0.454545	0.5	0	0	-0.714286	-0.333333	0.333333	-0.6	-0.428571	0.333333	0.333333	0	-0.714286	-0.8	-0.666667	0.142857	0.111111	0.263158	-0.0588235	-0.5	-0.333333	0.529412	0	0.5	0	-0.818182	0	0.666667	0	0	-0.222222	-0.333333	0	0.428571	0.111111	0	0	0.2	0.25	0.272727
			-0.0666667	0.333333	0	-0.5	0.428571	-0.333333	0	0.454545	0.5	0	0	-0.714286	-0.333333	0.333333	-0.6	-0.428571	0.333333	0.333333	0	-0.714286	-0.8	-0.666667	0.142857	0.111111	0.263158	-0.0588235	-0.5	-0.333333	0.529412	0	0.5	0	-0.818182	0	0.666667	0	0	-0.222222	-0.333333	0.25	0.428571	0.111111	0	0	0.2	0.25	0.272727
			-0.0666667	0.333333	0	-0.5	0.428571	-0.333333	0	0.454545	0.5	0	0	-0.714286	-0.333333	0.333333	-0.6	-0.428571	0.333333	0.333333	0	-0.714286	-0.8	-0.666667	0.142857	0.111111	0.263158	-0.0588235	-0.5	-0.333333	0.529412	0	0.5	0	-0.818182	0	0.666667	0	0	-0.222222	-0.333333	0.25	0.428571	0.111111	0	0	0.2	0.25	0.272727
			-0.0666667	0.333333	0	-0.5	0.428571	-0.333333	0	0.454545	0.5	0	0	-0.714286	-0.333333	0.333333	-0.6	-0.428571	0.333333	0.333333	0	-0.714286	-0.8	-0.666667	0.142857	0.111111	0.263158	-0.0588235	-0.5	-0.333333	0.529412	0	0.5	0	-0.818182	0	0.666667	0	0	-0.222222	-0.333333	0.333333	0.428571	0.111111	0	0	0.2	0.25	0.272727
			-0.0666667	0.333333	0	-0.5	0.428571	-0.333333	0	0.454545	0.5	0	0	-0.714286	-0.333333	0.333333	-0.6	-0.428571	0.333333	0.333333	0	-0.714286	-0.8	-0.666667	0.142857	0.111111	0.263158	-0.0588235	-0.5	-0.333333	0.529412	0	0.5	0	-0.818182	0	0.666667	0	0	-0.222222	-0.333333	0.333333	0.428571	0.111111	0	0	0.2	0.25	0.272727
			-0.0666667	0.333333	0	-0.5	0.428571	-0.333333	0	0.454545	0.5	0	0	-0.714286	-0.333333	0.333333	-0.6	-0.428571	0.333333	0.333333	0	-0.714286	-0.8	-0.666667	0.142857	0.111111	0.263158	-0.0588235	-0.5	-0.333333	0.529412	0	0.5	0	-0.818182	0	0.666667	0	0	-0.222222	-0.333333	0.333333	0.428571	0.111111	0	0	0.2	0.25	0.272727
			-0.0666667	0.333333	0	-0.5	0.428571	-0.333333	0	0.454545	0.5	0	0	-0.714286	-0.333333	0.333333	-0.6	-0.428571	0.333333	0.333333	0	-0.714286	-0.8	-0.666667	0.142857	0.111111	0.263158	-0.0588235	-0.5	-0.333333	0.529412	0	0.5	0	-0.818182	0	0.666667	0	0	-0.222222	-0.333333	0.333333	0.428571	0.111111	0	0	0.2	0.25	0.272727
			-0.0666667	0.333333	0	-0.666667	0.428571	-0.333333	0	0.454545	0.5	0	0	-0.714286	-0.333333	0.333333	-0.6	-0.428571	0.333333	0.333333	0	-0.714286	-0.8	-0.666667	0.142857	0.111111	0.263158	-0.0588235	-0.5	-0.333333	0.529412	0	0.5	0	-0.818182	0	0.666667	0	0	-0.222222	-0.333333	0.333333	0.428571	0.111111	0	0	0.2	0.25	0.272727
			-0.0666667	0.333333	0	-0.666667	0.428571	-0.333333	0	0.454545	0.5	0	0	-0.714286	-0.333333	0.333333	-0.6	-0.428571	0.333333	0.333333	0	-0.714286	-0.8	-0.666667	0.142857	0.111111	0.263158	-0.0588235	-0.5	-0.333333	0.529412	0	0.5	0	-0.818182	0	0.666667	0	0	-0.222222	-0.333333	0.333333	0.428571	0.111111	0	0	0.2	0.25	0.272727
			-0.0666667	0.333333	0	-0.666667	0.428571	-0.333333	0	0.454545	0.5	0	0	-0.714286	-0.333333	0.333333	-0.6	-0.428571	0.333333	0.333333	0	-0.714286	-0.8	-0.666667	0.142857	0.111111	0.263158	-0.0588235	-0.5	-0.333333	0.529412	0	0.5	0	-0.818182	0	0.666667	0	0	-0.222222	-0.333333	0.333333	0.428571	0.111111	0	0	0.2	0.25	0.272727
			-0.0666667	0.333333	0	-0.666667	0.428571	-0.333333	0	0.454545	0.5	0	0	-0.714286	-0.333333	0.333333	-0.6	-0.428571	0.333333	0.333333	0	-0.714286	-0.8	-0.666667	0.142857	0.111111	0.263158	-0.0588235	-0.5	-0.333333	0.529412	0	0.5	0	-0.818182	0	0.666667	0	0	-0.222222	-0.333333	0.333333	0.428571	0.111111	0	0	0.2	0.25	0.272727
			-0.0666667	0.333333	0	-0.666667	0.428571	-0.333333	0	0.454545	0.5	0	0	-0.714286	-0.333333	0.333333	-0.6	-0.428571	0.333333	0.333333	0	-0.714286	-0.8	-0.666667	0.142857	0.111111	0.263158	-0.0588235	-0.5	-0.333333	0.529412	0	0.5	0	-0.818182	0	0.666667	0	0	-0.222222	-0.333333	0.333333	0.428571	0.111111	0	0	0.2	0.25	0.272727
			-0.0666667	0.333333	0	-0.666667	0.428571	-0.333333	0	0.454545	0.5	0	0	-0.714286	-0.333333	0.333333	-0.6	-0.428571	0.333333	0.333333	0	-0.714286	-0.8	-0.666667	0.142857	0.111111	0.263158	-0.0588235	-0.5	-0.333333	0.529412	0	0.5	0	-0.818182	0	0.666667	0	0	-0.222222	-0.333333	0.333333	0.428571	0.111111	0	0	0.2	0.25	0.272727
			-0.0666667	0.333333	0	-0.666667	0.428571	-0.333333	0	0.454545	0.5	0	0	-0.714286	-0.333333	0.333333	-0.6	-0.428571	0.333333	0.333333	0	-0.714286	-0.8	-0.666667	0.142857	0.111111	0.263158	-0.0588235	-0.5	-0.333333	0.529412	0	0.5	0	-0.818182	0	0.666667	0	0	-0.222222	-0.333333	0.333333	0.428571	0.111111	0	0	0.2	0.25	0.272727
			-0.0666667	0.333333	0	-0.666667	0.478261	-0.333333	0	0.454545	0.5	0	0	-0.714286	-0.333333	0.333333	-0.6	-0.428571	0.333333	0.333333	0	-0.714286	-0.8	-0.666667	0.142857	0.111111	0.263158	-0.0588235	-0.5	-0.333333	0.529412	0	0.5	0	-0.818182	0	0.666667	0	0	-0.222222	-0.333333	0.333333	0.428571	0.111111	0	0	0.2	0.25	0.272727
			-0.0666667	0.333333	0	-0.666667	0.478261	-0.333333	0	0.454545	0.5	0	0	-0.714286	-0.333333	0.333333	-0.6	-0.428571	0.333333	0.333333	0	-0.714286	-0.8	-0.666667	0.142857	0.111111	0.263158	-0.0588235	-0.5	-0.333333	0.529412	0	0.5	0	-0.818182	0	0.666667	0	0	-0.222222	-0.333333	0.333333	0.428571	0.111111	0	0	0.2	0.25	0.272727
			-0.0666667	0.333333	0	-0.666667	0.478261	-0.333333	0	0.454545	0.5	0	0	-0.714286	-0.333333	0.333333	-0.6	-0.428571	0.333333	0.333333	0	-0.714286	-0.8	-0.666667	0.142857	0.111111	0.263158	-0.0588235	-0.5	-0.333333	0.529412	0	0.5	0	-0.818182	0	0.666667	0	0	-0.222222	-0.333333	0.333333	0.428571	0.111111	0	0	0.2	0.25	0.272727
			-0.0666667	0.333333	0	-0.666667	0.478261	-0.333333	0	0.454545	0.5	0	0	-0.714286	-0.333333	0.777778	-0.6	-0.428571	0.333333	0.333333	0	-0.714286	-0.8	-0.666667	0.142857	0.111111	0.263158	-0.0588235	-0.5	-0.333333	0.529412	0	0.5	0	-0.818182	0	0.666667	0	0	-0.222222	-0.333333	0.333333	0.428571	0.111111	0	0	0.2	0.25	0.272727
			-0.0666667	0.333333	0	-0.666667	0.478261	-0.333333	0	0.454545	0.5	0	0	-0.714286	-0.333333	0.777778	-0.6	-0.428571	0.333333	0.333333	0	-0.714286	-0.8	-0.666667	0.142857	0.111111	0.263158	-0.0588235	-0.5	-0.333333	0.529412	0	0.5	0	-0.818182	0	0.666667	0	0	-0.222222	-0.333333	0.333333	0.428571	0.111111	0	0	0.2	0.25	0.272727
			-0.0666667	0.333333	0	-0.666667	0.478261	-0.333333	0	0.454545	0.5	0	0	-0.714286	-0.333333	0.777778	-0.6	-0.428571	0.333333	0.333333	0	-0.714286	-0.8	-0.666667	0.142857	0.111111	0.263158	-0.0588235	-0.5	-0.333333	0.529412	-0.428571	0.5	0	-0.818182	0	0.666667	0	0	-0.222222	-0.333333	0.333333	0.428571	0.111111	0	0	0.2	0.25	0.272727
			-0.0666667	0.333333	0	-0.666667	0.478261	-0.333333	0	0.454545	0.5	0	0	-0.714286	-0.333333	0.777778	-0.6	-0.428571	0.333333	0.333333	0	-0.714286	-0.8	-0.666667	0.142857	0.111111	0.263158	-0.0588235	-0.5	-0.333333	0.529412	-0.428571	0.5	0	-0.818182	0	0.666667	0	0	-0.222222	-0.333333	0.333333	0.428571	0.111111	0	0	0.2	0.25	0.272727
			-0.0666667	0.333333	0	-0.666667	0.478261	-0.333333	0	0.454545	0.5	0	0	-0.714286	-0.333333	0.777778	-0.6	-0.428571	0.333333	0.333333	0	-0.714286	-0.8	-0.666667	0.142857	0.111111	0.263158	-0.0588235	-0.5	-0.333333	0.529412	-0.428571	0.5	0	-0.818182	0	0.666667	0	0	-0.222222	-0.333333	0.333333	0.428571	0.111111	0	0	0.2	0.25	0.272727
			-0.0666667	0.333333	0	-0.666667	0.478261	-0.333333	0	0.454545	0.5	0	0	-0.714286	-0.333333	0.777778	-0.6	-0.428571	0.333333	0.333333	0	-0.714286	-0.8	-0.666667	0.142857	0.111111	0.263158	-0.0588235	-0.5	-0.333333	0.529412	-0.428571	0.5	0	-0.818182	0	0.666667	0	0	-0.222222	-0.333333	0.333333	0.428571	0.111111	0	0	0.2	0.25	0.272727
			-0.0666667	0.333333	0	-0.666667	0.478261	-0.333333	0	0.454545	0.5	0	0	-0.714286	-0.333333	0.777778	-0.6	-0.428571	0.333333	0.333333	0	-0.714286	-0.8	-0.666667	0.142857	0.111111	0.263158	-0.0588235	-0.5	-0.333333	0.529412	-0.428571	0.5	0	-0.818182	0	0.666667	0	0	-0.222222	-0.333333	0.333333	0.428571	0.111111	0	0	0.2	0.25	0.272727
			-0.0666667	0.333333	0	-0.666667	0.478261	-0.333333	0	0.454545	0.5	0	0	-0.714286	-0.333333	0.777778	-0.6	-0.428571	0.333333	0.333333	0	-0.714286	-0.8	-0.666667	0.142857	0.111111	0.263158	0.25	-0.5	-0.333333	0.529412	-0.428571	0.5	0	-0.818182	0	0.666667	0	0	-0.222222	-0.333333	0.333333	0.428571	0.111111	0	0	0.2	0.25	0.272727
			-0.0666667	0.333333	0	-0.666667	0.478261	-0.333333	0	0.454545	0.5	0	0	-0.714286	-0.333333	0.777778	-0.6	-0.428571	0.333333	0.333333	0	-0.714286	-0.8	-0.666667	0.142857	0.111111	0.263158	0.25	-0.5	-0.333333	0.529412	-0.428571	0.5	0	-0.818182	0	0.666667	0	0	-0.222222	-0.333333	0.333333	0.428571	0.111111	0	0	0.2	0.25	0.272727
			-0.0666667	0.333333	0	-0.666667	0.478261	-0.333333	0	0.454545	0.5	0	0	-0.714286	-0.333333	0.777778	-0.6	-0.428571	0.333333	0.333333	0	-0.714286	-0.636364	-0.666667	0.142857	0.111111	0.263158	0.25	-0.5	-0.333333	0.529412	-0.428571	0.5	0	-0.818182	0	0.666667	0	0	-0.222222	0	0.333333	0.428571	0.111111	0	0	0.2	0.25	0.272727
			-0.0666667	0.333333	0	-0.666667	0.478261	-0.333333	0	0.454545	0.5	0	0	-0.714286	-0.333333	0.777778	-0.6	-0.428571	0.333333	0.333333	0	-0.714286	-0.125	-0.666667	0.142857	0.111111	0.263158	0.25	-0.5	-0.333333	0.529412	-0.428571	0.5	0	-0.818182	-0.6	0.75	0	0	-0.222222	0	0.333333	0.428571	0.111111	0	0	0.2	0.25	0.272727
			-0.0666667	0.333333	0	-0.666667	0.478261	-0.333333	0	0.454545	0.5	0	0	-0.714286	-0.333333	0.777778	-0.6	-0.428571	0.333333	0.333333	0	-0.714286	-0.125	-0.666667	0.142857	0.111111	0.263158	0.25	-0.5	-0.333333	0.529412	-0.428571	0.5	0	-0.818182	-0.6	0.75	0	0	-0.222222	0	0.333333	0.428571	0.111111	0	0	0.2	0.25	0.272727
			-0.0666667	0.333333	0	-0.666667	0.478261	-0.333333	0	0.454545	0.5	0	0	-0.714286	-0.333333	0.777778	-0.6	-0.428571	0.333333	0.333333	0	-0.714286	-0.125	-0.666667	0.142857	0.111111	0.263158	0.25	-0.5	-0.333333	0.529412	-0.428571	0.5	0	-0.818182	-0.6	0.75	0	0	-0.222222	0	0.333333	0.428571	0.111111	0	0	0.2	0.25	0.272727
			-0.0666667	0.333333	0	-0.666667	0.478261	-0.333333	0	0.454545	0.5	0	0	-0.714286	-0.333333	0.777778	-0.6	-0.428571	0.333333	0.333333	0	-0.714286	-0.125	-0.666667	0.142857	0.111111	0.263158	0.25	-0.5	-0.333333	0.529412	-0.428571	0.5	0	-0.818182	-0.6	0.75	0	0	-0.222222	0	0.333333	0.428571	0.111111	0	0	0.2	0.25	0.272727
			-0.0666667	0.333333	0	-0.666667	0.478261	-0.333333	0	0.454545	0.5	0	0	-0.714286	-0.333333	0.777778	-0.6	-0.428571	0.333333	0.333333	0	-0.714286	-0.125	-0.666667	0.142857	0.111111	0.263158	0.25	-0.5	-0.333333	0.529412	-0.428571	0.5	0	-0.818182	-0.6	0.75	0	0	-0.222222	0	0.333333	0.428571	0.111111	0	0	0.2	0.25	0.272727
			-0.0666667	0.333333	0	-0.666667	0.478261	-0.333333	0	0.454545	0.5	0	0.333333	-0.714286	-0.333333	0.777778	-0.6	-0.428571	0.333333	0.333333	0	-0.714286	-0.125	-0.666667	0.142857	0.111111	0.263158	0.25	-0.5	-0.333333	0.529412	-0.428571	0.5	0	-0.818182	-0.6	0.75	0	0	-0.222222	0	0.333333	0.428571	0.111111	0	0	0.2	0.25	0.272727
			-0.0666667	0.333333	0	-0.666667	0.478261	-0.333333	0	0.454545	0.5	0	0.333333	-0.714286	-0.333333	0.777778	-0.6	-0.428571	0.333333	0.333333	0	-0.714286	-0.125	-0.666667	0.142857	0.111111	0.263158	0.25	-0.5	-0.333333	0.529412	-0.428571	0.5	0	-0.818182	-0.6	0.75	0	0	-0.222222	0	0.333333	0.428571	0.111111	0	0	0.2	0.25	0.272727
			-0.0666667	0.333333	0	-0.666667	0.478261	-0.333333	0	0.454545	0.5	0	0.333333	-0.714286	-0.333333	0.777778	-0.6	-0.428571	0.333333	0.333333	0	-0.714286	-0.125	-0.666667	0.142857	0.111111	0.263158	0.25	-0.5	-0.333333	0.529412	-0.428571	0.5	0	-0.818182	-0.6	0.75	0	0	-0.222222	0	0.333333	0.428571	0.111111	0	0	0.2	0.25	0.272727
			-0.0666667	0.333333	0	-0.666667	0.478261	-0.333333	0	0.454545	0.5	0	0.333333	-0.714286	-0.333333	0.777778	-0.6	-0.428571	0.333333	0.333333	0	-0.714286	-0.125	-0.666667	0.142857	0.111111	0.263158	0.25	-0.5	-0.333333	0.529412	-0.428571	0.5	0	-0.818182	-0.6	0.75	0	0	-0.222222	0	0.333333	0.428571	0.111111	0	0	0.2	0.25	0.272727
			-0.0666667	0.333333	0	-0.666667	0.478261	0	0	0.333333	0.5	0	0.333333	-0.714286	-0.333333	0.777778	-0.6	-0.428571	0.333333	0.333333	0	-0.714286	-0.125	-0.666667	0.142857	0.111111	0.263158	0.25	-0.5	-0.333333	0.529412	-0.428571	0.5	0	-0.818182	-0.6	0.75	0	0	-0.222222	0	0.333333	0.428571	0.111111	0	0	0.2	0.25	0.272727
			-0.0666667	0.333333	0	-0.666667	0.478261	0	0	0.384615	0.5	0	0.333333	-0.714286	-0.333333	0.777778	-0.6	-0.428571	0.333333	0.333333	0	-0.714286	-0.125	-0.666667	0.142857	0.111111	0.263158	0.25	-0.5	-0.333333	0.529412	-0.428571	0.5	0	-0.818182	-0.6	0.75	0	0	-0.222222	0	0.333333	0.428571	0.111111	0	0	0.2	0.25	0.272727
			-0.0666667	0.333333	0	-0.666667	0.478261	0	0	0.384615	0.5	0	0.333333	-0.714286	-0.333333	0.777778	-0.6	-0.428571	0.333333	0.333333	0	-0.714286	-0.125	-0.666667	0.142857	0.111111	0.263158	0.25	-0.5	-0.333333	0.529412	-0.428571	0.5	0	-0.818182	-0.6	0.75	0	0	-0.222222	0	0.333333	0.428571	0.111111	0	0	0.2	0.25	0.272727
			-0.0666667	0.333333	0	-0.666667	0.478261	0	0	0.384615	0.5	0	0.333333	-0.714286	-0.333333	0.777778	-0.6	-0.428571	0.333333	0.333333	0	-0.714286	-0.125	-0.666667	0.142857	0.111111	0.263158	0.25	-0.5	-0.333333	0.529412	-0.428571	0.5	0	-0.818182	-0.6	0.75	0	0	-0.222222	0	0.333333	0.428571	0.111111	0	0	0.2	0.25	0.272727
			-0.0666667	0.333333	0	-0.666667	0.478261	0	0	0.384615	0.5	0	0.333333	-0.714286	-0.333333	0.777778	-0.6	-0.428571	0.333333	0.333333	0	-0.714286	-0.125	-0.666667	0.142857	0.111111	0.0434783	0.25	-0.5	-0.333333	0.529412	-0.428571	0.5	0	-0.818182	-0.6	0.75	0	0	-0.222222	0	0.333333	0.428571	0.111111	0	0	0.2	0.25	0.272727
			-0.0666667	0.333333	0	-0.666667	0.478261	0	0	0.384615	0.5	0	0.333333	-0.714286	-0.333333	0.777778	-0.6	-0.428571	0.333333	0.333333	0	-0.714286	-0.125	-0.666667	0.142857	0.111111	0.0434783	0.25	-0.5	-0.333333	0.529412	-0.428571	0.5	0	-0.818182	-0.6	0.75	0	0	-0.222222	0	0.538462	0.428571	0.111111	0	0	0.2	0.25	0.272727
			-0.0666667	0.333333	0	-0.666667	0.478261	0	0	0.384615	0.5	0	0.333333	-0.714286	-0.333333	0.777778	-0.6	-0.428571	0.333333	0.333333	0	-0.714286	-0.125	-0.666667	0.142857	0.111111	0.0434783	0.25	-0.5	-0.333333	0.529412	-0.428571	0.5	0	-0.818182	-0.6	0.75	0	0	-0.222222	0	0.571429	0.428571	0.111111	0	0	0.2	0.25	0.272727
			-0.0666667	0.333333	0	-0.666667	0.478261	0	0	0.384615	0.5	0	0.333333	-0.714286	-0.333333	0.777778	-0.6	-0.428571	0.333333	0.333333	0	-0.714286	-0.125	-0.666667	0.142857	0.111111	0.0434783	0.25	-0.5	-0.333333	0.529412	-0.428571	0.5	0	-0.818182	-0.6	0.75	0	0	-0.222222	0	0.571429	0.428571	0.111111	0	0	0.2	0.25	0.272727
			-0.0666667	0.333333	0	-0.666667	0.478261	0	0	0.384615	0.5	0	0.333333	-0.714286	-0.333333	0.777778	-0.6	-0.428571	0.333333	0.333333	0	-0.714286	-0.125	-0.666667	0.142857	0.111111	0.0434783	0.25	-0.5	-0.333333	0.529412	-0.428571	0.5	0	-0.818182	-0.6	0.75	0	0	-0.222222	0	0.571429	0.428571	0.111111	0	0	0.2	0.25	0.272727
			-0.0666667	0.333333	0	-0.666667	0.478261	0	0	0.384615	0.5	0	0.333333	-0.714286	-0.333333	0.818182	-0.6	-0.428571	0.333333	0.333333	0	-0.714286	-0.125	-0.666667	0.142857	0.111111	0.0434783	0.25	-0.5	-0.333333	0.529412	-0.428571	0.5	0	-0.818182	-0.6	0.75	0	0	-0.222222	0	0.571429	0.428571	0.111111	0	0	0.2	0.25	0.272727
			-0.0666667	0.333333	0	-0.666667	0.478261	0	0	0.384615	0.5	0	0.333333	-0.714286	-0.333333	0.846154	-0.6	-0.428571	0.333333	0.333333	0	-0.714286	-0.125	-0.666667	0.142857	0.111111	0.0434783	0.25	-0.5	-0.333333	0.529412	-0.428571	0.5	0	-0.818182	-0.6	0.75	0	0	-0.222222	0	0.571429	0.428571	0.111111	0	0	0.2	0.25	0.272727
			-0.0666667	0.333333	0	-0.666667	0.478261	0	0	0.384615	0.5	0	0.333333	-0.714286	-0.333333	0.846154	-0.6	-0.428571	0.333333	0.333333	0	-0.714286	-0.125	-0.666667	0.142857	0.111111	0.0434783	0.25	-0.5	-0.333333	0.529412	-0.428571	0.5	0	-0.818182	-0.6	0.75	0	0	-0.222222	0	0.571429	0.428571	0.111111	0	0	0.2	0.25	0.272727
			-0.0666667	0.333333	0	-0.666667	0.478261	0	0	0.384615	0.5	0	0.333333	-0.714286	-0.333333	0.846154	-0.6	-0.428571	0.333333	0.333333	0	-0.714286	-0.125	-0.666667	0.142857	0.111111	0.0434783	0.25	-0.5	-0.333333	0.529412	-0.428571	0.5	0	-0.818182	-0.6	0.75	0	0	-0.222222	0	0.571429	0.466667	0.111111	0	0	0.2	0.25	0.272727
			-0.0666667	0.333333	0	-0.666667	0.478261	0	0	0.384615	0.5	0	0.333333	-0.714286	-0.333333	0.846154	-0.6	-0.428571	0.333333	0.333333	0	-0.714286	-0.125	-0.666667	0.142857	0.111111	0.0434783	0.25	-0.5	-0.333333	0.529412	-0.428571	0.2	0	-0.818182	-0.6	0.75	0	0	-0.222222	0	0.571429	0.619048	0.111111	0	0	0.2	0.25	0.272727
			-0.0666667	0.333333	0	-0.666667	0.478261	0	0	0.384615	0.5	0	0.333333	-0.714286	-0.333333	0.846154	-0.6	-0.428571	0.333333	0.333333	0	-0.714286	-0.125	-0.666667	0.142857	0.111111	0.0434783	0.25	-0.5	-0.333333	0.529412	-0.428571	0.2	0	-0.818182	-0.6	0.75	0	0	-0.222222	0	0.571429	0.619048	0.111111	0	0	0.2	0.25	0.272727
			-0.0666667	0.333333	0	-0.666667	0.478261	0	0	0.384615	0.5	0	0.333333	-0.714286	-0.333333	0.846154	-0.6	-0.428571	0.333333	0.333333	0	-0.714286	-0.125	-0.666667	0.142857	0.111111	0.0434783	0.25	-0.5	-0.333333	0.529412	-0.428571	0.2	0	-0.818182	-0.666667	0.75	0	0	-0.222222	0	0.571429	0.619048	0.111111	0	0	0.2	0.25	0.272727
			-0.0666667	0.333333	0	-0.666667	0.478261	0	0	0.384615	0.5	0	0.333333	-0.714286	-0.333333	0.846154	-0.142857	-0.428571	0.333333	0.333333	0	-0.714286	-0.125	-0.666667	0.142857	0.111111	0.0434783	0.25	-0.5	-0.333333	0.529412	-0.428571	0.2	0	-0.818182	-0.666667	0.75	0	0	-0.222222	0	0.571429	0.619048	0.111111	0	0	0.2	0.25	0.272727
			-0.0666667	0.333333	0	-0.666667	0.478261	0	0	0.384615	0.5	0	0.333333	-0.714286	-0.333333	0.846154	-0.142857	-0.428571	0.333333	0.333333	0	-0.714286	-0.125	-0.666667	0.142857	0.111111	0.0434783	0.25	-0.5	-0.333333	0.529412	-0.428571	0.2	0	-0.818182	-0.666667	0.75	0	0	-0.222222	0.2	0.571429	0.619048	0.111111	0	0	0.2	0.25	0.272727
			-0.0666667	0.333333	0	-0.666667	0.478261	0	0	0.384615	0.5	0	0.333333	-0.714286	-0.333333	0.846154	0.111111	-0.428571	0.333333	0.333333	0	-0.714286	-0.125	-0.666667	0.142857	0.111111	0.0434783	0.25	-0.5	-0.333333	0.529412	-0.428571	0.2	0	-0.818182	-0.666667	0.75	0	0	-0.222222	0.428571	0.571429	0.619048	0.111111	0	0	0.2	0.25	0.272727
			-0.0666667	0.333333	0	-0.666667	0.478261	0	0	0.384615	0.5	0	0.333333	-0.714286	-0.333333	0.846154	0.111111	-0.428571	0.333333	0.333333	0	-0.714286	-0.125	-0.666667	0.142857	0.111111	0.0434783	0.25	-0.5	-0.333333	0.529412	-0.428571	0.2	0	-0.818182	-0.666667	0.75	0	0	-0.222222	0.428571	0.571429	0.619048	0.111111	0	0	0.2	0.25	0.272727
			-0.0666667	0.333333	0	-0.666667	0.478261	0	0	0.384615	0.5	0	0.333333	-0.714286	-0.333333	0.846154	0.111111	-0.428571	0.333333	0.333333	0	-0.714286	-0.125	-0.666667	0.142857	0.111111	0.0434783	0.25	-0.5	-0.333333	0.529412	-0.428571	0.2	0	-0.818182	-0.666667	0.75	0	0	-0.222222	0.428571	0.571429	0.619048	0.111111	0	0	0.2	0.25	0.272727
			-0.0666667	0.333333	0	-0.666667	0.478261	0	0	0.384615	0.5	0	0.333333	-0.714286	-0.333333	0.846154	0.111111	-0.428571	0.333333	0.333333	0	-0.714286	-0.125	-0.666667	0.142857	0.111111	0.0434783	0.25	-0.5	-0.333333	0.529412	-0.428571	0.2	0	-0.666667	-0.666667	0.75	0	0	-0.222222	0.428571	0.571429	0.619048	0.111111	0	0	0.2	0.25	0.272727
			-0.0666667	0.333333	0	-0.666667	0.478261	0	0	0.384615	0.5	0	0.333333	-0.714286	-0.333333	0.846154	0.111111	-0.428571	0.333333	0.333333	0	-0.714286	-0.125	-0.666667	0.142857	0.111111	0.0434783	0.25	-0.5	-0.333333	0.529412	-0.428571	0.2	0	-0.666667	-0.666667	0.75	0	0	-0.222222	0.428571	0.571429	0.619048	0.111111	0	0	0.2	0.25	0.272727
			-0.0666667	0.333333	0	-0.666667	0.478261	0	0	0.384615	0.5	0	0.333333	-0.714286	-0.333333	0.846154	0.111111	-0.428571	0.333333	0.333333	0	-0.714286	-0.125	-0.666667	0.142857	0.111111	0.0434783	0.25	-0.5	-0.333333	0.529412	-0.428571	0.2	0	-0.666667	-0.666667	0.75	0	0	-0.222222	0.428571	0.571429	0.619048	0.111111	0	0	0.2	0.25	0.272727
			-0.0666667	0.333333	0	-0.666667	0.478261	0	0	0.384615	0.5	0	0.333333	-0.714286	-0.333333	0.846154	0.111111	-0.428571	0.333333	0.333333	0	-0.714286	-0.125	-0.666667	0.142857	0.111111	0.0434783	0.25	-0.5	-0.333333	0.529412	-0.428571	0.2	0	-0.666667	-0.666667	0.75	0	0	-0.222222	0.428571	0.571429	0.619048	0.111111	0	0	0.2	0.25	0.272727
			-0.0666667	0.333333	0	-0.666667	0.478261	0	0	0.384615	0.5	0	0.333333	-0.714286	-0.333333	0.846154	0.111111	-0.428571	0.333333	0.333333	0	-0.714286	-0.125	-0.666667	0.142857	0.111111	0.0434783	0.25	-0.5	-0.333333	0.529412	-0.428571	0.2	0	-0.666667	-0.666667	0.75	0	0	-0.222222	0.428571	0.571429	0.619048	0.111111	0	0	0.2	0.25	0.272727
			-0.0666667	0.333333	0	-0.666667	0.478261	0	0	0.384615	0.5	0	0.333333	-0.714286	-0.333333	0.846154	0.111111	-0.428571	0.333333	0.333333	0	-0.714286	-0.125	-0.666667	0.142857	0.111111	0.0434783	0.25	-0.5	-0.333333	0.529412	-0.428571	0.2	0	-0.666667	-0.666667	0.75	0	0	-0.222222	0.428571	0.571429	0.619048	0.111111	0	0	0.2	0.25	0.272727
			-0.0666667	0.333333	0	-0.666667	0.478261	0	0	0.384615	0.5	0	0.333333	-0.714286	-0.333333	0.846154	0.111111	-0.428571	0.333333	0.333333	0	-0.714286	-0.125	-0.666667	0.142857	0.111111	0.0434783	0.25	-0.5	-0.333333	0.529412	-0.428571	0.2	0	-0.666667	-0.666667	0.75	0	0	-0.222222	0.428571	0.571429	0.619048	0.111111	0	0	0.2	0.25	0.272727
			-0.0666667	0.333333	0	-0.666667	0.478261	0	0	0.384615	0.5	0	0.333333	-0.714286	-0.333333	0.846154	0.111111	-0.428571	0.333333	0.333333	0	-0.714286	-0.125	-0.666667	0.142857	0.111111	0.0434783	0.25	-0.5	-0.333333	0.529412	-0.428571	0.2	0	-0.666667	-0.666667	0.833333	0	0	-0.222222	0.428571	0.571429	0.619048	0.111111	0	0	0.2	0.25	0.272727
			-0.0666667	0.333333	0	-0.666667	0.478261	0	0	0.384615	0.5	0	0.333333	-0.714286	-0.333333	0.846154	0.111111	-0.428571	0.333333	0.333333	0	-0.714286	-0.125	-0.666667	0.142857	0.111111	0.0434783	0.25	-0.5	-0.333333	0.529412	-0.428571	0.2	0	-0.666667	-0.666667	0.833333	0	0	-0.222222	0.428571	0.571429	0.619048	0.111111	0	0	0.2	0.25	0.272727
			-0.0666667	0.333333	0	-0.666667	0.478261	0	0	0.384615	0.5	0	0.333333	-0.714286	-0.333333	0.846154	0.111111	-0.428571	0.333333	0.333333	0	-0.714286	-0.125	-0.666667	0.142857	0.111111	0.0434783	0.25	-0.5	-0.333333	0.529412	-0.428571	0.2	0	-0.666667	-0.666667	0.833333	0	0	-0.222222	0.428571	0.571429	0.619048	0.111111	0	0	0.2	0.25	0.272727
			-0.0666667	0.333333	0	-0.666667	0.478261	0	0	0.384615	0.5	0	0.333333	-0.714286	-0.333333	0.846154	0.111111	-0.428571	0.333333	0.333333	0	-0.714286	-0.125	-0.666667	0.142857	0.111111	0.0434783	0.25	-0.5	-0.333333	0.529412	-0.428571	0.2	0	-0.666667	-0.666667	0.833333	0	0	-0.222222	0.428571	0.571429	0.619048	0.111111	0	0	0.2	0.25	0.272727
			-0.0666667	0.333333	0	-0.666667	0.478261	0	0	0.384615	0.5	0	0.333333	-0.714286	-0.333333	0.846154	0.111111	-0.428571	0.333333	0.333333	0	-0.714286	-0.125	-0.666667	0.142857	0.111111	0.0434783	0.25	-0.5	-0.333333	0.529412	-0.428571	0.2	0	-0.666667	-0.666667	0.833333	0	0	-0.222222	0.428571	0.571429	0.619048	0.111111	0	0	0.2	0.25	0.272727
			-0.0666667	0.333333	0	-0.666667	0.478261	0	0	0.384615	0.5	0	0.6	-0.714286	-0.333333	0.846154	0.111111	-0.428571	0.333333	0.333333	0	-0.714286	-0.125	-0.666667	0.142857	0.111111	0.0434783	0.25	-0.5	-0.333333	0.529412	-0.428571	0.2	0	-0.666667	-0.666667	0.833333	0	0	-0.222222	0.428571	0.571429	0.619048	0.111111	0	0	0.2	0.25	0.272727
			-0.0666667	0.333333	0	-0.666667	0.478261	0	0	0.384615	0.5	0	0.6	-0.714286	-0.333333	0.846154	0.111111	-0.428571	0.333333	0.333333	0	-0.714286	-0.125	-0.666667	0.142857	0.111111	0.0434783	0.25	-0.5	-0.333333	0.529412	-0.428571	0.2	0	-0.666667	-0.666667	0.833333	0	0	-0.222222	0.428571	0.571429	0.619048	0.111111	0	0	0.2	0.25	0.272727
			-0.0666667	0.333333	0	-0.666667	0.478261	0	0	0.384615	0.5	0	0.6	-0.714286	-0.333333	0.846154	0.111111	-0.428571	0.333333	0.333333	0	-0.714286	-0.125	-0.666667	0.142857	0.111111	0.0434783	0.25	-0.5	-0.333333	0.529412	-0.428571	0.2	0	-0.666667	-0.666667	0.833333	0	0	-0.222222	0.428571	0.571429	0.619048	0.111111	0	0	0.2	0.25	0.272727
			-0.0666667	0.333333	0	-0.666667	0.478261	0	0	0.384615	0.5	0	0.6	-0.714286	-0.333333	0.846154	0.111111	-0.428571	0.333333	0.333333	0	-0.714286	-0.125	-0.666667	0.142857	0.111111	0.0434783	0.25	-0.5	-0.333333	0.529412	-0.428571	0.2	0	-0.666667	-0.666667	0.833333	0	0	-0.222222	0.428571	0.571429	0.619048	0.111111	0	0	0.2	0.25	0.272727
			-0.0666667	0.333333	0	-0.666667	0.478261	0	0	0.384615	0.5	0	0.6	-0.714286	-0.333333	0.846154	0.111111	-0.428571	0.333333	0.333333	0	-0.714286	-0.125	-0.666667	0.142857	0.111111	0.0434783	0.25	-0.5	-0.333333	0.529412	-0.428571	0.2	0	-0.666667	-0.666667	0.833333	0	0	-0.222222	0.428571	0.571429	0.619048	0.111111	0	0	0.2	0.25	0.272727
			-0.0666667	0.333333	0	-0.666667	0.478261	0	0	0.384615	0.5	0	0.6	-0.714286	-0.333333	0.846154	0.111111	-0.428571	0.333333	0.333333	0	-0.714286	-0.125	-0.666667	0.142857	0.111111	0.0434783	0.25	-0.666667	-0.333333	0.529412	-0.428571	0.2	0	-0.666667	-0.666667	0.833333	0	0	-0.222222	0.428571	0.571429	0.619048	0.111111	0	0	0.2	0.25	0.272727
			-0.0666667	0.333333	0	-0.666667	0.478261	0	0	0.384615	0.5	0	0.6	-0.714286	-0.333333	0.882353	0.111111	-0.428571	0.333333	0.333333	0	-0.714286	-0.125	-0.666667	0.142857	0.111111	0.0434783	0.25	-0.846154	-0.333333	0.529412	-0.428571	0.2	0	-0.666667	-0.666667	0.833333	0	0	-0.222222	0.428571	0.571429	0.619048	0.111111	0	0	0.2	0.25	0.272727
			-0.0666667	0.333333	0	-0.666667	0.478261	0	0	0.384615	0.5	0	0.6	-0.714286	-0.333333	0.882353	0.111111	-0.428571	0.333333	0.333333	0	-0.714286	-0.125	-0.666667	0.142857	0.111111	0.0434783	0.25	-0.846154	-0.333333	0.529412	-0.428571	0.2	0	-0.666667	-0.666667	0.833333	0	0	-0.222222	0.428571	0.294118	0.619048	0.111111	0	0	0.2	0.25	0
			-0.0666667	0.333333	0	-0.666667	0.478261	0	0	0.384615	0.5	0	0.6	-0.714286	-0.333333	0.882353	0.111111	-0.428571	0.333333	0.333333	0	-0.714286	-0.125	-0.666667	0.142857	0.111111	0.0434783	0.25	-0.846154	-0.333333	0.529412	-0.428571	0.2	0	-0.666667	-0.75	0.833333	0	0	-0.222222	0.428571	0.294118	0.619048	0.111111	0	0	0.2	0.25	0
			-0.0666667	0.333333	0	-0.666667	0.478261	0	0	0.384615	0.5	0	0.6	-0.714286	-0.333333	0.882353	0.111111	-0.428571	0.333333	0.333333	0	-0.714286	-0.125	-0.666667	0.142857	0.111111	0.0434783	0.25	-0.846154	-0.333333	0.529412	0	0.2	0	-0.666667	-0.75	0.833333	0	0	-0.222222	0.428571	0.294118	0.619048	0.111111	0	0	0.2	0.25	0
			-0.0666667	0.333333	0	-0.666667	0.478261	0	0	0.384615	0.5	0	0.6	-0.714286	-0.333333	0.882353	0.111111	-0.428571	0.333333	0.333333	0	-0.714286	-0.125	-0.666667	0.142857	0.111111	0.0434783	0.25	-0.846154	-0.333333	0.529412	0	0.2	0	-0.666667	-0.75	0.833333	0	0	-0.222222	0.428571	0.294118	0.619048	0.111111	0	0.333333	0.2	0.25	0
			-0.0666667	0.333333	0	-0.666667	0.478261	0	0	0.384615	0.5	0	0.6	-0.714286	-0.333333	0.882353	0.111111	-0.428571	0.333333	0.333333	0	-0.714286	-0.125	-0.666667	0.142857	0.111111	0.0434783	0.25	-0.846154	-0.333333	0.529412	0	0.2	0	-0.666667	-0.75	0.833333	0	0	-0.222222	0.428571	0.294118	0.619048	0.111111	0	0.75	0.2	0.25	0
			-0.0666667	0.333333	0	-0.666667	0.478261	0	0	0.384615	0.5	0	0.6	-0.714286	-0.333333	0.882353	0.111111	-0.428571	0.333333	0.333333	0	-0.714286	-0.125	-0.666667	0.142857	0.111111	0.0434783	0.25	-0.846154	-0.333333	0.529412	0	0.2	0	-0.666667	-0.75	0.833333	0	0	-0.222222	0.428571	0.294118	0.619048	0.111111	0	0.777778	0.2	0.25	0
			-0.0666667	0.333333	0	-0.666667	0.478261	0	0	0.384615	0.5	0	0.6	-0.714286	-0.333333	0.882353	0.111111	-0.428571	0.333333	0.333333	0	-0.714286	-0.125	-0.666667	0.142857	0.111111	0.0434783	0.25	-0.846154	-0.333333	0.529412	0	0.2	0	-0.666667	-0.75	0.833333	0	0	-0.222222	0.428571	0.294118	0.619048	0.111111	0	0.777778	0.2	0.25	0
			-0.0666667	0.333333	0	-0.666667	0.478261	0	0	0.384615	0.5	0	0.6	-0.714286	-0.333333	0.882353	0.111111	-0.428571	0.333333	0.333333	0	-0.714286	-0.125	-0.666667	0.142857	0.111111	0.0434783	0.25	-0.846154	-0.333333	0.529412	0	0.2	0	-0.666667	-0.75	0.833333	0	0	-0.222222	0.428571	0.294118	0.619048	0.111111	0	0.8	0.2	0.25	0
			-0.0666667	0.333333	0	-0.666667	0.478261	0	0	0.384615	0.5	0	0.6	-0.714286	-0.333333	0.882353	0.111111	-0.428571	0.333333	0.333333	0	-0.714286	-0.125	-0.666667	0.142857	0.111111	0.0434783	0.25	-0.846154	-0.333333	0.529412	-0.0909091	0.2	0	-0.666667	-0.75	0.833333	0	0	-0.222222	0.428571	0.294118	0.619048	0.111111	0	0.8	0.2	0.25	0
			-0.0666667	0.333333	0	-0.666667	0.478261	0	0	0.384615	0.5	0	0.6	-0.714286	-0.333333	0.882353	0.111111	-0.428571	0.333333	0.333333	0	-0.714286	-0.125	-0.666667	0.142857	0.111111	0.0434783	0.25	-0.846154	-0.333333	0.529412	-0.0909091	0.2	0	-0.666667	-0.75	0.833333	0	0	-0.222222	0.428571	0.294118	0.619048	0.111111	0	0.8	0.2	0.25	0
			-0.0666667	0.333333	0	-0.666667	0.478261	0	0	0.384615	0.5	0	0.6	-0.714286	-0.333333	0.882353	0.111111	-0.428571	0.333333	0.333333	0	-0.714286	-0.125	-0.666667	0.142857	0.111111	0.0434783	0.25	-0.846154	-0.333333	0.529412	-0.0909091	0.2	0	-0.666667	-0.75	0.833333	0	0	-0.222222	0.428571	0.294118	0.619048	0.111111	0	0.8	0.2	0.25	0
			-0.0666667	0.333333	0	-0.666667	0.478261	0	0	0.384615	0.5	0	0.6	-0.714286	-0.333333	0.882353	0.111111	-0.428571	0.333333	0.333333	0	-0.714286	-0.125	-0.666667	0.142857	0.111111	0.0434783	0.25	-0.846154	-0.333333	0.529412	-0.0909091	0.2	0	-0.666667	-0.75	0.833333	0	0	-0.222222	0.428571	0.294118	0.619048	0.111111	0	0.8	0.2	0.25	0
			-0.0666667	0.333333	0	-0.666667	0.478261	0.555556	0	0.384615	0.5	0	0.6	-0.714286	-0.333333	0.882353	0.111111	0.0909091	0.333333	0.333333	0	-0.714286	-0.125	-0.666667	0.142857	0.111111	0.0434783	0.0714286	-0.846154	-0.333333	0.529412	-0.0909091	0.2	0	-0.666667	-0.75	0.833333	0	0	-0.222222	0.428571	0.294118	0.619048	0.111111	0	0.8	0.2	0.25	0
			-0.0666667	0.333333	0	-0.666667	0.478261	0.555556	0	0.384615	0.5	0	0.6	-0.714286	-0.333333	0.882353	0.111111	0.0909091	0.333333	0.333333	0	-0.714286	-0.125	-0.666667	0.142857	0.111111	0.0434783	0.0714286	-0.846154	-0.333333	0.529412	-0.0909091	0.2	0	-0.666667	-0.75	0.833333	0	0	-0.222222	0.428571	0.294118	0.619048	0.111111	0	0.8	0.2	0.25	0
			-0.0666667	0.333333	0	-0.666667	0.478261	0.555556	0	0.384615	0.5	0	0.6	-0.714286	-0.333333	0.882353	0.111111	0.0909091	0.333333	0.333333	0	-0.714286	-0.125	-0.666667	0.142857	0.111111	0.0434783	0.0714286	-0.846154	-0.333333	0.529412	-0.0909091	0.2	0	-0.666667	-0.75	0.833333	0	0	-0.222222	0.428571	0.294118	0.619048	0.111111	0	0.8	0.2	0.25	0
			-0.0666667	0.333333	0	-0.666667	0.478261	0.555556	0	0.384615	0.5	0	0.6	-0.714286	-0.333333	0.882353	0.111111	0.0909091	0.333333	0.333333	0	-0.714286	-0.125	-0.666667	0.142857	0.111111	0.0434783	0.0714286	-0.846154	-0.333333	0.529412	-0.0909091	0.2	0	-0.666667	-0.75	0.833333	0	0	-0.222222	0.428571	0.294118	0.619048	0.111111	0	0.8	0.2	0.25	0
			-0.0666667	0.333333	0	-0.666667	0.478261	0.555556	0	0.384615	0.5	0	0.6	-0.714286	-0.333333	0.882353	0.111111	0.0909091	0.333333	0.333333	0	-0.714286	-0.125	-0.666667	0.142857	0.111111	0.0434783	0.0714286	-0.846154	-0.333333	0.529412	-0.0909091	0.2	0	-0.666667	-0.75	0.833333	0	0	-0.222222	0.428571	0.294118	0.619048	0.111111	0	0.8	0.2	0.25	0
			-0.0666667	0.333333	0	-0.666667	0.478261	0.555556	0	0.384615	0.5	0	0.6	-0.714286	-0.333333	0.882353	0.111111	0.0909091	0.333333	0.333333	0	-0.714286	-0.125	-0.666667	0.142857	0.111111	0.0434783	0.0714286	-0.846154	-0.333333	0.529412	-0.0909091	0.2	0	-0.666667	-0.75	0.833333	0	0	-0.222222	0.428571	0.294118	0.619048	0.111111	0	0.8	0.2	0.25	0
			-0.0666667	0.333333	0	-0.666667	0.478261	0.555556	0	0.384615	0.5	0	0.6	-0.714286	-0.333333	0.882353	0.111111	0.0909091	0.333333	0.333333	0	-0.714286	-0.125	-0.666667	0.142857	0.111111	0.0434783	0.0714286	-0.846154	-0.333333	0.529412	-0.0909091	0.2	0	-0.666667	-0.75	0.833333	0	0	-0.222222	0.428571	0.294118	0.619048	0.111111	0	0.8	0.2	0.25	0
			-0.0666667	0.333333	0	-0.666667	0.478261	0.555556	0	0.384615	0.5	0	0.6	-0.714286	-0.333333	0.882353	0.111111	0.0909091	0.333333	0.333333	0	-0.714286	-0.125	-0.666667	0.142857	0.111111	0.0434783	0.0714286	-0.846154	-0.333333	0.529412	-0.0909091	0.2	0	-0.666667	-0.75	0.833333	0	0	-0.222222	0.428571	0.294118	0.619048	0.111111	0	0.8	0.2	0.25	0
			-0.0666667	0.333333	0	-0.666667	0.478261	0.555556	0	0.384615	0.5	0	0.6	-0.714286	-0.333333	0.882353	0.111111	0.0909091	0.333333	0.333333	0	-0.714286	-0.125	-0.666667	0.142857	0.111111	0.0434783	0.0714286	-0.846154	-0.333333	0.529412	-0.0909091	0.2	0	-0.666667	-0.75	0.833333	0	0	-0.222222	0.428571	0.294118	0.619048	0.111111	0	0.8	0.2	0.25	0
			-0.0666667	0.333333	0	-0.666667	0.478261	0.555556	0	0.384615	0.5	0	0.6	-0.714286	-0.333333	0.882353	0.111111	0.0909091	0.333333	0.333333	0	-0.714286	-0.125	-0.666667	0.142857	0.111111	0.0434783	0.0714286	-0.846154	-0.333333	0.529412	-0.0909091	0.2	0	-0.666667	-0.75	0.833333	0	0	-0.222222	0.428571	0.294118	0.619048	0.111111	0	0.8	0.2	0.25	0
			-0.0666667	0.333333	0	-0.666667	0.478261	0.555556	0	0.384615	0.5	0	0.6	-0.714286	-0.333333	0.882353	0.111111	0.0909091	0.333333	0.333333	0	-0.714286	-0.125	-0.666667	0.142857	0.111111	0.0434783	0.0714286	-0.846154	-0.333333	0.529412	-0.0909091	0.2	0	-0.666667	-0.75	0.833333	0	0	-0.222222	0.428571	0.294118	0.619048	0.111111	0	0.8	0.2	0.25	0
			-0.0666667	0.333333	0	-0.666667	0.478261	0.555556	0	0.384615	0.5	0	0.6	-0.714286	-0.333333	0.882353	0.111111	0.0909091	0.333333	0.333333	0	-0.714286	-0.125	-0.666667	0.142857	0.111111	0.0434783	0.0714286	-0.846154	-0.333333	0.529412	-0.0909091	0.2	0	-0.666667	-0.75	0.833333	0	0	-0.222222	0.428571	0.294118	0.619048	0.111111	0	0.8	0.2	0.25	0
			-0.0666667	0.333333	0	-0.666667	0.478261	0.555556	0	0.384615	0.5	0	0.6	-0.714286	-0.333333	0.882353	0.111111	0.0909091	0.333333	0.333333	0	-0.714286	-0.125	-0.666667	0.142857	0.111111	0.0434783	0.0714286	-0.846154	-0.333333	0.529412	-0.0909091	0.2	0	-0.666667	-0.75	0.833333	0	0	-0.222222	0.428571	0.294118	0.619048	0.111111	0	0.8	0.2	0.25	0
			-0.0666667	0.333333	0	-0.666667	0.478261	0.555556	0	0.384615	0.5	0	0.6	-0.714286	-0.333333	0.882353	0.111111	0.0909091	0.333333	0.333333	0	-0.714286	-0.125	-0.666667	0.142857	0.111111	0.0434783	0.0714286	-0.846154	-0.333333	0.529412	-0.0909091	0.2	0	-0.666667	-0.75	0.833333	0	0	-0.222222	0.428571	0.294118	0.619048	0.111111	0	0.8	0.2	0.25	0
			-0.0666667	0.333333	0	-0.666667	0.478261	0.555556	0	0.384615	0.5	0	0.6	-0.714286	-0.333333	0.882353	0.111111	0.0909091	0.333333	0.333333	0	-0.714286	-0.125	-0.666667	0.142857	0.111111	0.0434783	0.0714286	-0.846154	-0.333333	0.529412	-0.0909091	0.2	0	-0.666667	-0.75	0.833333	0	0	-0.222222	0.428571	0.294118	0.619048	0.2	0	0.8	0.2	0.25	0
			-0.0666667	0.333333	0	-0.666667	0.478261	0.555556	0	0.384615	0.5	0	0.6	-0.714286	-0.333333	0.882353	0.111111	0.0909091	0.333333	0.333333	0	-0.714286	-0.125	-0.666667	0.142857	0.111111	0.0434783	0.0714286	-0.846154	-0.333333	0.529412	-0.0909091	0.2	0	-0.666667	-0.75	0.833333	0	0	-0.222222	0.428571	0.294118	0.619048	0.428571	0	0.8	0.2	0.25	0
			-0.0666667	0.333333	0	-0.666667	0.478261	0.555556	0	0.384615	0.5	0	0.6	-0.714286	-0.333333	0.882353	0.111111	0.0909091	0.333333	0.333333	0	-0.714286	-0.125	-0.666667	0.142857	0.111111	0.0434783	0.0714286	-0.846154	-0.333333	0.529412	-0.0909091	0.2	0	-0.666667	-0.75	0.833333	0	0	-0.222222	0.428571	0.294118	0.619048	0.428571	0	0.8	0.2	0.25	0
			-0.0666667	0.333333	0	-0.666667	0.478261	0.555556	0	0.384615	0.5	0	0.6	-0.714286	-0.333333	0.882353	0.111111	0.0909091	0.333333	0.333333	0	-0.714286	-0.125	-0.666667	0.142857	0.111111	0.0434783	0.0714286	-0.846154	-0.333333	0.529412	-0.0909091	0.2	0	-0.666667	-0.75	0.833333	0	0	-0.222222	0.428571	0.294118	0.619048	0.428571	0	0.8	0.2	0.25	0
			-0.0666667	0.333333	0	-0.666667	0.478261	0.555556	0	0.384615	0.5	0	0.6	-0.714286	-0.333333	0.882353	0.111111	0.0909091	0.333333	0.333333	0	-0.714286	-0.125	-0.666667	0.142857	0.111111	0.0434783	0.0714286	-0.846154	-0.333333	0.238095	-0.0909091	0.2	0	-0.666667	-0.75	0.833333	0	0	-0.222222	0.428571	0.294118	0.619048	0.428571	0	0.8	0.2	0.25	0
			-0.0666667	0.333333	0	-0.666667	0.478261	0.555556	0	0.384615	0.5	0	0.6	-0.714286	-0.333333	0.882353	0.111111	0.0909091	0.333333	0.333333	0	-0.714286	-0.125	-0.666667	0.142857	0.111111	0.0434783	0.0714286	-0.846154	-0.333333	0.238095	-0.0909091	0.2	0	-0.666667	-0.75	0.833333	0	0	-0.222222	0.428571	0.294118	0.619048	0.428571	0	0.8	0.2	0.25	0
			-0.0666667	0.333333	0	-0.666667	0.478261	0.555556	0	0.384615	0.5	0	0.6	-0.714286	-0.333333	0.882353	0.111111	0.0909091	0.333333	0.333333	0	-0.714286	-0.125	-0.666667	0.142857	0.111111	0.0434783	0.0714286	-0.846154	-0.333333	0.238095	-0.0909091	0.2	0	-0.666667	-0.75	0.833333	0	0	-0.222222	0.428571	0.294118	0.619048	0.428571	0	0.8	0.2	0.25	0
			-0.0666667	0.333333	0	-0.666667	0.478261	0.555556	0	0.384615	0.5	0	0.6	-0.714286	-0.333333	0.882353	0.111111	0.0909091	0.333333	0.333333	0	-0.714286	-0.125	-0.666667	0.142857	0.111111	0.0434783	0.0714286	-0.846154	-0.333333	0.238095	-0.0909091	0.2	0	-0.666667	-0.75	0.833333	0	0	-0.222222	0.428571	0.294118	0.619048	0.428571	0	0.8	0.2	0.25	0
			-0.0666667	0.333333	0	-0.666667	0.478261	0.555556	0	0.384615	0.5	0	0.6	-0.714286	-0.333333	0.882353	0.111111	0.0909091	0.333333	0.333333	0	-0.714286	-0.125	-0.666667	0.142857	0.111111	0.0434783	0.0714286	-0.846154	-0.333333	0.238095	-0.0909091	0.2	0	-0.666667	-0.75	0.833333	0	0	-0.222222	0.428571	0.294118	0.619048	0.428571	0	0.8	0.2	0.25	0
			-0.0666667	0.333333	0	-0.666667	0.478261	0.555556	0	0.384615	0.5	0	0.6	-0.714286	-0.333333	0.882353	0.111111	0.0909091	0.333333	0.333333	0	-0.714286	-0.125	-0.666667	0.142857	0.111111	0.0434783	0.0714286	-0.846154	-0.333333	0.238095	-0.0909091	0.2	0	-0.666667	-0.75	0.833333	0	0	-0.222222	0.428571	0.294118	0.619048	0.428571	0	0.8	0.2	0.25	0
			-0.0666667	0.333333	0	-0.666667	0.478261	0.555556	0	0.384615	0.5	0	0.6	-0.714286	-0.333333	0.882353	0.111111	0.0909091	0.333333	0.333333	0	-0.714286	-0.125	-0.666667	0.142857	0.111111	0.0434783	0.0714286	-0.846154	-0.333333	0.238095	-0.0909091	0.2	0	-0.666667	-0.75	0.833333	0	0	-0.222222	0.428571	0.294118	0.619048	0.428571	0	0.8	0.2	0.25	0
			-0.0666667	0.333333	0	-0.666667	0.478261	0.555556	0	0.384615	0.5	0	0.6	-0.714286	-0.333333	0.882353	0.111111	0.0909091	0.333333	0.333333	0	-0.714286	-0.125	-0.666667	0.142857	0.111111	0.0434783	0.0714286	-0.846154	-0.333333	0.238095	-0.0909091	0.2	0	-0.666667	-0.75	0.833333	0	0	-0.222222	0.428571	0.294118	0.619048	0.428571	0	0.8	0.2	0.25	0
			-0.0666667	0.333333	0	-0.666667	0.478261	0.555556	0	0.384615	0.5	0	0.6	-0.714286	-0.333333	0.882353	0.111111	0.0909091	0.333333	0.333333	0	-0.714286	-0.125	-0.666667	0.142857	0.111111	0.0434783	0.0714286	-0.846154	-0.333333	0.238095	-0.0909091	0.2	0	-0.666667	-0.75	0.833333	0	0	-0.222222	0.428571	0.294118	0.619048	0.428571	0	0.8	0.2	0.25	0
			-0.0666667	0.333333	0	-0.666667	0.478261	0.555556	0	0.384615	0.5	0	0.6	-0.714286	-0.333333	0.882353	0.111111	0.0909091	0.333333	0.333333	0	-0.714286	-0.125	-0.666667	0.142857	0.111111	0.0434783	0.0714286	-0.846154	-0.333333	0.238095	-0.0909091	0.2	0	-0.666667	-0.75	0.833333	0	0	-0.222222	0.428571	0.294118	0.619048	0.428571	0	0.8	0.2	0.25	0
			-0.0666667	0.333333	0	-0.666667	0.478261	0.555556	0	0.384615	0.5	0	0.6	-0.714286	-0.333333	0.882353	0.111111	0.0909091	0.333333	0.333333	0	-0.714286	-0.125	-0.666667	0.142857	0.111111	0.0434783	0.0714286	-0.846154	-0.333333	0.238095	-0.0909091	0.2	0	-0.666667	-0.75	0.833333	0	0	-0.222222	0.428571	0.294118	0.619048	0.428571	0	0.8	0.2	0.25	0
			-0.0666667	0.333333	0	-0.666667	0.478261	0.555556	0	0.384615	0.5	0	0.6	-0.714286	-0.333333	0.882353	0.111111	0.0909091	0.333333	0.333333	0	-0.714286	-0.125	-0.666667	0.142857	0.111111	0.0434783	0.0714286	-0.846154	-0.333333	0.238095	-0.0909091	0.2	0	-0.666667	-0.75	0.833333	0	0	-0.222222	0.428571	0.294118	0.619048	0.428571	0	0.8	0.2	0.25	0
			-0.0666667	0.333333	0	-0.666667	0.478261	0.555556	0	0.384615	0.5	0	0.6	-0.714286	-0.333333	0.882353	0.111111	0.0909091	0.333333	0.333333	0	-0.714286	-0.125	-0.666667	0.142857	0.111111	0.0434783	0.0714286	-0.846154	-0.333333	0.238095	-0.0909091	0.2	0	-0.666667	-0.75	0.833333	0	0	-0.333333	0.428571	0.294118	0.619048	0.428571	0	0.8	0.2	0.25	0
			-0.0666667	0.333333	0	-0.666667	0.478261	0.555556	0	0.384615	0.5	0	0.6	-0.714286	-0.333333	0.882353	0.111111	0.0909091	0.333333	0.333333	0	-0.714286	-0.125	-0.666667	0.142857	0.111111	0.0434783	0.0714286	-0.846154	-0.333333	0.238095	-0.0909091	0.2	0	-0.666667	-0.75	0.833333	0	0	-0.12	0.428571	0.294118	0.619048	0.428571	0	0.8	0.2	0.25	0
			-0.0666667	0.333333	0	-0.666667	0.478261	0.555556	0	0.384615	0.5	0	0.6	-0.714286	-0.333333	0.882353	0.111111	0.0909091	0.333333	0.333333	0	-0.714286	-0.125	-0.666667	0.142857	0.111111	0.0434783	0.0714286	-0.846154	-0.333333	0.238095	-0.0909091	0.2	0	-0.666667	-0.75	0.833333	0	0	-0.12	0.428571	0.294118	0.619048	0.428571	0	0.8	0.2	0.25	0
			-0.0666667	0.333333	0	-0.666667	0.478261	0.555556	0	0.384615	0.5	0	0.6	-0.714286	-0.333333	0.882353	0.111111	0.0909091	0.333333	0.333333	0	-0.714286	-0.125	-0.666667	0.142857	0.111111	0.0434783	0.0714286	-0.846154	-0.333333	0.238095	-0.0909091	0.2	0	-0.666667	-0.75	0.833333	0	0	-0.12	0.428571	0.294118	0.619048	0.428571	0	0.8	0.2	0.25	0
			-0.0666667	0.333333	0	-0.666667	0.478261	0.555556	0	0.384615	0.5	0	0.6	-0.714286	-0.333333	0.882353	0.111111	0.0909091	0.333333	0.333333	0	-0.714286	-0.125	-0.666667	0.142857	0.111111	0.0434783	0.0714286	-0.846154	-0.333333	0.238095	-0.0909091	0.2	0	-0.666667	-0.75	0.833333	0	0	-0.12	0.428571	0.294118	0.619048	0.428571	0	0.8	0.2	0.25	0
			-0.0666667	0.333333	0	-0.666667	0.478261	0.555556	0	0.384615	0.5	0	0.6	-0.714286	-0.333333	0.882353	0.111111	0.0909091	0.333333	0.333333	0	-0.714286	-0.125	-0.666667	0.142857	0.111111	0.0434783	0.0714286	-0.846154	-0.333333	0.238095	-0.0909091	0.2	0	-0.666667	-0.75	0.833333	0	0	-0.12	0.428571	0.294118	0.619048	0.428571	0	0.8	0.2	0.25	0
			-0.0666667	0.333333	0	-0.714286	0.478261	0.555556	0	0.384615	0.5	0	0.6	-0.714286	-0.333333	0.882353	0.111111	0.0909091	0.333333	0.333333	0	-0.714286	-0.125	-0.666667	0.142857	0.111111	0.0434783	0.0714286	-0.846154	-0.333333	0.238095	-0.0909091	0.2	0	-0.666667	-0.75	0.833333	0	0	-0.12	0.428571	0.294118	0.619048	0.428571	0	0.8	0.2	0.25	0
			-0.0666667	0.333333	0	-0.714286	0.478261	0.555556	0	0.384615	0.5	0	0.6	-0.714286	-0.333333	0.882353	0.111111	0.0909091	0.333333	0.333333	0	-0.75	-0.125	-0.666667	0.142857	0.111111	0.0434783	0.0714286	-0.846154	-0.333333	0.238095	-0.0909091	0.2	0	-0.666667	-0.75	0.833333	0	0	-0.12	0.428571	0.294118	0.619048	0.428571	0	0.8	0.2	0.25	0
			-0.0666667	0.333333	0	-0.714286	0.478261	0.555556	0	0.384615	0.5	0	0.6	-0.714286	-0.333333	0.882353	0.111111	0.0909091	0.333333	0.333333	0	-0.75	-0.125	-0.666667	0.142857	0.111111	0.0434783	0.0714286	-0.846154	-0.333333	0.238095	-0.0909091	0.2	0	-0.666667	-0.75	0.833333	0	0	-0.12	0.428571	0.294118	0.619048	0.428571	0	0.8	0.2	0.25	0
			-0.0666667	0.333333	0	-0.714286	0.478261	0.555556	0	0.384615	0.5	0	0.6	-0.714286	-0.333333	0.882353	0.2	0.0909091	0.333333	0.333333	0	-0.75	-0.125	-0.666667	0.142857	0.111111	0.0434783	0.0714286	-0.846154	-0.333333	0.238095	-0.0909091	0.2	0	-0.666667	-0.75	0.833333	0	0	-0.12	0.428571	0.294118	0.619048	0.428571	0	0.8	0.2	0.25	0
			-0.0666667	0.333333	0	-0.714286	0.478261	0.555556	0	0.384615	0.5	0	0.6	-0.714286	-0.333333	0.882353	0.2	0.0909091	0.333333	0.333333	0	-0.75	-0.125	-0.666667	0.142857	0.111111	0.0434783	0.0714286	-0.846154	-0.333333	0.238095	-0.0909091	0.2	0	-0.666667	-0.75	0.833333	0	0	-0.12	0.428571	0.294118	0.619048	0.428571	0	0.8	0.2	0.25	0
			-0.0666667	0.333333	0	-0.714286	0.478261	0.555556	0	0.384615	0.5	0	0.6	-0.714286	-0.333333	0.882353	0.2	0.0909091	0.333333	0.333333	0	-0.75	-0.125	-0.666667	0.142857	0.111111	0.0434783	0.0714286	-0.846154	-0.333333	0.238095	-0.0909091	0.2	0	-0.666667	-0.75	0.833333	0	0	-0.12	0.428571	0.157895	0.619048	0.428571	0	0.8	0.2	0.25	0
			-0.0666667	0.333333	0	-0.714286	0.478261	0.555556	0	0.384615	0.5	0	0.6	-0.714286	-0.333333	0.882353	0.2	0.0909091	0.333333	0.333333	0	-0.75	-0.125	-0.666667	0.142857	0.111111	0.0434783	0.0714286	-0.846154	-0.333333	0.238095	-0.0909091	0.2	0	-0.666667	-0.75	0.833333	0	0	-0.12	0.428571	0.157895	0.619048	0.428571	0	0.8	0.2	0.25	0
			-0.0666667	0.333333	0	-0.714286	0.478261	0.555556	0	0.384615	0.5	0	0.6	-0.714286	-0.333333	0.882353	0.2	0.0909091	0.333333	0.333333	0	-0.75	-0.125	-0.666667	0.142857	0.111111	0.0434783	0.0714286	-0.846154	-0.333333	0.238095	-0.0909091	0.2	0	-0.666667	-0.75	0.833333	0	0	-0.12	0.428571	0.157895	0.619048	0.428571	0	0.8	0.2	0.25	0
			-0.0666667	0.333333	0	-0.714286	0.478261	0.555556	0	0.384615	0.5	0	0.6	-0.714286	-0.333333	0.882353	0.2	0.0909091	0.333333	0.333333	0	-0.75	-0.125	-0.666667	0.142857	0.111111	0.0434783	0.0714286	-0.846154	-0.333333	0.238095	-0.0909091	0.2	0	-0.666667	-0.75	0.833333	0	0	-0.12	0.428571	0.157895	0.619048	0.428571	0	0.8	0.2	0.25	0
			-0.0666667	0.333333	0	-0.714286	0.478261	0.555556	0	0.384615	0.5	0	0.6	-0.714286	-0.333333	0.882353	0.2	0.0909091	0.333333	0.333333	0	-0.75	-0.125	-0.666667	0.142857	0.111111	0.0434783	0.0714286	-0.846154	-0.333333	0.238095	-0.0909091	0.2	0	-0.666667	-0.75	0.833333	0	0	-0.12	0.428571	0.157895	0.619048	0.428571	0	0.8	0.2	0.25	0
			-0.0666667	0.333333	0	-0.714286	0.478261	0.555556	0	0.384615	0.5	0	0.6	-0.714286	-0.333333	0.882353	0.2	0.0909091	0.333333	0.333333	0	-0.75	-0.125	-0.666667	0.142857	0.111111	0.0434783	0.0714286	-0.846154	-0.333333	0.238095	-0.0909091	0.2	0	-0.666667	-0.75	0.833333	0	0	-0.12	0.428571	0.157895	0.619048	0.428571	0	0.8	0.2	0.25	0
			-0.0666667	0.333333	0	-0.714286	0.478261	0.555556	0	0.384615	0.5	0	0.6	-0.714286	-0.333333	0.882353	0.2	0.0909091	0.333333	0.333333	0	-0.75	-0.125	-0.666667	0.142857	0.111111	0.0434783	0.0714286	-0.846154	-0.333333	0.238095	-0.0909091	0.2	0	-0.666667	-0.75	0.833333	0	0	-0.12	0.428571	0.157895	0.619048	0.428571	0	0.8	0.2	0.25	0
			-0.0666667	0.333333	0	-0.75	0.478261	0.555556	0	0.384615	0.5	0	0.6	-0.714286	-0.333333	0.882353	0.2	0.0909091	0.333333	0.333333	0	-0.75	-0.125	-0.666667	0.142857	0.111111	0.0434783	0.0714286	-0.846154	-0.333333	0.238095	-0.0909091	0.2	0	-0.666667	-0.75	0.833333	0	0	-0.12	0.428571	0.157895	0.619048	0.428571	0	0.8	0.2	0.25	0
			-0.0666667	0.333333	0	-0.75	0.478261	0.555556	0	0.384615	0.5	0	0.6	-0.714286	-0.333333	0.882353	0.2	0.0909091	0.333333	0.333333	0	-0.75	-0.125	-0.666667	0.142857	0.111111	0.0434783	0.0714286	-0.846154	-0.333333	0.238095	-0.0909091	0.2	0	-0.666667	-0.75	0.833333	0	0	-0.12	0.428571	0.157895	0.619048	0.428571	0	0.8	0.2	0.25	0
			-0.0666667	0.333333	0	-0.75	0.478261	0.555556	0	0.384615	0.5	0	0.6	-0.714286	-0.333333	0.882353	0.2	0.0909091	0.333333	0.333333	0	-0.75	-0.125	-0.666667	0.142857	0.111111	0.0434783	0.0714286	-0.846154	-0.333333	0.238095	-0.0909091	0.2	0	-0.666667	-0.75	0.833333	0	0	-0.12	0.428571	0.157895	0.619048	0.428571	0	0.8	0.2	0.25	0
			-0.0666667	0.333333	0	-0.75	0.478261	0.555556	0	0.384615	0.5	0	0.6	-0.714286	-0.333333	0.882353	0.2	0.0909091	0.333333	0.333333	0	-0.75	-0.125	-0.666667	0.142857	0.111111	0.0434783	0.0714286	-0.846154	-0.333333	0.238095	-0.0909091	0.2	0	-0.666667	-0.75	0.833333	0	0	-0.12	0.428571	0.157895	0.619048	0.428571	0	0.8	0.2	0.25	0
			-0.0666667	0.333333	0	-0.75	0.478261	0.555556	0	0.384615	0.5	0	0.6	-0.714286	-0.333333	0.882353	0.2	0.0909091	0.333333	0.333333	0	-0.75	-0.125	-0.666667	0.142857	0.111111	0.0434783	0.0714286	-0.846154	-0.333333	0.238095	-0.0909091	0.2	0	-0.666667	-0.75	0.833333	0	0	-0.12	0.428571	0.157895	0.619048	0.428571	0	0.8	0.2	0.25	0
			-0.0666667	0.333333	0	-0.75	0.478261	0.555556	0	0.384615	0.5	0	0.6	-0.714286	-0.333333	0.882353	0.2	0.0909091	0.333333	0.333333	0	-0.75	-0.125	-0.666667	0.142857	0.111111	0.0434783	0.0714286	-0.846154	-0.333333	0.238095	-0.0909091	0.2	0	-0.666667	-0.75	0.833333	0	0	-0.12	0.428571	0.157895	0.619048	0.428571	0	0.8	0.2	0.25	0
			-0.0666667	0.333333	0	-0.75	0.478261	0.555556	0	0.384615	0.5	0	0.6	-0.714286	-0.333333	0.882353	0.2	0.0909091	0.333333	0.333333	0	-0.75	-0.125	-0.666667	0.142857	0.111111	0.0434783	0.0714286	-0.846154	-0.333333	0.238095	-0.0909091	0.2	0	-0.666667	-0.75	0.833333	0	0	-0.12	0.428571	0.157895	0.619048	0.428571	0	0.8	0.2	0.25	0
			-0.0666667	0.333333	0	-0.75	0.478261	0.555556	0	0.384615	0.5	0	0.6	-0.714286	-0.333333	0.882353	0.2	0.0909091	0.333333	0.333333	0	-0.75	-0.125	-0.666667	0.142857	0.111111	0.0434783	0.0714286	-0.846154	-0.333333	0.238095	-0.0909091	0.2	0	-0.666667	-0.75	0.833333	0	0	-0.12	0.428571	0.157895	0.619048	0.428571	0	0.8	0.2	0.25	0
			-0.0666667	0.333333	0	-0.75	0.478261	0.555556	0	0.384615	0.5	0	0.6	-0.714286	-0.333333	0.882353	0.2	0.0909091	0.333333	0.333333	0	-0.75	-0.125	-0.666667	0.142857	0.111111	0.0434783	0.0714286	-0.882353	-0.333333	0.238095	-0.0909091	0.2	0	-0.666667	-0.75	0.833333	0	0	-0.12	0.428571	0.157895	0.619048	0.428571	0	0.8	0.2	0.25	0
			-0.0666667	0.333333	0	-0.75	0.478261	0.555556	0	0.384615	0.5	0	0.6	-0.714286	-0.333333	0.882353	0.2	0.0909091	0.333333	0.333333	0	-0.75	-0.125	-0.666667	0.142857	0.111111	0.0434783	0.0714286	-0.882353	-0.333333	0.238095	-0.0909091	0.2	0	-0.666667	-0.75	0.833333	0	0	-0.12	0.428571	0.157895	0.619048	0.428571	0	0.8	0.2	0.25	0
			-0.0666667	0.333333	0	-0.75	0.478261	0.555556	0	0.384615	0.5	0	0.6	-0.714286	-0.333333	0.882353	0.2	0.0909091	0.333333	0.333333	0	-0.75	-0.125	-0.666667	0.142857	0.111111	0.0434783	0.0714286	-0.882353	-0.333333	0.238095	-0.0909091	0.2	0	-0.666667	-0.75	0.833333	0	0	-0.12	0.428571	0.157895	0.619048	0.428571	0	0.8	0.2	0.25	0
			-0.0666667	0.333333	0	-0.75	0.478261	0.555556	0	0.384615	0.5	0	0.6	-0.714286	-0.333333	0.882353	0.2	0.0909091	0.333333	0.333333	0	-0.777778	-0.125	-0.666667	0.142857	0.111111	0.0434783	0.0714286	-0.882353	-0.333333	0.238095	-0.0909091	0.2	0	-0.666667	-0.75	0.833333	0	0	-0.12	0.428571	0.157895	0.619048	0.428571	0	0.8	0.2	0.25	0
			-0.0666667	0.333333	0	-0.75	0.478261	0.555556	0	0.384615	0.5	0	0.6	-0.714286	-0.333333	0.882353	0.2	0.0909091	0.333333	0.333333	0	-0.777778	-0.125	-0.666667	0.142857	0.111111	0.0434783	0.0714286	-0.882353	-0.333333	0.238095	-0.0909091	0.2	0	-0.666667	-0.75	0.833333	0	0	-0.12	0.428571	0.157895	0.619048	0.428571	0	0.8	0.2	0.25	0
			-0.0666667	0.333333	0	-0.75	0.478261	0.555556	0	0.384615	0.5	0	0.6	-0.714286	-0.333333	0.882353	0.2	0.0909091	0.333333	0.333333	0	-0.777778	-0.125	-0.666667	0.142857	0.111111	0.0434783	0.0714286	-0.882353	-0.333333	0.238095	-0.0909091	0.2	0	-0.666667	-0.75	0.833333	0	0	-0.12	0.428571	0.157895	0.619048	0.428571	0	0.8	0.2	0.25	0
			-0.0666667	0.333333	0	-0.75	0.478261	0.555556	0	0.384615	0.5	0	0.6	-0.714286	-0.333333	0.882353	0.2	0.0909091	0.333333	0.333333	0	-0.777778	-0.125	-0.666667	0.142857	0.111111	0.0434783	0.0714286	-0.882353	-0.333333	0.238095	-0.0909091	0.2	0	-0.666667	-0.75	0.833333	0	0	-0.12	0.428571	0.157895	0.619048	0.428571	0	0.8	0.2	0.25	0
			-0.0666667	0.333333	0	-0.75	0.478261	0.555556	0	0.384615	0.5	0	0.6	-0.714286	-0.333333	0.882353	0.2	0.0909091	0.333333	0.333333	0	-0.777778	-0.125	-0.666667	0.142857	0.111111	0.0434783	0.0714286	-0.882353	-0.333333	0.238095	-0.0909091	0.2	0	-0.666667	-0.75	0.833333	0	0	-0.12	0.428571	0.157895	0.619048	0.428571	0	0.8	0.2	0.25	0
			-0.0666667	0.333333	0	-0.75	0.478261	0.555556	0	0.384615	0.5	0	0.6	-0.714286	-0.333333	0.882353	0.2	0.0909091	0.333333	0.333333	0	-0.777778	-0.125	-0.666667	0.142857	0.111111	0.0434783	0.0714286	-0.882353	-0.333333	0.238095	-0.0909091	0.2	0	-0.666667	-0.75	0.833333	0	0	-0.12	0.428571	0.157895	0.619048	0.428571	0	0.8	0.2	0.25	0
			-0.0666667	0.333333	0	-0.75	0.478261	0.555556	0	0.384615	0.5	0	0.6	-0.714286	-0.333333	0.882353	0.2	0.0909091	0.333333	0.333333	0	-0.777778	-0.125	-0.666667	0.142857	0.111111	0.0434783	0.0714286	-0.882353	-0.333333	0.238095	-0.0909091	0.2	0	-0.666667	-0.75	0.833333	0	0	-0.12	0.428571	0.157895	0.619048	0.428571	0	0.8	0.2	0.25	0
			-0.0666667	0.333333	0	-0.75	0.478261	0.555556	0	0.384615	0.5	0	0.6	-0.714286	-0.333333	0.882353	0.2	0.0909091	0.333333	0.333333	0	-0.777778	-0.125	-0.666667	0.142857	0.111111	0.0434783	0.0714286	-0.882353	-0.333333	0.238095	-0.0909091	0.2	0	-0.666667	-0.75	0.833333	0	0	-0.12	0.428571	0.157895	0.619048	0.428571	0	0.8	0.2	0.25	0
			-0.0666667	0.333333	0	-0.75	0.478261	0.555556	0	0.384615	0.5	0	0.6	-0.714286	-0.333333	0.882353	0.2	0.0909091	0.333333	0.333333	0	-0.777778	-0.125	-0.666667	0.142857	0.111111	0.0434783	0.0714286	-0.882353	-0.333333	0.238095	-0.0909091	0.2	0	-0.666667	-0.75	0.833333	0	0	-0.12	0.428571	0.157895	0.619048	0.428571	0	0.8	0.2	0.25	0
			-0.0666667	0.333333	0	-0.75	0.478261	0.555556	0	0.384615	0.5	0	0.6	-0.714286	-0.333333	0.882353	0.2	0.0909091	0.333333	0.333333	0	-0.777778	-0.125	-0.666667	0.142857	0.111111	0.0434783	0.0714286	-0.882353	-0.333333	0.238095	-0.0909091	0.2	0	-0.666667	-0.75	0.833333	0	0	-0.12	0.428571	0.157895	0.619048	0.428571	0	0.8	0.2	0.25	0
			-0.0666667	0.333333	0	-0.75	0.478261	0.555556	0	0.384615	0.5	0	0.6	-0.714286	-0.333333	0.882353	0.2	0.0909091	0.333333	0.333333	0	-0.777778	-0.125	-0.666667	0.142857	0.111111	0.0434783	0.0714286	-0.882353	-0.333333	0.238095	-0.0909091	0.2	0	-0.666667	-0.75	0.833333	0	0	-0.12	0.428571	0.157895	0.619048	0.428571	0	0.8	0.2	0.25	0
			-0.0666667	0.333333	0	-0.75	0.478261	0.555556	0	0.384615	0.5	0	0.6	-0.714286	-0.333333	0.882353	0.2	0.0909091	0.333333	0.333333	0	-0.777778	-0.125	-0.666667	0.142857	0.111111	0.0434783	0.0714286	-0.882353	-0.333333	0.238095	-0.0909091	0.2	0	-0.666667	-0.75	0.833333	0	0	-0.12	0.428571	0.157895	0.619048	0.428571	0	0.8	0.2	0.25	0
			-0.0666667	0.333333	0	-0.75	0.478261	0.555556	0	0.384615	0.5	0	0.6	-0.714286	-0.333333	0.882353	0.2	0.0909091	0.333333	0.333333	0	-0.777778	-0.125	-0.666667	0.142857	0.111111	0.0434783	0.0714286	-0.882353	-0.333333	0.238095	-0.0909091	0.2	0	-0.666667	-0.75	0.833333	0	0	-0.12	0.428571	0.157895	0.619048	0.428571	0	0.8	0.2	0.25	0
			-0.0666667	0.333333	0	-0.75	0.478261	0.555556	0	0.384615	0.5	0	0.6	-0.714286	-0.333333	0.882353	0.2	0.0909091	0.333333	0.333333	0	-0.777778	-0.125	-0.666667	0.142857	0.111111	0.0434783	0.0714286	-0.882353	-0.333333	0.238095	-0.0909091	0.2	0	-0.666667	-0.75	0.833333	0	0	-0.12	0.428571	0.157895	0.619048	0.428571	0	0.8	0.2	0.25	0
			-0.0666667	0.333333	0	-0.75	0.478261	0.555556	0	0.384615	0.5	0	0.6	-0.714286	-0.333333	0.882353	0.2	0.0909091	0.333333	0.333333	0	-0.777778	-0.125	-0.666667	0.142857	0.111111	0.0434783	0.0714286	-0.882353	-0.333333	0.238095	-0.0909091	0.2	0	-0.666667	-0.75	0.833333	0	0	-0.12	0.428571	0.157895	0.619048	0.428571	0	0.8	0.2	0.25	0
			-0.0666667	0.333333	0	-0.75	0.478261	0.555556	0	0.384615	0.5	0	0.6	-0.714286	-0.333333	0.882353	0.2	0.0909091	0.333333	0.333333	0	-0.777778	-0.125	-0.666667	0.142857	0.111111	0.0434783	0.0714286	-0.882353	-0.333333	0.238095	-0.0909091	0.2	0	-0.666667	-0.75	0.833333	0	0	-0.12	0.428571	0.157895	0.619048	0.428571	0.6	0.8	0.2	0.25	0
			-0.0666667	0.333333	0	-0.75	0.478261	0.555556	0	0.125	0.5	0	0.6	-0.714286	-0.333333	0.882353	0.2	0.0909091	0.333333	0.333333	0	-0.777778	-0.125	-0.666667	0.142857	0.111111	0.0434783	0.0714286	-0.882353	-0.333333	0.238095	-0.0909091	0.2	0	-0.666667	-0.75	0.833333	0	0	-0.12	0.428571	0.157895	0.619048	0.428571	0.6	0.8	0.2	0.25	0
			-0.0666667	0.333333	0	-0.75	0.478261	0.555556	0	0.125	0.5	0	0.6	-0.714286	-0.333333	0.882353	0.2	0.0909091	0.333333	0.333333	0	-0.777778	-0.125	-0.666667	0.142857	0.111111	0.0434783	0.0714286	-0.882353	-0.333333	0.238095	-0.0909091	0.2	0	-0.666667	-0.75	0.833333	0	0	-0.12	0.428571	0.157895	0.619048	0.428571	0.6	0.8	0.2	0.25	0
			-0.0666667	0.333333	0	-0.75	0.478261	0.555556	0	0.125	0.5	0	0.6	-0.714286	-0.333333	0.882353	0.2	0.0909091	0.333333	0.333333	0	-0.777778	-0.125	-0.666667	0.142857	0.111111	0.0434783	0.0714286	-0.882353	-0.333333	0.238095	-0.0909091	0.2	0	-0.666667	-0.75	0.833333	0	0	-0.12	0.428571	0.157895	0.619048	0.428571	0.6	0.8	0.2	0.25	0
			-0.0666667	0.333333	0	-0.75	0.478261	0.555556	0	0.125	0.5	0	0.6	-0.714286	-0.333333	0.882353	0.2	0.0909091	0.333333	0.333333	0	-0.777778	-0.125	-0.666667	0.142857	0.111111	0.0434783	0.0714286	-0.882353	-0.333333	0.238095	-0.0909091	0.2	0	-0.666667	-0.555556	0.833333	0	0	-0.12	0.428571	0.157895	0.619048	0.428571	0.6	0.8	0.2	0.25	0
			-0.0666667	0	0	-0.75	0.478261	0.555556	0	0.125	0.5	0	0.6	-0.714286	-0.333333	0.882353	0.2	0.0909091	0.333333	0.333333	0	-0.777778	-0.125	-0.666667	0.142857	0.111111	0.0434783	0.0714286	-0.882353	-0.333333	0.238095	-0.0909091	0.2	0	-0.666667	-0.555556	0.833333	0	0	-0.12	0.428571	0.157895	0.619048	0.428571	0.6	0.8	0.2	0.25	0
			-0.0666667	-0.2	0	-0.75	0.478261	0.555556	0	0.125	0.5	0	0.6	-0.714286	-0.333333	0.882353	0.2	0.0909091	0.333333	0.333333	0	-0.777778	-0.125	-0.666667	0.142857	0.111111	0.0434783	0.0714286	-0.882353	-0.333333	0.238095	-0.0909091	0.2	0	-0.666667	-0.555556	0.833333	0	0	-0.12	0.428571	0.157895	0.619048	0.428571	0.6	0.8	0.2	0.25	0
			-0.0666667	-0.2	0	-0.75	0.478261	0.555556	0	0.125	0.5	0	0.6	-0.714286	-0.333333	0.882353	0.2	0.0909091	0.333333	0.333333	0	-0.8	-0.125	-0.666667	0.142857	0.111111	0.0434783	0.0714286	-0.882353	-0.333333	0.238095	-0.0909091	0.2	0	-0.666667	-0.555556	0.833333	0	0	-0.12	0.428571	0.157895	0.619048	0.428571	0.6	0.8	0.2	0.25	0
			-0.0666667	-0.2	0	-0.75	0.478261	0.555556	0	0.125	0.5	0	0.6	-0.714286	-0.333333	0.882353	0.2	0.0909091	0.333333	0.333333	0	-0.8	-0.125	-0.666667	0.142857	0.111111	0.0434783	0.0714286	-0.882353	-0.333333	0.238095	-0.0909091	0.2	0	-0.666667	-0.555556	0.833333	0	0	-0.12	0.428571	0.157895	0.619048	0.428571	0.6	0.8	0.2	0.25	0
			-0.0666667	-0.2	0	-0.75	0.478261	0.555556	0	0.125	0.5	0	0.6	-0.714286	-0.333333	0.882353	0.2	0.0909091	0.333333	0.333333	0	-0.8	-0.125	-0.666667	0.142857	0.111111	0.0434783	0.0714286	-0.882353	-0.333333	0.238095	-0.0909091	0.2	0	-0.666667	-0.555556	0.833333	0	0	-0.12	0.428571	0.157895	0.619048	0.428571	0.6	0.8	0.2	0.25	0
			-0.0666667	-0.2	0	-0.75	0.478261	0.555556	0	0.125	0.5	0	0.6	-0.714286	-0.333333	0.882353	0.2	0.0909091	0.333333	0.333333	0	-0.8	-0.125	-0.666667	0.142857	0.111111	0.0434783	0.0714286	-0.882353	-0.333333	0.238095	-0.0909091	0.2	0	-0.666667	-0.555556	0.833333	0	0	-0.12	0.428571	0.157895	0.619048	0.428571	0.6	0.8	0.2	0.25	0
			-0.0666667	-0.2	0	-0.75	0.478261	0.555556	0	0.125	0.5	0	0.6	-0.714286	-0.333333	0.882353	0.2	0.0909091	0.333333	0.333333	0	-0.8	-0.125	-0.666667	0.142857	0.111111	0.0434783	0.0714286	-0.882353	-0.333333	0.238095	-0.0909091	0.2	0	-0.666667	-0.555556	0.833333	0	0	-0.12	0.428571	0.157895	0.619048	0.428571	0.6	0.8	0.2	0.25	0
			-0.0666667	-0.2	0	-0.75	0.478261	0.555556	0	0.125	0.5	0	0.6	-0.714286	-0.333333	0.882353	0.2	0.0909091	0.333333	0.333333	0	-0.8	-0.125	-0.666667	0.142857	0.111111	0.0434783	0.0714286	-0.882353	-0.333333	0.238095	-0.0909091	0.2	0	-0.666667	-0.555556	0.833333	0	0	-0.12	0.428571	0.157895	0.619048	0.428571	0.6	0.8	0.2	0.25	0
			-0.0666667	-0.2	0	-0.75	0.478261	0.555556	0	0.125	0.5	0	0.6	-0.714286	-0.333333	0.882353	0.2	0.0909091	0.333333	0.333333	0	-0.8	-0.125	-0.666667	0.142857	0.111111	0.0434783	0.0714286	-0.882353	-0.333333	0.238095	-0.0909091	0.2	0	-0.666667	-0.555556	0.833333	0	0	-0.12	0.428571	0.157895	0.619048	0.428571	0.6	0.8	0.2	0.25	0
			-0.0666667	-0.2	0	-0.75	0.478261	0.555556	0	0.125	0.5	0	0.6	-0.714286	-0.333333	0.882353	0.2	0.0909091	0.333333	0.333333	0	-0.8	-0.125	-0.666667	0.142857	0.111111	0.0434783	0.0714286	-0.882353	-0.333333	0.238095	-0.0909091	0.2	0	-0.666667	-0.555556	0.833333	0	0	-0.12	0.428571	0.157895	0.619048	0.428571	0.6	0.8	0.2	0.25	0
			-0.0666667	-0.2	0	-0.75	0.478261	0.555556	0	0.125	0.5	0	0.6	-0.714286	-0.333333	0.882353	0.2	0.0909091	0.333333	0.333333	0	-0.8	-0.125	-0.666667	0.142857	0.111111	0.0434783	0.0714286	-0.882353	-0.333333	0.238095	-0.0909091	0.2	0	-0.666667	-0.555556	0.833333	0	0	-0.12	0.428571	0.157895	0.619048	0.428571	0.6	0.8	0.2	0.25	0
			-0.0666667	-0.2	0	-0.75	0.478261	0.555556	0	0.125	0.5	0	0.6	-0.714286	-0.333333	0.882353	0.2	0.0909091	0.333333	0.333333	0	-0.8	-0.125	-0.25	0.142857	0.111111	0.0434783	0.0714286	-0.882353	-0.333333	0.238095	-0.0909091	0.2	0	-0.666667	-0.555556	0.833333	0	0	-0.12	0.428571	0.157895	0.619048	0.428571	0.6	0.8	0.2	0.25	0
			-0.0666667	-0.2	0	-0.75	0.478261	0.555556	0	0.125	0.5	0	0.6	-0.714286	0	0.882353	0.2	0.0909091	0.333333	0.333333	0	-0.8	-0.125	-0.25	0.142857	0.111111	0.0434783	0.0714286	-0.882353	-0.333333	0.238095	-0.0909091	0.2	0	-0.666667	-0.555556	0.833333	0	0	-0.12	0.428571	0.157895	0.619048	0.428571	0.6	0.8	0.2	0.25	0
			-0.0666667	-0.2	0	-0.75	0.478261	0.555556	0	0.125	0.5	0	0.6	-0.714286	0	0.882353	0.2	0.0909091	0.333333	0.333333	0	-0.8	-0.125	-0.25	0.142857	0.111111	0.0434783	0.0714286	-0.882353	-0.333333	0.238095	-0.0909091	0.2	0	-0.666667	-0.555556	0.833333	0	0	-0.12	0.428571	0.157895	0.619048	0.428571	0.6	0.8	0.2	0.25	0
			-0.0666667	-0.2	0	-0.75	0.478261	0.555556	0	0.125	0.5	0	0.6	-0.714286	0	0.882353	0.2	0.0909091	0.333333	0.333333	0	-0.8	-0.125	-0.25	0.142857	0.111111	0.0434783	0.0714286	-0.882353	-0.333333	0.238095	-0.0909091	0.2	0	-0.666667	-0.555556	0.833333	0	0	-0.12	0.428571	0.157895	0.619048	0.428571	0.6	0.8	0.2	0.25	0
			-0.0666667	-0.2	0	-0.75	0.478261	0.555556	0	0.125	0.5	0	0.6	-0.714286	0	0.882353	0.2	0.0909091	0.333333	0.333333	0	-0.8	-0.125	-0.25	0.142857	0.111111	0.0434783	0.0714286	-0.882353	-0.333333	0.238095	-0.0909091	0.2	0	-0.666667	-0.555556	0.833333	0	0	-0.12	0.428571	0.157895	0.619048	0.428571	0.6	0.8	0.2	0.25	0
			-0.0666667	-0.2	0	-0.75	0.478261	0.555556	0	0.125	0.5	0	0.6	-0.714286	0	0.882353	0.2	0.0909091	0.333333	0.333333	0	-0.8	-0.125	-0.111111	0.142857	0.111111	0.0434783	0.0714286	-0.882353	-0.333333	0.238095	-0.0909091	0.2	0	-0.666667	-0.4	0.866667	0	0	-0.12	0.428571	0.157895	0.619048	0.428571	0.6	0.8	0.2	0.25	0
			-0.0666667	-0.2	0	-0.75	0.478261	0.555556	0	0.125	0.5	0	0.6	-0.714286	0	0.882353	0.2	0.0909091	0.333333	0.333333	0	-0.8	-0.125	-0.111111	0.142857	0.111111	0.0434783	0.0714286	-0.882353	-0.333333	0.238095	-0.0909091	0.2	0	-0.666667	-0.272727	0.888889	0	0	-0.12	0.428571	0.157895	0.619048	0.428571	0.6	0.8	0.2	0.25	0
			-0.0666667	-0.2	0	-0.75	0.478261	0.555556	0	0.125	0.5	0	0.6	-0.714286	0	0.882353	0.2	0.0909091	0.333333	0.333333	0	-0.8	-0.125	-0.111111	0.142857	0.111111	0.0434783	0.0714286	-0.882353	-0.333333	0.238095	-0.0909091	0.2	0	-0.666667	-0.272727	0.888889	0	0	-0.12	0.428571	0.157895	0.619048	0.428571	0.6	0.8	0.2	0.25	0
			-0.0666667	-0.2	0	-0.75	0.478261	0.555556	0	0.125	0.5	0	0.6	-0.714286	0	0.882353	0.2	0.0909091	0.333333	0.333333	0	-0.8	-0.125	-0.111111	0.142857	0.111111	0.0434783	0.0714286	-0.882353	-0.333333	0.238095	-0.0909091	0.2	0	-0.666667	-0.272727	0.888889	0	0	-0.12	0.428571	0.157895	0.619048	0.428571	0.6	0.8	0.2	0.25	0
			-0.0666667	-0.2	0	-0.75	0.478261	0.555556	0	0.125	0.5	0	0.6	-0.714286	0	0.882353	0.2	0.0909091	0.333333	0.333333	0	-0.8	-0.125	-0.111111	0.142857	0.111111	0.0434783	0.0714286	-0.882353	-0.333333	0.238095	-0.0909091	0.2	0	-0.666667	-0.272727	0.888889	0	0	-0.12	0.428571	0.157895	0.619048	0.428571	0.6	0.8	0.2	0.25	0
			-0.0666667	-0.2	0	-0.75	0.478261	0.555556	0	0.125	0.5	0	0.6	-0.714286	0	0.882353	0.2	0.0909091	0.333333	0.333333	0	-0.8	-0.125	-0.111111	0.142857	0.111111	0.0434783	0.0714286	-0.882353	-0.333333	0.238095	-0.0909091	0.2	0	-0.666667	-0.272727	0.888889	0	0	-0.12	0.428571	0.157895	0.619048	0.428571	0.6	0.833333	0.2	0.25	0
			-0.0666667	-0.2	0	-0.75	0.478261	0.555556	0	0.125	0.5	0	0.6	-0.714286	0	0.882353	0.2	0.0909091	0.333333	0.333333	0	-0.8	-0.125	-0.111111	0.142857	0.111111	0.0434783	0.0714286	-0.882353	-0.333333	0.238095	-0.0909091	0.2	0	-0.666667	-0.272727	0.888889	0	0	-0.12	0.428571	0.157895	0.619048	0.428571	0.6	0.833333	0.2	0.25	0
			-0.0666667	-0.2	0	-0.75	0.478261	0.555556	0	0.125	0.5	0	0.6	-0.714286	0	0.882353	0.2	0.0909091	0.333333	0.333333	0	-0.8	-0.125	-0.111111	0.4	0.111111	0.0434783	0.0714286	-0.882353	-0.333333	0.238095	-0.0909091	0.2	0	-0.666667	-0.272727	0.888889	0	0	-0.12	0.428571	0.157895	0.619048	0.428571	0.6	0.833333	0.2	0.25	0
			-0.0666667	-0.2	0	-0.75	0.478261	0.555556	0	0.125	0.5	0	0.6	-0.714286	0	0.882353	0.2	0.0909091	0.333333	0.333333	0	-0.8	-0.125	-0.111111	0.4	0.111111	0.0434783	0.0714286	-0.882353	-0.333333	0.238095	-0.0909091	-0.0769231	0	-0.666667	-0.333333	0.888889	0	0	-0.12	0.428571	0.157895	0.619048	0.428571	0.6	0.833333	0.2	0.25	0
			-0.0666667	-0.2	0	-0.75	0.478261	0.555556	0	0.125	0.5	0	0.6	-0.714286	0	0.882353	0.2	0.0909091	0.333333	0.333333	0	-0.8	-0.125	-0.111111	0.4	0.111111	0.0434783	0.0714286	-0.882353	-0.333333	0.238095	-0.0909091	-0.0769231	0	-0.666667	-0.333333	0.888889	0	0	-0.12	0.428571	0.157895	0.619048	0.428571	0.6	0.692308	0.2	0.25	0
			-0.0666667	-0.2	0	-0.75	0.478261	0.555556	0	0.125	0.5	0	0.6	-0.714286	0	0.882353	0.2	0.0909091	0.333333	0.333333	0	-0.8	-0.125	-0.111111	0.4	0.111111	0.0434783	0.0714286	-0.882353	-0.333333	0.238095	-0.0909091	-0.0769231	0	-0.666667	-0.333333	0.888889	0	0	-0.12	0.428571	0.157895	0.619048	0.428571	0.6	0.692308	0.2	0.25	0
			-0.0666667	-0.2	0	-0.75	0.478261	0.555556	0	0.125	0.5	0	0.6	-0.714286	0	0.882353	0.2	0.0909091	0.333333	0.333333	0	-0.8	-0.125	-0.111111	0.4	0.111111	0.0434783	0.0714286	-0.882353	-0.333333	0.238095	-0.0909091	-0.0769231	0	-0.666667	-0.333333	0.888889	0	0	-0.12	0.428571	0.157895	0.619048	0.428571	0.6	0.692308	0.2	0.25	0
			-0.0666667	-0.2	0	-0.75	0.478261	0.555556	0	0.125	0.5	0	0.6	-0.714286	0	0.882353	0.2	0.0909091	0.333333	0.333333	0	-0.8	-0.125	-0.111111	0.4	0.111111	0.0434783	0.0714286	-0.882353	-0.333333	0.238095	-0.0909091	-0.0769231	0	-0.666667	-0.333333	0.888889	0	0	-0.12	0.428571	0.157895	0.619048	0.428571	0.6	0.692308	0.2	0.25	0
			-0.0666667	-0.2	0	-0.75	0.478261	0.555556	0	0.125	0.5	0	0.6	-0.714286	0	0.882353	0.2	0.0909091	0.333333	0.333333	0	-0.8	-0.125	-0.111111	0.4	0.111111	0.0434783	0.0714286	-0.882353	-0.333333	0.238095	-0.0909091	-0.0769231	0	-0.666667	-0.333333	0.888889	0	0	-0.12	0.428571	0.157895	0.619048	0.428571	0.6	0.692308	0.2	0.25	0
			-0.0666667	-0.2	0	-0.75	0.478261	0.555556	0	0.125	0.5	0	0.6	-0.714286	0	0.882353	0.2	0.0909091	0.333333	0.333333	0	-0.8	-0.125	-0.111111	0.4	0.111111	0.0434783	0.0714286	-0.882353	-0.333333	0.238095	-0.0909091	-0.0769231	0	-0.666667	-0.384615	0.888889	0	0	-0.12	0.428571	0.157895	0.619048	0.428571	0.6	0.692308	0.2	0.25	0
			-0.0666667	-0.2	0	-0.75	0.478261	0.555556	0	0.125	0.5	0	0.6	-0.714286	0	0.882353	0.2	0.0909091	0.333333	0.333333	0	-0.8	-0.125	-0.111111	0.4	0.111111	0.0434783	0.0714286	-0.882353	-0.333333	0.238095	-0.0909091	-0.0769231	0	-0.666667	-0.384615	0.888889	0	0	-0.12	0.428571	0.157895	0.619048	0.428571	0.6	0.692308	0.2	0.25	0
			-0.0666667	-0.2	0	-0.75	0.478261	0.555556	0	0.125	0.5	0	0.333333	-0.714286	0	0.882353	0.2	0.0909091	0.333333	0.333333	0	-0.8	-0.125	-0.111111	0.4	0.111111	0.0434783	0.0714286	-0.882353	-0.333333	0.238095	-0.0909091	-0.0769231	0	-0.666667	-0.384615	0.888889	0	0	-0.12	0.428571	0.157895	0.619048	0.428571	0.6	0.692308	0.2	0.25	-0.363636
			-0.0666667	-0.2	0	-0.75	0.478261	0.555556	0	0.125	0.5	0	0.333333	-0.714286	0	0.882353	0.2	0.0909091	0.333333	0.333333	0	-0.8	-0.125	-0.111111	0.4	0.111111	0.0434783	0.0714286	-0.882353	-0.333333	0.238095	-0.0909091	-0.0769231	0	-0.666667	-0.384615	0.909091	0	0	-0.12	0.428571	0.157895	0.619048	0.428571	0.6	0.692308	0.2	0.25	-0.363636
			-0.0666667	-0.2	0	-0.75	0.478261	0.555556	0	0.176471	0.5	0	0.333333	-0.714286	0	0.882353	0.2	0.0909091	0.333333	0.333333	0	-0.8	-0.125	-0.111111	0.4	0.111111	0.0434783	0.0714286	-0.882353	-0.333333	0.238095	-0.0909091	-0.0769231	0	-0.666667	-0.384615	0.909091	0	0	-0.12	0.428571	0.157895	0.619048	0.428571	0.6	0.692308	0.2	0.25	-0.363636
			-0.0666667	-0.2	0	-0.75	0.478261	0.555556	0	0.263158	0.5	0	0.333333	-0.714286	0	0.882353	0.2	0.0909091	0.333333	0.333333	0	-0.8	-0.125	-0.111111	0.4	0.111111	0.0434783	0.0714286	-0.882353	-0.333333	0.238095	-0.0909091	-0.0769231	0	-0.666667	-0.384615	0.909091	0	0	-0.12	0.428571	0.157895	0.619048	0.428571	0.6	0.692308	0.2	0.25	-0.363636
			-0.0666667	-0.2	0	-0.75	0.478261	0.555556	0	0.263158	0.5	0	0.333333	-0.714286	0	0.882353	0.2	0.0909091	0.333333	0.333333	0	-0.8	-0.125	-0.111111	0.4	0.111111	0.0434783	0.0714286	-0.882353	-0.333333	0.238095	-0.0909091	-0.0769231	0	-0.666667	-0.384615	0.909091	0	0	-0.12	0.428571	0.157895	0.619048	0.428571	0.6	0.692308	0.2	0.25	-0.363636
			-0.0666667	-0.2	0	-0.75	0.478261	0.555556	0	0.263158	0.5	0	0.333333	-0.714286	0	0.882353	0.2	0.0909091	0.333333	0.333333	0	-0.8	-0.125	-0.111111	0.4	0.111111	0.0434783	0.0714286	-0.882353	-0.333333	0.238095	-0.0909091	-0.0769231	0	-0.666667	-0.384615	0.909091	0	0	-0.12	0.428571	0.157895	0.619048	0.428571	0.6	0.692308	0.2	0.25	-0.363636
			-0.0666667	-0.2	0	-0.75	0.478261	0.555556	0	0.263158	0.5	0	0.333333	-0.714286	0	0.882353	0.2	0.0909091	0.333333	0.333333	0	-0.8	-0.125	-0.111111	0.4	0.111111	0.0434783	0.0714286	-0.882353	-0.333333	0.238095	-0.0909091	-0.0769231	0	-0.666667	-0.384615	0.909091	0	0	-0.12	0.428571	0.157895	0.619048	0.428571	0.6	0.692308	0.2	0.25	-0.363636
			-0.0666667	-0.2	0	-0.75	0.478261	0.555556	0	0.263158	0.5	0	0.142857	-0.714286	0	0.882353	0.2	0.0909091	0.333333	0.333333	0	-0.8	-0.125	-0.111111	0.4	0.111111	0.0434783	0.0714286	-0.882353	-0.333333	0.238095	-0.0909091	-0.0769231	0	-0.666667	-0.384615	0.909091	0	0	-0.12	0.428571	0.157895	0.619048	0.428571	0.6	0.692308	0.2	0.25	-0.363636
			-0.0666667	-0.2	0	-0.75	0.478261	0.555556	0	0.142857	0.5	0	-0.111111	-0.714286	0	0.882353	0.272727	0.0909091	0.333333	0.333333	0	-0.8	-0.125	-0.111111	0.4	0.111111	0.0434783	0.0714286	-0.882353	-0.333333	0.238095	-0.0909091	-0.0769231	0	-0.666667	-0.384615	0.909091	0	0	-0.12	0.428571	0.157895	0.619048	0.428571	0.6	0.692308	0.2	0.25	-0.363636
			-0.0666667	-0.2	0	-0.75	0.478261	0.555556	0	0	0.5	0	-0.2	-0.714286	0	0.882353	0.272727	0.0909091	0.333333	0.333333	0	-0.8	-0.125	-0.111111	0.4	0.111111	0.0434783	0.0714286	-0.882353	-0.333333	0.238095	-0.0909091	-0.0769231	0	-0.666667	-0.384615	0.909091	0	0	-0.12	0.428571	0.157895	0.619048	0.428571	0.6	0.692308	0.2	0.25	-0.363636
			-0.0666667	-0.2	0	-0.75	0.478261	0.555556	0	0	0.5	0	-0.2	-0.714286	0	0.882353	0.272727	0.0909091	0.333333	0.333333	0	-0.8	-0.125	-0.111111	0.4	0.111111	0.0434783	0.0714286	-0.882353	-0.333333	0.238095	-0.0909091	-0.0769231	0	-0.666667	-0.384615	0.909091	0	0	-0.12	0.428571	0.157895	0.619048	0.428571	0.6	0.692308	0.2	0.25	-0.363636
			-0.0666667	-0.2	0	-0.75	0.478261	0.555556	0	0	0.5	0	-0.2	-0.714286	0	0.882353	0.272727	0.0909091	0.333333	0.333333	0	-0.8	-0.125	-0.111111	0.4	0.111111	0.0434783	-0.0909091	-0.882353	-0.333333	0.238095	-0.0909091	-0.0769231	0	-0.666667	-0.384615	0.909091	0	0	-0.12	0.428571	0.157895	0.619048	0.428571	0.6	0.692308	0.2	0.25	-0.363636
			-0.0666667	-0.2	0	-0.75	0.478261	0.555556	0	0	0.5	0	-0.2	-0.714286	0	0.882353	0.272727	0.0909091	0.333333	0.333333	0	-0.8	-0.125	-0.111111	0.4	0.111111	0.0434783	-0.0909091	-0.882353	-0.333333	0.238095	-0.0909091	-0.0769231	0	-0.666667	-0.384615	0.909091	0	0	-0.12	0.428571	0.157895	0.619048	0.428571	0.6	0.692308	0.2	0.25	-0.363636
			-0.0666667	-0.2	0	-0.75	0.478261	0.555556	0	0	0.5	0	-0.2	-0.714286	0	0.882353	0.272727	0.0909091	0.333333	0.333333	0	-0.8	-0.125	-0.111111	0.4	0.111111	0.0434783	-0.0909091	-0.882353	-0.333333	0.238095	-0.0909091	-0.0769231	0	-0.666667	-0.384615	0.909091	0	0	-0.12	0.428571	0.157895	0.619048	0.428571	0.6	0.692308	0.2	0.25	-0.363636
			-0.0666667	-0.2	0	-0.75	0.478261	0.555556	0	0	0.5	0	-0.2	-0.714286	0	0.882353	0.272727	0.0909091	0.333333	0.333333	0	-0.8	-0.125	-0.111111	0.4	0.111111	0.0434783	-0.0909091	-0.882353	-0.333333	0.238095	-0.0909091	-0.0769231	0	-0.666667	-0.384615	0.909091	0	0	-0.12	0.428571	0.157895	0.619048	0.428571	0.6	0.692308	0.2	0.25	-0.363636
			-0.0666667	-0.2	0	-0.75	0.478261	0.555556	0	0	0.5	0	-0.2	-0.714286	0	0.882353	0.272727	0.0909091	0.333333	0.333333	0	-0.8	-0.125	-0.111111	0.4	0.111111	0.0434783	-0.0909091	-0.882353	-0.333333	0.238095	-0.0909091	-0.0769231	0	-0.666667	-0.384615	0.909091	0	0	-0.12	0.428571	0.157895	0.619048	0.428571	0.6	0.692308	0.2	0.25	-0.363636
			-0.0666667	-0.2	0	-0.75	0.478261	0.555556	0	0	0.5	0	-0.2	-0.714286	0	0.882353	0.272727	0.0909091	0.333333	0.333333	0	-0.8	-0.125	-0.111111	0.4	0.111111	0.0434783	-0.0909091	-0.882353	-0.333333	0.238095	-0.0909091	-0.0769231	0	-0.666667	-0.384615	0.909091	0	0	-0.12	0.428571	0.157895	0.619048	0.428571	0.6	0.692308	0.2	0.25	-0.363636
			-0.0666667	-0.2	0	-0.75	0.478261	0.555556	0	0	0.5	0	-0.2	-0.714286	0	0.882353	0.272727	0.0909091	0.333333	0.333333	0	-0.8	-0.125	-0.111111	0.4	0.111111	0.0434783	-0.0909091	-0.882353	-0.333333	0.238095	-0.0909091	-0.0769231	0	-0.666667	-0.384615	0.909091	0	0	-0.12	0.428571	0.157895	0.619048	0.428571	0.6	0.692308	0.2	0.25	-0.363636
			-0.0666667	-0.2	0	-0.75	0.478261	0.555556	0	0	0.5	0	-0.2	-0.714286	0	0.882353	0.272727	0.0909091	0.333333	0.333333	0	-0.8	-0.125	-0.111111	0.4	0.111111	0.0434783	-0.0909091	-0.882353	-0.333333	0.238095	-0.0909091	-0.0769231	0	-0.666667	-0.384615	0.909091	0	0	-0.12	0.428571	0.157895	0.619048	0.428571	0.6	0.692308	0.2	0.25	-0.363636
			-0.0666667	-0.2	0	-0.75	0.478261	0.555556	0	0	0.5	0	-0.2	-0.714286	0	0.882353	0.272727	0.0909091	0.333333	0.333333	0	-0.8	-0.125	-0.111111	0.4	0.111111	0.0434783	-0.0909091	-0.882353	-0.333333	0.238095	-0.0909091	-0.0769231	0	-0.666667	-0.384615	0.909091	0	0	-0.12	0.428571	0.157895	0.619048	0.428571	0.6	0.692308	0.2	0.25	-0.363636
			-0.0666667	-0.2	-0.222222	-0.75	0.478261	0.555556	0	0	0.5	0	-0.2	-0.714286	0	0.882353	0.272727	0.0909091	0.333333	0.333333	0	-0.8	-0.125	-0.111111	0.4	0.111111	0.0434783	-0.0909091	-0.882353	-0.333333	0.238095	-0.0909091	-0.0769231	0	-0.666667	-0.384615	0.909091	0	0	-0.12	0.428571	0.157895	0.619048	0.428571	0.6	0.692308	0.2	0.25	-0.363636
			-0.0666667	-0.2	-0.222222	-0.75	0.478261	0.555556	0	0	0.5	0	-0.2	-0.714286	0	0.882353	0.272727	0.0909091	0.333333	0.333333	0	-0.8	-0.125	-0.111111	0.4	0.111111	0.0434783	-0.0909091	-0.882353	-0.333333	0.238095	-0.0909091	-0.0769231	0	-0.666667	-0.384615	0.909091	0	0	-0.12	0.428571	0.157895	0.619048	0.428571	0.6	0.692308	0.2	0.25	-0.363636
			-0.0666667	-0.2	-0.222222	-0.75	0.478261	0.555556	0	0	0.5	0	-0.2	-0.714286	0	0.882353	0.272727	0.0909091	0.333333	0.333333	0	-0.8	-0.125	-0.111111	0.4	0.111111	0.0434783	-0.0909091	-0.882353	-0.333333	0.238095	-0.0909091	-0.0769231	0	-0.666667	-0.384615	0.909091	0	0	-0.12	0.428571	0.157895	0.619048	0.428571	0.6	0.692308	0.2	0.25	-0.363636
			-0.0666667	-0.2	-0.222222	-0.75	0.478261	0.555556	0	0	0.5	0	-0.384615	-0.714286	0	0.882353	0.272727	0.0909091	0.333333	0.333333	0	-0.8	-0.125	-0.111111	0.4	0.111111	0.0434783	-0.0909091	-0.882353	-0.333333	0.238095	-0.0909091	-0.0769231	0	-0.666667	-0.384615	0.909091	0	0	-0.12	0.428571	0.157895	0.619048	0.428571	0.6	0.692308	0.2	0.25	-0.363636
			-0.0666667	-0.2	-0.222222	-0.75	0.478261	0.555556	0	-0.172414	0.5	0	-0.5	-0.714286	0	0.882353	0.272727	0.0909091	0.333333	0.333333	0	-0.8	-0.125	-0.111111	0.4	0.111111	0.0434783	-0.0909091	-0.882353	-0.333333	0.238095	-0.0909091	-0.0769231	0	-0.666667	-0.384615	0.909091	0	0	-0.12	0.428571	0.157895	0.619048	0.428571	0.6	0.692308	0.2	0.25	-0.363636
			-0.0666667	-0.2	-0.222222	-0.75	0.478261	0.555556	0	-0.172414	0.5	0	-0.5	-0.714286	0	0.882353	0.272727	0.0909091	0.333333	0.333333	0	-0.8	-0.125	-0.111111	0.4	0.111111	0.0434783	-0.0909091	-0.882353	-0.333333	0.238095	-0.0909091	-0.0769231	0	-0.666667	-0.384615	0.909091	0	0	-0.12	0.428571	0.157895	0.619048	0.428571	0.6	0.692308	0.2	0.25	-0.363636
			-0.0666667	-0.2	-0.222222	-0.75	0.478261	0.555556	0	-0.172414	0.5	0	-0.5	-0.714286	0	0.882353	0.272727	0.0909091	0.333333	0.333333	0	-0.8	-0.125	-0.111111	0.4	0.111111	0.0434783	-0.166667	-0.882353	-0.333333	0.238095	-0.0909091	-0.0769231	0	-0.666667	-0.384615	0.909091	0	0	-0.12	0.428571	0.157895	0.619048	0.428571	0.6	0.692308	0.2	0.25	-0.363636
			-0.0666667	-0.2	-0.222222	-0.75	0.478261	0.555556	0	-0.172414	0.5	0	-0.5	-0.714286	0.2	0.882353	0.272727	0.0909091	0.333333	0.333333	0	-0.8	-0.125	-0.111111	0.4	0.111111	0.0434783	-0.166667	-0.882353	-0.333333	0.238095	-0.0909091	-0.0769231	0	-0.666667	-0.384615	0.909091	0	0	-0.12	0.428571	0.157895	0.619048	0.428571	0.6	0.692308	0.2	0.25	-0.363636
			-0.0666667	-0.2	-0.222222	-0.75	0.478261	0.555556	0	-0.172414	0.5	0	-0.5	-0.714286	0.2	0.882353	0.272727	0.0909091	0.333333	0.333333	0	-0.8	-0.125	-0.111111	0.4	0.111111	0.0434783	-0.166667	-0.882353	-0.333333	0.238095	-0.0909091	-0.0769231	0	-0.666667	-0.384615	0.909091	0	0	-0.12	0.333333	0.157895	0.619048	0.428571	0.6	0.692308	0.2	0.25	-0.363636
			-0.0666667	-0.2	-0.222222	-0.75	0.478261	0.555556	0	-0.172414	0.5	0	-0.5	-0.714286	0.2	0.882353	0.272727	0.0909091	0.333333	0.333333	0	-0.8	-0.125	-0.111111	0.4	0.111111	0.0434783	-0.166667	-0.882353	-0.333333	0.238095	-0.0909091	-0.0769231	0	-0.666667	-0.384615	0.909091	0	0	-0.12	0.333333	0.157895	0.619048	0.428571	0.6	0.692308	0.2	0.25	-0.363636
			-0.0666667	-0.2	-0.222222	-0.75	0.478261	0.555556	0	-0.172414	0.5	0	-0.5	-0.714286	0.2	0.882353	0.272727	0.0909091	0.333333	0.333333	0	-0.8	-0.125	-0.111111	0.4	0.111111	0.0434783	-0.166667	-0.882353	-0.333333	0.238095	-0.0909091	-0.0769231	0	-0.666667	-0.384615	0.909091	0	0	-0.12	0.333333	0.157895	0.619048	0.428571	0.6	0.692308	0.2	0.25	-0.363636
			-0.0666667	-0.2	-0.222222	-0.75	0.478261	0.555556	0	-0.172414	0.5	0	-0.5	-0.714286	0.2	0.882353	0.272727	0.0909091	0.333333	0.333333	0	-0.8	-0.125	-0.111111	0.4	0.111111	0.0434783	-0.166667	-0.882353	-0.333333	0.238095	-0.0909091	-0.0769231	0	-0.666667	-0.384615	0.909091	0	0	-0.12	0.333333	0.157895	0.619048	0.428571	0.6	0.692308	0.2	0.25	-0.363636
			-0.0666667	-0.2	-0.222222	-0.75	0.478261	0.555556	0	-0.172414	0.5	0	-0.5	-0.714286	0.2	0.882353	0.272727	0.0909091	0.333333	0.333333	0	-0.8	-0.125	-0.111111	0.4	0.111111	0.0434783	-0.166667	-0.882353	-0.333333	0.238095	-0.0909091	-0.0769231	0	-0.666667	-0.384615	0.68	0	0	-0.12	0.333333	0.157895	0.619048	0.428571	0.6	0.692308	0.2	0.25	-0.363636
			-0.0666667	-0.2	-0.222222	-0.75	0.478261	0.555556	0	-0.172414	0.5	0	-0.5	-0.714286	0.2	0.882353	0.272727	0.0909091	0.333333	0.333333	0	-0.8	-0.125	-0.111111	0.4	0.111111	0.0434783	-0.166667	-0.882353	-0.333333	0.238095	-0.0909091	-0.0769231	0	-0.666667	-0.384615	0.68	0	0	-0.12	0.333333	0.157895	0.619048	0.428571	0.6	0.692308	0.2	0.25	-0.363636
			-0.0666667	-0.2	-0.222222	-0.75	0.478261	0.555556	0	-0.172414	0.5	0	-0.5	-0.714286	0.2	0.882353	0.272727	0.0909091	0.333333	0.333333	0	-0.8	-0.125	-0.111111	0.4	0.111111	0.0434783	-0.166667	-0.882353	-0.333333	0.238095	-0.0909091	-0.0769231	0	-0.666667	-0.384615	0.68	0	0	-0.12	0.333333	0.157895	0.619048	0.428571	0.6	0.692308	0.2	0.25	-0.363636
			-0.0666667	-0.2	-0.222222	-0.75	0.478261	0.555556	0	-0.172414	0.5	0	-0.529412	-0.0909091	0.2	0.882353	0.272727	0.0909091	0.333333	0.333333	0	-0.8	-0.125	-0.111111	0.4	0.111111	0.0434783	-0.166667	-0.882353	-0.333333	0.238095	-0.0909091	-0.0769231	0	-0.666667	-0.384615	0.68	0	0	-0.12	0.333333	0.157895	0.619048	0.428571	0.6	0.692308	0.2	0.25	-0.363636
			-0.0666667	-0.2	-0.222222	-0.75	0.478261	0.555556	0	-0.172414	0.5	0	-0.529412	-0.0909091	0.2	0.882353	0.272727	0.0909091	0.333333	0.333333	0	-0.8	-0.125	-0.111111	0.4	0.111111	0.0434783	-0.166667	-0.882353	-0.333333	0.238095	-0.0909091	-0.0769231	0	-0.666667	-0.384615	0.68	0	0	-0.12	0.333333	0.157895	0.619048	0.428571	0.6	0.692308	0.2	0.25	-0.363636
			-0.0666667	-0.2	-0.222222	-0.75	0.478261	0.555556	0	-0.172414	0.5	0	-0.529412	-0.0909091	0.2	0.882353	0.272727	0.0909091	0.333333	0.333333	0	-0.8	-0.125	-0.111111	0.4	0.111111	0.0434783	-0.166667	-0.882353	-0.333333	0.238095	-0.0909091	-0.0769231	0	-0.666667	-0.384615	0.68	0	0	-0.12	0.333333	0.157895	0.619048	0.428571	0.6	0.692308	0.2	0.25	-0.363636
			-0.0666667	-0.2	-0.222222	-0.75	0.478261	0.555556	0.333333	-0.172414	0.5	0	-0.529412	-0.0909091	0.2	0.882353	0.272727	0.0909091	0.333333	0.333333	0	-0.8	-0.125	-0.111111	0.4	0.111111	0.0434783	-0.166667	-0.882353	-0.333333	0.238095	-0.0909091	-0.0769231	0	-0.666667	-0.384615	0.68	0	0	-0.12	0.333333	0.157895	0.619048	0.428571	0.6	0.692308	0.2	0.25	-0.363636
			-0.0666667	-0.2	-0.222222	-0.75	0.478261	0.555556	0.333333	-0.172414	0.5	0	-0.529412	-0.0909091	0.2	0.882353	0.272727	0.0909091	0.333333	0.333333	0	-0.8	-0.125	-0.111111	0.4	0.111111	0.0434783	-0.166667	-0.882353	-0.333333	0.238095	-0.0909091	-0.0769231	0	-0.666667	-0.384615	0.68	0	0	-0.12	0.333333	0.157895	0.619048	0.428571	0.6	0.692308	0.2	0.25	-0.363636
			-0.0666667	-0.2	-0.222222	-0.75	0.478261	0.555556	0.333333	-0.172414	0.5	0	-0.529412	-0.0909091	0.2	0.882353	0.272727	0.0909091	0.333333	0.333333	0	-0.8	-0.125	-0.111111	0.4	0.111111	0.0434783	-0.166667	-0.882353	-0.333333	0.238095	-0.0909091	-0.0769231	0	-0.666667	-0.384615	0.68	0	0	-0.12	0.333333	0.157895	0.619048	0.428571	0.6	0.692308	0.2	0.25	-0.363636
			-0.0666667	-0.2	-0.222222	-0.75	0.478261	0.555556	0.333333	-0.172414	0.5	0	-0.529412	-0.0909091	0.2	0.882353	0.272727	0.0909091	0.333333	0.333333	0	-0.8	-0.125	-0.111111	0.4	0.111111	0.0434783	-0.166667	-0.882353	-0.333333	0.238095	-0.0909091	-0.0769231	0	-0.666667	-0.384615	0.68	0	0	-0.12	0.333333	0	0.619048	0.428571	0.6	0.692308	0.2	0.25	-0.363636
			-0.0666667	-0.2	-0.222222	-0.75	0.478261	0.555556	0.333333	-0.172414	0.5	0	-0.529412	-0.0909091	0.2	0.882353	0.272727	0.0909091	0.333333	0.333333	0	-0.8	-0.125	-0.111111	0.4	0.111111	0.0434783	-0.166667	-0.882353	-0.333333	0.238095	-0.0909091	-0.0769231	0	-0.666667	-0.384615	0.68	0	0	-0.12	0.333333	0.153846	0.619048	0.428571	0.6	0.692308	0.2	0.25	-0.363636
			-0.0666667	-0.2	-0.222222	-0.75	0.478261	0.555556	0.333333	-0.172414	0.5	0	-0.529412	-0.0909091	0.2	0.882353	0.272727	0.0909091	0.333333	0.333333	0	-0.8	-0.125	-0.111111	0.4	0.111111	-0.04	-0.166667	-0.882353	-0.333333	0.238095	-0.0909091	-0.0769231	0	-0.666667	-0.384615	0.68	0	0	-0.12	0.333333	0.153846	0.619048	0.428571	0.6	0.692308	0.2	0.25	-0.363636
			-0.0666667	-0.2	-0.222222	-0.75	0.478261	0.555556	0.333333	-0.172414	0.5	0	-0.529412	-0.0909091	0.2	0.882353	0.272727	0.0909091	0.333333	0.333333	0	-0.8	-0.125	-0.111111	0.4	0.111111	-0.111111	-0.166667	-0.882353	-0.333333	0.238095	-0.0909091	-0.0769231	0	-0.666667	-0.384615	0.68	0	0	-0.12	0.333333	0.153846	0.619048	0.428571	0.6	0.692308	0.2	0.25	-0.363636
			-0.0666667	-0.2	-0.222222	-0.75	0.478261	0.555556	0.333333	-0.172414	0.5	0	-0.529412	-0.0909091	0.2	0.882353	0.272727	0.0909091	0.333333	0.333333	0	-0.8	-0.125	-0.111111	0.4	0.111111	-0.111111	-0.166667	-0.882353	-0.333333	0.238095	-0.0909091	-0.0769231	0	-0.666667	-0.384615	0.68	0	0	-0.12	0.333333	0.153846	0.619048	0.428571	0.6	0.692308	0.2	0.25	-0.363636
			-0.0666667	-0.2	-0.222222	-0.75	0.478261	0.555556	0.333333	-0.172414	0.5	0	-0.555556	-0.0909091	0.2	0.882353	0.272727	0.0909091	0.333333	0.333333	0	-0.8	-0.125	-0.111111	0.4	0.111111	-0.111111	-0.166667	-0.882353	-0.333333	0.238095	-0.0909091	-0.0769231	0	-0.666667	-0.384615	0.68	0	0	-0.12	0.333333	0.153846	0.619048	0.428571	0.6	0.692308	0.2	0.25	-0.363636
			-0.0666667	-0.2	-0.222222	-0.75	0.478261	0.555556	0.333333	-0.172414	0.5	0	-0.555556	-0.0909091	0.2	0.882353	0.272727	0.0909091	0.333333	0.333333	0	-0.8	-0.125	-0.111111	0.4	0.111111	-0.111111	-0.166667	-0.882353	-0.333333	0.238095	-0.0909091	-0.0769231	0	-0.666667	-0.384615	0.68	0	0	-0.12	0.333333	0.153846	0.619048	0.428571	0.6	0.692308	0.2	0.25	-0.363636
			-0.0666667	-0.2	-0.222222	-0.75	0.478261	0.555556	0.333333	-0.172414	0.5	0	-0.6	-0.0909091	0.2	0.882353	0.272727	0.0909091	0.333333	0.333333	0	-0.8	-0.125	-0.111111	0.4	0.111111	-0.111111	-0.166667	-0.882353	-0.333333	0.238095	-0.0909091	-0.0769231	0	-0.666667	-0.384615	0.68	0	0	-0.12	0.333333	0.153846	0.636364	0.428571	0.6	0.692308	0.2	0.25	-0.363636
			-0.0666667	-0.2	-0.222222	-0.75	0.478261	0.555556	0.5	-0.172414	0.5	0	-0.6	-0.0909091	0.2	0.882353	0.272727	0.0909091	0.333333	0.333333	0	-0.8	-0.125	-0.111111	0.4	0.111111	-0.111111	-0.166667	-0.882353	-0.333333	0.238095	-0.0909091	-0.0769231	0	-0.666667	-0.384615	0.68	0	0	-0.12	0.333333	0.153846	0.636364	0.428571	0.6	0.692308	0.2	0.25	-0.363636
			-0.0666667	-0.2	-0.222222	-0.75	0.478261	0.555556	0.5	-0.172414	0.5	0	-0.6	-0.0909091	0.2	0.882353	0.272727	0.0909091	0.333333	0.333333	0	-0.8	-0.125	-0.111111	0.4	0.111111	-0.111111	-0.166667	-0.882353	-0.333333	0.238095	-0.0909091	-0.0769231	0	-0.666667	-0.384615	0.68	0	0	-0.12	0.333333	0.153846	0.636364	0.428571	0.6	0.692308	0.2	0.25	-0.363636
			-0.0666667	-0.2	-0.222222	-0.75	0.478261	0.555556	0.5	-0.172414	0.5	0	-0.6	-0.0909091	0.2	0.882353	0.272727	0.0909091	0.333333	0.333333	0	-0.8	-0.125	-0.111111	0.4	0.111111	-0.111111	-0.166667	-0.882353	-0.333333	0.238095	-0.0909091	-0.0769231	0	-0.666667	-0.384615	0.68	0	0	-0.12	0.333333	0.153846	0.636364	0.428571	0.6	0.692308	0.2	0.25	-0.363636
			-0.0666667	-0.2	-0.222222	-0.75	0.478261	0.555556	0.5	-0.172414	0.5	0	-0.6	-0.0909091	0.2	0.882353	0.272727	0.0909091	0.333333	0.333333	0	-0.8	-0.125	-0.111111	0.4	0.111111	-0.111111	-0.166667	-0.882353	-0.333333	0.238095	-0.0909091	-0.0769231	0	-0.666667	-0.384615	0.68	0	0	-0.12	0.333333	0.153846	0.636364	0.428571	0.6	0.692308	0.2	0.25	-0.363636
			-0.0666667	-0.2	-0.222222	-0.75	0.478261	0.555556	0.5	-0.172414	0.5	0	-0.6	-0.0909091	0.2	0.882353	0.272727	0.0909091	0.333333	0.333333	0	-0.8	-0.125	-0.111111	0.4	0.111111	-0.111111	-0.166667	-0.882353	-0.333333	0.238095	-0.0909091	-0.0769231	0	-0.666667	-0.384615	0.68	0	0	-0.12	0.333333	0.153846	0.636364	0.428571	0.6	0.692308	0.2	0.25	-0.363636
			-0.0666667	-0.2	-0.222222	-0.75	0.478261	0.555556	0.5	-0.172414	0.5	0	-0.6	-0.0909091	0.2	0.882353	0.272727	0.0909091	0.333333	0.333333	0	-0.8	-0.125	-0.111111	0.4	0.111111	-0.111111	-0.166667	-0.882353	-0.333333	0.272727	-0.0909091	-0.0769231	0	-0.666667	-0.384615	0.68	0	0	-0.12	0.333333	0.153846	0.636364	0.428571	0.6	0.692308	0.2	0.25	-0.363636
			-0.0666667	-0.2	-0.222222	-0.75	0.478261	0.555556	0.2	-0.172414	0.5	0	-0.6	-0.0909091	0.2	0.882353	0.272727	0.0909091	0.333333	0.333333	0	-0.8	-0.125	-0.111111	0.4	0.111111	-0.111111	-0.166667	-0.882353	-0.333333	0.272727	-0.0909091	-0.0769231	0	-0.666667	-0.384615	0.68	0	0	-0.12	0.333333	0.153846	0.636364	0.428571	0.6	0.692308	0.2	0.25	-0.363636
			-0.0666667	-0.2	-0.222222	-0.75	0.478261	0.555556	0.428571	-0.172414	0.5	0	-0.6	-0.0909091	0.2	0.882353	0.272727	0.0909091	0.333333	0.333333	0	-0.8	-0.125	-0.111111	0.4	0.111111	-0.111111	-0.166667	-0.882353	-0.333333	0.272727	-0.0909091	-0.0769231	0	-0.666667	-0.384615	0.68	0	0	-0.12	0.333333	0.153846	0.636364	0.428571	0.6	0.692308	0.2	0.25	-0.363636
			-0.0666667	-0.2	-0.222222	-0.75	0.478261	0.555556	0.428571	-0.172414	0.5	0	-0.6	-0.0909091	0.2	0.882353	0.272727	0.0909091	0.333333	0.333333	0	-0.8	-0.125	-0.111111	0.4	0.111111	-0.111111	-0.166667	-0.882353	-0.333333	0.272727	-0.0909091	-0.0769231	0	-0.666667	-0.384615	0.68	0	0	-0.12	0.333333	0.153846	0.636364	0.428571	0.6	0.692308	0.2	0.25	-0.363636
			-0.0666667	-0.2	-0.222222	-0.75	0.478261	0.555556	0.428571	-0.172414	0.5	0	-0.6	-0.0909091	0.2	0.882353	0.272727	0.0909091	0.333333	0	0	-0.8	-0.125	-0.111111	0.4	0.111111	-0.111111	-0.166667	-0.882353	-0.333333	0.272727	-0.0909091	-0.0769231	0	-0.666667	-0.384615	0.68	0	0	-0.12	0.333333	0.153846	0.636364	0.428571	0.6	0.692308	0.2	0.25	-0.363636
			-0.0666667	-0.2	-0.222222	-0.75	0.478261	0.555556	0.428571	-0.172414	0.5	0	-0.6	-0.0909091	0.2	0.882353	0.272727	0.0909091	0.333333	0	0	-0.8	-0.125	-0.111111	0.4	0.111111	-0.111111	-0.166667	-0.882353	-0.333333	0.272727	-0.0909091	-0.0769231	0	-0.666667	-0.384615	0.68	0	0	-0.12	0.333333	0.153846	0.636364	0.428571	0.6	0.692308	0.2	0.25	-0.363636
			-0.0666667	-0.2	-0.222222	-0.75	0.478261	0.555556	0.428571	-0.172414	0.5	0	-0.6	-0.0909091	0.2	0.882353	0.272727	0.0909091	0.333333	0	0	-0.8	-0.125	-0.111111	0.4	0.111111	-0.111111	-0.166667	-0.882353	-0.333333	0.272727	-0.0909091	-0.0769231	0	-0.666667	-0.384615	0.68	0	0	-0.12	0.333333	0.153846	0.636364	0.428571	0.6	0.692308	0.2	0.25	-0.363636
			-0.0666667	-0.2	-0.222222	-0.75	0.478261	0.555556	0.428571	-0.172414	0.5	0	-0.619048	-0.0909091	0.2	0.882353	0.272727	0.0909091	0.333333	0	0	-0.8	-0.125	-0.111111	0.4	0.111111	-0.111111	-0.166667	-0.882353	-0.333333	0.272727	-0.0909091	-0.0769231	0	-0.666667	-0.384615	0.68	0	0	-0.12	0.333333	0.153846	0.636364	0.428571	0.6	0.692308	0.2	0.25	-0.363636
			-0.0666667	-0.2	-0.222222	-0.75	0.478261	0.555556	0.428571	-0.25	0.5	0	-0.619048	-0.0909091	0.2	0.882353	0.272727	0.0909091	0.333333	0	0	-0.8	-0.125	-0.111111	0.4	0.111111	-0.111111	-0.166667	-0.882353	-0.333333	0.272727	-0.0909091	-0.0769231	0	-0.666667	-0.384615	0.68	0	0	-0.12	0.333333	0.153846	0.636364	0.428571	0.6	0.692308	0.2	0.25	-0.363636
			-0.0666667	-0.2	-0.222222	-0.75	0.478261	0.555556	0.428571	-0.25	0.5	0	-0.692308	-0.0909091	0.2	0.882353	0.272727	0.0909091	0.333333	0	0	-0.8	-0.125	-0.111111	0.4	0.111111	-0.111111	-0.166667	-0.882353	-0.333333	0.272727	-0.0909091	-0.0769231	0	-0.666667	-0.384615	0.68	0	0	-0.12	0.333333	0.153846	0.636364	0.428571	0.6	0.692308	0.2	0.25	-0.363636
			-0.0666667	-0.2	-0.222222	-0.75	0.478261	0.555556	0.428571	-0.25	0.5	0	-0.692308	-0.0909091	0.2	0.882353	0.272727	0.0909091	0.333333	0	0	-0.8	-0.125	-0.111111	0.4	0.111111	-0.111111	-0.166667	-0.882353	-0.333333	0.272727	-0.0909091	-0.0769231	0	-0.666667	-0.384615	0.68	0	0	-0.12	0.333333	0.153846	0.636364	0.428571	0.6	0.692308	0.2	0.25	-0.363636
			-0.0666667	-0.2	-0.222222	-0.75	0.478261	0.555556	0.428571	-0.25	0.5	0	-0.692308	-0.0909091	0.2	0.882353	0.272727	0.0909091	0.333333	0	0	-0.8	-0.125	-0.111111	0.4	0.111111	-0.111111	-0.166667	-0.882353	-0.333333	0.272727	-0.0909091	-0.0769231	0	-0.666667	-0.384615	0.68	0	0	-0.12	0.333333	0.153846	0.636364	0.428571	0.6	0.692308	0.2	0.25	-0.363636
			0.157895	-0.2	-0.222222	-0.75	0.478261	0.555556	0.428571	-0.25	0.5	0	-0.692308	-0.0909091	0.2	0.882353	0.272727	0.0909091	0.333333	0	0	-0.8	-0.125	-0.111111	0.4	0.111111	-0.111111	-0.166667	-0.882353	-0.333333	0.272727	-0.0909091	-0.0769231	0	-0.666667	-0.384615	0.68	0	0	-0.12	0.333333	0.153846	0.636364	0.428571	0.6	0.692308	0.2	0.25	-0.363636
			0.157895	-0.2	-0.222222	-0.75	0.478261	0.555556	0.428571	-0.25	0.5	0	-0.692308	-0.0909091	0.2	0.882353	0.272727	0.0909091	0.333333	0	0	-0.8	-0.125	-0.111111	0.4	0.111111	-0.111111	-0.166667	-0.882353	-0.333333	0.272727	-0.0909091	-0.0769231	0	-0.666667	-0.384615	0.68	0	0	-0.12	0.333333	0.153846	0.636364	0.428571	0.6	0.692308	0.2	0.25	-0.363636
			0.157895	-0.2	-0.222222	-0.75	0.478261	0.555556	0.428571	-0.25	0.5	0	-0.692308	-0.0909091	0.2	0.882353	0.272727	0.0909091	0.333333	0	0	-0.8	-0.125	-0.111111	0.4	0.111111	-0.111111	-0.166667	-0.882353	-0.333333	0.272727	-0.0909091	-0.0769231	0	-0.666667	-0.384615	0.68	0	0	-0.12	0.333333	0.153846	0.636364	0.428571	0.6	0.692308	0.2	0.25	-0.363636
			0.157895	-0.2	-0.222222	-0.75	0.478261	0.555556	0.428571	-0.25	0.5	0	-0.692308	-0.0909091	0.2	0.882353	0.272727	0.0909091	0.333333	0	0	-0.8	-0.125	-0.111111	0.4	0.111111	-0.111111	-0.166667	-0.882353	-0.333333	0.272727	-0.0909091	-0.0769231	0	-0.666667	-0.384615	0.68	0	0	-0.12	0.333333	0.153846	0.636364	0.428571	0.6	0.692308	0.2	0.25	-0.363636
			0.157895	-0.2	-0.222222	-0.75	0.478261	0.555556	0.428571	-0.25	0.5	0	-0.692308	-0.0909091	0.2	0.882353	0.272727	0.0909091	0.333333	0	0	-0.8	-0.125	-0.111111	0.4	0.111111	-0.111111	-0.166667	-0.882353	-0.333333	0.272727	-0.0909091	-0.0769231	0	-0.666667	-0.384615	0.68	0	0	-0.12	0.333333	0.153846	0.636364	0.428571	0.6	0.692308	0.2	0.25	-0.363636
			0.157895	-0.2	-0.222222	-0.75	0.478261	0.555556	0.428571	-0.25	0.5	0	-0.692308	-0.0909091	0.2	0.882353	0.272727	0.0909091	0.333333	0	0	-0.8	-0.125	-0.111111	0.4	0.111111	-0.111111	-0.166667	-0.882353	-0.333333	0.272727	-0.0909091	-0.0769231	0	-0.666667	-0.384615	0.68	0	0	-0.12	0.333333	0.153846	0.636364	0.428571	0.6	0.692308	0.2	0.25	-0.363636
			0.157895	-0.2	-0.222222	-0.75	0.478261	0.555556	0.428571	-0.25	0.5	0	-0.692308	-0.0909091	0.2	0.882353	0.272727	0.0909091	0.333333	0	0	-0.8	-0.125	-0.111111	0.4	0.111111	-0.111111	-0.166667	-0.882353	-0.333333	0.272727	-0.0909091	-0.0769231	0	-0.666667	-0.384615	0.68	0	0	-0.12	0.333333	0.153846	0.636364	0.428571	0.6	0.692308	0.2	0.25	-0.363636
			0.157895	-0.2	-0.222222	-0.75	0.478261	0.555556	0.428571	-0.25	0.5	0	-0.692308	-0.0909091	0.2	0.882353	0.272727	0.0909091	0.333333	0	0	-0.8	-0.125	-0.111111	0.4	0.111111	-0.111111	-0.189189	-0.882353	-0.333333	0.272727	-0.0909091	-0.0769231	0	-0.666667	-0.384615	0.68	0	0	-0.12	0.333333	0.153846	0.636364	0.428571	0.6	0.692308	0.2	0.25	-0.363636
			0.157895	-0.2	-0.222222	-0.75	0.478261	0.555556	0.428571	-0.25	0.5	0	-0.703704	-0.0909091	0.2	0.882353	0.272727	0.0909091	0.333333	0	0	-0.8	-0.125	-0.111111	0.4	0.111111	-0.111111	-0.333333	-0.882353	-0.333333	0.272727	-0.0909091	-0.0769231	0	-0.666667	-0.384615	0.68	0	0	-0.12	0.333333	0.153846	0.636364	0.428571	0.6	0.692308	0.2	0.25	-0.363636
			0.157895	-0.2	-0.222222	-0.75	0.478261	0.555556	0.428571	-0.25	0.5	0	-0.703704	-0.0909091	0.333333	0.882353	0.272727	0.0909091	0.333333	0	0	-0.8	-0.125	-0.111111	0.4	0.111111	-0.111111	-0.333333	-0.882353	-0.333333	0.272727	-0.0909091	-0.0769231	0	-0.666667	-0.384615	0.68	0	0	-0.12	0.333333	0.153846	0.636364	0.428571	0.6	0.692308	0.2	0.25	-0.363636
			0.157895	-0.2	-0.222222	-0.75	0.478261	0.555556	0.428571	-0.25	0.5	0	-0.703704	-0.0909091	0.333333	0.882353	0.272727	0.0909091	0.333333	0	0	-0.8	-0.125	-0.111111	0.4	0.111111	-0.111111	-0.333333	-0.882353	-0.333333	0.272727	-0.0909091	-0.0769231	0	-0.666667	-0.384615	0.68	0	0	-0.12	0.333333	0.111111	0.636364	0.428571	0.6	0.692308	0.2	0.25	-0.363636
			0.157895	-0.2	-0.222222	-0.75	0.478261	0.555556	0.428571	-0.25	0.5	0	-0.703704	-0.0909091	0.333333	0.882353	0.272727	0.0909091	0.333333	0	0	-0.8	-0.125	-0.111111	0.4	0.111111	-0.111111	-0.333333	-0.882353	-0.333333	0.272727	-0.0909091	-0.0769231	0	-0.666667	-0.384615	0.68	0	0	-0.12	0.333333	0.111111	0.636364	0.428571	0.6	0.692308	0.2	0.25	-0.363636
			0.157895	-0.2	-0.222222	-0.75	0.478261	0.555556	0.428571	-0.25	0.5	0	-0.703704	-0.0909091	0.333333	0.882353	0.272727	0.0909091	0.333333	0	0	-0.8	-0.125	-0.111111	0.4	0.111111	-0.111111	-0.333333	-0.882353	-0.333333	0.272727	-0.0909091	-0.0769231	0	-0.666667	-0.384615	0.68	0	0	-0.12	0.333333	0.111111	0.636364	0.428571	0.6	0.692308	0.2	0.25	-0.363636
			0.157895	-0.2	-0.222222	-0.75	0.478261	0.555556	0.428571	-0.25	0.5	0	-0.703704	-0.0909091	0.333333	0.882353	0.272727	0.0909091	0.333333	0	0	-0.8	-0.125	-0.111111	0.4	0.111111	-0.111111	-0.333333	-0.882353	-0.333333	0.272727	-0.0909091	-0.0769231	0	-0.666667	-0.384615	0.68	0	0	-0.12	0.333333	0.111111	0.636364	0.428571	0.6	0.692308	0.2	0.25	-0.363636
			0.157895	-0.2	-0.222222	-0.75	0.478261	0.555556	0.428571	-0.25	0.5	0	-0.703704	-0.0909091	0.333333	0.882353	0.272727	0.0909091	0.333333	0	0	-0.8	-0.125	-0.111111	0.4	0.111111	-0.111111	-0.333333	-0.882353	-0.333333	0.272727	-0.0909091	-0.0769231	0	-0.666667	-0.384615	0.68	0	0	-0.12	0.333333	0.111111	0.636364	0.428571	0.333333	0.692308	0.2	0.25	-0.363636
			0.157895	-0.2	-0.222222	-0.75	0.478261	0.555556	0.428571	-0.25	0.5	0	-0.703704	-0.0909091	0.333333	0.882353	0.272727	0.0909091	0.333333	0	0	-0.8	-0.125	-0.111111	0.4	0.111111	-0.111111	-0.333333	-0.882353	-0.333333	0.272727	-0.0909091	-0.0769231	0	-0.666667	-0.384615	0.68	0	0	-0.12	0.333333	0.111111	0.636364	0.428571	0.142857	0.692308	0.2	0.25	-0.363636
			0.157895	-0.2	-0.222222	-0.75	0.478261	0.555556	0.428571	-0.25	0.5	0	-0.703704	-0.0909091	0.333333	0.882353	0.272727	0.0909091	0.333333	0	0	-0.8	-0.125	-0.111111	0.4	0.111111	-0.111111	-0.333333	-0.882353	-0.333333	0.272727	-0.0909091	-0.0769231	0	-0.666667	-0.384615	0.68	0	0	-0.12	0.333333	0.111111	0.636364	0.428571	-0.333333	0.692308	0.2	0.25	-0.363636
			0.157895	-0.2	-0.222222	-0.75	0.478261	0.555556	0.428571	-0.25	0.5	0	-0.703704	-0.0909091	0.333333	0.882353	0.272727	0.0909091	0.333333	0	0	-0.8	-0.125	-0.111111	0.4	0.111111	-0.111111	-0.333333	-0.882353	-0.333333	0.272727	-0.0909091	-0.0769231	0	-0.666667	-0.384615	0.68	0	0	-0.12	0.333333	0.111111	0.636364	0.428571	-0.466667	0.692308	0.2	0.25	-0.363636
			0.157895	-0.2	-0.157895	-0.75	0.478261	0.555556	0.428571	-0.25	0.5	0	-0.703704	-0.0909091	0.333333	0.882353	0.272727	0.0909091	0.333333	0	0	-0.8	-0.125	-0.111111	0.4	0.111111	-0.111111	-0.333333	-0.882353	-0.333333	0.272727	-0.0909091	-0.0769231	0	-0.666667	-0.384615	0.68	0	0	-0.12	0.333333	0.111111	0.636364	0.428571	-0.466667	0.692308	0.2	0.25	-0.363636
			0.157895	-0.2	0	-0.75	0.478261	0.555556	0.428571	-0.25	0.5	0	-0.703704	-0.0909091	0.333333	0.882353	0.272727	0.0909091	0.333333	0	0	-0.8	-0.125	-0.111111	0.4	0.111111	-0.111111	-0.333333	-0.882353	-0.333333	0.272727	-0.0909091	-0.0769231	0	-0.666667	-0.384615	0.68	0	0	-0.12	0.333333	0.111111	0.636364	0.428571	-0.466667	0.692308	0.2	0.25	-0.363636
			0.157895	-0.2	0	-0.75	0.478261	0.555556	0.428571	-0.25	0.5	0	-0.703704	-0.0909091	0.333333	0.882353	0.272727	0.0909091	0.333333	0	0	-0.8	-0.125	-0.111111	0.4	0.111111	-0.111111	-0.333333	-0.882353	-0.333333	0.272727	-0.0909091	-0.0769231	0	-0.666667	-0.384615	0.68	0	0	-0.12	0.333333	0.111111	0.636364	0.428571	-0.466667	0.692308	0.2	0.25	-0.363636
			0.157895	-0.2	0	-0.75	0.478261	0.555556	0.428571	-0.25	0.5	0	-0.714286	-0.0909091	0.333333	0.882353	0.272727	0.0909091	0.333333	0	0	-0.8	-0.125	-0.111111	0.4	0.111111	-0.111111	-0.333333	-0.882353	-0.333333	0.428571	-0.0909091	-0.0769231	0	-0.666667	-0.384615	0.68	0	-0.75	-0.12	0.333333	0.111111	0.636364	0.428571	-0.466667	0.692308	0.2	0.25	-0.363636
			0.157895	-0.2	0	-0.75	0.478261	0.555556	0.428571	-0.25	0.5	0	-0.714286	-0.0909091	0.333333	0.882353	0.272727	0.0909091	0.333333	0	0	-0.8	-0.125	-0.111111	0.4	0.111111	-0.111111	-0.333333	-0.882353	-0.333333	0.529412	-0.0909091	-0.0769231	0	-0.666667	-0.384615	0.68	0	-0.75	-0.12	0.333333	0.111111	0.636364	0.428571	-0.466667	0.692308	0.2	0.25	-0.363636
			0.157895	-0.2	0	-0.75	0.478261	0.555556	0.428571	-0.25	0.5	0	-0.724138	-0.0909091	0.333333	0.882353	0.272727	0.0909091	0.333333	0	0	-0.8	-0.125	-0.111111	0.4	0.111111	-0.111111	-0.333333	-0.882353	-0.333333	0.609756	-0.0909091	-0.0769231	0	-0.666667	-0.384615	0.68	0	-0.75	-0.12	0.333333	0.111111	0.636364	0.428571	-0.466667	0.692308	0.2	0.25	-0.363636
			0.157895	-0.2	0	-0.75	0.478261	0.555556	0.428571	-0.25	0.5	0	-0.724138	-0.0909091	0.333333	0.882353	0.272727	0.0909091	0.333333	0	0	-0.8	-0.125	-0.111111	0.4	0.111111	-0.111111	-0.333333	-0.882353	-0.333333	0.609756	-0.0909091	-0.0769231	0	-0.666667	-0.384615	0.68	0	-0.777778	-0.12	0.333333	0.111111	0.636364	0.428571	-0.466667	0.692308	0.2	0.25	-0.363636
			0.157895	-0.2	0	-0.75	0.478261	0.555556	0.428571	-0.25	0.5	0	-0.724138	-0.0909091	0.333333	0.882353	0.272727	0.0909091	0.333333	0	0	-0.8	-0.125	-0.111111	0.4	0.111111	-0.111111	-0.333333	-0.882353	-0.333333	0.619048	-0.0909091	-0.0769231	0	-0.666667	-0.384615	0.68	0	-0.777778	-0.12	0.333333	0.111111	0.636364	0.428571	-0.466667	0.692308	0.2	0.25	-0.363636
			0.157895	-0.2	0	-0.75	0.478261	0.555556	0.428571	-0.25	0.5	0	-0.724138	-0.0909091	0.333333	0.882353	0.272727	0.0909091	0.333333	0	0	-0.8	-0.125	-0.111111	0.4	0.111111	-0.111111	-0.333333	-0.882353	-0.333333	0.619048	-0.0909091	-0.0769231	0	-0.666667	-0.384615	0.68	0	-0.777778	-0.12	0.333333	0.111111	0.636364	0.428571	-0.466667	0.692308	0.2	0.25	-0.363636
			0.157895	-0.2	0	-0.75	0.478261	0.555556	0.428571	-0.25	0.5	0	-0.724138	-0.0909091	0.333333	0.882353	0.272727	0.0909091	0.333333	0	0	-0.8	-0.125	-0.111111	0.4	0.111111	-0.111111	-0.333333	-0.882353	-0.333333	0.619048	-0.0909091	-0.0769231	0	-0.666667	-0.384615	0.68	0	-0.777778	-0.12	0.333333	0.111111	0.636364	0.428571	-0.466667	0.692308	0.2	0.25	-0.363636
			0.157895	-0.2	0	-0.75	0.478261	0.555556	0.428571	-0.25	0.5	0	-0.724138	-0.0909091	0.333333	0.882353	0.272727	0.0909091	0.333333	0	0	-0.8	-0.125	-0.111111	0.4	0.111111	-0.111111	-0.333333	-0.882353	-0.333333	0.619048	-0.0909091	-0.0769231	0	-0.666667	-0.384615	0.68	0	-0.777778	-0.12	0.333333	0.111111	0.636364	0.428571	-0.466667	0.692308	0.2	0.25	-0.363636
			0.157895	-0.2	0	-0.75	0.478261	0.555556	0.428571	-0.25	0.5	0	-0.724138	-0.0909091	0.333333	0.882353	0.272727	0.0909091	0.333333	0	0	-0.8	-0.125	-0.111111	0.4	0.111111	-0.111111	-0.333333	-0.882353	-0.333333	0.619048	-0.0909091	-0.0769231	0	-0.666667	-0.384615	0.68	0	-0.777778	-0.12	0.333333	0.111111	0.636364	0.428571	-0.466667	0.692308	0.2	0.25	-0.363636
			0.157895	-0.2	0	-0.75	0.478261	0.555556	0.428571	-0.25	0.5	0	-0.724138	-0.0909091	0.333333	0.882353	0.272727	0.0909091	0.333333	0	0	-0.8	-0.125	-0.111111	0.4	0.111111	-0.111111	-0.333333	-0.882353	-0.333333	0.619048	-0.0909091	-0.0769231	0	-0.666667	-0.384615	0.692308	0	-0.777778	-0.12	0.333333	0.111111	0.636364	0.428571	-0.466667	0.692308	0.2	0.25	-0.363636
			0.157895	-0.2	0	-0.75	0.478261	0.555556	0.428571	-0.25	0.5	0	-0.724138	-0.0909091	0.333333	0.882353	0.272727	0.0909091	0.333333	0	0	-0.8	-0.125	-0.111111	0.4	0.111111	-0.111111	-0.333333	-0.882353	-0.333333	0.619048	-0.0909091	-0.0769231	0	-0.666667	-0.384615	0.733333	0	-0.777778	0	0.333333	0.111111	0.636364	0.428571	-0.466667	0.692308	0.2	0.25	-0.363636
			0.157895	-0.2	0	-0.75	0.478261	0.555556	0.428571	-0.25	0.5	0	-0.724138	-0.0909091	0.333333	0.882353	0.272727	0.0909091	0.333333	0	0	-0.8	-0.125	-0.111111	0.4	0.111111	-0.111111	-0.333333	-0.882353	-0.333333	0.619048	-0.0909091	-0.0769231	0	-0.666667	-0.384615	0.733333	0	-0.777778	0.0344828	0.333333	0.111111	0.636364	0.428571	-0.466667	0.692308	0.2	0.25	-0.363636
			0.157895	-0.2	0	-0.75	0.478261	0.555556	0.428571	-0.25	0.5	0	-0.724138	-0.0909091	0.333333	0.882353	0.272727	0.0909091	0.333333	0	0	-0.8	-0.125	-0.111111	0.4	0.111111	-0.111111	-0.333333	-0.882353	-0.333333	0.619048	-0.0909091	-0.0769231	0	-0.666667	-0.384615	0.733333	0	-0.777778	0.0344828	0.333333	0.111111	0.636364	0.428571	-0.466667	0.692308	0.2	0.25	-0.363636
			0.157895	-0.2	0	-0.75	0.478261	0.555556	0.428571	-0.25	0.5	0	-0.741935	-0.0909091	0.333333	0.882353	0.272727	0.0909091	0.333333	0	0	-0.8	-0.125	-0.111111	0.4	0.111111	-0.111111	-0.333333	-0.882353	-0.333333	0.619048	-0.0909091	-0.0769231	0	-0.666667	-0.384615	0.733333	0	-0.777778	0.0344828	0.333333	0.111111	0.636364	0.428571	-0.466667	0.692308	0.2	0.25	-0.363636
			0.157895	-0.2	0	-0.75	0.478261	0.555556	0.428571	-0.25	0.5	0	-0.75	-0.0909091	0.333333	0.882353	0.272727	0.0909091	0.333333	0	0	-0.8	-0.125	-0.111111	0.4	0.111111	-0.111111	-0.333333	-0.882353	-0.333333	0.619048	-0.0909091	-0.0769231	0	-0.764706	-0.384615	0.733333	0	-0.777778	0.0344828	0.333333	0.111111	0.636364	0.428571	-0.466667	0.692308	0.2	0.25	-0.363636
			0.157895	-0.2	0	-0.75	0.478261	0.555556	0.428571	-0.25	0.5	0	-0.75	-0.0909091	0.333333	0.882353	0.272727	0.0909091	0.333333	0	0	-0.8	-0.125	-0.111111	0.4	0.111111	-0.111111	-0.333333	-0.882353	-0.333333	0.619048	-0.0909091	-0.0769231	0	-0.764706	-0.384615	0.733333	0	-0.777778	0.0344828	0.333333	0.111111	0.636364	0.428571	-0.466667	0.692308	0.2	0.25	-0.363636
			0.157895	-0.2	0	-0.75	0.478261	0.555556	0.428571	-0.25	0.5	0	-0.75	-0.0909091	0.333333	0.882353	0.272727	0.0909091	0.333333	0	0	-0.8	-0.125	-0.111111	0.4	0.111111	-0.111111	-0.333333	-0.882353	-0.333333	0.619048	-0.0909091	-0.0769231	0	-0.764706	-0.0588235	0.733333	0	-0.777778	0.0344828	0.333333	0.111111	0.636364	0.428571	-0.466667	0.692308	0.2	0.25	-0.363636
			0.157895	-0.2	0	-0.75	0.478261	0.555556	0.428571	-0.25	0.5	0	-0.75	-0.0909091	0.333333	0.882353	0.272727	0.0909091	0.333333	0	0	-0.8	-0.125	-0.111111	0.4	0.111111	-0.111111	-0.333333	-0.882353	-0.333333	0.619048	-0.0909091	-0.0769231	0	-0.764706	0.0526316	0.733333	0	-0.777778	0.0344828	0.333333	0.111111	0.636364	0.428571	-0.466667	0.692308	0.2	0.25	-0.363636
			0.157895	-0.2	0	-0.75	0.478261	0.555556	0.428571	-0.25	0.5	0	-0.75	-0.0909091	0.333333	0.882353	0.272727	0.0909091	0.333333	0	0	-0.8	-0.125	-0.111111	0.4	0.2	-0.111111	-0.333333	-0.882353	-0.333333	0.619048	-0.0909091	-0.0769231	0	-0.764706	0.25	0.733333	0	-0.777778	0.0344828	0.333333	0.111111	0.636364	0.428571	-0.466667	0.692308	0.2	0.25	-0.363636
			0.157895	-0.2	0	-0.75	0.478261	0.555556	0.428571	-0.25	0.5	0	-0.75	-0.0909091	0.333333	0.882353	0.272727	0.0909091	0.333333	0	0	-0.8	-0.125	-0.111111	0.4	0.2	-0.111111	-0.333333	-0.882353	-0.333333	0.619048	-0.0909091	-0.0769231	0	-0.764706	0.25	0.733333	0	-0.777778	0.0344828	0.333333	0.111111	0.636364	0.428571	-0.466667	0.692308	0.2	0.25	-0.363636
			0.157895	-0.2	0	-0.75	0.478261	0.555556	0.428571	-0.25	0.5	0	-0.75	-0.0909091	0.333333	0.882353	0.272727	0.0909091	0.333333	0	0	-0.8	-0.125	-0.111111	0.4	0.2	-0.111111	-0.333333	-0.882353	-0.333333	0.619048	-0.0909091	-0.0769231	0	-0.764706	0.25	0.733333	0	-0.777778	0.0344828	0.333333	0.111111	0.636364	0.428571	-0.466667	0.692308	0.2	0.25	-0.363636
			0.157895	-0.2	0	-0.75	0.478261	0.555556	0.428571	-0.25	0.5	0	-0.75	-0.0909091	0.333333	0.882353	0.272727	0.0909091	0.333333	0	0	-0.8	-0.125	-0.111111	0.4	0.2	-0.111111	-0.333333	-0.882353	-0.333333	0.619048	-0.0909091	-0.0769231	0	-0.764706	0.25	0.733333	0	-0.777778	0.0344828	0.333333	0.111111	0.636364	0.428571	-0.466667	0.692308	0.2	0.25	-0.363636
			0.157895	-0.2	0	-0.75	0.478261	0.555556	0.428571	-0.25	0.5	0	-0.75	-0.0909091	0.333333	0.882353	0.272727	0.0909091	0.333333	0	0	-0.8	-0.125	-0.111111	0.4	0.2	-0.111111	-0.333333	-0.882353	-0.333333	0.619048	-0.0909091	-0.0769231	0	-0.764706	0.25	0.733333	0	-0.777778	0.0344828	0.333333	0.111111	0.636364	0.428571	-0.466667	0.692308	0.2	0.25	-0.363636
			0.157895	-0.2	0	-0.75	0.478261	0.555556	0.428571	-0.25	0.5	0	-0.75	-0.0909091	0.333333	0.882353	0.272727	0.0909091	0.333333	0	0	-0.8	-0.125	-0.111111	0.4	0.2	-0.111111	-0.333333	-0.882353	-0.333333	0.619048	-0.0909091	-0.0769231	0	-0.764706	0.25	0.733333	0	-0.777778	0.0344828	0.333333	0.111111	0.636364	0.428571	-0.466667	0.692308	0.2	0.25	-0.363636
			0.157895	-0.2	0	-0.75	0.478261	0.555556	0.428571	-0.25	0.5	0	-0.757576	-0.0909091	0.333333	0.882353	0.272727	0.0909091	0.6	0	0	-0.8	-0.125	-0.111111	0.4	0.2	-0.111111	-0.333333	-0.882353	-0.333333	0.619048	-0.0909091	-0.0769231	0	-0.764706	0.25	0.733333	0	-0.777778	0.0344828	0.333333	0.111111	0.636364	0.428571	-0.466667	0.692308	0.2	0.25	-0.111111
			0.157895	-0.2	0	-0.75	0.478261	0.555556	0.428571	-0.25	0.5	0	-0.757576	-0.0909091	0.333333	0.882353	0.428571	0.0909091	0.6	0	0	-0.8	-0.125	-0.111111	0.4	0.2	-0.111111	-0.333333	-0.882353	-0.333333	0.619048	-0.0909091	-0.0769231	0	-0.764706	0.25	0.733333	0	-0.777778	0.0344828	0.333333	0.111111	0.636364	0.428571	-0.466667	0.692308	0.2	0.25	-0.111111
			0.157895	-0.2	0	-0.75	0.478261	0.555556	0.428571	-0.25	0.5	0	-0.757576	-0.0909091	0.333333	0.882353	0.466667	0.0909091	0.6	0	0	-0.8	-0.125	-0.111111	0.4	0.2	-0.111111	-0.333333	-0.882353	-0.333333	0.619048	-0.0909091	-0.0769231	0	-0.764706	0.25	0.733333	0	-0.777778	0.0344828	0.333333	0.2	0.636364	0.428571	-0.466667	0.692308	0.2	0.25	-0.111111
			0.238095	-0.2	0	-0.75	0.478261	0.555556	0.428571	-0.25	0.5	0	-0.757576	-0.0909091	0.333333	0.882353	0.466667	0.0909091	0.6	0	0	-0.8	-0.125	-0.111111	0.4	0.2	-0.111111	-0.333333	-0.882353	-0.333333	0.619048	-0.0909091	-0.0769231	0	-0.764706	0.25	0.733333	0	-0.777778	0.0344828	0.333333	0.2	0.636364	0.428571	-0.466667	0.692308	0.2	0.25	-0.111111
			0.384615	-0.2	0	-0.75	0.478261	0.555556	0.428571	-0.25	0.5	0	-0.757576	-0.0909091	0.333333	0.882353	0.466667	0.0909091	0.6	0	0	-0.8	-0.125	-0.111111	0.4	0.2	-0.111111	-0.333333	-0.882353	-0.333333	0.619048	-0.0909091	-0.0769231	0	-0.764706	0.25	0.733333	0	-0.777778	0.0967742	0.333333	0.2	0.636364	0.428571	-0.466667	0.692308	0.2	0.25	-0.111111
			0.384615	-0.2	0	-0.75	0.478261	0.555556	0.428571	-0.314286	0.5	0	-0.757576	-0.0909091	0.333333	0.882353	0.466667	0.0909091	0.6	0	0	-0.8	-0.125	-0.111111	0.4	0.2	-0.111111	-0.333333	-0.882353	-0.333333	0.619048	-0.0909091	-0.0769231	0	-0.764706	0.25	0.733333	0	-0.777778	0.0967742	0.333333	0.2	0.636364	0.428571	-0.466667	0.692308	0.2	0.25	-0.111111
			0.384615	-0.2	0	-0.75	0.478261	0.555556	0.428571	-0.314286	0.5	0	-0.757576	-0.0909091	0.333333	0.882353	0.466667	0.0909091	0.6	0	0	-0.8	-0.125	-0.111111	0.4	0.2	-0.111111	-0.333333	-0.882353	-0.333333	0.619048	-0.0909091	-0.0769231	0	-0.764706	0.25	0.733333	0	-0.777778	0.0967742	0.333333	0.2	0.636364	0.428571	-0.466667	0.692308	0.2	0.25	-0.111111
			0.384615	-0.2	0	-0.75	0.478261	0.555556	0.428571	-0.314286	0.5	0	-0.757576	-0.0909091	0.333333	0.882353	0.466667	0.0909091	0.6	0	0	-0.8	-0.125	-0.111111	0.4	0.2	-0.111111	-0.333333	-0.882353	-0.333333	0.619048	-0.0909091	-0.0769231	0	-0.764706	0.25	0.733333	0	-0.777778	0.0967742	0.333333	0.2	0.636364	0.428571	-0.466667	0.692308	0.2	0.25	-0.111111
			0.384615	-0.2	0	-0.75	0.478261	0.555556	0.428571	-0.314286	0.5	0	-0.757576	-0.0909091	0.333333	0.882353	0.466667	0.230769	0.6	0	0	-0.8	-0.125	-0.111111	0.4	0.2	-0.111111	-0.333333	-0.882353	-0.333333	0.619048	-0.0909091	-0.0769231	0	-0.764706	0.25	0.733333	0	-0.777778	0.0967742	0.333333	0.2	0.636364	0.428571	-0.466667	0.692308	0.2	0.25	-0.111111
			0.384615	-0.2	0	-0.75	0.478261	0.555556	0.428571	-0.314286	0.2	0	-0.757576	-0.0909091	0.333333	0.882353	0.466667	0.230769	0.6	0	0	-0.8	-0.125	-0.111111	0.4	0.2	-0.111111	-0.333333	-0.882353	-0.333333	0.619048	-0.0909091	-0.0769231	0	-0.764706	0.25	0.733333	0	-0.777778	0.0967742	0.333333	0.2	0.636364	0.428571	-0.466667	0.692308	0.2	0.25	-0.111111
			0.384615	-0.2	0	-0.75	0.478261	0.636364	0.428571	-0.314286	0.2	0	-0.757576	-0.0909091	0.333333	0.882353	0.466667	0.230769	0.6	0	0	-0.8	-0.125	-0.111111	0.4	0.2	-0.111111	-0.333333	-0.882353	-0.333333	0.619048	-0.0909091	-0.0769231	0	-0.764706	0.25	0.733333	0	-0.777778	0.0967742	0.333333	0.2	0.636364	0.428571	-0.466667	0.692308	0.2	0.25	-0.111111
			0.384615	-0.2	0	-0.75	0.478261	0.636364	0.428571	-0.314286	0.2	0	-0.764706	-0.0909091	0.333333	0.882353	0.466667	0.230769	0.6	0	0	-0.8	-0.125	-0.111111	0.4	0.2	-0.111111	-0.333333	-0.882353	-0.333333	0.619048	-0.0909091	-0.0769231	0	-0.764706	0.25	0.733333	0	-0.777778	0.0967742	0.333333	0.2	0.636364	0.428571	-0.466667	0.692308	0.2	0.25	-0.111111
			0.384615	-0.2	0	-0.75	0.478261	0.636364	0.428571	-0.314286	0.2	0	-0.771429	-0.0909091	0.333333	0.882353	0.466667	0.230769	0.6	0	0	-0.8	-0.125	-0.111111	0.4	0.2	-0.111111	-0.333333	-0.882353	-0.333333	0.619048	-0.0909091	-0.0769231	0	-0.764706	0.25	0.733333	0	-0.777778	0.0967742	0.333333	0.2	0.636364	0.428571	-0.466667	0.692308	0.2	0.25	-0.111111
			0.384615	-0.2	0	-0.75	0.478261	0.636364	0.428571	-0.314286	0.2	0	-0.783784	-0.0909091	0.333333	0.882353	0.466667	0.230769	0.6	0	0	-0.8	-0.125	-0.111111	0.4	0.2	-0.111111	-0.333333	-0.882353	-0.333333	0.619048	-0.0909091	-0.0769231	0	-0.764706	0.25	0.733333	0	-0.777778	0.0967742	0.333333	0.2	0.636364	0.428571	-0.466667	0.692308	0.2	0.25	-0.111111
			0.384615	-0.2	0	-0.75	0.478261	0.636364	0.428571	-0.314286	0.2	0	-0.783784	-0.0909091	0.333333	0.882353	0.466667	0.230769	0.6	0	0	-0.8	-0.125	-0.111111	0.4	0.2	-0.111111	-0.333333	-0.882353	-0.333333	0.619048	-0.0909091	-0.0769231	0	-0.764706	0.25	0.733333	0	-0.777778	0.0967742	0.333333	0.2	0.636364	0.428571	-0.466667	0.692308	0.2	0.25	-0.111111
			0.384615	-0.2	0	-0.75	0.478261	0.636364	0.428571	-0.314286	0.2	0	-0.783784	-0.0909091	0.333333	0.882353	0.466667	0.230769	0.6	0	0	-0.8	-0.125	-0.111111	0.4	0.2	-0.111111	-0.333333	-0.882353	-0.333333	0.619048	-0.0909091	-0.0769231	0	-0.764706	0.25	0.733333	0	-0.777778	0.0967742	0.333333	0.2	0.636364	0.428571	-0.466667	0.692308	0.2	0.25	-0.111111
			0.384615	-0.2	0	-0.75	0.478261	0.636364	0.428571	-0.314286	0.2	0	-0.783784	-0.0909091	0.333333	0.882353	0.466667	0.230769	0.6	0	0	-0.8	-0.125	-0.111111	0.4	0.2	-0.111111	-0.333333	-0.882353	-0.333333	0.619048	-0.0909091	-0.0769231	0	-0.764706	0.25	0.733333	0	-0.777778	0.0967742	0.333333	0.2	0.636364	0.428571	-0.466667	0.692308	0.2	0.25	-0.111111
			0.384615	-0.2	0	-0.75	0.478261	0.636364	0.428571	-0.314286	0.2	0	-0.783784	-0.0909091	0.333333	0.882353	0.466667	0.230769	0.6	0	0	-0.8	-0.125	-0.111111	0.4	0.2	-0.111111	-0.333333	-0.882353	-0.333333	0.619048	-0.0909091	-0.0769231	0	-0.764706	0.25	0.733333	0	-0.777778	0.0967742	0.333333	0.2	0.636364	0.428571	-0.466667	0.692308	0.2	0.25	-0.111111
			0.384615	-0.2	0	-0.75	0.478261	0.636364	0.428571	-0.314286	0.2	0	-0.783784	-0.0909091	0.333333	0.882353	0.466667	0.230769	0.6	0	0	-0.8	-0.125	-0.111111	0.4	0.2	-0.111111	-0.333333	-0.882353	-0.333333	0.619048	-0.0909091	-0.0769231	0	-0.764706	0.25	0.733333	0	-0.777778	0.0967742	0.333333	0.2	0.636364	0.428571	-0.466667	0.692308	0.2	0.25	-0.111111
			0.384615	-0.2	0	-0.75	0.478261	0.636364	0.428571	-0.314286	0.2	0	-0.783784	-0.0909091	0.333333	0.882353	0.466667	0.230769	0.6	0	0	-0.8	-0.125	-0.111111	0.4	0.2	-0.111111	-0.333333	-0.882353	-0.333333	0.619048	-0.0909091	-0.0769231	0	-0.764706	0.25	0.733333	0	-0.777778	0.0967742	0.333333	0.2	0.636364	0.428571	-0.466667	0.692308	0.2	0.25	-0.111111
			0.384615	-0.2	0	-0.75	0.478261	0.636364	0.428571	-0.314286	0.2	0	-0.783784	-0.0909091	0.333333	0.882353	0.466667	0.230769	0.6	0	0	-0.8	-0.125	-0.111111	0.4	0.2	-0.111111	-0.333333	-0.882353	-0.333333	0.619048	-0.0909091	-0.0769231	0	-0.764706	0.25	0.733333	0	-0.777778	0.0967742	0.333333	0.2	0.636364	0.428571	-0.466667	0.692308	0.2	0.25	-0.111111
			0.384615	-0.2	0	-0.75	0.478261	0.636364	0.428571	-0.314286	0.2	0	-0.783784	-0.0909091	0.333333	0.882353	0.466667	0.230769	0.6	0	0	-0.8	-0.125	-0.111111	0.4	0.2	-0.111111	-0.333333	-0.882353	-0.333333	0.619048	-0.0909091	-0.0769231	0	-0.764706	0.25	0.733333	0	-0.777778	0.0967742	0.411765	0.2	0.636364	0.428571	-0.466667	0.692308	0.2	0.25	-0.111111
			0.384615	-0.2	0	-0.75	0.478261	0.636364	0.428571	-0.314286	0.2	0	-0.783784	-0.0909091	0.333333	0.882353	0.466667	0.230769	0.6	0	0	-0.8	-0.125	-0.111111	0.4	0.2	-0.111111	-0.333333	-0.882353	-0.333333	0.619048	-0.0909091	-0.0769231	0	-0.764706	0.25	0.733333	0	-0.777778	0.0967742	0.411765	0.2	0.636364	0.428571	-0.466667	0.692308	0.2	0.25	-0.0714286
			0.384615	-0.2	0	-0.75	0.478261	0.636364	0.428571	-0.314286	0.2	0	-0.783784	-0.0909091	0.333333	0.882353	0.466667	0.230769	0.6	0	0	-0.8	-0.125	-0.111111	0.4	0.2	-0.111111	-0.333333	-0.882353	-0.333333	0.619048	-0.0909091	-0.0769231	0	-0.764706	0.25	0.733333	0	-0.777778	0.0967742	0.411765	0.2	0.636364	0.428571	-0.466667	0.692308	0.2	0.25	-0.0714286
			0.384615	-0.2	0	-0.75	0.478261	0.636364	0.428571	-0.314286	0.2	0	-0.789474	-0.0909091	0.333333	0.882353	0.466667	0.230769	0.6	0	0	-0.8	-0.125	-0.111111	0.4	0.2	-0.111111	-0.333333	-0.882353	-0.333333	0.619048	-0.0909091	-0.0769231	0	-0.764706	0.25	0.733333	0	-0.777778	0.0967742	0.411765	0.2	0.636364	0.428571	-0.466667	0.692308	0.2	0.25	-0.0714286
			0.384615	-0.2	0	-0.75	0.478261	0.636364	0.428571	-0.314286	0.2	0	-0.789474	-0.0909091	0.333333	0.882353	0.466667	0.230769	0.6	0	0	-0.8	-0.125	-0.111111	0.4	0.2	-0.111111	-0.333333	-0.882353	-0.333333	0.619048	-0.0909091	-0.0769231	0	-0.764706	0.25	0.733333	0	-0.777778	0.0967742	0.411765	0.2	0.636364	0.428571	-0.466667	0.692308	0.2	0.25	-0.0714286
			0.384615	-0.2	0	-0.75	0.478261	0.636364	0.428571	-0.314286	0.2	0	-0.804878	-0.0909091	0.333333	0.882353	0.466667	0.230769	0.6	0	0	-0.8	-0.125	-0.111111	0.4	0.2	-0.111111	-0.333333	-0.882353	-0.333333	0.619048	-0.0909091	-0.0769231	0	-0.764706	0.25	0.733333	0	-0.777778	0.0967742	0.411765	0.2	0.636364	0.428571	-0.466667	0.692308	0.2	0.25	-0.0714286
			0.384615	-0.2	0	-0.75	0.478261	0.636364	0.428571	-0.314286	0.2	0	-0.804878	-0.0909091	0.333333	0.882353	0.466667	0.230769	0.6	0	0	-0.8	-0.125	-0.111111	0.4	0.2	-0.111111	-0.333333	-0.882353	-0.333333	0.619048	-0.0909091	-0.0769231	0	-0.764706	0.25	0.733333	0	-0.777778	0.0967742	0.411765	0.2	0.636364	0.428571	-0.466667	0.692308	0.2	0.25	-0.0714286
			0.384615	-0.2	0	-0.75	0.478261	0.636364	0.428571	-0.314286	0.2	0	-0.804878	-0.0909091	0.333333	0.882353	0.466667	0.230769	0.6	0	0	-0.8	-0.125	-0.111111	0.4	0.2	-0.111111	-0.333333	-0.882353	-0.333333	0.619048	-0.0909091	-0.0769231	0	-0.764706	0.25	0.733333	0	-0.777778	0.0967742	0.411765	0.2	0.636364	0.428571	-0.466667	0.692308	0.2	0.25	-0.0714286
			0.384615	-0.2	0	-0.75	0.478261	0.636364	0.428571	-0.314286	0.2	0	-0.804878	-0.0909091	0.333333	0.904762	0.466667	0.230769	0.6	0	0	-0.8	-0.125	0.166667	0.4	0.2	-0.111111	-0.333333	-0.882353	-0.333333	0.619048	-0.0909091	-0.0769231	0	-0.764706	0.25	0.733333	0	-0.777778	0.0967742	0.411765	0.2	0.636364	0.428571	-0.466667	0.692308	0.2	0.25	-0.0714286
			0.384615	-0.2	0	-0.75	0.478261	0.636364	0.428571	-0.314286	0.2	0	-0.804878	-0.0909091	0.333333	0.904762	0.466667	0.230769	0.6	0	0	-0.8	-0.125	0.166667	0.4	0.2	-0.111111	-0.333333	-0.882353	-0.333333	0.619048	-0.0909091	-0.0769231	0	-0.578947	0.25	0.733333	0	-0.777778	0.0967742	0.411765	0.2	0.636364	0.428571	-0.466667	0.692308	0.2	0.25	-0.0714286
			0.384615	-0.2	0	-0.75	0.478261	0.636364	0.428571	-0.314286	0.2	0	-0.804878	-0.0909091	0.333333	0.904762	0.466667	0.230769	0.6	0	0	-0.8	-0.125	0.166667	0.4	0.2	-0.111111	-0.333333	-0.882353	-0.333333	0.619048	-0.0909091	-0.0769231	0	-0.578947	0.25	0.733333	0	-0.777778	0.0967742	0.411765	0.2	0.636364	0.428571	-0.466667	0.692308	0.2	0.25	-0.0714286
			0.384615	-0.2	0	-0.75	0.478261	0.636364	0.428571	-0.314286	0.2	0	-0.804878	-0.0909091	0.333333	0.904762	0.466667	0.230769	0.6	0	0	-0.8	-0.125	0.166667	0.4	0.2	-0.111111	-0.333333	-0.882353	-0.333333	0.619048	-0.0909091	-0.0769231	0	-0.578947	0.25	0.733333	0	-0.777778	0.0967742	0.411765	0.2	0.636364	0.428571	-0.466667	0.692308	0.2	0.25	-0.0714286
			0.384615	-0.2	0	-0.75	0.478261	0.636364	0.428571	-0.314286	0.2	0	-0.804878	-0.0909091	0.333333	0.904762	0.466667	0.230769	0.6	0	0	-0.8	-0.125	0.166667	0.4	0.2	-0.111111	-0.333333	-0.882353	-0.333333	0.619048	-0.0909091	-0.0769231	0	-0.578947	0.25	0.733333	0	-0.777778	0.0967742	0.411765	0.2	0.636364	0.428571	-0.466667	0.692308	0.2	0.25	-0.0714286
			0.384615	-0.2	0	-0.75	0.478261	0.636364	0.428571	-0.351351	0.2	0	-0.804878	-0.0909091	0.333333	0.904762	0.466667	0.230769	0.6	0	0	-0.8	-0.125	0.166667	0.4	0.2	-0.111111	-0.333333	-0.882353	-0.333333	0.619048	-0.0909091	-0.0769231	0	-0.578947	0.25	0.733333	0	-0.777778	0.0967742	0.411765	0.2	0.636364	0.428571	-0.466667	0.692308	0.2	0.25	-0.0714286
			0.384615	-0.2	0	-0.75	0.478261	0.636364	0.428571	-0.351351	0.2	0	-0.804878	-0.0909091	0.333333	0.904762	0.466667	0.230769	0.6	0	0	-0.8	-0.125	0.166667	0.4	0.2	-0.111111	-0.333333	-0.882353	-0.333333	0.619048	-0.0909091	-0.0769231	0	-0.578947	0.25	0.733333	0	-0.777778	0.0967742	0.411765	0.2	0.636364	0.428571	-0.466667	0.692308	0.2	0.25	-0.0714286
			0.384615	-0.2	0	-0.75	0.478261	0.636364	0.428571	-0.351351	0.2	0	-0.804878	0.142857	0.333333	0.904762	0.466667	0.230769	0.6	0	0	-0.8	-0.125	0.166667	0.4	0.2	-0.111111	-0.333333	-0.882353	-0.333333	0.619048	-0.0909091	-0.0769231	0	-0.578947	0.25	0.733333	0	-0.777778	0.0967742	0.411765	0.2	0.636364	0.428571	-0.466667	0.692308	0.2	0.25	-0.0714286
			0.384615	-0.2	0	-0.75	0.478261	0.636364	0.428571	-0.351351	0.2	0	-0.804878	0.142857	0.333333	0.904762	0.466667	0.230769	0.6	0	0	-0.8	-0.125	0.166667	0.4	0.2	-0.111111	-0.333333	-0.882353	-0.333333	0.619048	-0.0909091	-0.0769231	0	-0.578947	0.25	0.733333	0	-0.777778	0.0967742	0.411765	0.2	0.636364	0.428571	-0.466667	0.692308	0.2	0.25	-0.0714286
			0.384615	-0.2	0	-0.75	0.478261	0.636364	0.428571	-0.351351	0.2	0	-0.804878	0.142857	0.333333	0.904762	0.466667	0.230769	0.6	0	0	-0.8	-0.125	0.166667	0.4	0.2	-0.111111	-0.333333	-0.882353	-0.333333	0.619048	-0.0909091	-0.0769231	0	-0.578947	0.25	0.733333	0	-0.777778	0.0967742	0.411765	0.2	0.636364	0.428571	-0.466667	0.692308	0.2	0.25	-0.0714286
			0.384615	-0.2	0	-0.75	0.478261	0.636364	0.428571	-0.351351	0.2	0	-0.804878	0.142857	0.333333	0.904762	0.466667	0.230769	0.6	0	0	-0.8	-0.125	0.166667	0.4	0.2	-0.111111	-0.333333	-0.882353	-0.333333	0.619048	-0.0909091	-0.0769231	0	-0.578947	0.25	0.733333	0	-0.777778	0.0967742	0.411765	0.2	0.636364	0.428571	-0.466667	0.692308	0.2	0.25	-0.0714286
			0.384615	-0.2	0	-0.75	0.478261	0.636364	0.428571	-0.351351	0.2	0	-0.804878	0.142857	0.333333	0.904762	0.466667	0.230769	0.6	0	0	-0.8	-0.125	0.166667	0.4	0.2	-0.111111	-0.333333	-0.882353	-0.333333	0.619048	-0.0909091	-0.0769231	0	-0.578947	0.25	0.733333	0	-0.777778	0.0967742	0.411765	0.2	0.636364	0.428571	-0.466667	0.692308	0.2	0.25	-0.0714286
			0.384615	-0.2	0	-0.75	0.478261	0.636364	0.428571	-0.351351	0.2	0	-0.804878	0.142857	0.333333	0.904762	0.466667	0.230769	0.6	0	0	-0.8	-0.125	0.166667	0.4	0.2	-0.111111	-0.333333	-0.882353	-0.333333	0.619048	-0.0909091	-0.0769231	0	-0.578947	0.25	0.733333	0	-0.777778	0.0967742	0.411765	0.2	0.636364	0.428571	-0.466667	0.692308	0.2	0.25	-0.0714286
			0.384615	-0.2	0	-0.75	0.478261	0.636364	0.111111	-0.351351	0.2	0	-0.804878	0.142857	0.333333	0.904762	0.466667	0.230769	0.6	0	0	-0.8	-0.125	0.166667	0.4	0.2	-0.111111	-0.333333	-0.882353	-0.333333	0.619048	-0.0909091	-0.0769231	0	-0.578947	0.25	0.733333	0	-0.777778	0.0967742	0.411765	0.2	0.636364	0.428571	-0.466667	0.692308	0.2	0.25	-0.0714286
			0.384615	-0.2	0	-0.75	0.478261	0.636364	0.111111	-0.351351	0.2	0	-0.804878	0.142857	0.333333	0.904762	0.466667	0.230769	0.6	0	0	-0.8	-0.125	0.166667	0.4	0.2	-0.111111	-0.333333	-0.882353	-0.333333	0.619048	-0.0909091	-0.0769231	0	-0.578947	0.25	0.733333	0	-0.777778	0.0967742	0.411765	0.2	0.636364	0.428571	-0.466667	0.692308	0.2	0.25	-0.0714286
			0.384615	-0.2	0	-0.75	0.478261	0.636364	0.111111	-0.351351	0.2	0	-0.804878	0.142857	0.333333	0.904762	0.466667	0.230769	0.6	0	0	-0.8	-0.125	0.166667	0.4	0.2	-0.111111	-0.333333	-0.882353	-0.333333	0.619048	-0.0909091	-0.0769231	0	-0.578947	0.25	0.733333	0	-0.777778	0.0967742	0.411765	0.2	0.636364	0.428571	-0.466667	0.692308	0.2	0.25	-0.0714286
			0.384615	-0.2	0	-0.75	0.478261	0.636364	0.111111	-0.351351	0.2	0	-0.804878	0.142857	0.333333	0.904762	0.466667	0.230769	0.6	0	0	-0.8	-0.125	0.166667	0.4	0.2	-0.111111	-0.333333	-0.882353	-0.333333	0.619048	-0.0909091	-0.0769231	0	-0.578947	0.25	0.733333	0	-0.777778	0.0967742	0.411765	0.2	0.636364	0.428571	-0.466667	0.692308	0.2	0.25	-0.0714286
			0.384615	-0.2	0	-0.75	0.478261	0.636364	0.111111	-0.351351	0.2	0	-0.804878	0.142857	0.333333	0.904762	0.466667	0.230769	0.6	0	0	-0.8	-0.125	0.166667	0.4	0.2	-0.111111	-0.333333	-0.882353	-0.333333	0.619048	-0.0909091	-0.0769231	0	-0.578947	0.25	0.733333	0	-0.777778	0.0967742	0.411765	0.2	0.636364	0.428571	-0.466667	0.692308	0.2	0.25	-0.0714286
			0.384615	-0.2	0	-0.75	0.478261	0.636364	0.111111	-0.351351	0.2	0	-0.804878	0.142857	0.333333	0.904762	0.466667	0.230769	0.6	0	0	-0.8	-0.125	0.166667	0.4	0.2	-0.172414	-0.333333	-0.882353	-0.333333	0.619048	-0.0909091	-0.0769231	0	-0.578947	0.25	0.733333	0	-0.777778	0.0967742	0.411765	0.2	0.636364	0.428571	-0.466667	0.692308	0.2	0.25	-0.0714286
			0.384615	-0.2	0	-0.75	0.478261	0.636364	0.111111	-0.351351	0.2	0	-0.804878	0.142857	0.333333	0.904762	0.466667	0.230769	0.6	0	0	-0.818182	-0.125	0.166667	0.4	0.2	-0.172414	-0.333333	-0.882353	-0.333333	0.619048	-0.0909091	-0.0769231	0	-0.578947	0.25	0.733333	0	-0.777778	0.0967742	0.411765	0.2	0.636364	0.428571	-0.466667	0.692308	0.2	0.25	-0.0714286
			0.384615	-0.2	0	-0.75	0.478261	0.636364	0.111111	-0.351351	0.2	0	-0.804878	0.142857	0.333333	0.904762	0.466667	0.230769	0.6	0	0	-0.818182	-0.125	0.166667	0.4	0.2	-0.172414	-0.333333	-0.882353	-0.333333	0.619048	-0.0909091	-0.0769231	0	-0.578947	0.25	0.733333	0	-0.777778	0.0967742	0.411765	0.2	0.636364	0.428571	-0.466667	0.692308	0.2	0.25	-0.0714286
			0.384615	-0.2	0	-0.75	0.478261	0.636364	0.111111	-0.351351	0.2	0	-0.804878	0.142857	0.333333	0.904762	0.466667	0.230769	0.6	0	0	-0.818182	-0.125	0.166667	0.4	0.2	-0.172414	-0.333333	-0.882353	-0.333333	0.619048	-0.0909091	-0.0769231	0	-0.578947	0.25	0.733333	0	-0.777778	0.0967742	0.411765	0.2	0.636364	0.428571	-0.466667	0.692308	0.2	0.25	-0.0714286
			0.384615	-0.2	0	-0.75	0.478261	0.636364	0.111111	-0.351351	0.2	0	-0.804878	0.142857	0.333333	0.904762	0.466667	0.230769	0.6	0	0	-0.818182	-0.125	0.166667	0.4	0.2	-0.172414	-0.333333	-0.882353	-0.333333	0.619048	-0.0909091	-0.0769231	0	-0.578947	0.25	0.733333	0	-0.777778	0.0967742	0.411765	0.2	0.636364	0.428571	-0.466667	0.692308	0.2	0.25	-0.0714286
			0.384615	-0.2	0	-0.75	0.478261	0.636364	0.111111	-0.351351	0.2	0	-0.804878	0.142857	0.333333	0.904762	0.466667	0.230769	0.6	0	0	-0.818182	-0.125	0.166667	0.4	0.2	-0.172414	-0.333333	-0.882353	-0.333333	0.619048	-0.0909091	-0.0769231	0	-0.578947	0.25	0.733333	0	-0.777778	0.0967742	0.411765	0.2	0.636364	0.428571	-0.466667	0.692308	0.2	0.25	-0.0714286
			0.384615	-0.2	0	-0.75	0.478261	0.636364	0.111111	-0.351351	0.2	0	-0.804878	0.142857	0.333333	0.904762	0.466667	0.230769	0.6	0	0	-0.818182	-0.125	0.166667	0.4	0.2	-0.172414	-0.333333	-0.882353	-0.333333	0.619048	-0.0909091	-0.0769231	0	-0.578947	0.25	0.733333	0	-0.777778	0.0967742	0.411765	0.2	0.636364	0.428571	-0.466667	0.692308	0.2	0.25	-0.0714286
			0.384615	-0.2	0	-0.75	0.478261	0.636364	0.111111	-0.351351	0.2	0	-0.804878	0.142857	0.333333	0.904762	0.466667	0.230769	0.6	0	0	-0.818182	-0.125	0.166667	0.4	0.2	-0.172414	-0.333333	-0.882353	-0.333333	0.619048	-0.0909091	-0.0769231	0	-0.578947	0.25	0.733333	0	-0.777778	0.0967742	0.411765	0.2	0.636364	0.428571	-0.466667	0.692308	0.2	0.25	-0.0714286
			0.384615	-0.2	0	-0.75	0.478261	0.636364	0.111111	-0.351351	0.2	0	-0.804878	0.142857	0.333333	0.904762	0.466667	0.230769	0.6	0	0	-0.818182	-0.125	0.166667	0.4	0.2	-0.172414	-0.333333	-0.882353	-0.333333	0.619048	-0.0909091	-0.0769231	0	-0.578947	0.25	0.733333	0	-0.777778	0.0967742	0.411765	0.2	0.636364	0.428571	-0.466667	0.692308	0.2	0.25	-0.0714286
			0.384615	-0.2	0	-0.75	0.478261	0.636364	0.111111	-0.351351	0.2	0	-0.804878	0.142857	0.333333	0.904762	0.466667	0.230769	0.6	0	0	-0.818182	-0.125	0.166667	0.4	0.2	-0.172414	-0.333333	-0.882353	-0.333333	0.619048	-0.0909091	-0.0769231	0	-0.578947	0.25	0.733333	0	-0.777778	0.0967742	0.411765	0.16129	0.636364	0.428571	-0.466667	0.692308	0.2	0.25	-0.0714286
			0.384615	-0.2	0	-0.75	0.478261	0.636364	0.111111	-0.351351	0.2	0	-0.826087	0.142857	0.333333	0.904762	0.466667	0.230769	0.6	0	0	-0.818182	-0.125	0.166667	0.4	0.2	-0.172414	-0.333333	-0.882353	-0.333333	0.619048	-0.0909091	-0.0769231	0	-0.578947	0.25	0.733333	0	-0.777778	0.0967742	0.411765	0.0285714	0.636364	0.428571	-0.466667	0.692308	0.2	0.25	-0.0714286
			0.384615	-0.2	0	-0.75	0.478261	0.636364	0.111111	-0.351351	0.2	0	-0.836735	0.142857	0.333333	0.904762	0.466667	0.230769	0.6	0	0	-0.818182	-0.125	0.166667	0.4	0.2	-0.172414	-0.333333	-0.882353	-0.333333	0.619048	-0.0909091	-0.0769231	0	-0.578947	0.25	0.733333	0	-0.777778	0.0967742	0.411765	0.0285714	0.636364	0.428571	-0.466667	0.692308	0.2	0.25	-0.0714286
			0.384615	-0.2	0	-0.75	0.478261	0.636364	0.111111	-0.351351	0.2	0	-0.836735	0.142857	0.333333	0.904762	0.466667	0.230769	0.6	0	0	-0.818182	-0.125	0.166667	0.4	0.2	-0.172414	-0.333333	-0.882353	-0.333333	0.619048	-0.0909091	-0.0769231	0	-0.578947	0.25	0.733333	0	-0.454545	0.0967742	0.411765	0.0285714	0.636364	0.428571	-0.466667	0.692308	0.2	0.25	-0.0714286
			0.384615	-0.2	0	-0.75	0.478261	0.636364	0.111111	-0.351351	0.2	0	-0.836735	0.142857	0.333333	0.904762	0.466667	0.230769	0.6	0	0	-0.818182	-0.125	0.166667	0.4	0.2	-0.172414	-0.333333	-0.882353	-0.333333	0.619048	-0.0909091	-0.0769231	0	-0.578947	0.25	0.733333	0	-0.454545	0.0967742	0.411765	0.0285714	0.636364	0.428571	-0.466667	0.692308	0.2	0.25	-0.0714286
			0.384615	-0.2	0	-0.75	0.478261	0.636364	0.111111	-0.351351	0.2	0	-0.836735	0.142857	0.333333	0.904762	0.466667	0.230769	0.6	0	0	-0.818182	-0.125	0.166667	0.4	0.2	-0.172414	-0.333333	-0.882353	-0.333333	0.619048	-0.0909091	-0.0769231	0	-0.578947	0.25	0.733333	0	-0.454545	0.0967742	0.411765	0.0285714	0.636364	0.428571	-0.466667	0.692308	0.2	0.25	-0.0714286
			0.384615	-0.2	0	-0.75	0.478261	0.636364	0.111111	-0.351351	0.2	0	-0.843137	0.142857	0.333333	0.904762	0.466667	0.230769	0.6	0	0	-0.818182	-0.125	0.166667	0.4	0.2	-0.172414	-0.333333	-0.882353	-0.333333	0.619048	-0.0909091	-0.0769231	0	-0.578947	0.25	0.733333	0	-0.454545	0.0967742	0.411765	0.0285714	0.636364	0.428571	-0.466667	0.692308	0.2	0.25	-0.0714286
			0.384615	-0.2	0	-0.75	0.478261	0.636364	0.111111	-0.351351	0.2	0	-0.873016	0.142857	0.333333	0.904762	0.466667	0.230769	0.6	0	0	-0.818182	-0.125	0.166667	0.4	0.2	-0.172414	-0.333333	-0.882353	-0.333333	0.619048	-0.0909091	-0.0769231	0	-0.578947	0.25	0.733333	0	-0.454545	0.0967742	0.411765	0.0285714	0.636364	0.428571	-0.466667	0.692308	0.2	0.25	-0.0714286
			0.384615	-0.2	0	-0.75	0.478261	0.636364	0.111111	-0.351351	0.2	0	-0.875	0.142857	0.333333	0.904762	0.466667	0.230769	0.6	0	0	-0.818182	-0.125	0.166667	0.4	0.2	-0.172414	-0.333333	-0.882353	-0.333333	0.619048	-0.0909091	-0.0769231	0	-0.578947	0.25	0.733333	0	-0.454545	0.0967742	0.411765	0.0285714	0.636364	0.428571	-0.466667	0.692308	0.2	0.25	-0.0714286
			0.384615	-0.2	0	-0.75	0.478261	0.636364	0.111111	-0.351351	0.2	0	-0.885714	0.142857	0.333333	0.904762	0.466667	0.230769	0.6	0	0	-0.818182	-0.125	0.166667	0.4	0.2	-0.172414	-0.333333	-0.882353	-0.333333	0.619048	-0.0909091	-0.0769231	0	-0.578947	0.25	0.733333	0	-0.454545	0.0967742	0.411765	0.0285714	0.636364	0.428571	-0.466667	0.692308	0.2	0.25	-0.0714286
			0.384615	-0.2	0	-0.75	0.478261	0.636364	0.111111	-0.351351	0.2	0	-0.887324	0.142857	0.333333	0.904762	0.466667	0.230769	0.6	0	0	-0.818182	-0.125	0.166667	0.4	0.2	-0.172414	-0.333333	-0.882353	-0.333333	0.619048	-0.0909091	-0.0769231	0	-0.578947	0.25	0.733333	0	-0.454545	0.0967742	0.411765	0.0285714	0.636364	0.428571	-0.466667	0.692308	0.2	0.25	-0.0714286
			0.384615	-0.2	0	-0.75	0.478261	0.636364	0.111111	-0.351351	0.2	0	-0.888889	0.142857	0.333333	0.904762	0.466667	0.230769	0.6	0	0	-0.818182	-0.125	0.166667	0.4	0.2	-0.172414	-0.333333	-0.882353	-0.333333	0.619048	-0.0909091	-0.0769231	0	-0.578947	0.25	0.733333	0	-0.454545	0.0967742	0.411765	0.0285714	0.636364	0.428571	-0.466667	0.692308	0.2	0.25	-0.0714286
			0.384615	-0.2	0	-0.75	0.478261	0.636364	0.111111	-0.351351	0.2	0	-0.896104	0.142857	0.333333	0.904762	0.466667	0.230769	0.6	0	0	-0.818182	-0.125	0.166667	0.4	0.2	-0.172414	-0.333333	-0.882353	-0.333333	0.619048	-0.0909091	-0.0769231	0	-0.578947	0.25	0.733333	0	-0.454545	0.0967742	0.411765	0.0285714	0.636364	0.428571	-0.466667	0.692308	0.2	0.25	-0.0714286
			0.384615	-0.2	0	-0.75	0.478261	0.636364	0.111111	-0.351351	0.2	0	-0.898734	0.142857	0.333333	0.904762	0.466667	0.230769	0.6	0	0	-0.818182	-0.125	0.166667	0.4	0.2	-0.172414	-0.333333	-0.882353	-0.333333	0.619048	-0.0909091	-0.0769231	0	-0.578947	0.25	0.733333	0	-0.454545	0.0967742	0.411765	0.0285714	0.636364	0.428571	-0.466667	0.692308	0.2	0.25	-0.0714286
			0.384615	-0.2	0	-0.75	0.478261	0.636364	0.111111	-0.351351	0.2	0	-0.898734	0.142857	0.333333	0.904762	0.466667	0.230769	0.6	0	0	-0.818182	-0.125	0.166667	0.4	0.2	-0.172414	-0.333333	-0.882353	-0.333333	0.619048	-0.0909091	-0.0769231	0	-0.578947	0.25	0.733333	0	-0.454545	0.0967742	0.411765	0.0285714	0.636364	0.428571	-0.466667	0.692308	0.2	0.25	-0.0714286
			0.384615	-0.2	0	-0.75	0.478261	0.636364	0.111111	-0.351351	0.2	0	-0.9	0.142857	0.333333	0.904762	0.466667	0.230769	0.6	0	0	-0.818182	-0.125	0.166667	0.4	0.2	-0.172414	-0.333333	-0.882353	-0.333333	0.619048	-0.0909091	-0.0769231	0	-0.578947	0.25	0.733333	0	-0.454545	0.0967742	0.411765	0.0285714	0.636364	0.428571	-0.466667	0.692308	0.2	0.25	-0.0714286
			0.384615	-0.2	0	-0.75	0.478261	0.636364	0.111111	-0.351351	0.2	0	-0.902439	0.142857	0.333333	0.904762	0.466667	0.230769	0.6	0	0	-0.833333	-0.125	0.166667	0.4	0.2	-0.172414	-0.333333	-0.882353	-0.333333	0.619048	-0.0909091	-0.0769231	0	-0.578947	0.25	0.733333	0	-0.454545	0.0967742	0.411765	0.0285714	0.636364	0.428571	-0.466667	0.692308	0.2	0.25	-0.0714286
			0.384615	-0.2	0	-0.75	0.478261	0.636364	0.111111	-0.351351	0.2	0	-0.902439	0.142857	0.333333	0.909091	0.466667	0.230769	0.6	0	0	-0.833333	-0.125	0.166667	0.4	0.2	-0.172414	-0.333333	-0.882353	-0.333333	0.619048	-0.0909091	-0.0769231	0	-0.578947	0.25	0.733333	0	-0.454545	0.0967742	0.411765	0.0285714	0.636364	0.428571	-0.466667	0.692308	0.2	0.25	-0.0714286
			0.384615	-0.2	0	-0.75	0.478261	0.636364	0.111111	-0.351351	0.2	0	-0.902439	0.142857	0.333333	0.916667	0.466667	0.230769	0.6	0	0	-0.833333	-0.125	0.166667	0.4	0.2	-0.172414	-0.333333	-0.882353	-0.333333	0.619048	-0.0909091	-0.0769231	0	-0.578947	0.25	0.733333	0	-0.454545	0.0967742	0.411765	0.0285714	0.636364	0.428571	-0.466667	0.692308	0.2	0.25	-0.0714286
			0.384615	-0.2	0	-0.75	0.478261	0.636364	0.111111	-0.351351	0.2	0	-0.902439	0.142857	0.333333	0.916667	0.466667	0.230769	0.6	0	0	-0.833333	-0.125	0.166667	0.4	0.2	-0.172414	-0.333333	-0.882353	-0.333333	0.619048	-0.0909091	-0.0769231	0	-0.578947	0.25	0.733333	0	-0.454545	0.0967742	0.411765	0.0285714	0.636364	0.428571	-0.466667	0.692308	0.2	0.25	-0.0714286
			0.384615	-0.2	0	-0.75	0.478261	0.636364	0.111111	-0.351351	0.2	0	-0.902439	0.142857	0.333333	0.916667	0.466667	0.230769	0.6	0	0	-0.833333	-0.125	0.166667	0.4	0.2	-0.172414	-0.333333	-0.882353	-0.333333	0.619048	-0.0909091	-0.0769231	0	-0.578947	0.25	0.733333	0	-0.454545	0.0967742	0.411765	0.0285714	0.636364	0.428571	-0.466667	0.692308	0.2	0.25	-0.0714286
			0.384615	-0.2	0	-0.75	0.478261	0.636364	0.111111	-0.351351	0.2	0	-0.902439	0.142857	0.333333	0.916667	0.466667	0.230769	0.6	0	0	-0.833333	-0.125	0.166667	0.4	0.2	-0.172414	-0.333333	-0.882353	-0.333333	0.619048	-0.0909091	-0.0769231	0	-0.578947	0.25	0.733333	0	-0.454545	0.0967742	0.411765	0.0285714	0.636364	0.428571	-0.466667	0.692308	0.2	0.25	-0.0714286
			0.384615	-0.2	0	-0.75	0.478261	0.636364	0	-0.351351	0.2	0	-0.902439	0.142857	0.333333	0.916667	0.466667	0.230769	0.6	0	0	-0.833333	-0.125	0.166667	0.4	0.2	-0.172414	-0.333333	-0.882353	-0.333333	0.619048	-0.0909091	-0.0769231	0	-0.578947	0.25	0.733333	0	-0.454545	0.0967742	0.411765	0.0285714	0.636364	0.428571	-0.466667	0.692308	0.2	0.25	-0.0714286
			0.384615	-0.2	0	-0.75	0.478261	0.636364	0	-0.351351	0.2	0	-0.902439	0.142857	0.333333	0.916667	0.466667	0.230769	0.6	0	0	-0.833333	-0.125	0.166667	0.4	0.2	-0.172414	-0.333333	-0.882353	-0.333333	0.619048	-0.0909091	-0.0769231	0	-0.578947	0.25	0.733333	0	-0.454545	0.0967742	0.411765	0.0285714	0.636364	0.428571	-0.466667	0.692308	0.2	0.25	-0.0714286
			0.384615	-0.2	0	-0.75	0.478261	0.636364	0	-0.351351	0.2	0	-0.902439	0.142857	0.333333	0.916667	0.466667	0.230769	0.6	0	0	-0.833333	-0.125	0.166667	0.4	0.2	-0.172414	-0.333333	-0.882353	-0.333333	0.619048	-0.0909091	-0.0769231	0	-0.578947	0.25	0.733333	0	-0.454545	0.0967742	0.411765	0.0285714	0.636364	0.428571	-0.466667	0.692308	0.2	0.25	-0.0714286
			0.384615	-0.2	0	-0.75	0.478261	0.636364	0	-0.351351	0.2	0	-0.902439	0.142857	0.333333	0.916667	0.466667	0.230769	0.6	0	0	-0.833333	-0.125	0.166667	0.4	0.2	-0.172414	-0.333333	-0.882353	-0.333333	0.619048	-0.0909091	-0.0769231	0	-0.578947	0.25	0.733333	0	-0.454545	0.0967742	0.411765	0.0285714	0.636364	0.428571	-0.466667	0.692308	0.2	0.25	-0.0714286
			0.384615	-0.2	0.214286	-0.75	0.478261	0.636364	0	-0.351351	0.2	0	-0.902439	0.142857	0.333333	0.916667	0.466667	0.230769	0.6	0	0	-0.833333	-0.125	0.166667	0.4	0.2	-0.172414	-0.333333	-0.882353	-0.333333	0.619048	-0.0909091	-0.0769231	0	-0.578947	0.25	0.733333	0	-0.454545	0.0967742	0.411765	0.0285714	0.636364	0.428571	-0.466667	0.692308	0.2	0.25	-0.0714286
			0.384615	-0.2	0.2	-0.75	0.478261	0.636364	0	-0.351351	0.2	0	-0.902439	0.142857	0.333333	0.916667	0.529412	0.230769	0.6	0	0	-0.833333	-0.125	0.166667	0.4	0.2	-0.172414	-0.333333	-0.882353	-0.333333	0.619048	-0.0909091	-0.0769231	0	-0.652174	0.25	0.733333	0	-0.454545	0.0967742	0.411765	0.0285714	0.636364	0.428571	-0.466667	0.692308	0.2	0.25	-0.0714286
			0.384615	-0.2	0.0588235	-0.75	0.478261	0.636364	0	-0.351351	0.2	0	-0.902439	0.142857	0.333333	0.916667	0.529412	0.230769	0.6	0	0	-0.833333	-0.125	0.166667	0.4	0.2	-0.172414	-0.333333	-0.882353	-0.333333	0.619048	-0.0909091	-0.0769231	0	-0.714286	0.25	0.733333	0	-0.454545	0.0967742	0.411765	0.0285714	0.636364	0.428571	-0.466667	0.692308	0.2	0.25	-0.0714286
			0.384615	-0.2	0.0588235	-0.75	0.478261	0.636364	0	-0.351351	0.2	0	-0.902439	0.142857	0.333333	0.916667	0.529412	0.230769	0.6	0	0	-0.833333	-0.125	0.166667	0.4	0.2	-0.172414	-0.333333	-0.882353	-0.333333	0.619048	-0.0909091	-0.0769231	0	-0.714286	0.25	0.733333	0	-0.454545	0.0967742	0.411765	0.0285714	0.636364	0.428571	-0.466667	0.692308	0.2	0.25	-0.0714286
			0.384615	-0.2	0.0588235	-0.75	0.478261	0.636364	0	-0.351351	0.2	0	-0.902439	0.142857	0.333333	0.916667	0.368421	0.230769	0.6	0	0	-0.833333	-0.125	0.166667	0.4	0.2	-0.172414	-0.333333	-0.882353	-0.333333	0.619048	-0.0909091	-0.0769231	0	-0.714286	0.25	0.733333	0	-0.454545	0.0967742	0.411765	0.0285714	0.636364	0.428571	-0.466667	0.692308	0.2	0.25	-0.0714286
			0.384615	-0.2	0.0588235	-0.75	0.478261	0.636364	0	-0.351351	0.2	0	-0.902439	0.142857	0.333333	0.916667	0.368421	0.230769	0.6	0	0	-0.833333	-0.125	0.166667	0.4	0.2	-0.172414	-0.333333	-0.882353	-0.333333	0.619048	-0.0909091	-0.0769231	0	-0.714286	0.25	0.733333	0	-0.454545	0.0967742	0.411765	0.0285714	0.636364	0.428571	-0.466667	0.692308	0.2	0.25	-0.0714286
			0.384615	-0.2	0.0588235	-0.75	0.478261	0.636364	0	-0.351351	0.2	0	-0.902439	0.142857	0.333333	0.916667	0.368421	0.230769	0.6	0	0	-0.833333	-0.125	0.166667	0.4	0.2	-0.172414	-0.333333	-0.882353	-0.333333	0.619048	-0.0909091	-0.0769231	0	-0.714286	0.25	0.733333	0	-0.454545	0.0967742	0.411765	0.0285714	0.636364	0.428571	-0.466667	0.692308	0.2	0.25	-0.0714286
			0.384615	-0.2	0.0588235	-0.75	0.478261	0.636364	0	-0.351351	0.2	0	-0.902439	0.142857	0.333333	0.916667	0.368421	0.230769	0.6	0	0	-0.833333	-0.125	0.166667	0.272727	0.2	-0.172414	-0.333333	-0.882353	-0.333333	0.619048	-0.0909091	-0.0769231	0	-0.714286	0.25	0.733333	0	-0.454545	0.0967742	0.411765	0.0285714	0.636364	0.428571	-0.466667	0.692308	0.2	0.25	-0.0714286
			0.384615	-0.2	0.0588235	-0.75	0.478261	0.636364	0	-0.351351	0.2	0	-0.902439	0.142857	0.333333	0.916667	0.368421	0.230769	0.6	0	0	-0.833333	-0.125	0.166667	0.272727	0.2	-0.172414	-0.333333	-0.882353	-0.333333	0.619048	-0.0909091	-0.0769231	0	-0.714286	0.25	0.733333	0	-0.454545	0.0967742	0.411765	0.0285714	0.636364	0.428571	-0.466667	0.692308	0.2	0.25	-0.0714286
			0.384615	-0.2	0.0588235	-0.75	0.478261	0.636364	0	-0.351351	0.2	0	-0.902439	0.142857	0.333333	0.916667	0.368421	0.230769	0.6	0	0	-0.833333	-0.125	0.166667	-0.0666667	0.2	-0.172414	-0.333333	-0.882353	-0.333333	0.619048	-0.0909091	-0.0769231	0	-0.714286	0.25	0.733333	0	-0.454545	0.0967742	0.411765	0.0285714	0.636364	0.428571	-0.466667	0.692308	0.2	0.25	-0.0714286
			0.384615	-0.2	0.0588235	-0.75	0.478261	0.636364	0	-0.351351	0.2	0	-0.902439	0.142857	0.333333	0.916667	0.368421	0.230769	0.6	0	0	-0.833333	-0.125	0.166667	-0.363636	0.2	-0.172414	-0.333333	-0.882353	-0.333333	0.619048	-0.0909091	-0.0769231	0	-0.714286	0.25	0.733333	0	-0.454545	0.0967742	0.411765	0.0285714	0.636364	0.428571	-0.466667	0.692308	0.2	0.25	-0.0714286
			0.384615	-0.2	0.0588235	-0.75	0.478261	0.636364	0	-0.351351	0.2	0	-0.902439	0.142857	0.333333	0.916667	0.368421	0.230769	0.6	0	0	-0.833333	-0.125	0.166667	-0.363636	0.2	-0.172414	-0.333333	-0.882353	-0.333333	0.619048	-0.0909091	-0.0769231	0	-0.714286	0.25	0.733333	0	-0.454545	0.0967742	0.411765	0.0285714	0.636364	0.428571	-0.466667	0.692308	0.2	0.25	-0.0714286
			0.384615	-0.2	0.0588235	-0.75	0.478261	0.636364	0	-0.351351	0.2	0	-0.902439	0.142857	0.333333	0.916667	0.368421	0.230769	0.6	0	0	-0.833333	-0.125	0.166667	-0.363636	0.2	-0.172414	-0.333333	-0.882353	-0.333333	0.619048	-0.0909091	-0.0769231	0	-0.714286	0.25	0.733333	0	-0.454545	0.0967742	0.411765	0.0285714	0.636364	0.428571	-0.466667	0.692308	0.2	0.25	-0.0714286
			0.384615	-0.2	0.0588235	-0.75	0.478261	0.636364	0	-0.351351	0.2	0	-0.902439	0.142857	0.333333	0.916667	0.368421	0.230769	0.6	0	0	-0.833333	-0.125	0.166667	-0.363636	0.2	-0.172414	-0.333333	-0.882353	-0.333333	0.619048	-0.0909091	-0.0769231	0	-0.714286	0.25	0.733333	0	-0.454545	0.0967742	0.411765	0.0285714	0.636364	0.428571	-0.466667	0.692308	0.2	0.25	-0.0714286
			0.384615	-0.2	0.0588235	-0.75	0.478261	0.636364	0	-0.351351	0.2	0	-0.902439	0.142857	0.333333	0.916667	0.368421	0.230769	0.6	0	0	-0.833333	-0.125	0.166667	-0.363636	0.2	-0.172414	-0.333333	-0.882353	-0.333333	0.619048	-0.0909091	-0.0769231	0	-0.714286	0.25	0.733333	0	-0.454545	0.0967742	0.411765	0.0285714	0.636364	0.428571	-0.466667	0.692308	0.2	0.25	-0.0714286
			0.384615	-0.2	0.0588235	-0.75	0.478261	0.636364	0	-0.351351	0.2	0	-0.902439	0.142857	0.333333	0.916667	0.368421	0.230769	0.6	0	0	-0.833333	-0.125	0.166667	-0.363636	0.2	-0.172414	-0.333333	-0.882353	-0.333333	0.619048	-0.0909091	-0.0769231	0	-0.714286	0.25	0.733333	0	-0.454545	0.0967742	0.411765	0.0285714	0.636364	0.428571	-0.466667	0.692308	0.2	0.25	-0.0714286
			0.384615	-0.2	0.0588235	-0.75	0.478261	0.636364	0	-0.351351	0.2	0	-0.902439	0.142857	0.333333	0.916667	0.368421	0.230769	0.6	0	0	-0.833333	-0.125	0.166667	-0.363636	0.2	-0.172414	-0.333333	-0.882353	-0.333333	0.619048	-0.0909091	-0.0769231	0	-0.714286	0.25	0.733333	0	-0.454545	0.0967742	0.411765	0.0285714	0.636364	0.428571	-0.466667	0.692308	0.2	0.25	-0.0714286
			0.384615	-0.2	0.0588235	-0.75	0.478261	0.636364	0	-0.351351	0.2	0	-0.902439	0.142857	0.333333	0.923077	0.368421	0.230769	0.6	0	0	-0.833333	-0.125	0.166667	-0.363636	0.2	-0.172414	-0.333333	-0.882353	-0.333333	0.619048	-0.0909091	-0.0769231	0	-0.714286	0.25	0.733333	0	-0.454545	0.0967742	0.411765	0.0285714	0.636364	0.428571	-0.466667	0.692308	0.2	0.25	-0.0714286
			0.384615	-0.2	0.0588235	-0.75	0.478261	0.636364	0	-0.351351	0.2	0	-0.902439	0.142857	0.333333	0.925926	0.368421	0.230769	0.6	0	0	-0.833333	-0.125	0.166667	-0.363636	0.2	-0.172414	-0.333333	-0.882353	-0.333333	0.619048	-0.0909091	-0.0769231	0	-0.714286	0.25	0.733333	0	-0.454545	0.0967742	0.411765	0.0285714	0.636364	0.428571	-0.466667	0.692308	0.2	0.25	-0.0714286
			0.384615	-0.2	0.0588235	-0.75	0.478261	0.636364	0	-0.351351	0.2	0	-0.902439	0.142857	0.333333	0.925926	0.368421	0.230769	0.6	0	0	-0.833333	-0.125	0.166667	-0.363636	0.2	-0.172414	-0.333333	-0.882353	-0.333333	0.619048	-0.0909091	-0.0769231	0	-0.714286	0.25	0.733333	0	-0.454545	0.0967742	0.411765	0.0285714	0.636364	0.428571	-0.466667	0.692308	0.2	0.25	-0.0714286
			0.384615	-0.2	0.0588235	-0.75	0.478261	0.636364	0	-0.351351	0.2	0	-0.902439	0.142857	0.333333	0.925926	0.368421	0.230769	0.6	0	0	-0.833333	-0.125	0.166667	-0.363636	0.2	-0.172414	-0.333333	-0.882353	-0.333333	0.619048	-0.0909091	-0.0769231	0	-0.714286	0.25	0.733333	0	-0.454545	0.0967742	0.411765	0.0285714	0.636364	0.428571	-0.466667	0.692308	0.2	0.25	-0.0714286
			0.384615	-0.2	0.0588235	-0.75	0.478261	0.636364	0	-0.351351	0.2	0	-0.902439	0.142857	0.333333	0.925926	0.368421	0.230769	0.6	0	0	-0.833333	-0.125	0.166667	-0.363636	0.2	-0.172414	-0.333333	-0.882353	-0.333333	0.619048	-0.0909091	-0.0769231	0	-0.714286	0.25	0.733333	0	-0.454545	0.0967742	0.411765	0.0285714	0.636364	0.428571	-0.466667	0.692308	0.2	0.25	-0.0714286
			0.428571	-0.2	0.0588235	-0.75	0.478261	0.636364	0	-0.351351	0.2	0	-0.902439	0.142857	0.333333	0.925926	0.368421	0.230769	0.6	0	0	-0.833333	-0.125	0.166667	-0.363636	0.2	-0.172414	-0.333333	-0.882353	-0.333333	0.619048	-0.0909091	-0.0769231	0	-0.714286	0.25	0.733333	0	-0.454545	0.0967742	0.411765	0.0285714	0.636364	0.466667	-0.466667	0.692308	0.2	0.25	-0.0714286
			0.483871	-0.2	0.0588235	-0.75	0.478261	0.636364	0	-0.351351	0.2	0	-0.902439	0.142857	0.333333	0.925926	0.368421	0.230769	0.6	0	0	-0.833333	-0.125	0.166667	-0.363636	0.2	-0.172414	-0.333333	-0.882353	-0.333333	0.619048	-0.0909091	-0.0769231	0	-0.714286	0.25	0.733333	0	-0.454545	0.0967742	0.411765	0.0285714	0.636364	0.466667	-0.466667	0.692308	0.2	0.25	-0.0714286
			0.483871	-0.2	0.0588235	-0.75	0.478261	0.636364	0	-0.351351	0.2	0	-0.902439	0.142857	0.333333	0.925926	0.368421	0.230769	0.6	0	0	-0.833333	-0.125	0.166667	-0.363636	0.2	-0.172414	-0.333333	-0.882353	-0.333333	0.619048	-0.0909091	-0.0769231	0	-0.714286	0.25	0.733333	0	-0.454545	0.0967742	0.411765	0.0285714	0.636364	0.466667	-0.466667	0.692308	0.2	0.25	-0.0714286
			0.483871	-0.2	0.0588235	-0.75	0.478261	0.636364	0	-0.351351	0.2	0	-0.902439	0.142857	0.333333	0.925926	0.368421	0.230769	0.6	0	0	-0.833333	-0.125	0.166667	-0.363636	0.2	-0.172414	-0.333333	-0.882353	-0.333333	0.619048	-0.0909091	-0.0769231	0	-0.714286	0.25	0.733333	0	-0.454545	0.0967742	0.411765	0.0285714	0.636364	0.466667	-0.466667	0.692308	0.2	0.25	-0.0714286
			0.4375	-0.2	0.0588235	-0.75	0.478261	0.636364	0	-0.351351	0.2	0	-0.902439	0.142857	0.333333	0.925926	0.368421	0.230769	0.6	0	0	-0.833333	-0.125	0.166667	-0.363636	0.2	-0.172414	-0.333333	-0.882353	-0.333333	0.619048	-0.0909091	-0.0769231	0	-0.714286	0.25	0.733333	0	-0.454545	0.0967742	0.411765	0.0285714	0.636364	0.466667	-0.466667	0.692308	0.2	0.25	-0.0714286
			0.4375	-0.2	0.0588235	-0.75	0.478261	0.636364	0	-0.351351	0.2	0	-0.902439	0.142857	0.333333	0.925926	0.368421	0.230769	0.6	0	0	-0.833333	-0.125	0.166667	-0.363636	0.2	-0.172414	-0.333333	-0.882353	-0.333333	0.619048	-0.0909091	-0.0769231	0	-0.714286	0.25	0.733333	0	-0.454545	0.0967742	0.411765	0.0285714	0.636364	0.466667	-0.466667	0.692308	0.2	0.25	-0.0714286
			0.4375	-0.2	0.0588235	-0.75	0.478261	0.636364	0	-0.351351	0.2	0	-0.902439	0.142857	0.333333	0.925926	0.368421	0.230769	0.6	0	0	-0.833333	-0.125	0.166667	-0.363636	0.2	-0.172414	-0.333333	-0.882353	-0.333333	0.619048	-0.0909091	-0.0769231	0	-0.714286	0.25	0.733333	0	-0.454545	0.0967742	0.411765	0.0285714	0.636364	0.466667	-0.466667	0.692308	0.2	0.25	-0.0714286
			0.4375	-0.2	0.0588235	-0.75	0.478261	0.636364	0	-0.351351	0.2	0	-0.902439	0.142857	0.333333	0.925926	0.368421	0.230769	0.6	0	0	-0.833333	-0.125	0.166667	-0.363636	0.2	-0.172414	-0.333333	-0.882353	-0.333333	0.619048	-0.0909091	-0.0769231	0	-0.714286	0.25	0.733333	0	-0.454545	0.0967742	0.411765	0.0285714	0.636364	0.466667	-0.466667	0.692308	0.2	0.25	-0.0714286
			0.4375	-0.2	0.0588235	-0.75	0.478261	0.636364	0	-0.351351	0.2	0	-0.902439	0.142857	0.333333	0.925926	0.368421	0.230769	0.6	0	0	-0.833333	-0.125	0.166667	-0.363636	0.2	-0.172414	-0.333333	-0.882353	-0.333333	0.619048	-0.0909091	-0.0769231	0	-0.714286	0.25	0.733333	0	-0.454545	0.0967742	0.411765	0.0285714	0.636364	0.466667	-0.466667	0.692308	0.2	0.25	-0.0714286
			0.4375	-0.2	0.0588235	-0.75	0.478261	0.636364	0	-0.351351	0.2	0	-0.902439	0.142857	0.333333	0.925926	0.368421	0.230769	0.6	0	0	-0.833333	-0.125	0.166667	-0.363636	0.2	-0.172414	-0.333333	-0.882353	-0.333333	0.619048	-0.0909091	-0.0769231	0	-0.5	0.25	0.733333	0	-0.454545	0.0967742	0.411765	0.0285714	0.636364	0.466667	-0.466667	0.692308	0.2	0.25	-0.0714286
			0.4375	-0.2	0.0588235	-0.75	0.478261	0.636364	0	-0.351351	0.2	0	-0.902439	0.142857	0.333333	0.925926	0.368421	0.230769	0.6	0	0	-0.833333	-0.125	0.166667	-0.363636	0.2	-0.172414	-0.333333	-0.882353	-0.333333	0.619048	-0.0909091	-0.0769231	0	-0.5	0.25	0.733333	0	-0.454545	0.0967742	0.411765	0.0285714	0.636364	0.466667	-0.466667	0.692308	0.2	0.25	-0.0714286
			0.4375	-0.2	0.0588235	-0.75	0.478261	0.636364	0	-0.351351	0.2	0	-0.902439	0.142857	0.333333	0.925926	0.368421	0.230769	0.6	0	0	-0.833333	-0.125	0.166667	-0.363636	0.2	-0.172414	-0.333333	-0.882353	-0.333333	0.619048	-0.0909091	-0.0769231	0	-0.5	0.25	0.733333	0	-0.454545	0.0967742	0.411765	0.0285714	0.636364	0.466667	-0.466667	0.692308	0.2	0.25	-0.0714286
			0.4375	-0.2	0.0588235	-0.75	0.478261	0.636364	0	-0.351351	0.2	0	-0.902439	0.142857	0.333333	0.925926	0.368421	0.230769	0.6	0	0	-0.833333	-0.125	0.166667	-0.363636	0.2	-0.172414	-0.333333	-0.882353	-0.333333	0.619048	-0.0909091	-0.0769231	0	-0.5	0.25	0.733333	0	-0.454545	0.0967742	0.411765	0.0285714	0.636364	0.466667	-0.466667	0.692308	0.2	0.25	-0.0714286
			0.4375	-0.2	0.0588235	-0.75	0.478261	0.636364	0	-0.351351	0.2	0	-0.902439	0.142857	0.333333	0.925926	0.368421	0.230769	0.6	0	0	-0.692308	-0.125	0.166667	-0.363636	0.2	-0.172414	-0.333333	-0.882353	-0.333333	0.619048	-0.0909091	-0.0769231	0	-0.5	0.25	0.733333	0	-0.454545	0.0967742	0.411765	0.0285714	0.636364	0.466667	-0.466667	0.692308	0.2	0.25	-0.0714286
			0.4375	-0.2	0.0588235	-0.75	0.478261	0.636364	0	-0.351351	0.2	0	-0.902439	0.142857	0.333333	0.925926	0.368421	0.230769	0.6	0	0	-0.375	-0.125	0.166667	-0.363636	0.2	-0.172414	-0.333333	-0.882353	-0.333333	0.619048	-0.0909091	-0.0769231	0	-0.5	0.25	0.733333	0	-0.454545	0.0967742	0.411765	0.0285714	0.636364	0.466667	-0.466667	0.692308	0.2	0.25	-0.0714286
			0.4375	-0.2	0.0588235	-0.75	0.478261	0.636364	0	-0.351351	0.2	0	-0.902439	0.142857	0.333333	0.925926	0.368421	0.230769	0.6	0	0	-0.375	-0.125	0.166667	-0.363636	0.2	-0.172414	-0.333333	-0.882353	-0.333333	0.619048	-0.0909091	-0.0769231	0	-0.5	0.25	0.733333	0	-0.454545	0.0967742	0.411765	0.0285714	0.636364	0.466667	-0.466667	0.692308	0.2	0.25	0.117647
			0.4375	-0.2	0.0588235	-0.75	0.478261	0.636364	0	-0.351351	0.2	0	-0.902439	0.142857	0.333333	0.925926	0.368421	0.230769	0.6	0	0	-0.375	-0.125	0.166667	-0.363636	0.2	-0.172414	-0.333333	-0.882353	-0.333333	0.619048	-0.0909091	-0.0769231	0	-0.5	0.25	0.733333	0	-0.454545	0.0967742	0.411765	0.0285714	0.636364	0.466667	-0.466667	0.692308	0.2	0.25	0.166667
			0.4375	-0.2	0.0588235	-0.75	0.478261	0.636364	0	-0.351351	0.2	0	-0.902439	0.142857	0.333333	0.925926	0.368421	0.230769	0.6	0	0	-0.375	-0.125	0.166667	-0.363636	0.2	-0.172414	-0.333333	-0.882353	-0.333333	0.619048	-0.0909091	-0.0769231	0	-0.411765	0.25	0.733333	0	-0.454545	0.0967742	0.411765	0.0285714	0.636364	0.466667	-0.466667	0.692308	0.2	0.25	0.285714
			0.4375	-0.2	0.0588235	-0.75	0.478261	0.636364	0	-0.351351	0.2	0	-0.902439	0.142857	0.333333	0.925926	0.368421	0.230769	0.6	0	0	-0.375	-0.125	0.166667	-0.363636	0.2	-0.172414	-0.333333	-0.882353	-0.333333	0.619048	-0.0909091	-0.0769231	0	-0.411765	0.25	0.733333	0	-0.454545	0.0967742	0.411765	0.0285714	0.636364	0.466667	-0.466667	0.692308	0.2	0.25	0.302326
			0.4375	-0.2	0.0588235	-0.75	0.478261	0.636364	0	-0.351351	0.2	0	-0.902439	0.142857	0.333333	0.925926	0.368421	0.230769	0.6	0	0	-0.375	-0.125	0.166667	-0.363636	0.2	-0.172414	-0.333333	-0.882353	-0.333333	0.619048	-0.0909091	-0.0769231	0	-0.411765	0.25	0.733333	0	-0.454545	0.0967742	0.411765	0.0285714	0.636364	0.466667	-0.466667	0.692308	0.2	0.25	0.302326
			0.4375	-0.2	0.0588235	-0.75	0.478261	0.636364	0	-0.351351	0.2	0	-0.902439	0.142857	0.333333	0.925926	0.368421	0.230769	0.6	0	0	-0.375	-0.125	0.166667	-0.363636	0.2	-0.172414	-0.333333	-0.882353	-0.333333	0.619048	-0.0909091	-0.0769231	0	-0.411765	0.25	0.733333	0	-0.454545	0.0967742	0.411765	0.0285714	0.636364	0.466667	-0.466667	0.692308	0.2	0.25	0.302326
			0.4375	-0.2	0.0588235	-0.75	0.478261	0.636364	0	-0.351351	0.2	0	-0.902439	0.142857	0.333333	0.925926	0.368421	0.230769	0.6	0	0	-0.375	-0.125	0.166667	-0.363636	0.2	-0.172414	-0.333333	-0.882353	-0.333333	0.619048	-0.0909091	-0.0769231	0	-0.411765	0.25	0.733333	0	-0.454545	0.0967742	0.411765	0.0285714	0.636364	0.466667	-0.466667	0.692308	0.2	0.25	0.302326
			0.4375	-0.2	0.0588235	-0.75	0.478261	0.636364	0	-0.351351	0.2	0	-0.902439	0.142857	0.333333	0.925926	0.368421	0.230769	0.6	0	0	-0.375	-0.125	0.166667	-0.363636	0.2	-0.172414	-0.333333	-0.882353	-0.333333	0.619048	-0.0909091	-0.0769231	0	-0.411765	0.25	0.733333	0	-0.454545	0.0967742	0.411765	0.0285714	0.636364	0.466667	-0.466667	0.692308	0.2	0.25	0.302326
			0.4375	-0.2	0.0588235	-0.75	0.478261	0.636364	0	-0.351351	0.2	0	-0.902439	0.142857	0.333333	0.925926	0.368421	0.230769	0.6	0	0	-0.375	-0.125	0.166667	-0.363636	0.2	-0.172414	-0.333333	-0.882353	-0.333333	0.619048	-0.0909091	-0.0769231	0	-0.411765	0.25	0.733333	0	-0.454545	0.0967742	0.411765	0.0285714	0.636364	0.466667	-0.466667	0.692308	0.2	0.25	0.302326
			0.4375	-0.2	0.0588235	-0.75	0.478261	0.636364	0	-0.351351	0.2	0	-0.902439	0.142857	0.333333	0.925926	0.368421	0.230769	0.6	0	0	-0.375	-0.125	0.166667	-0.363636	0.2	-0.172414	-0.333333	-0.882353	-0.333333	0.619048	-0.0909091	-0.0769231	0	-0.411765	0.25	0.733333	0	-0.454545	0.0967742	0.411765	0.0285714	0.636364	0.466667	-0.466667	0.692308	0.2	0.25	0.302326
			0.4375	-0.2	0.0588235	-0.75	0.478261	0.636364	0	-0.351351	0.2	0	-0.902439	0.142857	0.333333	0.925926	0.368421	0.230769	0.6	0	0	-0.375	-0.125	0.166667	-0.363636	0.2	-0.172414	-0.333333	-0.882353	-0.333333	0.619048	-0.0909091	-0.0769231	0	-0.411765	0.25	0.733333	0	-0.454545	0.0967742	0.411765	0.0285714	0.636364	0.466667	-0.466667	0.692308	0.2	0.25	0.302326
			0.4375	-0.2	0.0588235	-0.75	0.478261	0.636364	0	-0.351351	0.2	0	-0.902439	0.142857	0.333333	0.925926	0.368421	0.230769	0.6	0	0	-0.375	-0.125	0.166667	-0.363636	0.2	-0.172414	-0.333333	-0.882353	-0.333333	0.619048	-0.0909091	-0.0769231	0	-0.411765	0.25	0.733333	0	-0.454545	0.0967742	0.411765	0.0285714	0.636364	0.466667	-0.466667	0.692308	0.2	0.25	0.302326
			0.4375	-0.2	0.0588235	-0.75	0.478261	0.636364	0	-0.351351	0.2	0	-0.902439	0.142857	0.333333	0.925926	0.368421	0.230769	0.6	0	0	-0.375	-0.125	0.166667	-0.363636	0.2	-0.172414	-0.333333	-0.882353	-0.333333	0.619048	-0.0909091	-0.0769231	0	-0.411765	0.25	0.733333	0	-0.454545	0.0967742	0.411765	0.0285714	0.636364	0.466667	-0.466667	0.692308	0.2	0.25	0.302326
			0.4375	-0.2	0.0588235	-0.75	0.478261	0.636364	0	-0.351351	0.2	0	-0.902439	0.142857	0.333333	0.925926	0.368421	0.230769	0.6	0	0	-0.375	-0.125	0.166667	-0.363636	0.0909091	-0.172414	-0.333333	-0.882353	-0.333333	0.619048	-0.0909091	-0.0769231	0	-0.411765	0.25	0.733333	0	-0.454545	0.0967742	0.411765	0.0285714	0.636364	0.466667	-0.466667	0.692308	0.2	0.25	0.302326
			0.4375	-0.2	0.0588235	-0.75	0.478261	0.636364	0	-0.351351	0.2	0	-0.902439	0.142857	0.333333	0.925926	0.368421	0.230769	0.6	0	0	-0.375	-0.125	0.166667	-0.363636	0.0909091	-0.172414	-0.333333	-0.882353	-0.333333	0.619048	-0.0909091	-0.0769231	0	-0.411765	0.25	0.733333	0	-0.454545	0.0967742	0.411765	0.0285714	0.636364	0.466667	-0.466667	0.692308	0.2	0.25	0.302326
			0.4375	-0.2	0.0588235	-0.75	0.478261	0.636364	0	-0.351351	0.2	0	-0.902439	0.142857	0.333333	0.925926	0.368421	0.230769	0.6	0	0	-0.375	-0.125	0.166667	-0.363636	0.0909091	-0.172414	-0.333333	-0.882353	-0.333333	0.619048	-0.0909091	-0.0769231	0	-0.411765	0.25	0.733333	0	-0.454545	0.0967742	0.411765	0.0285714	0.636364	0.466667	-0.466667	0.692308	0.2	0.25	0.302326
			0.4375	-0.2	0.0588235	-0.75	0.478261	0.636364	0	-0.351351	0.2	0	-0.902439	0.142857	0.333333	0.925926	0.368421	0.230769	0.6	0	0	-0.375	-0.125	0.166667	-0.363636	0.0909091	-0.172414	-0.333333	-0.882353	-0.333333	0.619048	-0.0909091	-0.0769231	0	-0.411765	0.25	0.733333	0	-0.454545	0.0967742	0.411765	0.0285714	0.636364	0.466667	-0.466667	0.692308	0.2	0.25	0.302326
			0.4375	-0.2	0.0588235	-0.75	0.478261	0.636364	0	-0.351351	0.2	0	-0.902439	0.142857	0.333333	0.925926	0.368421	0.230769	0.6	0	0	-0.375	-0.125	0.166667	-0.363636	0.0909091	-0.172414	-0.333333	-0.882353	-0.333333	0.619048	-0.0909091	-0.0769231	0	-0.411765	0.25	0.733333	0	-0.454545	0.0967742	0.411765	0.0285714	0.636364	0.466667	-0.466667	0.692308	0.2	0.25	0.302326
			0.4375	-0.2	0.0588235	-0.75	0.478261	0.636364	0	-0.351351	0.2	0	-0.902439	0.142857	0.333333	0.925926	0.368421	0.230769	0.6	0	0	-0.375	-0.125	0.166667	-0.363636	0.0909091	-0.172414	-0.333333	-0.882353	-0.333333	0.619048	-0.0909091	-0.0769231	0	-0.411765	0.25	0.733333	0	-0.454545	0.0967742	0.411765	0.0285714	0.636364	0.466667	-0.466667	0.692308	0.2	0.25	0.302326
			0.4375	-0.2	0.0588235	-0.75	0.478261	0.636364	0	-0.282051	0.2	0	-0.902439	0.142857	0.333333	0.925926	0.368421	0.230769	0.6	0	0	-0.375	-0.125	0.166667	-0.363636	0.0909091	-0.172414	-0.333333	-0.882353	-0.333333	0.619048	-0.0909091	-0.0769231	0	-0.411765	0.25	0.733333	0	-0.454545	0.0967742	0.411765	0.0285714	0.636364	0.466667	-0.466667	0.692308	0.2	0.25	0.302326
			0.4375	-0.2	0.0588235	-0.75	0.478261	0.636364	0	-0.25	0.2	0	-0.902439	0.142857	0.333333	0.925926	0.368421	0.230769	0.6	0	0	-0.375	-0.125	0.166667	-0.363636	0.0909091	-0.172414	-0.333333	-0.882353	-0.333333	0.619048	-0.166667	-0.0769231	0	-0.411765	0.25	0.733333	0	-0.454545	0.0967742	0.411765	0.0285714	0.636364	0.466667	-0.466667	0.692308	0.2	0.25	0.302326
			0.4375	-0.2	0.0588235	-0.75	0.478261	0.636364	0	-0.25	0.2	0	-0.902439	0.142857	0.333333	0.925926	0.368421	0.230769	0.6	0	0	-0.375	-0.125	0.166667	-0.363636	0.0909091	-0.172414	-0.333333	-0.882353	-0.333333	0.619048	-0.166667	-0.0769231	0	-0.411765	0.25	0.733333	0	-0.454545	0.0967742	0.411765	0.0285714	0.636364	0.466667	-0.466667	0.692308	0.2	0.25	0.302326
			0.4375	-0.2	0.0588235	-0.75	0.478261	0.636364	0	-0.25	0.2	0	-0.902439	0.142857	0.333333	0.925926	0.368421	0.230769	0.6	0	0	-0.375	-0.125	0.166667	-0.363636	0.0909091	-0.172414	-0.333333	-0.882353	-0.333333	0.619048	-0.166667	-0.0769231	0	-0.411765	0.25	0.733333	0	-0.454545	0.0967742	0.411765	0.0285714	0.636364	0.466667	-0.466667	0.692308	0.2	0.25	0.302326
			0.4375	-0.2	0.0588235	-0.75	0.478261	0.636364	0	-0.25	0.2	0	-0.902439	0.142857	0.333333	0.925926	0.368421	0.230769	0.6	0	0	-0.375	-0.125	0.166667	-0.363636	0.0909091	-0.172414	-0.333333	-0.882353	-0.333333	0.619048	-0.166667	-0.0769231	0	-0.411765	0.25	0.733333	0	-0.454545	0.0967742	0.411765	0.0285714	0.636364	0.466667	-0.466667	0.692308	0.2	0.25	0.302326
			0.4375	-0.2	0.0588235	-0.75	0.478261	0.636364	0	-0.25	0.2	0	-0.902439	0.142857	0.333333	0.925926	0.368421	0.230769	0.6	0	0	-0.375	-0.125	0.166667	-0.363636	0.0909091	-0.172414	-0.333333	-0.882353	-0.333333	0.619048	-0.166667	-0.0769231	0	-0.411765	0.25	0.733333	0	-0.454545	0.0967742	0.411765	0.0285714	0.636364	0.466667	-0.466667	0.692308	0.2	0.25	0.302326
			0.4375	-0.2	0.0588235	-0.75	0.478261	0.636364	0	-0.25	0.2	0	-0.902439	0.142857	0.333333	0.925926	0.368421	0.230769	0.6	0	0	-0.375	-0.125	0.166667	-0.363636	0.0909091	-0.172414	-0.333333	-0.882353	-0.333333	0.619048	-0.166667	-0.0769231	0	-0.411765	0.25	0.733333	0	-0.454545	0.0967742	0.411765	0.0285714	0.636364	0.466667	-0.466667	0.692308	0.2	0.25	0.302326
			0.4375	-0.2	0.0588235	-0.75	0.478261	0.636364	0	-0.25	0.2	0	-0.902439	0.142857	0.333333	0.925926	0.368421	0.230769	0.6	0	0	-0.375	-0.125	0.166667	-0.363636	0.0909091	-0.172414	-0.333333	-0.882353	-0.333333	0.619048	-0.166667	-0.0769231	0	-0.411765	0.25	0.733333	0	-0.454545	0.0967742	0.411765	0.0285714	0.636364	0.466667	-0.466667	0.692308	0.2	0.25	0.302326
			0.4375	-0.2	0.0588235	-0.75	0.478261	0.636364	0	-0.25	0.2	0	-0.902439	0.142857	0.333333	0.925926	0.368421	0.230769	0.6	0	0	-0.375	-0.125	0.166667	-0.363636	0.0909091	-0.172414	-0.333333	-0.882353	-0.333333	0.619048	-0.166667	-0.0769231	0	-0.411765	0.25	0.733333	0	-0.454545	0.0967742	0.411765	0.0285714	0.636364	0.466667	-0.466667	0.692308	0.2	0.25	0.302326
			0.4375	-0.2	0.0588235	-0.75	0.478261	0.636364	0	-0.25	0.2	0	-0.902439	0.142857	0.333333	0.925926	0.368421	0.230769	0.6	0	0	-0.375	-0.125	0.166667	-0.363636	0.0909091	-0.172414	-0.333333	-0.882353	-0.333333	0.619048	-0.166667	-0.0769231	0	-0.411765	0.25	0.733333	0	-0.454545	0.0967742	0.411765	0.0285714	0.636364	0.466667	-0.466667	0.692308	0.2	0.25	0.302326
			0.4375	-0.2	0.0588235	-0.75	0.478261	0.636364	0	-0.25	0.2	0	-0.902439	0.142857	0.333333	0.925926	0.368421	0.230769	0.6	0	0	-0.375	-0.125	0.166667	-0.363636	0.0909091	-0.172414	-0.333333	-0.882353	-0.333333	0.619048	-0.166667	-0.0769231	0	-0.411765	0.25	0.733333	0	-0.454545	0.0967742	0.411765	0.0285714	0.636364	0.466667	-0.466667	0.692308	0.2	0.25	0.302326
			0.4375	-0.2	0.0588235	-0.75	0.478261	0.636364	0	-0.25	0.2	0	-0.902439	0.142857	0.333333	0.925926	0.368421	0.230769	0.6	0	0	-0.375	-0.125	0.166667	-0.363636	0.0909091	-0.172414	-0.333333	-0.882353	-0.333333	0.619048	-0.166667	-0.0769231	0	-0.411765	0.25	0.733333	0	-0.454545	0.0967742	0.411765	0.0285714	0.636364	0.466667	-0.466667	0.692308	0.2	0.25	0.302326
			0.4375	-0.2	0.0588235	-0.75	0.478261	0.636364	0	-0.25	0.2	0	-0.902439	0.142857	0.333333	0.925926	0.368421	0.230769	0.6	0	0	-0.375	-0.125	0.166667	-0.363636	0.0909091	-0.172414	-0.333333	-0.882353	-0.333333	0.619048	-0.166667	-0.0769231	0	-0.411765	0.25	0.733333	0	-0.454545	0.0967742	0.411765	0.0285714	0.636364	0.466667	-0.466667	0.692308	0.2	0.25	0.302326
			0.4375	-0.2	0.0588235	-0.75	0.478261	0.636364	0	-0.25	0.2	0	-0.902439	0.142857	0.333333	0.925926	0.368421	0.230769	0.6	0	0	-0.375	-0.125	0.166667	-0.363636	0.0909091	-0.172414	-0.333333	-0.882353	-0.333333	0.619048	-0.166667	-0.0769231	0	-0.411765	0.25	0.733333	0	-0.454545	0.0967742	0.411765	0.0285714	0.636364	0.466667	-0.466667	0.692308	0.2	0.25	0.302326
			0.4375	-0.2	0.0588235	-0.75	0.478261	0.636364	0	-0.25	0.2	0	-0.902439	0.142857	0.333333	0.925926	0.368421	0.230769	0.6	0	0	-0.375	-0.125	0.166667	-0.363636	0.0909091	-0.172414	-0.333333	-0.882353	-0.333333	0.619048	-0.166667	-0.0769231	0	-0.411765	0.25	0.733333	0	-0.454545	0.0967742	0.411765	0.0285714	0.636364	0.466667	-0.466667	0.692308	0.2	0.25	0.302326
			0.4375	-0.2	0.0588235	-0.75	0.478261	0.636364	0	-0.25	0.2	0	-0.902439	0.142857	0.333333	0.925926	0.368421	0.230769	0.6	0	0	-0.375	-0.125	0.166667	-0.363636	0.0909091	-0.172414	-0.333333	-0.882353	-0.333333	0.619048	-0.166667	-0.0769231	0	-0.411765	0.25	0.733333	0	-0.454545	0.0967742	0.411765	0.0285714	0.636364	0.466667	-0.466667	0.692308	0.2	0.25	0.302326
			0.4375	-0.2	0.0588235	-0.75	0.478261	0.636364	0	-0.25	0.2	0	-0.902439	0.142857	0.333333	0.925926	0.368421	0.230769	0.6	0	0	-0.375	-0.125	0.166667	-0.363636	0.0909091	-0.172414	-0.333333	-0.882353	-0.333333	0.619048	-0.166667	-0.0769231	0	-0.411765	0.25	0.733333	0	-0.454545	0.0967742	0.411765	0.0285714	0.636364	0.466667	-0.466667	0.692308	0.2	0.25	0.302326
			0.4375	-0.2	0.0588235	-0.75	0.478261	0.636364	0	-0.25	0.2	0	-0.902439	0.142857	0.333333	0.925926	0.368421	0.230769	0.6	0	0	-0.375	-0.125	0.166667	-0.363636	0.0909091	-0.172414	-0.333333	-0.882353	-0.333333	0.619048	-0.166667	-0.0769231	0	-0.411765	0.25	0.733333	0	-0.454545	0.0967742	0.411765	0.0285714	0.636364	0.466667	-0.466667	0.692308	0.2	0.25	0.302326
			0.4375	-0.2	0.0588235	-0.75	0.478261	0.636364	0	-0.25	0.2	0	-0.902439	0.142857	0.333333	0.925926	0.368421	0.230769	0.6	0	0	-0.375	-0.125	0.166667	-0.363636	0.0909091	-0.172414	-0.333333	-0.882353	-0.333333	0.619048	-0.166667	-0.0769231	0	-0.411765	0.25	0.733333	0	-0.454545	0.0967742	0.411765	0.0285714	0.636364	0.466667	-0.466667	0.692308	0.2	0.25	0.302326
			0.4375	-0.2	0.0588235	-0.75	0.478261	0.636364	0	-0.25	0.2	0	-0.902439	0.142857	0.333333	0.925926	0.368421	0.230769	0.6	0	0	-0.375	-0.125	0.166667	-0.363636	0.0909091	-0.172414	-0.333333	-0.882353	-0.333333	0.619048	-0.166667	-0.0769231	0	-0.411765	0.25	0.733333	0	-0.454545	0.0967742	0.411765	0.0285714	0.636364	0.466667	-0.466667	0.692308	0.2	0.25	0.302326
			0.4375	-0.2	0.0588235	-0.75	0.478261	0.636364	0	-0.25	0.2	0	-0.902439	0.142857	0.333333	0.925926	0.368421	0.230769	0.6	0	0	-0.375	-0.125	0.166667	-0.363636	0.0909091	-0.172414	-0.333333	-0.882353	-0.333333	0.619048	-0.166667	-0.0769231	0	-0.411765	0.25	0.733333	0	-0.454545	0.0967742	0.411765	0.0285714	0.636364	0.466667	-0.466667	0.692308	0.2	0.25	0.302326
			0.4375	-0.2	0.0588235	-0.75	0.478261	0.636364	0	-0.25	0.2	0	-0.902439	0.142857	0.333333	0.925926	0.368421	0.230769	0.6	0	0	-0.375	-0.125	0.166667	-0.363636	0.0909091	-0.172414	-0.333333	-0.882353	-0.333333	0.619048	-0.166667	-0.0769231	0	-0.411765	0.25	0.733333	0	-0.454545	0.0967742	0.411765	0.0285714	0.636364	0.466667	-0.466667	0.692308	0.2	0.25	0.302326
			0.4375	-0.2	0.0588235	-0.75	0.478261	0.636364	0	-0.25	0.2	0	-0.902439	0.142857	0.333333	0.925926	0.368421	0.230769	0.6	0	0	-0.375	-0.125	0.166667	-0.363636	0.0909091	-0.172414	-0.333333	-0.882353	-0.333333	0.619048	-0.166667	-0.0769231	0	-0.411765	0.2	0.733333	0	-0.454545	0.0967742	0.411765	0.0285714	0.636364	0.466667	-0.466667	0.692308	0.2	0.25	0.302326
			0.4375	-0.2	0.0588235	-0.75	0.478261	0.636364	0	-0.25	0.2	0	-0.902439	0.142857	0.333333	0.925926	0.368421	0.230769	0.6	0	0	-0.375	-0.125	0.166667	-0.363636	0.0909091	-0.172414	-0.333333	-0.882353	-0.333333	0.619048	-0.166667	-0.0769231	0	-0.411765	0.2	0.733333	0	-0.454545	0.0967742	0.411765	0.0285714	0.636364	0.466667	-0.466667	0.692308	0.2	0.25	0.302326
			0.4375	-0.2	0.0588235	-0.75	0.478261	0.636364	0	-0.25	0.2	0	-0.902439	0.142857	0.333333	0.925926	0.368421	0.230769	0.6	0	0	-0.375	-0.125	0.166667	-0.363636	0.0909091	-0.172414	-0.333333	-0.882353	-0.333333	0.619048	-0.166667	-0.0769231	0	-0.411765	0.2	0.733333	0	-0.454545	0.0967742	0.411765	0.0285714	0.636364	0.466667	-0.466667	0.692308	0.2	0.25	0.302326
			0.4375	-0.2	0.0588235	-0.75	0.478261	0.636364	0	-0.25	0.2	0	-0.902439	0.142857	0.333333	0.925926	0.368421	0.230769	0.6	0	0	-0.375	-0.125	0.166667	-0.363636	0.0909091	-0.172414	-0.333333	-0.882353	-0.333333	0.619048	-0.166667	-0.0769231	0	-0.411765	0.2	0.733333	0	-0.454545	0.0967742	0.411765	0.0285714	0.636364	0.466667	-0.466667	0.692308	0.2	0.25	0.302326
			0.4375	-0.2	0.0588235	-0.75	0.478261	0.636364	0	-0.25	0.2	0	-0.902439	0.142857	0.333333	0.925926	0.368421	0.230769	0.6	0	0	-0.375	-0.125	0.166667	-0.363636	0.0909091	-0.172414	-0.333333	-0.882353	-0.333333	0.619048	-0.166667	-0.0769231	0	-0.411765	0.2	0.733333	0	-0.454545	0.0967742	0.411765	0.0285714	0.636364	0.466667	-0.466667	0.692308	0.2	0.25	0.302326
			0.4375	-0.2	0.0588235	-0.75	0.478261	0.636364	0	-0.25	0.2	0	-0.902439	0.142857	0.333333	0.925926	0.368421	0.230769	0.6	0	0	-0.375	-0.125	0.166667	-0.363636	0.0909091	-0.172414	-0.333333	-0.894737	-0.333333	0.619048	-0.166667	-0.0769231	0	-0.411765	0.2	0.733333	0	-0.454545	0.0967742	0.411765	0.0285714	0.636364	0.466667	-0.466667	0.692308	0.2	0.25	0.302326
			0.4375	-0.2	0.0588235	-0.75	0.478261	0.636364	0	-0.25	0.2	0	-0.902439	0.142857	0.333333	0.925926	0.368421	0.230769	0.6	0	0	-0.375	-0.125	0.166667	-0.363636	0.0909091	-0.172414	-0.333333	-0.894737	-0.333333	0.619048	-0.166667	-0.0769231	0	-0.411765	0.2	0.733333	0	-0.454545	0.0625	0.411765	0	0.636364	0.466667	-0.466667	0.692308	0.2	0.25	0.302326
			0.4375	-0.2	0.0588235	-0.75	0.478261	0.636364	0	-0.25	0.2	0	-0.902439	0.142857	0.333333	0.925926	0.368421	0.230769	0.6	0	0	-0.375	-0.125	0.166667	-0.363636	0.0909091	-0.172414	-0.333333	-0.894737	-0.333333	0.619048	-0.166667	-0.0769231	0	-0.411765	0.2	0.733333	0	-0.5	0.0625	0.411765	-0.1	0.636364	0.466667	-0.466667	0.692308	0.2	0.25	0.302326
			0.4375	-0.2	0.0588235	-0.75	0.478261	0.636364	0	-0.25	0.2	0	-0.902439	0.142857	0.333333	0.925926	0.368421	0.230769	0.6	0	0	-0.375	-0.125	0.166667	-0.363636	0.0909091	-0.172414	-0.333333	-0.894737	-0.333333	0.619048	-0.166667	-0.0769231	0	-0.411765	0.2	0.733333	0	-0.5	0.0625	0.411765	-0.181818	0.636364	0.466667	-0.466667	0.692308	0.2	0.25	0.302326
			0.4375	-0.2	0.0588235	-0.75	0.478261	0.636364	0	-0.25	0.2	0	-0.902439	0.142857	0.333333	0.925926	0.368421	0.230769	0.6	0	0	-0.375	-0.125	0.166667	-0.363636	0.0909091	-0.172414	-0.333333	-0.894737	-0.333333	0.619048	-0.166667	-0.0769231	0	-0.411765	0.2	0.733333	0	-0.5	0.0625	0.411765	-0.25	0.636364	0.466667	-0.466667	0.692308	0.2	0.25	0.302326
			0.4375	-0.2	0.0588235	-0.75	0.478261	0.636364	0	-0.25	0.2	0	-0.902439	0.142857	0.333333	0.925926	0.368421	0.230769	0.6	0	0	-0.375	-0.125	0.166667	-0.363636	0.0909091	-0.172414	-0.333333	-0.894737	-0.333333	0.619048	-0.166667	-0.0769231	0	-0.411765	0.2	0.733333	0	-0.5	0.0625	0.411765	-0.25	0.666667	0.466667	-0.466667	0.692308	0.2	0.25	0.302326
			0.4375	-0.2	0.0588235	-0.75	0.478261	0.636364	0	-0.25	0.2	0	-0.902439	0.142857	0.333333	0.925926	0.368421	0.230769	0.6	0	0	-0.375	-0.125	0.166667	-0.363636	0.0909091	-0.172414	-0.333333	-0.894737	-0.333333	0.619048	-0.166667	-0.0769231	0	-0.411765	0.2	0.733333	0	-0.5	0.0625	0.411765	-0.265306	0.692308	0.466667	-0.466667	0.692308	0.2	0.25	0.302326
			0.4375	-0.2	0.0588235	-0.75	0.478261	0.636364	0	-0.25	0.2	0	-0.902439	0.142857	0.333333	0.925926	0.368421	0.230769	0.6	0	0	-0.375	-0.125	0.166667	-0.363636	0.0909091	-0.172414	-0.333333	-0.894737	-0.333333	0.619048	-0.166667	-0.0769231	0	-0.411765	0.2	0.733333	0	-0.5	0.0625	0.411765	-0.265306	0.703704	0.466667	-0.466667	0.692308	0.2	0.25	0.302326
			0.4375	-0.2	0.0588235	-0.75	0.478261	0.636364	0	-0.25	0.2	0	-0.902439	0.142857	0.333333	0.925926	0.368421	0.230769	0.6	0	0	-0.375	-0.125	0.166667	-0.363636	0.0909091	-0.172414	-0.333333	-0.894737	-0.333333	0.619048	-0.166667	-0.0769231	0	-0.411765	0.2	0.733333	0	-0.5	0.0625	0.411765	-0.265306	0.703704	0.466667	-0.466667	0.692308	0.2	0.25	0.302326
			0.4375	-0.2	0.0588235	-0.75	0.478261	0.636364	0	-0.25	0.2	0	-0.902439	0.142857	0.333333	0.925926	0.368421	0.230769	0.6	0	0	-0.375	-0.125	0.166667	-0.363636	0.0909091	-0.172414	-0.333333	-0.894737	-0.333333	0.619048	-0.166667	-0.0769231	0	-0.411765	0.2	0.733333	0	-0.5	0.0625	0.411765	-0.265306	0.703704	0.466667	-0.466667	0.692308	0.2	0.25	0.302326
			0.4375	-0.2	0.0588235	-0.75	0.478261	0.636364	0	-0.25	0.2	0	-0.902439	0.142857	0.333333	0.925926	0.368421	0.230769	0.6	0	0	-0.375	-0.125	0.166667	-0.363636	0.0909091	-0.172414	-0.333333	-0.894737	-0.333333	0.619048	-0.166667	-0.0769231	0	-0.411765	0.2	0.733333	0	-0.5	0.0625	0.411765	-0.265306	0.703704	0.466667	-0.466667	0.692308	0.2	0.25	0.302326
			0.4375	-0.2	0.0588235	-0.75	0.478261	0.636364	0	-0.25	0.2	0	-0.902439	0.142857	0.333333	0.925926	0.368421	0.230769	0.6	0	0	-0.375	-0.125	0.166667	-0.363636	0.0909091	-0.172414	-0.333333	-0.894737	-0.333333	0.619048	-0.166667	-0.0769231	0	-0.411765	0.310345	0.733333	0	-0.5	0.0625	0.411765	-0.265306	0.703704	0.466667	-0.466667	0.692308	0.2	0.25	0.302326
			0.4375	-0.2	0.0588235	-0.75	0.478261	0.636364	0	-0.25	0.2	0	-0.902439	0.142857	0.333333	0.925926	0.368421	0.333333	0.6	0	0	-0.375	-0.125	0.166667	-0.363636	0.0909091	-0.172414	-0.333333	-0.894737	-0.333333	0.619048	-0.166667	-0.0769231	0	-0.411765	0.266667	0.733333	0	-0.5	0.0625	0.411765	-0.265306	0.703704	0.466667	-0.466667	0.692308	0.2	0.25	0.302326
			0.4375	-0.2	0.0588235	-0.75	0.478261	0.636364	0	-0.25	0.2	0	-0.902439	0.142857	0.333333	0.925926	0.368421	0.565217	0.6	0	0	-0.375	-0.125	0.166667	-0.25	0.0909091	-0.172414	-0.333333	-0.894737	-0.333333	0.619048	-0.166667	-0.0769231	0	-0.411765	0.266667	0.733333	0	-0.5	0.0625	0.411765	-0.265306	0.703704	0.466667	-0.466667	0.692308	0.2	0.25	0.302326
			0.4375	-0.2	0.0588235	-0.75	0.478261	0.636364	0	-0.25	0.2	0	-0.902439	0.142857	0.333333	0.925926	0.368421	0.565217	0.6	0	0	-0.375	-0.125	0.166667	-0.25	0.0909091	-0.172414	-0.333333	-0.894737	-0.333333	0.619048	-0.166667	-0.0769231	0	-0.411765	0.266667	0.733333	0	-0.5	0.0625	0.411765	-0.265306	0.703704	0.466667	-0.466667	0.692308	0.2	0.25	0.302326
			0.4375	-0.2	0.0588235	-0.75	0.478261	0.636364	0	-0.25	0.2	0	-0.902439	0.142857	0.333333	0.925926	0.368421	0.565217	0.6	0	0	-0.375	-0.125	0.166667	-0.25	0.0909091	-0.172414	-0.333333	-0.894737	-0.333333	0.619048	-0.166667	-0.0769231	0	-0.411765	0.266667	0.733333	0	-0.5	0.0625	0.411765	-0.265306	0.703704	0.466667	-0.466667	0.692308	0.2	0.25	0.302326
			0.4375	-0.2	0.0588235	-0.75	0.478261	0.636364	0	-0.25	0.2	0	-0.902439	0.142857	0.333333	0.925926	0.368421	0.565217	0.6	0	0	-0.375	-0.125	0.166667	-0.25	0.0909091	-0.172414	-0.333333	-0.894737	-0.333333	0.619048	-0.166667	-0.0769231	0	-0.411765	0.266667	0.733333	0	-0.5	0.0625	0.411765	-0.265306	0.703704	0.375	-0.466667	0.692308	0.2	0.25	0.302326
			0.4375	-0.2	0.0588235	-0.75	0.478261	0.636364	0	-0.25	0.2	0	-0.902439	0.142857	0.333333	0.925926	0.368421	0.565217	0.6	0	0	-0.375	-0.125	0.166667	-0.25	0.0909091	-0.172414	-0.333333	-0.894737	-0.333333	0.619048	-0.166667	-0.0769231	0	-0.411765	0.266667	0.733333	0	-0.5	0.0625	0.411765	-0.265306	0.703704	0.375	-0.466667	0.692308	0.2	0.25	0.302326
			0.4375	-0.2	0.0588235	-0.8	0.478261	0.636364	0	-0.25	0.2	0	-0.902439	0.142857	0.333333	0.925926	0.368421	0.565217	0.6	0	0	-0.375	-0.125	0.166667	-0.25	0.0909091	-0.172414	-0.333333	-0.894737	-0.333333	0.619048	-0.166667	-0.0769231	0	-0.411765	0.266667	0.733333	0	-0.5	0.0625	0.411765	-0.265306	0.703704	0.375	-0.466667	0.692308	0.2	0.25	0.302326
			0.4375	-0.2	0.0588235	-0.8	0.478261	0.636364	0	-0.25	0.2	0	-0.902439	0.142857	0.333333	0.925926	0.368421	0.565217	0.6	0	0	-0.375	-0.125	0.166667	-0.25	0.0909091	-0.172414	-0.333333	-0.894737	-0.333333	0.619048	-0.166667	-0.0769231	0	-0.411765	0.266667	0.733333	0	-0.5	0.0625	0.411765	-0.265306	0.703704	0.375	-0.466667	0.692308	0.2	0.25	0.302326
			0.4375	-0.2	0.0588235	-0.8	0.478261	0.636364	0	-0.25	0.2	0	-0.902439	0.142857	0.333333	0.925926	0.368421	0.565217	0.6	0	0	-0.375	-0.125	0.166667	-0.25	0.0909091	-0.172414	-0.333333	-0.894737	-0.333333	0.619048	-0.166667	-0.0769231	0	-0.411765	0.266667	0.733333	0	-0.5	0.0625	0.411765	-0.265306	0.703704	0.375	-0.466667	0.692308	0.2	0.25	0.302326
			0.4375	-0.2	0.0588235	-0.8	0.478261	0.636364	0	-0.25	0.2	0	-0.902439	0.142857	0.333333	0.925926	0.368421	0.565217	0.6	0	0	-0.375	-0.125	0.166667	-0.25	0.0909091	-0.172414	-0.333333	-0.894737	-0.333333	0.619048	-0.166667	-0.0769231	0	-0.411765	0.266667	0.733333	0	-0.5	0.0625	0.411765	-0.265306	0.703704	0.375	-0.466667	0.692308	0.2	0.25	0.302326
			0.4375	-0.2	0.0588235	-0.8	0.478261	0.636364	0	-0.25	0.2	0	-0.902439	0.142857	0.333333	0.925926	0.368421	0.565217	0.6	0	0	-0.375	-0.125	0.166667	-0.25	0.0909091	-0.172414	-0.333333	-0.894737	-0.333333	0.619048	-0.166667	-0.0769231	0	-0.411765	0.266667	0.733333	0	-0.5	0.0625	0.411765	-0.265306	0.703704	0.375	-0.466667	0.692308	0.2	0.25	0.302326
			0.4375	-0.2	0.0588235	-0.8	0.478261	0.636364	0	-0.25	0.2	0	-0.902439	0.142857	0.333333	0.925926	0.368421	0.565217	0.6	0	0	-0.375	-0.125	0.166667	-0.25	0.0909091	-0.172414	-0.333333	-0.894737	-0.333333	0.619048	-0.166667	-0.0769231	0	-0.411765	0.266667	0.733333	0	-0.5	0.0625	0.411765	-0.265306	0.703704	0.375	-0.466667	0.692308	0.2	0.25	0.302326
			0.4375	-0.2	0.0588235	-0.8	0.478261	0.636364	0	-0.25	0.2	0	-0.902439	0.142857	0.333333	0.925926	0.368421	0.565217	0.6	0	0	-0.375	-0.125	0.166667	-0.25	0.0909091	-0.172414	-0.333333	-0.894737	-0.333333	0.619048	-0.166667	-0.0769231	0	-0.411765	0.266667	0.733333	0	-0.5	0.0625	0.411765	-0.265306	0.703704	0.375	-0.466667	0.692308	0.2	0.25	0.302326
			0.4375	-0.2	0.0588235	-0.8	0.478261	0.636364	0	-0.25	0.2	0	-0.902439	0.142857	0.333333	0.925926	0.368421	0.565217	0.6	0	0	-0.375	-0.125	0.166667	-0.25	0.0909091	-0.172414	-0.333333	-0.894737	-0.333333	0.619048	-0.166667	-0.0769231	0	-0.411765	0.266667	0.733333	0	-0.5	0.0625	0.411765	-0.265306	0.703704	0.375	-0.466667	0.692308	0.2	0.25	0.302326
			0.4375	-0.2	0.0588235	-0.8	0.478261	0.636364	0	-0.25	0.2	0	-0.902439	0.142857	0.333333	0.925926	0.368421	0.565217	0.6	0	0	-0.375	-0.125	0.166667	-0.25	0.0909091	-0.172414	-0.333333	-0.894737	-0.333333	0.619048	-0.166667	0.125	0	-0.411765	0.266667	0.733333	0	-0.5	0.0625	0.411765	-0.265306	0.703704	0.375	-0.466667	0.692308	0.2	0.25	0.302326
			0.4375	-0.2	0.0588235	-0.8	0.478261	0.636364	0	-0.25	0.2	0	-0.902439	0.142857	0.333333	0.925926	0.368421	0.565217	0.6	0	0	-0.411765	-0.125	0.166667	-0.25	0.0909091	-0.172414	-0.333333	-0.894737	-0.333333	0.619048	-0.166667	0.125	0	-0.411765	0.266667	0.733333	0	-0.5	0.0625	0.411765	-0.265306	0.703704	0.375	-0.466667	0.692308	0.2	0.25	0.302326
			0.4375	-0.2	0.0588235	-0.8	0.478261	0.636364	0	-0.25	0.2	0	-0.902439	0.142857	0.333333	0.925926	0.368421	0.565217	0.6	0	0	-0.411765	-0.125	0.166667	-0.25	0.0909091	-0.172414	-0.333333	-0.894737	-0.333333	0.619048	-0.166667	0.263158	0	-0.411765	0.266667	0.733333	0	-0.5	0.0625	0.411765	-0.265306	0.703704	0.375	-0.466667	0.692308	0.2	0.25	0.302326
			0.4375	-0.2	0.0588235	-0.8	0.478261	0.636364	0	-0.25	0.2	0	-0.902439	0.142857	0.333333	0.925926	0.368421	0.565217	0.6	0	0	-0.411765	-0.125	0.166667	-0.25	0.0909091	-0.172414	-0.333333	-0.894737	-0.333333	0.619048	-0.166667	0.263158	0	-0.411765	0.266667	0.733333	0	-0.5	0.0625	0.411765	-0.265306	0.703704	0.375	-0.466667	0.692308	0.2	0.25	0.302326
			0.4375	-0.2	0.0588235	-0.8	0.478261	0.636364	0	-0.25	0.2	0	-0.902439	0.142857	0.333333	0.925926	0.368421	0.565217	0.6	0	0	-0.411765	-0.125	0.166667	-0.25	0.0909091	-0.172414	-0.333333	-0.894737	-0.333333	0.619048	-0.166667	0.263158	0	-0.411765	0.266667	0.733333	0	-0.5	0.0625	0.411765	-0.265306	0.703704	0.375	-0.466667	0.692308	0.2	0.25	0.302326
			0.4375	-0.2	0.0588235	-0.8	0.478261	0.636364	0	-0.25	0.2	0	-0.902439	0.142857	0.333333	0.925926	0.368421	0.565217	0.6	0	0	-0.411765	-0.125	0.166667	-0.25	0.0909091	-0.172414	-0.333333	-0.894737	-0.333333	0.619048	-0.166667	0.263158	0	-0.411765	0.266667	0.733333	0	-0.5	0.0625	0.411765	-0.265306	0.703704	0.375	-0.466667	0.692308	0.2	0.25	0.302326
			0.4375	-0.2	0.0588235	-0.8	0.478261	0.636364	0	-0.25	0.2	0	-0.902439	0.142857	0.333333	0.925926	0.368421	0.565217	0.6	0	0	-0.411765	-0.125	0.166667	-0.25	0.0909091	-0.172414	-0.333333	-0.894737	-0.333333	0.619048	-0.166667	0.263158	0	-0.411765	0.266667	0.733333	0	-0.5	0.0625	0.411765	-0.265306	0.703704	0.375	-0.466667	0.692308	0.2	0.25	0.302326
			0.4375	-0.2	0.0588235	-0.8	0.478261	0.636364	0	-0.25	0.2	0	-0.902439	0.142857	0.333333	0.925926	0.368421	0.565217	0.6	0	0	-0.411765	-0.125	0.166667	-0.25	0.0909091	-0.172414	-0.333333	-0.894737	-0.333333	0.619048	-0.166667	0.263158	0	-0.411765	0.266667	0.733333	0	-0.5	0.0625	0.411765	-0.265306	0.703704	0.375	-0.466667	0.692308	0.2	0.25	0.302326
			0.4375	-0.2	0.0588235	-0.8	0.478261	0.636364	0	-0.25	0.2	0	-0.902439	0.142857	0.333333	0.925926	0.368421	0.565217	0.6	0	0	-0.411765	-0.125	0.166667	-0.25	0.0909091	-0.172414	-0.333333	-0.894737	-0.333333	0.619048	-0.166667	0.263158	0	-0.411765	0.266667	0.733333	0	-0.5	0.0625	0.411765	-0.265306	0.703704	0.375	-0.466667	0.692308	0.2	0.25	0.302326
			0.4375	-0.2	0.0588235	-0.8	0.478261	0.636364	0	-0.25	0.2	0	-0.902439	0.142857	0.333333	0.925926	0.368421	0.565217	0.6	0	0	-0.411765	-0.125	0.166667	-0.25	0.0909091	-0.172414	-0.333333	-0.894737	-0.333333	0.619048	-0.166667	0.263158	0	-0.411765	0.266667	0.733333	0	-0.5	0.0625	0.411765	-0.265306	0.703704	0.375	-0.466667	0.692308	0.2	0.25	0.302326
			0.4375	-0.2	0.0588235	-0.8	0.478261	0.636364	0	-0.25	0.2	0	-0.902439	0.142857	0.333333	0.925926	0.368421	0.565217	0.6	0	0	-0.444444	-0.125	0.166667	-0.25	0.0909091	-0.172414	-0.333333	-0.894737	-0.333333	0.619048	-0.166667	0.263158	0	-0.411765	0.266667	0.733333	0	-0.5	0.0625	0.411765	-0.265306	0.703704	0.375	-0.466667	0.692308	0.2	0.25	0.302326
			0.4375	-0.2	0.0588235	-0.8	0.478261	0.636364	0	-0.25	0.2	0	-0.902439	0.142857	0.333333	0.925926	0.368421	0.565217	0.6	0	0	-0.444444	-0.125	0.166667	-0.25	0.0909091	-0.172414	-0.333333	-0.894737	-0.333333	0.619048	-0.166667	0.263158	0	-0.411765	0.266667	0.733333	0	-0.5	0.0625	0.411765	-0.265306	0.703704	0.375	-0.466667	0.692308	0.2	0.25	0.302326
			0.4375	-0.2	0.0588235	-0.8	0.478261	0.636364	0	-0.25	0.2	0	-0.902439	0.142857	0.333333	0.925926	0.368421	0.677419	0.6	0	0	-0.444444	-0.125	0.166667	-0.25	0.0909091	-0.172414	-0.333333	-0.894737	-0.333333	0.619048	-0.166667	0.263158	0	-0.411765	0.266667	0.733333	0	-0.5	0.0625	0.411765	-0.265306	0.703704	0.375	-0.466667	0.692308	0.2	0.25	0.302326
			0.4375	-0.2	0.0588235	-0.8	0.478261	0.636364	0	-0.25	0.2	0	-0.902439	0.142857	0.333333	0.925926	0.368421	0.677419	0.6	0	0	-0.444444	-0.125	0.166667	-0.25	0.0909091	-0.172414	-0.333333	-0.894737	-0.333333	0.619048	-0.166667	0.263158	0	-0.411765	0.266667	0.733333	0	-0.5	0.0625	0.411765	-0.265306	0.703704	0.375	-0.466667	0.692308	0.2	0.25	0.302326
			0.4375	-0.2	0.0588235	-0.8	0.478261	0.636364	0	-0.25	0.2	0	-0.902439	0.142857	0.333333	0.925926	0.368421	0.677419	0.6	0	0	-0.444444	-0.125	0.166667	-0.25	0.0909091	-0.172414	-0.333333	-0.894737	-0.333333	0.619048	-0.166667	0.263158	0	-0.411765	0.266667	0.733333	0	-0.5	0.0625	0.411765	-0.265306	0.703704	0.375	-0.466667	0.692308	0.2	0.25	0.302326
			0.4375	-0.2	0.0588235	-0.8	0.478261	0.636364	0	-0.25	0.2	0	-0.902439	0.142857	0.333333	0.925926	0.368421	0.677419	0.6	0	0	-0.444444	-0.125	0.166667	-0.25	0.0909091	-0.172414	-0.333333	-0.894737	-0.333333	0.619048	-0.166667	0.263158	0	-0.411765	0.266667	0.733333	0	-0.5	0.0625	0.411765	-0.265306	0.703704	0.375	-0.466667	0.692308	0.2	0.25	0.302326
			0.4375	-0.2	0.0588235	-0.8	0.478261	0.636364	0	-0.25	0.2	0	-0.902439	0.142857	0.333333	0.925926	0.368421	0.677419	0.6	0	0	-0.444444	-0.125	0.166667	-0.25	0.0909091	-0.172414	-0.333333	-0.894737	-0.333333	0.619048	-0.166667	0.263158	0	-0.411765	0.266667	0.733333	0	-0.5	0.0625	0.411765	-0.265306	0.703704	0.375	-0.466667	0.692308	0.2	0.25	0.302326
			0.4375	-0.2	0.0588235	-0.8	0.478261	0.636364	0	-0.25	0.2	0	-0.902439	0.142857	0.333333	0.925926	0.368421	0.677419	0.6	0	0	-0.444444	-0.125	0.166667	-0.25	0.0909091	-0.172414	-0.333333	-0.894737	-0.333333	0.619048	-0.166667	0.263158	0	-0.411765	0.266667	0.733333	0	-0.5	0.0625	0.411765	-0.265306	0.703704	0.375	-0.466667	0.692308	0.2	0.25	0.302326
			0.4375	-0.2	0.0588235	-0.8	0.478261	0.636364	0	-0.25	0.2	0	-0.902439	0.142857	0.333333	0.925926	0.368421	0.677419	0.6	0	0	-0.444444	-0.125	0.166667	-0.25	0.0909091	-0.172414	-0.333333	-0.894737	-0.333333	0.619048	-0.166667	0.263158	0	-0.411765	0.266667	0.733333	0	-0.5	0.0625	0.411765	-0.265306	0.703704	0.375	-0.466667	0.692308	0.2	0.25	0.302326
			0.4375	-0.2	0.0588235	-0.8	0.478261	0.636364	0	-0.25	0.2	0	-0.902439	0.142857	0.333333	0.925926	0.368421	0.677419	0.6	0	0	-0.444444	-0.125	0.166667	-0.25	0.0909091	-0.172414	-0.333333	-0.894737	-0.333333	0.619048	-0.166667	0.263158	0	-0.411765	0.266667	0.733333	0	-0.5	0.0625	0.411765	-0.265306	0.703704	0.375	-0.466667	0.692308	0.2	0.25	0.302326
			0.4375	-0.2	0.0588235	-0.8	0.478261	0.636364	0	-0.25	0.2	0	-0.902439	0.142857	0.333333	0.925926	0.368421	0.677419	0.6	0	0	-0.444444	-0.125	0.166667	-0.25	0.0909091	-0.172414	-0.333333	-0.894737	-0.333333	0.619048	-0.166667	0.263158	0	-0.411765	0.266667	0.733333	0	-0.5	0.0625	0.411765	-0.265306	0.703704	0.375	-0.466667	0.692308	0.2	0.25	0.302326
			0.4375	-0.2	0.0588235	-0.8	0.478261	0.636364	0	-0.25	0.2	0	-0.902439	0.142857	0.333333	0.925926	0.368421	0.677419	0.6	0	0	-0.444444	-0.125	0.166667	-0.25	0.0909091	-0.172414	-0.333333	-0.894737	-0.333333	0.619048	-0.166667	0.263158	0	-0.411765	0.266667	0.733333	0	-0.5	0.0625	0.411765	-0.265306	0.703704	0.375	-0.466667	0.692308	0.2	0.25	0.302326
			0.4375	-0.2	0.0588235	-0.8	0.478261	0.636364	0	-0.25	0.2	0	-0.902439	0.142857	0.333333	0.925926	0.368421	0.677419	0.6	0	0	-0.444444	-0.125	0.166667	-0.25	0.0909091	-0.172414	-0.333333	-0.894737	-0.333333	0.619048	-0.166667	0.263158	0	-0.411765	0.266667	0.733333	0	-0.5	0.0625	0.411765	-0.265306	0.703704	0.375	-0.466667	0.692308	0.2	0.25	0.302326
			0.4375	-0.2	0.0588235	-0.8	0.478261	0.636364	0	-0.25	0.2	0	-0.902439	0.142857	0.333333	0.925926	0.368421	0.677419	0.6	0	0	-0.444444	-0.125	0.166667	-0.25	0.0909091	-0.172414	-0.333333	-0.894737	-0.333333	0.619048	-0.166667	0.263158	0	-0.411765	0.266667	0.733333	0	-0.5	0.0625	0.411765	-0.265306	0.703704	0.375	-0.466667	0.692308	0.2	0.25	0.302326
			0.4375	-0.2	0.0588235	-0.8	0.478261	0.636364	0	-0.25	0.2	0	-0.902439	0.142857	0.333333	0.925926	0.368421	0.677419	0.6	0	0	-0.444444	-0.125	0.166667	-0.25	0.0909091	-0.172414	-0.333333	-0.894737	-0.333333	0.619048	-0.166667	0.263158	0	-0.45946	0.266667	0.733333	0	-0.5	0.0625	0.411765	-0.265306	0.703704	0.375	-0.466667	0.692308	0.2	0.25	0.302326
			0.4375	-0.2	0.0588235	-0.8	0.478261	0.636364	0	-0.25	0.2	0	-0.902439	0.142857	0.333333	0.925926	0.368421	0.677419	0.6	0	0	-0.444444	-0.125	0.166667	-0.25	0.0909091	-0.172414	-0.333333	-0.894737	-0.333333	0.619048	-0.166667	0.263158	0	-0.45946	0.266667	0.733333	0	-0.5	0.0625	0.411765	-0.265306	0.703704	0.375	-0.466667	0.692308	0.333333	0.25	0.302326
			0.4375	-0.2	0.0588235	-0.8	0.478261	0.636364	0	-0.25	0.2	0	-0.902439	0.142857	0.333333	0.925926	0.368421	0.677419	0.6	0	0	-0.444444	-0.125	0.166667	-0.25	0.0909091	-0.172414	-0.333333	-0.894737	-0.333333	0.619048	-0.166667	0.263158	0	-0.45946	0.266667	0.733333	0	-0.5	0.0625	0.411765	-0.265306	0.703704	0.375	-0.466667	0.692308	0.333333	0.25	0.302326
			0.4375	-0.2	0.0588235	-0.8	0.478261	0.636364	0	-0.25	0.2	0	-0.902439	0.142857	0.333333	0.925926	0.368421	0.677419	0.6	0	0	-0.444444	-0.125	0.166667	-0.25	0.0909091	-0.172414	-0.333333	-0.894737	-0.333333	0.619048	-0.166667	0.263158	0	-0.45946	0.266667	0.733333	0	-0.5	0.0625	0.411765	-0.265306	0.703704	0.375	-0.466667	0.692308	0.333333	0.25	0.302326
			0.4375	-0.2	0.0588235	-0.8	0.478261	0.636364	0	-0.25	0.2	0	-0.902439	-0.111111	0.333333	0.925926	0.368421	0.677419	0.6	0	0	-0.444444	-0.125	0.166667	-0.25	0.0909091	-0.172414	-0.333333	-0.894737	-0.333333	0.619048	-0.166667	0.263158	0	-0.45946	0.266667	0.733333	0	-0.5	0.0625	0.411765	-0.265306	0.703704	0.375	-0.466667	0.692308	0.333333	0.25	0.302326
			0.4375	-0.2	0.0588235	-0.8	0.478261	0.636364	0	-0.25	0.2	0	-0.902439	-0.272727	0.333333	0.925926	0.368421	0.677419	0.6	0	0	-0.444444	-0.125	0.166667	-0.25	0.0909091	-0.172414	-0.333333	-0.894737	-0.333333	0.619048	-0.166667	0.263158	0	-0.45946	0.266667	0.733333	0	-0.5	0.0625	0.411765	-0.265306	0.703704	0.375	-0.466667	0.692308	0.333333	0.25	0.302326
			0.4375	-0.2	0.0588235	-0.8	0.478261	0.636364	0	-0.25	0.2	0	-0.902439	-0.304348	0.333333	0.925926	0.368421	0.677419	0.6	0.2	0	-0.444444	-0.125	0.166667	-0.25	0.0909091	-0.172414	-0.333333	-0.894737	-0.333333	0.619048	-0.166667	0.263158	0	-0.45946	0.266667	0.733333	0	-0.5	0.0625	0.411765	-0.265306	0.703704	0.375	-0.466667	0.692308	0.333333	0.25	0.302326
			0.4375	-0.2	0.0588235	-0.8	0.478261	0.636364	0	-0.25	0.2	0	-0.902439	-0.304348	0.333333	0.925926	0.368421	0.677419	0.6	0.6	0	-0.444444	-0.125	0.166667	-0.25	0.0909091	-0.172414	-0.333333	-0.894737	-0.333333	0.619048	-0.166667	0.263158	0	-0.45946	0.266667	0.733333	0	-0.5	0.0625	0.411765	-0.265306	0.703704	0.375	-0.466667	0.692308	0.333333	0.25	0.302326
			0.4375	-0.2	0.0588235	-0.8	0.478261	0.636364	0	-0.25	0.2	0	-0.902439	-0.304348	0.333333	0.925926	0.368421	0.677419	0.6	0.733333	0	-0.444444	-0.125	0.166667	-0.25	0.0909091	-0.172414	-0.333333	-0.894737	-0.333333	0.619048	-0.166667	0.263158	0	-0.45946	0.266667	0.733333	0	-0.5	0.0625	0.411765	-0.265306	0.703704	0.375	-0.466667	0.692308	0.333333	0.25	0.302326
			0.4375	-0.2	0.0588235	-0.8	0.478261	0.636364	0	-0.25	0.2	0	-0.902439	-0.304348	0.333333	0.925926	0.368421	0.677419	0.6	0.733333	0	-0.444444	-0.125	0.166667	-0.25	0.0909091	-0.172414	-0.333333	-0.894737	-0.333333	0.619048	-0.166667	0.263158	0	-0.45946	0.266667	0.733333	0	-0.5	0.0625	0.411765	-0.265306	0.703704	0.375	-0.466667	0.692308	0.333333	0.25	0.302326
			0.5	-0.2	0.0588235	-0.8	0.478261	0.636364	0	-0.25	0.2	0	-0.902439	-0.304348	0.333333	0.925926	0.368421	0.677419	0.6	0.75	0	-0.444444	-0.125	0.166667	-0.25	0.0909091	-0.172414	-0.333333	-0.894737	-0.333333	0.619048	-0.166667	0.263158	0	-0.45946	0.266667	0.733333	0	-0.5	0.0625	0.411765	-0.192308	0.703704	0.375	-0.466667	0.692308	0.333333	0.25	0.302326
			0.5	-0.2	0.0588235	-0.8	0.478261	0.636364	0	-0.25	0.2	0	-0.902439	-0.304348	0.333333	0.925926	0.368421	0.677419	0.6	0.75	0	-0.444444	-0.125	0.166667	-0.25	0.0909091	-0.172414	-0.333333	-0.894737	-0.333333	0.619048	-0.166667	0.263158	0	-0.45946	0.266667	0.733333	0	-0.5	0.0625	0.411765	-0.107143	0.703704	0.375	-0.466667	0.692308	0.333333	0.25	0.302326
			0.5	-0.2	0.0588235	-0.8	0.478261	0.636364	0	-0.25	0.2	0	-0.902439	-0.304348	0.333333	0.925926	0.368421	0.677419	0.6	0.75	0	-0.444444	-0.125	0.166667	-0.25	0.0909091	-0.172414	-0.333333	-0.894737	-0.333333	0.619048	-0.166667	0.263158	0	-0.45946	0.266667	0.733333	0	-0.5	0.0625	0.411765	-0.0508475	0.703704	0.375	-0.466667	0.692308	0.333333	0.25	0.302326
			0.5	-0.2	0.0588235	-0.8	0.478261	0.636364	0	-0.25	0.2	0	-0.902439	-0.304348	0.333333	0.925926	0.368421	0.677419	0.6	0.75	0.6	-0.444444	-0.125	0.166667	-0.25	0.0909091	-0.172414	-0.333333	-0.894737	-0.333333	0.619048	-0.166667	0.263158	0	-0.45946	0.266667	0.733333	0	-0.5	0.0625	0.411765	-0.0508475	0.703704	0.375	-0.466667	0.692308	0.333333	0.25	0.302326
			0.5	-0.2	0.0588235	-0.8	0.478261	0.636364	0	-0.25	0.2	0	-0.902439	-0.304348	0.333333	0.925926	0.368421	0.677419	0.6	0.75	0.6	-0.444444	-0.125	0.166667	-0.25	0.0909091	-0.172414	-0.333333	-0.894737	-0.333333	0.619048	-0.166667	0.263158	0	-0.45946	0.266667	0.733333	0	-0.5	0.0625	0.411765	-0.0508475	0.703704	0.375	-0.466667	0.692308	0.333333	0.25	0.302326
			0.5	-0.2	0.0588235	-0.8	0.478261	0.636364	0	-0.25	0.2	0	-0.902439	-0.304348	0.333333	0.925926	0.368421	0.677419	0.6	0.75	0.6	-0.444444	-0.125	0.166667	-0.25	0.0909091	-0.172414	-0.333333	-0.894737	-0.333333	0.619048	-0.166667	0.263158	0	-0.45946	0.266667	0.733333	0	-0.5	0.0625	0.411765	-0.0508475	0.703704	0.375	-0.466667	0.692308	0.333333	0.25	0.302326
			0.5	-0.2	0.0588235	-0.8	0.478261	0.636364	0	-0.25	0.2	0	-0.902439	-0.304348	0.333333	0.925926	0.368421	0.677419	0.6	0.75	0.666667	-0.444444	-0.125	0.166667	-0.25	0.0909091	-0.172414	-0.333333	-0.894737	-0.333333	0.619048	-0.166667	0.263158	0	-0.45946	0.266667	0.733333	0	-0.5	0.0625	0.411765	-0.0508475	0.703704	0.375	-0.466667	0.692308	0.333333	0.25	0.302326
			0.5	-0.2	0.0588235	-0.8	0.478261	0.636364	0	-0.25	0.2	0	-0.902439	-0.304348	0.333333	0.925926	0.368421	0.677419	0.6	0.75	0.666667	-0.444444	-0.125	0.166667	-0.25	0.0909091	-0.172414	-0.333333	-0.894737	-0.333333	0.619048	-0.166667	0.263158	0	-0.45946	0.266667	0.733333	0	-0.5	0.0625	0.411765	-0.0508475	0.703704	0.375	-0.466667	0.692308	0.333333	0.25	0.302326
			0.5	-0.2	0.0588235	-0.8	0.478261	0.636364	0	-0.25	0.2	0	-0.902439	-0.304348	0.333333	0.925926	0.368421	0.677419	0.6	0.75	0.666667	-0.444444	-0.125	0.166667	-0.25	0.0909091	-0.172414	-0.333333	-0.894737	-0.333333	0.619048	-0.166667	0.263158	0	-0.45946	0.266667	0.733333	0	-0.5	0.0625	0.411765	-0.0508475	0.703704	0.375	-0.466667	0.692308	0.333333	0.25	0.302326
			0.5	-0.2	0.0588235	-0.8	0.478261	0.636364	0	-0.25	0.2	0	-0.902439	-0.304348	0.333333	0.925926	0.368421	0.677419	0.6	0.75	0.666667	-0.444444	-0.125	0.166667	-0.25	0.0909091	-0.172414	-0.333333	-0.894737	-0.333333	0.619048	-0.166667	0.263158	0	-0.45946	0.266667	0.733333	0	-0.5	0.0625	0.411765	-0.0508475	0.703704	0.375	-0.466667	0.692308	0.333333	0.25	0.302326
			0.5	-0.2	0.0588235	-0.8	0.478261	0.636364	0	-0.25	0.2	0	-0.902439	-0.304348	0.333333	0.925926	0.368421	0.677419	0.6	0.75	0.666667	-0.444444	-0.125	0.166667	-0.25	0.0909091	-0.172414	-0.333333	-0.894737	-0.333333	0.619048	-0.166667	0.263158	0	-0.45946	0.266667	0.733333	0	-0.5	0.0625	0.411765	-0.0508475	0.703704	0.375	-0.466667	0.692308	0.333333	0.25	0.302326
			0.5	-0.2	0.0588235	-0.8	0.478261	0.636364	0	-0.25	0.2	0	-0.902439	-0.304348	0.333333	0.925926	0.368421	0.677419	0.6	0.75	0.666667	-0.444444	-0.125	0.166667	-0.25	0.0909091	-0.172414	-0.333333	-0.894737	-0.333333	0.619048	-0.166667	0.263158	0	-0.45946	0.266667	0.733333	0	-0.5	0.0625	0.411765	-0.0508475	0.703704	0.375	-0.466667	0.692308	0.333333	0.25	0.302326
			0.5	-0.2	0.0588235	-0.8	0.478261	0.636364	0	-0.25	0.2	0	-0.902439	-0.304348	0.333333	0.925926	0.368421	0.677419	0.6	0.75	0.666667	-0.444444	-0.125	0.166667	-0.25	0.0909091	-0.172414	-0.333333	-0.894737	-0.333333	0.619048	-0.166667	0.263158	0	-0.45946	0.266667	0.733333	0	-0.5	0.0625	0.411765	-0.0508475	0.703704	0.375	-0.466667	0.692308	0.333333	0.25	0.302326
			0.5	-0.2	0.0588235	-0.8	0.478261	0.636364	0	-0.25	0.2	0	-0.902439	-0.304348	0.333333	0.925926	0.368421	0.677419	0.6	0.75	0.666667	-0.444444	-0.125	0.166667	-0.25	0.0909091	-0.172414	-0.333333	-0.894737	-0.333333	0.619048	-0.166667	0.263158	0	-0.45946	0.266667	0.733333	0	-0.5	0.0625	0.411765	-0.0508475	0.703704	0.375	-0.466667	0.692308	0.333333	0.25	0.302326
			0.5	-0.2	0.0588235	-0.8	0.478261	0.636364	0	-0.25	0.2	0	-0.902439	-0.304348	0.333333	0.925926	0.368421	0.677419	0.6	0.75	0.666667	-0.444444	-0.125	0.166667	-0.25	0.0909091	-0.172414	-0.333333	-0.894737	-0.333333	0.619048	-0.166667	0.263158	0	-0.45946	0.266667	0.733333	0	-0.5	0.0625	0.411765	-0.0508475	0.703704	0.375	-0.466667	0.692308	0.333333	0.25	0.302326
			0.5	-0.2	0.0588235	-0.8	0.478261	0.636364	0	-0.25	0.2	0	-0.902439	-0.304348	0.333333	0.925926	0.368421	0.677419	0.6	0.75	0.666667	-0.444444	-0.125	0.166667	-0.25	0.0909091	-0.172414	-0.333333	-0.894737	-0.333333	0.619048	-0.166667	0.263158	0	-0.45946	0.266667	0.733333	0	-0.5	0.0625	0.411765	-0.0508475	0.703704	0.375	-0.466667	0.692308	0.333333	0.25	0.302326
			0.5	-0.2	0.0588235	-0.8	0.478261	0.636364	0	-0.25	0.2	0	-0.902439	-0.304348	0.333333	0.925926	0.368421	0.677419	0.6	0.75	0.666667	-0.444444	-0.125	0.166667	-0.25	0.0909091	-0.172414	-0.333333	-0.894737	-0.333333	0.619048	-0.166667	0.263158	0	-0.421053	0.266667	0.733333	0	-0.5	0.0625	0.411765	-0.0508475	0.703704	0.375	-0.466667	0.692308	0.333333	0.25	0.302326
			0.5	-0.2	0.0588235	-0.8	0.478261	0.636364	0	-0.25	0.2	0	-0.902439	-0.304348	0.333333	0.925926	0.368421	0.677419	0.6	0.75	0.666667	-0.444444	-0.125	0.166667	-0.25	0.0909091	-0.172414	-0.333333	-0.894737	-0.333333	0.619048	-0.166667	0.263158	0	-0.421053	0.266667	0.733333	0	-0.5	0.0625	0.411765	-0.0508475	0.703704	0.375	-0.466667	0.692308	0.333333	0.25	0.302326
			0.5	-0.2	0.0588235	-0.8	0.478261	0.636364	0	-0.25	0.2	0	-0.902439	-0.304348	0.333333	0.925926	0.368421	0.677419	0.6	0.75	0.666667	-0.444444	-0.125	0.166667	-0.25	0.0909091	-0.172414	-0.333333	-0.894737	-0.333333	0.619048	-0.166667	0.263158	0	-0.421053	0.266667	0.733333	0	-0.5	0.0625	0.411765	-0.0508475	0.703704	0.375	-0.466667	0.692308	0.333333	0.25	0.302326
			0.5	-0.2	0.0588235	-0.8	0.478261	0.636364	0	-0.25	0.2	0	-0.902439	-0.304348	0.333333	0.925926	0.368421	0.677419	0.6	0.75	0.666667	-0.444444	-0.125	0.166667	-0.25	0.0909091	-0.172414	-0.333333	-0.894737	-0.333333	0.619048	-0.166667	0.263158	0	-0.421053	0.266667	0.733333	0	-0.5	0.0625	0.411765	-0.0508475	0.703704	0.375	-0.466667	0.692308	0.333333	0.25	0.302326
			0.5	-0.2	0.0588235	-0.8	0.478261	0.636364	0	-0.25	0.2	0	-0.902439	-0.304348	0.333333	0.925926	0.368421	0.677419	0.6	0.75	0.666667	-0.444444	-0.125	0.166667	-0.25	0.0909091	-0.172414	-0.333333	-0.894737	-0.333333	0.619048	-0.166667	0.263158	0	-0.421053	0.266667	0.733333	0	-0.5	0.0625	0.411765	-0.0508475	0.703704	0.375	-0.466667	0.692308	0.333333	0.25	0.302326
			0.5	-0.2	0.0588235	-0.8	0.478261	0.636364	0	-0.25	0.2	0	-0.902439	-0.304348	0.333333	0.925926	0.368421	0.677419	0.6	0.75	0.666667	-0.444444	-0.125	0.166667	-0.25	0.0909091	-0.172414	-0.333333	-0.894737	-0.333333	0.619048	-0.166667	0.263158	0	-0.421053	0.266667	0.733333	0	-0.5	0.0625	0.411765	-0.0508475	0.703704	0.375	-0.466667	0.692308	0.333333	0.25	0.302326
			0.5	-0.2	0.0588235	-0.8	0.478261	0.636364	0	-0.25	0.2	0	-0.902439	-0.304348	0.333333	0.925926	0.368421	0.677419	0.6	0.75	0.666667	-0.444444	-0.125	0.166667	-0.25	0.0909091	-0.172414	-0.333333	-0.894737	-0.333333	0.619048	-0.166667	0.263158	0	-0.421053	0.266667	0.733333	0	-0.5	0.0625	0.411765	-0.0508475	0.703704	0.375	-0.466667	0.692308	0.333333	0.25	0.302326
			0.5	-0.2	0.0588235	-0.8	0.478261	0.636364	0	-0.25	0.2	0	-0.903614	-0.304348	0.333333	0.925926	0.368421	0.677419	0.6	0.75	0.666667	-0.444444	-0.125	0.166667	-0.25	0.0909091	-0.172414	-0.333333	-0.894737	-0.333333	0.619048	-0.166667	0.263158	0	-0.421053	0.266667	0.733333	0	-0.5	0.0625	0.411765	-0.0508475	0.703704	0.375	-0.466667	0.692308	0.333333	0.25	0.302326
			0.5	-0.2	0.0588235	-0.8	0.478261	0.636364	0	-0.25	0.2	0	-0.904762	-0.304348	0.333333	0.925926	0.368421	0.677419	0.6	0.75	0.666667	-0.444444	-0.125	0.166667	-0.25	0.0909091	-0.172414	-0.333333	-0.894737	-0.333333	0.619048	-0.166667	0.263158	0	-0.421053	0.266667	0.733333	0	-0.5	0.0625	0.411765	-0.0508475	0.703704	0.375	-0.466667	0.692308	0.333333	0.25	0.302326
			0.5	-0.2	0.0588235	-0.8	0.478261	0.636364	0	-0.25	0.2	0	-0.905882	-0.304348	0.230769	0.925926	0.368421	0.677419	0.6	0.75	0.666667	-0.444444	-0.125	0.166667	-0.25	0.0909091	-0.172414	-0.333333	-0.894737	-0.333333	0.619048	-0.166667	0.263158	0	-0.421053	0.266667	0.733333	0	-0.5	0.0625	0.411765	-0.0508475	0.703704	0.375	-0.466667	0.692308	0.333333	0.25	0.302326
			0.5	-0.2	0.0588235	-0.8	0.478261	0.636364	0	-0.25	0.2	0	-0.905882	-0.304348	0.230769	0.925926	0.368421	0.677419	0.6	0.75	0.666667	-0.444444	-0.125	0.166667	-0.25	0.0909091	-0.172414	-0.333333	-0.894737	-0.333333	0.619048	-0.166667	0.263158	0	-0.421053	0.266667	0.733333	0	-0.5	0.030303	0.411765	-0.0508475	0.703704	0.375	-0.466667	0.692308	0.333333	0.25	0.302326
			0.5	-0.2	0.0588235	-0.8	0.478261	0.636364	0	-0.25	0.2	0	-0.905882	-0.304348	0.230769	0.925926	0.368421	0.677419	0.6	0.75	0.666667	-0.444444	-0.125	0.166667	-0.25	0.0909091	-0.172414	-0.333333	-0.894737	-0.333333	0.619048	-0.166667	0.263158	0	-0.421053	0.266667	0.733333	0	-0.5	0.030303	0.411765	-0.0508475	0.703704	0.375	-0.466667	0.692308	0.333333	0.25	0.302326
			0.5	-0.2	0.0588235	-0.8	0.478261	0.666667	0	-0.25	0.2	0	-0.905882	-0.304348	0.230769	0.925926	0.368421	0.677419	0.6	0.75	0.666667	-0.444444	-0.125	0.166667	-0.25	0.0909091	-0.172414	-0.333333	-0.894737	-0.333333	0.619048	-0.166667	0.263158	0	-0.421053	0.266667	0.733333	0	-0.5	0.030303	0.411765	0	0.703704	0.375	-0.466667	0.692308	0.333333	0.25	0.302326
			0.5	-0.2	0.0588235	-0.8	0.478261	0.666667	0	-0.25	0.2	0	-0.905882	-0.304348	0.230769	0.925926	0.368421	0.677419	0.6	0.75	0.666667	-0.444444	-0.125	0.166667	-0.25	0.0909091	-0.172414	-0.333333	-0.894737	-0.333333	0.619048	-0.166667	0.263158	0	-0.421053	0.266667	0.733333	0	-0.5	0.030303	0.411765	0.101449	0.703704	0.375	-0.466667	0.692308	0.333333	0.25	0.302326
			0.5	-0.2	0.0588235	-0.8	0.478261	0.666667	0	-0.25	0.2	0	-0.905882	-0.304348	0.230769	0.925926	0.368421	0.677419	0.6	0.75	0.666667	-0.444444	-0.125	0.166667	-0.25	0.0909091	-0.172414	-0.333333	-0.894737	-0.333333	0.619048	-0.166667	0.263158	0	-0.421053	0.266667	0.733333	0	-0.5	0.030303	0.411765	0.101449	0.703704	0.375	-0.466667	0.692308	0.333333	0.25	0.302326
			0.5	-0.2	0.0588235	-0.8	0.478261	0.666667	0	-0.25	0.2	0	-0.905882	-0.304348	0.230769	0.925926	0.368421	0.677419	0.6	0.75	0.666667	-0.444444	-0.125	0.166667	-0.25	0.0909091	-0.172414	-0.333333	-0.894737	-0.333333	0.619048	-0.166667	0.263158	0	-0.421053	0.266667	0.733333	0	-0.5	0.030303	0.411765	0.101449	0.703704	0.375	-0.466667	0.692308	0.333333	0.25	0.302326
			0.5	-0.2	0.0588235	-0.8	0.478261	0.666667	0	-0.25	0.2	0	-0.905882	-0.304348	0.230769	0.925926	0.368421	0.677419	0.6	0.75	0.666667	-0.444444	-0.125	0.166667	-0.25	0.0909091	-0.172414	-0.333333	-0.894737	-0.333333	0.619048	-0.166667	0.263158	0	-0.421053	0.266667	0.733333	0	-0.5	0.030303	0.411765	0.101449	0.703704	0.375	-0.466667	0.692308	0.333333	0.25	0.302326
			0.5	-0.2	0.0588235	-0.8	0.478261	0.666667	0	-0.25	0.2	0	-0.905882	-0.304348	0.230769	0.925926	0.368421	0.677419	0.6	0.75	0.666667	-0.368421	-0.125	0.166667	-0.25	0.0909091	-0.172414	-0.333333	-0.894737	-0.333333	0.619048	-0.166667	0.263158	0	-0.421053	0.266667	0.733333	0	-0.5	0.030303	0.411765	0.101449	0.703704	0.375	-0.466667	0.692308	0.333333	0.25	0.302326
			0.5	-0.2	0.0588235	-0.8	0.478261	0.666667	0	-0.25	0.2	0	-0.905882	-0.304348	0.230769	0.925926	0.368421	0.677419	0.6	0.75	0.666667	0.037037	-0.125	0.166667	-0.25	0.0909091	-0.172414	-0.333333	-0.894737	-0.333333	0.619048	-0.166667	0.263158	0	-0.421053	0.266667	0.733333	0	-0.5	0.030303	0.411765	0.101449	0.703704	0.375	-0.466667	0.692308	0.333333	0.25	0.302326
			0.5	-0.2	0.0588235	-0.8	0.478261	0.666667	0	-0.25	0.2	0	-0.905882	-0.304348	0.230769	0.925926	0.368421	0.677419	0.6	0.75	0.666667	0.1875	-0.125	0.166667	-0.25	0.0909091	-0.172414	-0.333333	-0.894737	-0.333333	0.619048	-0.166667	0.263158	0	-0.421053	0.266667	0.733333	0	-0.5	0.030303	0.411765	0.101449	0.703704	0.375	-0.466667	0.692308	0.333333	0.25	0.302326
			0.5	-0.2	0.0588235	-0.8	0.478261	0.666667	0	-0.25	0.2	0	-0.905882	-0.304348	0.230769	0.925926	0.368421	0.677419	0.6	0.75	0.666667	0.1875	-0.125	0.166667	-0.25	0.0909091	-0.172414	-0.333333	-0.894737	-0.333333	0.619048	-0.166667	0.263158	0	-0.421053	0.266667	0.733333	0	-0.5	0	0.411765	0.101449	0.703704	0.375	-0.466667	0.692308	0.333333	0.25	0.302326
			0.5	-0.2	0.0588235	-0.8	0.478261	0.666667	0	-0.25	0.2	0	-0.905882	-0.304348	0.230769	0.925926	0.368421	0.677419	0.6	0.75	0.666667	0.1875	-0.125	0.166667	-0.25	0.0909091	-0.172414	-0.333333	-0.894737	-0.333333	0.619048	-0.166667	0.263158	0	-0.421053	0.266667	0.733333	0	-0.5	-0.15	0.411765	0.101449	0.703704	0.375	-0.466667	0.692308	0.333333	0.25	0.302326
			0.5	-0.2	0.0588235	-0.8	0.478261	0.666667	0	-0.25	0.2	0	-0.905882	-0.304348	0.230769	0.925926	0.368421	0.677419	0.6	0.75	0.666667	0.1875	-0.125	0.166667	-0.25	0.0909091	-0.172414	-0.333333	-0.894737	-0.333333	0.619048	-0.166667	0.263158	0	-0.421053	0.266667	0.733333	0	-0.5	-0.15	0.411765	0.101449	0.703704	0.375	-0.466667	0.692308	0.333333	0.25	0.302326
			0.5	-0.2	0.0588235	-0.8	0.478261	0.666667	0	-0.25	0.2	0	-0.905882	-0.304348	0.230769	0.925926	0.368421	0.677419	0.6	0.75	0.666667	0.1875	-0.125	0.166667	-0.25	0.0909091	-0.172414	-0.333333	-0.894737	-0.333333	0.619048	-0.166667	0.263158	0	-0.421053	0.266667	0.733333	0	-0.5	-0.15	0.411765	0.101449	0.703704	0.375	-0.466667	0.692308	0.333333	0.25	0.302326
			0.5	-0.2	0.0588235	-0.8	0.478261	0.666667	0	-0.25	0.2	0	-0.905882	-0.304348	0.230769	0.925926	0.368421	0.677419	0.6	0.75	0.666667	0.1875	-0.125	0.166667	-0.25	0.0909091	-0.172414	-0.333333	-0.894737	-0.333333	0.619048	-0.166667	0.263158	0	-0.421053	0.266667	0.733333	0	-0.5	-0.15	0.411765	0.101449	0.703704	0.375	-0.466667	0.692308	0.333333	0.25	0.302326
			0.5	-0.2	0.0588235	-0.8	0.478261	0.666667	0	-0.25	0.2	0	-0.905882	-0.304348	0.230769	0.925926	0.368421	0.677419	0.6	0.75	0.666667	0.1875	-0.125	0.166667	-0.25	0.0909091	-0.172414	-0.333333	-0.894737	-0.333333	0.619048	-0.166667	0.263158	0	-0.421053	0.266667	0.733333	0	-0.5	-0.15	0.411765	0.101449	0.703704	0.375	-0.466667	0.692308	0.333333	0.25	0.302326
			0.5	-0.2	0.0588235	-0.8	0.478261	0.666667	0	-0.25	0.2	0	-0.905882	-0.304348	0.230769	0.925926	0.368421	0.677419	0.6	0.75	0.666667	0.1875	-0.125	0.166667	-0.25	0.0909091	-0.172414	-0.333333	-0.894737	-0.333333	0.619048	-0.166667	0.263158	0	-0.421053	0.266667	0.733333	0	-0.5	-0.15	0.411765	0.101449	0.703704	0.375	-0.466667	0.692308	0.333333	0.25	0.302326
			0.5	-0.2	0.0588235	-0.8	0.478261	0.666667	0	-0.25	0.2	0	-0.905882	-0.304348	0.230769	0.925926	0.368421	0.677419	0.6	0.75	0.666667	0.1875	-0.125	0.166667	-0.25	0.0909091	-0.172414	-0.333333	-0.894737	-0.333333	0.619048	-0.166667	0.263158	0	-0.421053	0.266667	0.733333	0	-0.5	-0.15	0.411765	0.101449	0.703704	0.375	-0.466667	0.692308	0.333333	0.25	0.302326
			0.5	-0.2	0.0588235	-0.8	0.478261	0.666667	0	-0.25	0.2	0	-0.905882	-0.304348	0.230769	0.925926	0.368421	0.677419	0.6	0.75	0.666667	0.1875	-0.125	0.166667	-0.25	0.0909091	-0.172414	-0.333333	-0.894737	-0.333333	0.619048	-0.166667	0.263158	0	-0.421053	0.266667	0.733333	0	-0.5	-0.15	0.411765	0.101449	0.703704	0.375	-0.466667	0.692308	0.333333	0.25	0.302326
			0.5	-0.2	0.0588235	-0.8	0.478261	0.666667	0	-0.25	0.2	0	-0.905882	-0.304348	0.230769	0.925926	0.368421	0.677419	0.6	0.75	0.666667	0.333333	-0.125	0.166667	-0.25	0.0909091	-0.172414	-0.333333	-0.894737	-0.333333	0.619048	-0.166667	0.263158	0	-0.421053	0.266667	0.733333	0	-0.5	-0.15	0.411765	0.101449	0.703704	0.375	-0.466667	0.692308	0.333333	0.25	0.302326
			0.5	-0.2	0.0588235	-0.8	0.478261	0.666667	0	-0.25	0.2	0	-0.905882	-0.304348	0.230769	0.925926	0.368421	0.677419	0.6	0.75	0.666667	0.395349	-0.125	0.166667	-0.25	0.0909091	-0.172414	-0.333333	-0.894737	-0.333333	0.619048	-0.166667	0.263158	0	-0.421053	0.266667	0.733333	0	-0.5	-0.15	0.411765	0.101449	0.703704	0.375	-0.466667	0.692308	0.333333	0.25	0.302326
			0.5	-0.2	0.0588235	-0.8	0.478261	0.666667	0	-0.25	0.2	0	-0.905882	-0.304348	0.230769	0.925926	0.368421	0.677419	0.6	0.75	0.666667	0.395349	-0.125	0.166667	-0.25	0.0909091	-0.172414	-0.333333	-0.894737	-0.333333	0.619048	-0.166667	0.263158	0	-0.421053	0.266667	0.733333	0	-0.5	-0.15	0.411765	0.101449	0.483871	0.375	-0.466667	0.692308	0.333333	0.25	0.302326
			0.5	-0.2	0.0588235	-0.8	0.478261	0.666667	0	-0.25	0.2	0	-0.905882	-0.304348	0.230769	0.925926	0.368421	0.677419	0.6	0.75	0.666667	0.395349	-0.125	0.166667	-0.25	0.0909091	-0.172414	-0.333333	-0.894737	-0.333333	0.619048	-0.166667	0.263158	0	-0.421053	0.266667	0.733333	0	-0.5	-0.15	0.411765	0.101449	0.483871	0.375	-0.466667	0.692308	0.333333	0.25	0.302326
			0.5	-0.2	0.0588235	-0.8	0.478261	0.666667	0	-0.25	0.2	0	-0.905882	-0.304348	0.230769	0.925926	0.368421	0.677419	0.6	0.75	0.666667	0.395349	-0.125	0.166667	-0.25	0.0909091	-0.172414	-0.333333	-0.894737	-0.333333	0.619048	-0.166667	0.263158	0	-0.421053	0.266667	0.733333	0	-0.5	-0.15	0.411765	0.101449	0.483871	0.375	-0.466667	0.692308	0.333333	0.25	0.302326
			0.5	-0.2	0.0588235	-0.8	0.478261	0.666667	0	-0.25	0.2	0	-0.905882	-0.304348	0.230769	0.925926	0.368421	0.677419	0.6	0.764706	0.666667	0.395349	-0.125	0.166667	-0.25	0.0909091	-0.172414	-0.333333	-0.894737	-0.333333	0.619048	-0.166667	0.263158	0	-0.421053	0.266667	0.733333	0	-0.5	-0.15	0.411765	0.101449	0.483871	0.375	-0.466667	0.692308	0.333333	0.25	0.302326
			0.5	-0.2	0.0588235	-0.8	0.478261	0.666667	0	-0.25	0.2	0	-0.905882	-0.304348	0.230769	0.925926	0.368421	0.677419	0.6	0.764706	0.666667	0.395349	-0.125	0.166667	-0.25	0.0909091	-0.172414	-0.333333	-0.894737	-0.333333	0.619048	-0.166667	0.263158	0	-0.421053	0.266667	0.733333	0	-0.5	-0.15	0.411765	0.101449	0.483871	0.375	-0.466667	0.692308	0.333333	0.25	0.302326
			0.5	-0.2	0.0588235	-0.8	0.478261	0.666667	0	-0.25	0.2	0	-0.905882	-0.304348	0.230769	0.925926	0.368421	0.677419	0.6	0.764706	0.666667	0.395349	-0.125	0.166667	-0.25	0.0909091	-0.172414	-0.333333	-0.894737	-0.333333	0.619048	-0.166667	0.0434783	0	-0.421053	0.266667	0.733333	0	-0.5	-0.15	0.411765	0.101449	0.483871	0.375	-0.466667	0.692308	0.333333	0.25	0.302326
			0.5	-0.2	0.0588235	-0.8	0.478261	0.666667	0	-0.25	0.2	0	-0.905882	-0.304348	0.230769	0.925926	0.368421	0.677419	0.6	0.764706	0.666667	0.395349	-0.125	0.166667	-0.25	0.0909091	-0.172414	-0.333333	-0.894737	-0.333333	0.619048	-0.166667	0.0434783	0	-0.421053	0.266667	0.733333	0	-0.5	-0.15	0.411765	0.101449	0.483871	0.375	-0.466667	0.692308	0.333333	0.25	0.302326
			0.5	-0.2	0.0588235	-0.8	0.478261	0.666667	0	-0.25	0.2	0	-0.905882	-0.153846	0.230769	0.925926	0.368421	0.677419	0.6	0.764706	0.666667	0.395349	-0.125	0.166667	-0.25	0.0909091	-0.172414	-0.333333	-0.894737	-0.333333	0.619048	-0.166667	0.0434783	0	-0.421053	0.266667	0.733333	0	-0.5	-0.15	0.411765	0.101449	0.483871	0.375	-0.466667	0.692308	0.333333	0.25	0.302326
			0.5	-0.2	0.0588235	-0.8	0.478261	0.666667	0	-0.25	0.2	0	-0.905882	-0.153846	0.230769	0.925926	0.368421	0.677419	0.6	0.764706	0.666667	0.395349	-0.125	0.166667	-0.25	0.0909091	-0.172414	-0.333333	-0.894737	-0.333333	0.619048	-0.166667	0.0434783	0	-0.421053	0.266667	0.733333	0	-0.5	-0.15	0.411765	0.101449	0.483871	0.375	-0.466667	0.692308	0.333333	0.25	0.302326
			0.5	-0.2	0.0588235	-0.8	0.478261	0.666667	0	-0.25	0.2	0	-0.905882	-0.153846	0.230769	0.925926	0.368421	0.677419	0.6	0.764706	0.666667	0.333333	-0.125	0.166667	-0.25	0.0909091	-0.172414	-0.333333	-0.894737	-0.333333	0.619048	-0.166667	0.0434783	0	-0.421053	0.3125	0.733333	0	-0.5	-0.15	0.411765	0.101449	0.483871	0.375	-0.466667	0.692308	0.333333	0.25	0.302326
			0.5	-0.2	0.0588235	-0.8	0.478261	0.666667	0	-0.25	0.2	0	-0.905882	-0.153846	0.230769	0.925926	0.368421	0.677419	0.6	0.764706	0.666667	0.333333	-0.125	0.166667	-0.25	0.0909091	-0.172414	-0.333333	-0.894737	-0.333333	0.619048	-0.166667	0.0434783	0	-0.421053	0.352941	0.733333	0	-0.5	-0.15	0.411765	0.101449	0.4375	0.375	-0.466667	0.692308	0.333333	0.25	0.302326
			0.5	-0.2	0.0588235	-0.8	0.478261	0.666667	0	-0.25	0.2	0	-0.905882	-0.153846	0.230769	0.925926	0.368421	0.677419	0.6	0.764706	0.666667	0.333333	-0.125	0.166667	-0.25	0.0909091	-0.172414	-0.333333	-0.894737	-0.333333	0.619048	-0.166667	0.0434783	0	-0.421053	0.352941	0.733333	0	-0.5	-0.15	0.411765	0.101449	0.4375	0.375	-0.466667	0.692308	0.333333	0.25	0.302326
			0.5	-0.2	0.0588235	-0.8	0.478261	0.666667	0	-0.25	0.2	0	-0.905882	-0.153846	0.230769	0.925926	0.368421	0.677419	0.6	0.764706	0.666667	0.333333	-0.125	0.166667	-0.25	0.0909091	-0.172414	-0.333333	-0.894737	-0.333333	0.619048	-0.166667	0.0434783	0	-0.421053	0.421053	0.733333	0	-0.5	-0.15	0.411765	0.101449	0.4375	0.375	-0.466667	0.692308	0.333333	0.25	0.302326
			0.5	-0.2	0.0588235	-0.8	0.478261	0.666667	0	-0.25	0.2	0	-0.905882	-0.153846	0.230769	0.925926	0.368421	0.677419	0.6	0.764706	0.666667	0.333333	-0.125	0.166667	-0.25	0.0909091	-0.172414	-0.333333	-0.894737	-0.333333	0.619048	-0.166667	0.0434783	0	-0.421053	0.421053	0.733333	0.5	-0.5	-0.15	0.411765	0.101449	0.4375	0.375	-0.466667	0.692308	0.333333	0.25	0.302326
			0.5	-0.2	0.0588235	-0.8	0.478261	0.666667	0	-0.25	0.2	0	-0.905882	-0.153846	0.230769	0.925926	0.368421	0.677419	0.6	0.764706	0.666667	0.333333	-0.125	0.166667	-0.25	0.0909091	-0.172414	-0.333333	-0.894737	-0.333333	0.619048	-0.166667	0.0434783	0	-0.421053	0.421053	0.733333	0.6	-0.5	-0.15	0.411765	0.101449	0.4375	0.375	-0.466667	0.692308	0.333333	0.25	0.302326
			0.5	-0.2	0.0588235	-0.8	0.478261	0.666667	0	-0.25	0.2	0	-0.905882	-0.153846	0.230769	0.925926	0.368421	0.677419	0.6	0.764706	0.666667	0.333333	-0.125	0.166667	-0.25	0.0909091	-0.172414	-0.333333	-0.894737	-0.333333	0.619048	-0.166667	0.0434783	0	-0.421053	0.421053	0.733333	0.6	-0.5	-0.15	0.411765	0.101449	0.4375	0.375	-0.466667	0.692308	0.333333	0.25	0.302326
			0.5	-0.2	0.0588235	-0.8	0.478261	0.666667	0	-0.25	0.2	0	-0.905882	-0.153846	0.230769	0.925926	0.368421	0.677419	0.6	0.764706	0.666667	0.333333	-0.125	0.166667	-0.25	0.0909091	-0.172414	-0.333333	-0.894737	-0.333333	0.619048	-0.166667	0.0434783	0	-0.421053	0.421053	0.733333	0.6	-0.5	-0.15	0.411765	0.101449	0.4375	0.375	-0.466667	0.692308	0.333333	0.25	0.302326
			0.5	-0.2	0.0588235	-0.8	0.478261	0.666667	0	-0.25	0.2	0	-0.905882	-0.153846	0.230769	0.925926	0.368421	0.677419	0.6	0.764706	0.666667	0.333333	-0.125	0.166667	-0.25	0.0909091	-0.172414	-0.333333	-0.894737	-0.333333	0.619048	-0.166667	0.0434783	0	-0.421053	0.421053	0.733333	0.6	-0.5	-0.15	0.411765	0.101449	0.4375	0.375	-0.466667	0.692308	0.333333	0.25	0.302326
			0.5	-0.2	0.0588235	-0.8	0.478261	0.666667	0	-0.25	0.2	0	-0.905882	-0.153846	0.230769	0.925926	0.368421	0.677419	0.6	0.764706	0.666667	0.333333	-0.125	0.166667	-0.25	0.0909091	-0.172414	-0.333333	-0.894737	-0.333333	0.619048	-0.166667	0.0434783	0	-0.421053	0.421053	0.733333	0.6	-0.5	-0.15	0.411765	0.101449	0.4375	0.375	-0.466667	0.692308	0.333333	0.25	0.302326
			0.5	-0.2	0.0588235	-0.8	0.478261	0.666667	0	-0.25	0.2	0	-0.905882	-0.153846	0.230769	0.925926	0.368421	0.677419	0.6	0.764706	0.666667	0.333333	-0.125	0.166667	-0.25	0.0909091	-0.172414	-0.333333	-0.894737	-0.333333	0.619048	-0.166667	0.0434783	0	-0.421053	0.421053	0.733333	0.6	-0.5	-0.15	0.411765	0.101449	0.4375	0.444444	-0.466667	0.692308	0.333333	0.25	0.302326
			0.5	-0.2	0.0588235	-0.8	0.478261	0.666667	0	-0.25	0.2	0	-0.905882	-0.153846	0.230769	0.925926	0.368421	0.677419	0.6	0.764706	0.666667	0.333333	-0.125	0.166667	-0.25	0.0909091	-0.172414	-0.333333	-0.894737	-0.333333	0.619048	-0.166667	0.0434783	0	-0.421053	0.421053	0.733333	0.6	-0.5	-0.15	0.411765	0.101449	0.4375	0.52381	-0.466667	0.692308	0.333333	0.25	0.302326
			0.5	-0.2	0.0588235	-0.8	0.478261	0.666667	0	-0.25	0.2	0	-0.905882	-0.153846	0.230769	0.925926	0.368421	0.677419	0.6	0.764706	0.666667	0.333333	-0.125	0.166667	-0.25	0.0909091	-0.172414	-0.333333	-0.894737	-0.333333	0.619048	-0.166667	0.0434783	0	-0.421053	0.421053	0.733333	0.6	-0.5	-0.0952381	0.411765	0.101449	0.4375	0.52381	-0.466667	0.692308	0.333333	0.25	0.302326
			0.5	-0.2	0.0588235	-0.8	0.478261	0.666667	0	-0.25	0.2	0	-0.905882	-0.153846	0.230769	0.925926	0.368421	0.677419	0.6	0.764706	0.666667	0.333333	-0.125	0.166667	-0.25	0.0909091	-0.172414	-0.333333	-0.894737	-0.333333	0.619048	-0.166667	0.0434783	0	-0.421053	0.421053	0.733333	0.6	-0.5	-0.0952381	0.411765	0.101449	0.4375	0.52381	-0.466667	0.692308	0.333333	0.25	0.302326
			0.5	-0.2	0.0588235	-0.8	0.478261	0.666667	0	-0.25	0.2	0	-0.905882	-0.153846	0.230769	0.925926	0.368421	0.677419	0.6	0.764706	0.666667	0.333333	-0.125	0.166667	-0.25	0.0909091	-0.172414	-0.333333	-0.894737	-0.333333	0.619048	-0.166667	0.0434783	0	-0.421053	0.421053	0.733333	0.6	-0.5	-0.0952381	0.411765	0.101449	0.4375	0.52381	-0.466667	0.692308	0.333333	0.25	0.302326
			0.5	-0.2	0.0588235	-0.8	0.478261	0.666667	0	-0.25	0.2	0	-0.905882	-0.153846	0.230769	0.925926	0.368421	0.677419	0.6	0.764706	0.666667	0.333333	-0.125	0.166667	-0.25	0.0909091	-0.172414	-0.333333	-0.894737	-0.333333	0.619048	-0.166667	0.0434783	0	-0.421053	0.421053	0.733333	0.6	-0.5	-0.0952381	0.411765	0.101449	0.4375	0.52381	-0.466667	0.692308	0.333333	0.25	0.302326
			0.5	-0.2	0.0588235	-0.8	0.478261	0.666667	0	-0.25	0.2	0	-0.905882	-0.153846	0.230769	0.925926	0.368421	0.677419	0.6	0.764706	0.666667	0.333333	-0.125	0.166667	-0.25	0.0909091	-0.172414	-0.333333	-0.894737	-0.333333	0.619048	-0.166667	0.0434783	0	-0.421053	0.421053	0.733333	0.6	-0.5	-0.0952381	0.411765	0.101449	0.4375	0.52381	-0.466667	0.692308	0.333333	0.25	0.302326
			0.5	-0.2	0.0588235	-0.8	0.478261	0.666667	0	-0.25	0.2	0	-0.905882	-0.153846	0.230769	0.925926	0.368421	0.677419	0.6	0.764706	0.666667	0.333333	-0.125	0.166667	-0.25	0.0909091	-0.172414	-0.333333	-0.894737	-0.333333	0.619048	-0.166667	0.0434783	0	-0.421053	0.421053	0.733333	0.6	-0.5	-0.0952381	0.411765	0.101449	0.4375	0.52381	-0.466667	0.692308	0.333333	0.25	0.302326
			0.5	-0.2	0.0588235	-0.8	0.478261	0.666667	0	-0.25	0.2	0	-0.905882	-0.153846	0.230769	0.925926	0.368421	0.677419	0.6	0.764706	0.666667	0.333333	-0.125	0.166667	-0.25	0.0909091	-0.172414	-0.333333	-0.894737	-0.333333	0.619048	-0.166667	0.0833333	0	-0.421053	0.421053	0.733333	0.6	-0.5	-0.0952381	0.411765	0.101449	0.4375	0.52381	-0.466667	0.692308	0.333333	0.25	0.302326
			0.5	-0.2	0.0588235	-0.8	0.478261	0.666667	0	-0.25	0.2	0	-0.905882	-0.153846	0.230769	0.925926	0.368421	0.677419	0.6	0.764706	0.666667	0.333333	-0.125	0.166667	-0.25	0.0909091	-0.172414	-0.333333	-0.894737	-0.333333	0.619048	-0.166667	0.153846	0	-0.421053	0.421053	0.733333	0.6	-0.5	-0.0952381	0.411765	0.101449	0.4375	0.52381	-0.466667	0.692308	0.333333	0.25	0.302326
			0.5	-0.2	0.0588235	-0.8	0.478261	0.666667	0	-0.25	0.2	0	-0.905882	-0.153846	0.230769	0.925926	0.368421	0.677419	0.6	0.764706	0.666667	0.333333	-0.125	0.166667	-0.25	0.0909091	-0.172414	-0.333333	-0.894737	-0.333333	0.619048	-0.166667	0.153846	0	-0.421053	0.421053	0.733333	0.6	-0.5	-0.0952381	0.411765	0.101449	0.4375	0.52381	-0.466667	0.692308	0.333333	0.25	0.302326
			0.5	-0.2	0.0588235	-0.8	0.478261	0.666667	0	-0.25	0.2	0	-0.905882	-0.153846	0.230769	0.925926	0.368421	0.677419	0.6	0.764706	0.666667	0.333333	-0.125	0.166667	-0.25	0.0909091	-0.172414	-0.333333	-0.894737	-0.333333	0.619048	-0.166667	0.153846	0	-0.421053	0.421053	0.733333	0.6	-0.5	-0.0952381	0.411765	0.101449	0.4375	0.52381	-0.466667	0.692308	0.333333	0.25	0.302326
			0.5	-0.2	0.0588235	-0.8	0.478261	0.666667	0	-0.25	0.2	0	-0.905882	-0.153846	0.230769	0.925926	0.368421	0.677419	0.6	0.764706	0.666667	0.333333	-0.125	0.166667	-0.25	0.0909091	-0.172414	-0.333333	-0.894737	-0.333333	0.619048	-0.166667	0.153846	0	-0.421053	0.421053	0.733333	0.6	-0.5	-0.0952381	0.411765	0.101449	0.4375	0.52381	-0.466667	0.692308	0.333333	0.25	0.302326
			0.5	-0.2	0.0588235	-0.8	0.478261	0.666667	0	-0.25	0.2	0	-0.905882	-0.153846	0.230769	0.925926	0.368421	0.677419	0.6	0.764706	0.666667	0.333333	-0.125	0.166667	-0.25	0.0909091	-0.172414	-0.333333	-0.894737	-0.333333	0.619048	-0.166667	0.153846	0	-0.421053	0.421053	0.733333	0.6	-0.5	-0.0952381	0.411765	0.101449	0.4375	0.52381	-0.466667	0.692308	0.333333	0.25	0.302326
			0.5	-0.2	0.0588235	-0.8	0.478261	0.666667	0	-0.25	0.2	0	-0.905882	-0.153846	0.230769	0.925926	0.368421	0.677419	0.6	0.764706	0.666667	0.333333	-0.125	0.166667	-0.25	0.0909091	-0.172414	-0.333333	-0.894737	-0.333333	0.619048	-0.166667	0.153846	0	-0.421053	0.421053	0.733333	0.6	-0.5	-0.0952381	0.411765	0.101449	0.4375	0.142857	-0.466667	0.692308	0.333333	0.25	0.302326
			0.5	-0.2	0.0588235	-0.8	0.478261	0.666667	0	-0.25	0.2	0	-0.905882	-0.153846	0.230769	0.925926	0.368421	0.677419	0.6	0.764706	0.666667	0.333333	-0.125	0.166667	-0.25	0.0909091	-0.172414	-0.333333	-0.894737	-0.333333	0.619048	-0.166667	0.153846	0	-0.421053	0.421053	0.733333	0.6	-0.5	-0.0952381	0.411765	0.101449	0.4375	0.142857	-0.466667	0.692308	0.333333	0.25	0.302326
			0.5	-0.2	0.0588235	-0.8	0.478261	0.666667	0	-0.25	0.2	0	-0.905882	-0.153846	0	0.925926	0.368421	0.677419	0.6	0.764706	0.666667	0.333333	-0.125	0.166667	-0.25	0.0909091	-0.172414	-0.333333	-0.894737	-0.333333	0.619048	-0.166667	0.153846	0	-0.421053	0.421053	0.733333	0.6	-0.5	-0.0952381	0.142857	0.101449	0.4375	0.142857	-0.466667	0.692308	0.333333	0.25	0.302326
			0.5	-0.2	0.0588235	-0.8	0.478261	0.666667	0	-0.25	0.2	0	-0.905882	-0.153846	0	0.925926	0.368421	0.677419	0.6	0.764706	0.666667	0.333333	-0.125	0.166667	-0.25	0.0909091	-0.172414	-0.333333	-0.894737	-0.333333	0.619048	-0.166667	0.153846	0	-0.421053	0.421053	0.733333	0.6	-0.5	-0.0952381	0.142857	0.101449	0.4375	0.103448	-0.466667	0.692308	0.333333	0.25	0.302326
			0.5	-0.2	0.0588235	-0.8	0.478261	0.666667	0	-0.25	0.2	0	-0.905882	-0.153846	0	0.925926	0.368421	0.677419	0.6	0.764706	0.666667	0.333333	-0.125	0.166667	-0.25	0.0909091	-0.172414	-0.333333	-0.894737	-0.333333	0.619048	-0.166667	0.153846	0	-0.421053	0.421053	0.733333	0.6	-0.5	-0.0952381	0.142857	0.101449	0.4375	0.103448	-0.466667	0.692308	0.333333	0.25	0.302326
			0.5	-0.2	0.0588235	-0.8	0.478261	0.666667	0	-0.25	-0.5	0	-0.905882	-0.153846	0	0.925926	0.368421	0.677419	0.75	0.764706	0.666667	0.333333	-0.125	0.166667	-0.25	0.0909091	-0.172414	-0.333333	-0.894737	-0.333333	0.619048	-0.166667	0.153846	0	-0.421053	0.421053	0.733333	0.6	-0.5	-0.0952381	0.142857	0.101449	0.4375	0.103448	-0.466667	0.692308	0.333333	0.25	0.302326
			0.5	-0.2	0.0588235	-0.8	0.478261	0.666667	0	-0.25	-0.625	0	-0.905882	-0.153846	0	0.925926	0.368421	0.677419	0.75	0.764706	0.666667	0.333333	-0.125	0.166667	-0.25	0.0909091	-0.172414	-0.333333	-0.894737	-0.333333	0.619048	-0.166667	0.153846	0	-0.421053	0.421053	0.733333	0.6	-0.5	-0.0952381	0.142857	0.101449	0.470588	0.103448	-0.466667	0.692308	0.333333	0.25	0.302326
			0.5	-0.2	0.0588235	-0.8	0.478261	0.666667	0	-0.25	-0.625	0	-0.905882	-0.153846	0	0.925926	0.368421	0.677419	0.75	0.764706	0.666667	0.333333	-0.125	0.166667	-0.25	0.0909091	-0.172414	-0.333333	-0.894737	-0.333333	0.619048	-0.166667	0.153846	0	-0.421053	0.421053	0.733333	0.6	-0.5	-0.0952381	0.142857	0.101449	0.526316	0.103448	-0.466667	0.692308	0.333333	0.25	0.302326
			0.5	-0.2	0.0588235	-0.8	0.478261	0.666667	0	-0.25	-0.625	0	-0.905882	-0.153846	0	0.925926	0.368421	0.677419	0.75	0.764706	0.666667	0.333333	-0.125	0.166667	-0.25	0.0909091	-0.172414	-0.333333	-0.894737	-0.333333	0.619048	-0.166667	0.153846	0	-0.421053	0.421053	0.733333	0.6	-0.5	-0.0952381	0.142857	0.101449	0.526316	0.103448	-0.466667	0.692308	0.333333	0.25	0.302326
			0.5	-0.2	0.0588235	-0.8	0.478261	0.666667	0	-0.25	-0.625	0	-0.905882	-0.153846	0	0.925926	0.368421	0.677419	0.75	0.764706	0.666667	0.333333	-0.125	0.166667	-0.25	0.0909091	-0.172414	-0.333333	-0.894737	-0.333333	0.619048	-0.166667	0.153846	0	-0.421053	0.421053	0.733333	0.6	-0.5	-0.0952381	0.142857	0.101449	0.526316	0.103448	-0.466667	0.692308	0.333333	0.25	0.302326
			0.5	-0.2	0.0588235	-0.8	0.478261	0.666667	0	-0.25	-0.625	0	-0.905882	-0.153846	0	0.925926	0.368421	0.677419	0.75	0.764706	0.666667	0.333333	-0.125	0.166667	-0.25	0.0909091	-0.172414	-0.333333	-0.894737	-0.333333	0.619048	-0.166667	0.153846	0	-0.421053	0.421053	0.733333	0.6	-0.5	-0.0952381	0.142857	0.101449	0.526316	0.103448	-0.466667	0.692308	0.333333	0.25	0.302326
			0.5	-0.2	0.0588235	-0.8	0.478261	0.666667	0	-0.25	-0.625	0	-0.905882	-0.153846	0	0.925926	0.368421	0.677419	0.75	0.764706	0.666667	0.333333	-0.125	0.166667	-0.25	0.0909091	-0.172414	-0.333333	-0.894737	-0.333333	0.619048	-0.166667	0.153846	0	-0.421053	0.421053	0.733333	0.6	-0.5	-0.0952381	0.142857	0.101449	0.526316	0.103448	-0.466667	0.692308	0.333333	0.25	0.302326
			0.5	-0.2	0.0588235	-0.8	0.478261	0.666667	0	-0.25	-0.625	0	-0.905882	-0.153846	0	0.925926	0.368421	0.677419	0.75	0.764706	0.666667	0.333333	-0.125	0.166667	-0.25	0.0909091	-0.172414	-0.333333	-0.894737	-0.333333	0.619048	-0.166667	0.153846	0	-0.421053	0.421053	0.733333	0.6	-0.5	-0.0952381	0.142857	0.101449	0.526316	0.103448	-0.466667	0.692308	0.333333	0.25	0.302326
			0.5	-0.2	0.0588235	-0.8	0.478261	0.666667	0	-0.25	-0.625	0	-0.905882	-0.266667	0	0.925926	0.368421	0.677419	0.75	0.764706	0.666667	0.333333	-0.125	0.166667	-0.25	0.0909091	-0.172414	-0.333333	-0.894737	-0.333333	0.619048	-0.166667	0.153846	0	-0.421053	0.421053	0.733333	0.6	-0.5	-0.0952381	0.142857	0.101449	0.526316	0.103448	-0.466667	0.692308	0.333333	0.25	0.302326
			0.5	-0.2	0.0588235	-0.8	0.478261	0.666667	0	-0.25	-0.625	0	-0.905882	-0.421053	0	0.925926	0.368421	0.677419	0.75	0.764706	0.666667	0.333333	-0.125	0.166667	-0.25	0.0909091	-0.172414	-0.333333	-0.894737	-0.333333	0.619048	-0.166667	0.153846	0	-0.421053	0.421053	0.733333	0.6	-0.5	-0.0952381	0.142857	0.101449	0.526316	0.103448	-0.466667	0.692308	0.333333	0.25	0.302326
			0.5	-0.2	0.0588235	-0.8	0.478261	0.666667	0	-0.25	-0.625	0	-0.905882	-0.435897	0	0.925926	0.368421	0.677419	0.75	0.764706	0.666667	0.333333	-0.125	0.166667	-0.25	0.0909091	-0.172414	-0.333333	-0.894737	-0.333333	0.619048	-0.166667	0.153846	0	-0.421053	0.421053	0.733333	0.6	-0.5	-0.0952381	0.142857	0.101449	0.526316	0.103448	-0.466667	0.692308	0.333333	0.25	0.302326
			0.5	-0.2	0.0588235	-0.8	0.5	0.666667	0	-0.25	-0.625	0	-0.905882	-0.435897	0	0.925926	0.368421	0.677419	0.75	0.764706	0.666667	0.333333	-0.125	0.166667	-0.25	0.0909091	-0.172414	-0.333333	-0.894737	-0.333333	0.619048	-0.166667	0.153846	0	-0.421053	0.421053	0.733333	0.6	-0.5	-0.0952381	0.142857	0.101449	0.526316	0.103448	-0.466667	0.692308	0.333333	0.25	0.302326
			0.5	-0.2	0.0588235	-0.8	0.5	0.666667	0	-0.25	-0.625	0	-0.905882	-0.435897	0	0.925926	0.368421	0.677419	0.75	0.764706	0.666667	0.333333	-0.125	0.166667	-0.25	0.0909091	-0.172414	-0.333333	-0.894737	-0.333333	0.619048	-0.166667	0.153846	0	-0.421053	0.421053	0.733333	0.6	-0.5	-0.0952381	0.142857	0.101449	0.526316	0.103448	-0.466667	0.692308	0.333333	0.25	0.302326
			0.5	-0.2	0.0588235	-0.8	0.5	0.666667	0	-0.25	-0.625	0	-0.905882	-0.435897	0	0.925926	0.368421	0.677419	0.75	0.764706	0.666667	0.333333	-0.125	0.166667	-0.25	0.0909091	-0.172414	-0.333333	-0.894737	-0.333333	0.619048	-0.166667	0.153846	0	-0.421053	0.421053	0.733333	0.6	-0.5	-0.0952381	0.142857	0.101449	0.526316	0.103448	-0.466667	0.692308	0.333333	0.25	0.302326
			0.5	-0.2	0.0588235	-0.8	0.5	0.666667	0	-0.25	-0.625	0	-0.905882	-0.435897	0	0.925926	0.368421	0.677419	0.75	0.764706	0.666667	0.333333	-0.125	0.166667	-0.25	0.0909091	-0.172414	-0.333333	-0.894737	-0.333333	0.619048	-0.166667	0.153846	0	-0.421053	0.421053	0.733333	0.6	-0.5	-0.0952381	0.142857	0.101449	0.526316	0.103448	-0.466667	0.692308	0.333333	0.25	0.302326
			0.5	-0.2	0.0588235	-0.8	0.5	0.666667	0	-0.25	-0.625	0	-0.905882	-0.435897	0	0.925926	0.368421	0.677419	0.75	0.764706	0.666667	0.333333	-0.125	0.166667	-0.25	0.0909091	-0.172414	-0.333333	-0.894737	-0.333333	0.619048	-0.166667	0.153846	0	-0.421053	0.421053	0.733333	0.6	-0.5	-0.0952381	0.142857	0.101449	0.526316	0.103448	-0.466667	0.692308	0.333333	0.25	0.302326
			0.5	-0.2	0.0588235	-0.8	0.5	0.666667	0	-0.25	-0.625	0	-0.905882	-0.435897	0	0.925926	0.368421	0.677419	0.75	0.764706	0.666667	0.333333	-0.125	0.166667	-0.25	0.0909091	-0.172414	-0.333333	-0.894737	-0.333333	0.619048	-0.166667	0.153846	0	-0.421053	0.421053	0.733333	0.6	-0.5	-0.0952381	0.142857	0.101449	0.526316	0.103448	-0.466667	0.692308	0.333333	0.25	0.302326
			0.5	-0.2	0.0588235	-0.8	0.5	0.666667	0	-0.25	-0.625	0	-0.905882	-0.435897	0	0.925926	0.368421	0.677419	0.75	0.764706	0.666667	0.333333	-0.125	0.166667	-0.25	0.0909091	-0.172414	-0.333333	-0.894737	-0.333333	0.619048	-0.166667	0.153846	0	-0.421053	0.421053	0.733333	0.6	-0.5	-0.0952381	0.142857	0.101449	0.526316	0.103448	-0.466667	0.692308	0.333333	0.25	0.302326
			0.5	-0.2	0.0588235	-0.8	0.5	0.666667	0	-0.25	-0.625	0	-0.905882	-0.435897	0	0.925926	0.368421	0.677419	0.75	0.764706	0.666667	0.333333	-0.125	0.166667	-0.25	0.0909091	-0.172414	-0.333333	-0.894737	-0.333333	0.619048	-0.166667	0.153846	0	-0.421053	0.421053	0.733333	0.6	-0.5	-0.0952381	0.142857	0.101449	0.526316	0.103448	-0.466667	0.692308	0.333333	0.25	0.244444
			0.5	-0.2	0.0588235	-0.8	0.5	0.666667	0	-0.25	-0.625	0	-0.905882	-0.435897	0	0.925926	0.368421	0.677419	0.75	0.764706	0.666667	0.333333	-0.125	0.166667	-0.25	0.0909091	-0.172414	-0.333333	-0.894737	-0.333333	0.619048	-0.166667	0.153846	0	-0.421053	0.421053	0.733333	0.6	-0.5	-0.0952381	0.142857	0.101449	0.526316	0.103448	-0.578947	0.692308	0.333333	0.25	0.191489
			0.5	-0.2	0.0588235	-0.8	0.5	0.666667	0	-0.25	-0.625	0	-0.905882	-0.435897	0	0.925926	0.368421	0.677419	0.75	0.764706	0.666667	0.333333	-0.125	0.166667	-0.25	0.0909091	-0.172414	-0.333333	-0.894737	-0.333333	0.619048	-0.166667	0.153846	0	-0.421053	0.421053	0.733333	0.6	-0.5	-0.0952381	0.142857	0.101449	0.526316	0.103448	-0.652174	0.692308	0.333333	0.25	0.191489
			0.5	-0.2	0.0588235	-0.8	0.5	0.666667	0	-0.25	-0.625	0	-0.905882	-0.435897	0	0.925926	0.368421	0.677419	0.75	0.764706	0.666667	0.333333	-0.125	0.166667	-0.25	0.0909091	-0.172414	-0.333333	-0.894737	-0.333333	0.619048	-0.166667	0.153846	0	-0.421053	0.421053	0.733333	0.6	-0.5	-0.0952381	0.142857	0.101449	0.526316	0.103448	-0.652174	0.692308	0.333333	0.25	0.191489
			0.5	-0.2	0.0588235	-0.8	0.5	0.666667	0	-0.25	-0.625	0	-0.905882	-0.435897	0	0.925926	0.368421	0.677419	0.75	0.764706	0.666667	0.333333	-0.125	0.166667	-0.25	0.0909091	-0.172414	-0.333333	-0.894737	-0.333333	0.619048	-0.166667	0.153846	0	-0.421053	0.421053	0.733333	0.6	-0.5	-0.0952381	0.142857	0.101449	0.526316	0.103448	-0.652174	0.692308	0.333333	0.25	0.191489
			0.5	-0.2	0.0588235	-0.8	0.5	0.666667	0	-0.25	-0.625	0	-0.905882	-0.435897	0	0.925926	0.368421	0.677419	0.75	0.764706	0.666667	0.333333	-0.125	0.166667	-0.25	0.0909091	-0.172414	-0.333333	-0.894737	-0.333333	0.619048	-0.166667	0.153846	0	-0.421053	0.421053	0.733333	0.6	-0.5	-0.0952381	0.142857	0.101449	0.526316	0.103448	-0.652174	0.692308	0.333333	0.25	0.191489
			0.5	-0.2	0.0588235	-0.8	0.5	0.666667	0	-0.25	-0.625	0	-0.905882	-0.435897	0	0.925926	0.368421	0.677419	0.75	0.764706	0.666667	0.333333	-0.125	0.166667	-0.25	0.0909091	-0.172414	-0.333333	-0.894737	-0.333333	0.619048	-0.166667	0.153846	0	-0.421053	0.421053	0.733333	0.6	-0.5	-0.0952381	0.142857	0.101449	0.526316	0.103448	-0.652174	0.692308	0.333333	0.25	0.191489
			0.5	-0.2	0.0588235	-0.8	0.5	0.666667	0	-0.25	-0.625	0	-0.905882	-0.435897	0	0.925926	0.368421	0.677419	0.75	0.764706	0.666667	0.333333	-0.125	0.166667	-0.25	0.0909091	-0.172414	-0.333333	-0.894737	-0.333333	0.619048	-0.166667	0.153846	0	-0.421053	0.421053	0.733333	0.6	-0.5	-0.0952381	0.142857	0.101449	0.526316	0.103448	-0.652174	0.692308	0.333333	0.25	0.191489
			0.5	-0.2	0.0588235	-0.8	0.5	0.666667	0	-0.25	-0.625	0	-0.905882	-0.435897	0	0.925926	0.368421	0.677419	0.75	0.764706	0.666667	0.333333	-0.125	0.166667	-0.25	0.0909091	-0.172414	-0.333333	-0.894737	-0.333333	0.619048	-0.166667	0.153846	0	-0.421053	0.421053	0.733333	0.6	-0.5	-0.0952381	0.142857	0.101449	0.526316	0.103448	-0.652174	0.692308	0.333333	0.25	0.191489
			0.5	-0.2	0.0588235	-0.8	0.5	0.666667	0	-0.25	-0.625	0	-0.905882	-0.435897	0	0.925926	0.368421	0.677419	0.75	0.764706	0.666667	0.333333	-0.125	0.166667	-0.25	0.0909091	-0.172414	-0.333333	-0.894737	-0.333333	0.619048	-0.166667	0.153846	0	-0.421053	0.421053	0.733333	0.6	-0.5	-0.0952381	0.142857	0.101449	0.526316	0.103448	-0.652174	0.692308	0.333333	0.25	0.191489
			0.5	-0.2	0.0588235	-0.8	0.5	0.666667	0	-0.25	-0.625	0	-0.905882	-0.435897	0	0.925926	0.368421	0.677419	0.75	0.764706	0.666667	0.333333	-0.125	0.166667	-0.25	0.0909091	-0.172414	-0.333333	-0.894737	-0.333333	0.619048	-0.166667	0.153846	0	-0.421053	0.421053	0.733333	0.6	-0.5	-0.0952381	0.142857	0.101449	0.526316	0.103448	-0.652174	0.692308	0.333333	0.25	0.191489
			0.5	-0.2	0.0588235	-0.8	0.5	0.666667	0	-0.25	-0.625	0	-0.905882	-0.435897	0	0.925926	0.368421	0.677419	0.75	0.764706	0.666667	0.333333	-0.125	0.166667	-0.25	0.0909091	-0.172414	-0.333333	-0.894737	-0.333333	0.619048	-0.166667	0.153846	0	-0.421053	0.421053	0.733333	0.6	-0.5	-0.0952381	0.142857	0.101449	0.526316	0.103448	-0.652174	0.692308	0.333333	0.25	0.191489
			0.5	-0.2	0.0588235	-0.8	0.5	0.666667	0	-0.25	-0.625	0	-0.905882	-0.435897	0	0.925926	0.368421	0.677419	0.75	0.764706	0.666667	0.333333	-0.125	0.166667	-0.25	0.0909091	-0.172414	-0.333333	-0.894737	-0.333333	0.619048	-0.166667	0.153846	0	-0.421053	0.421053	0.733333	0.6	-0.5	-0.0952381	0.142857	0.101449	0.526316	0.103448	-0.652174	0.692308	0.333333	0.25	0.191489
			0.5	-0.2	0.0588235	-0.8	0.5	0.666667	0	-0.25	-0.625	0	-0.905882	-0.435897	0	0.925926	0.368421	0.677419	0.75	0.764706	0.666667	0.333333	-0.125	0.166667	-0.25	0.0909091	-0.172414	-0.333333	-0.894737	-0.333333	0.619048	-0.166667	0.153846	0	-0.421053	0.421053	0.733333	0.6	-0.5	-0.0952381	0.142857	0.101449	0.526316	0.103448	-0.652174	0.714286	0.333333	0.25	0.191489
			0.5	-0.2	0.0588235	-0.8	0.5	0.666667	0	-0.25	-0.625	0	-0.905882	-0.435897	0	0.925926	0.368421	0.677419	0.75	0.764706	0.666667	0.333333	-0.125	0.166667	-0.25	0.0909091	-0.172414	-0.333333	-0.894737	-0.333333	0.619048	-0.166667	0.153846	0	-0.421053	0.421053	0.733333	0.6	-0.5	-0.0952381	0.142857	0.101449	0.526316	0.103448	-0.652174	0.733333	0.333333	0.25	0.191489
			0.538462	-0.2	0.0588235	-0.8	0.5	0.666667	0	-0.25	-0.529412	0	-0.905882	-0.272727	0	0.925926	0.368421	0.677419	0.75	0.764706	0.666667	0.333333	-0.125	0.166667	-0.25	0.0909091	-0.172414	-0.333333	-0.894737	-0.333333	0.619048	-0.166667	0.153846	0	-0.421053	0.421053	0.733333	0.6	-0.5	-0.0952381	0.142857	0.101449	0.526316	0.103448	-0.652174	0.733333	0.333333	0.25	0.191489
			0.538462	-0.2	0.0588235	-0.8	0.5	0.666667	0	-0.25	-0.529412	0	-0.905882	-0.244444	0	0.925926	0.368421	0.677419	0.75	0.764706	0.666667	0.333333	-0.125	0.166667	-0.25	0.0909091	-0.172414	-0.333333	-0.894737	-0.333333	0.619048	-0.166667	0.153846	0	-0.421053	0.255814	0.733333	0.6	-0.5	-0.0952381	0.142857	0.101449	0.526316	0.103448	-0.652174	0.733333	0.333333	0.25	0.191489
			0.538462	-0.2	0.0588235	-0.8	0.5	0.666667	0	-0.25	-0.529412	0	-0.905882	-0.244444	0	0.925926	0.368421	0.677419	0.75	0.764706	0.666667	0.333333	-0.125	0.166667	-0.25	0.0909091	-0.172414	-0.333333	-0.894737	-0.333333	0.619048	-0.166667	0.153846	0	-0.421053	0.255814	0.733333	0.6	-0.5	-0.0952381	0.142857	0.101449	0.526316	0.103448	-0.652174	0.733333	0.333333	0.25	0.191489
			0.538462	-0.2	0.0588235	-0.8	0.5	0.666667	0	-0.25	-0.529412	0	-0.905882	-0.244444	0	0.925926	0.368421	0.677419	0.75	0.764706	0.666667	0.333333	-0.125	0.166667	-0.25	0.0909091	-0.172414	-0.333333	-0.894737	-0.333333	0.619048	-0.166667	0.153846	0	-0.421053	0.255814	0.733333	0.6	-0.5	-0.0952381	0.142857	0.101449	0.526316	0.103448	-0.652174	0.733333	0.333333	0.25	0.191489
			0.538462	-0.2	0.0588235	-0.8	0.5	0.666667	0	-0.25	-0.529412	0	-0.905882	-0.244444	0	0.925926	0.368421	0.677419	0.75	0.764706	0.666667	0.333333	-0.125	0.166667	-0.25	0.0909091	-0.172414	-0.333333	-0.894737	-0.333333	0.619048	-0.166667	0.153846	0	-0.421053	0.255814	0.733333	0.6	-0.5	-0.0952381	0.142857	0.101449	0.526316	0.103448	-0.652174	0.733333	0.333333	0.25	0.191489
			0.538462	-0.2	0.0588235	-0.8	0.5	0.666667	0	-0.25	-0.529412	0	-0.905882	-0.244444	0	0.925926	0.368421	0.677419	0.75	0.764706	0.666667	0.333333	-0.125	0.166667	-0.25	0.0909091	-0.172414	-0.333333	-0.894737	-0.333333	0.619048	-0.166667	0.153846	0	-0.421053	0.255814	0.733333	0.6	-0.5	-0.0952381	0.142857	0.101449	0.526316	0.103448	-0.652174	0.733333	0.333333	0.25	0.191489
			0.538462	-0.2	0.0588235	-0.8	0.2	0.666667	0	-0.25	-0.529412	0	-0.905882	-0.244444	0	0.925926	0.368421	0.677419	0.75	0.764706	0.666667	0.333333	-0.125	0.166667	-0.25	0.0909091	-0.172414	-0.333333	-0.894737	-0.333333	0.619048	-0.166667	0.153846	0	-0.421053	0.255814	0.733333	0.6	-0.5	-0.0952381	0.142857	0.101449	0.526316	0.103448	-0.652174	0.733333	0.333333	0.25	0.191489
			0.538462	-0.2	0.0588235	-0.8	0.151515	0.666667	0	-0.25	-0.529412	0	-0.905882	-0.244444	0	0.925926	0.368421	0.677419	0.75	0.764706	0.666667	0.333333	-0.125	0.166667	-0.25	0.0909091	-0.172414	-0.333333	-0.894737	-0.333333	0.619048	-0.166667	0.153846	0	-0.421053	0.255814	0.733333	0.6	-0.5	-0.0952381	0.142857	0.101449	0.526316	0.103448	-0.666667	0.733333	0.333333	0.25	0.191489
			0.538462	-0.2	0.0588235	-0.8	0.222222	0.666667	0	-0.25	-0.529412	0	-0.905882	-0.244444	0	0.925926	0.368421	0.677419	0.75	0.764706	0.666667	0.333333	-0.125	0.166667	-0.25	0.0909091	-0.172414	-0.333333	-0.894737	-0.333333	0.619048	-0.166667	0.153846	0	-0.421053	0.255814	0.733333	0.6	-0.5	-0.0952381	0.142857	0.101449	0.526316	0.103448	-0.666667	0.733333	0.333333	0.25	0.191489
			0.538462	-0.2	0.0588235	-0.8	0.222222	0.666667	0	-0.25	-0.529412	0	-0.905882	-0.244444	0	0.925926	0.368421	0.714286	0.75	0.764706	0.666667	0.333333	-0.125	0.166667	-0.25	0.0909091	-0.172414	-0.333333	-0.894737	-0.333333	0.619048	-0.166667	0.153846	0	-0.421053	0.255814	0.733333	0.6	-0.5	-0.0952381	0.142857	0.101449	0.526316	0.103448	-0.666667	0.733333	0.333333	0.25	0.191489
			0.538462	-0.2	0.0588235	-0.8	0.222222	0.666667	0	-0.25	-0.529412	0	-0.905882	-0.244444	0	0.925926	0.368421	0.714286	0.75	0.764706	0.666667	0.333333	-0.125	0.166667	-0.25	0.0909091	-0.172414	-0.333333	-0.894737	-0.333333	0.619048	-0.166667	0.153846	0	-0.421053	0.255814	0.733333	0.6	-0.5	-0.0952381	0.142857	0.101449	0.526316	0.103448	-0.666667	0.733333	0.333333	0.25	0.191489
			0.538462	-0.2	0.0588235	-0.8	0.222222	0.666667	0	-0.25	-0.529412	0	-0.905882	-0.244444	0	0.925926	0.368421	0.714286	0.75	0.764706	0.666667	0.333333	-0.125	0.166667	-0.25	0.0909091	-0.172414	-0.333333	-0.894737	-0.333333	0.619048	-0.166667	0.153846	0	-0.421053	0.255814	0.733333	0.6	-0.5	-0.0952381	0.142857	0.101449	0.526316	0.103448	-0.666667	0.733333	0.333333	0.25	0.191489
			0.538462	-0.2	0.0588235	-0.8	0.222222	0.666667	0	-0.25	-0.529412	0	-0.905882	-0.244444	0	0.925926	0.368421	0.714286	0.75	0.764706	0.666667	0.333333	-0.125	0.166667	-0.25	0.0909091	-0.172414	-0.333333	-0.894737	-0.333333	0.619048	-0.166667	0.153846	0	-0.421053	0.255814	0.733333	0.6	-0.5	-0.0952381	0.142857	0.101449	0.526316	0.103448	-0.666667	0.733333	0.230769	0.25	0.191489
			0.538462	-0.2	0.0588235	-0.8	0.222222	0.666667	0	-0.25	-0.529412	0	-0.905882	-0.244444	0	0.925926	0.368421	0.714286	0.75	0.764706	0.666667	0.333333	-0.125	0.285714	-0.25	0.0909091	-0.172414	-0.333333	-0.894737	-0.333333	0.619048	-0.166667	0.153846	0	-0.421053	0.255814	0.733333	0.6	-0.5	-0.0952381	0.142857	0.101449	0.526316	0.103448	-0.666667	0.733333	0.230769	0.25	0.191489
			0.538462	-0.2	0.0588235	-0.8	0.222222	0.666667	0	-0.25	-0.529412	0	-0.905882	-0.244444	0	0.925926	0.368421	0.714286	0.75	0.764706	0.666667	0.333333	-0.125	0.285714	-0.25	0.0909091	-0.172414	-0.333333	-0.894737	-0.333333	0.619048	-0.166667	0.153846	0	-0.421053	0.255814	0.733333	0.6	-0.5	-0.0952381	0.142857	0.101449	0.526316	0.103448	-0.666667	0.733333	0.230769	0.25	0.191489
			0.538462	-0.2	0.0588235	-0.8	0.222222	0.666667	0	-0.25	-0.529412	0	-0.905882	-0.244444	0	0.925926	0.368421	0.714286	0.75	0.764706	0.666667	0.333333	-0.125	0.285714	-0.25	0.0909091	-0.172414	-0.333333	-0.894737	-0.333333	0.619048	-0.166667	0.153846	0	-0.421053	0.255814	0.733333	0.6	-0.5	-0.0952381	0.142857	0.101449	0.526316	0.103448	-0.666667	0.733333	0.230769	0.25	0.191489
			0.538462	-0.2	0.0588235	-0.8	0.222222	0.666667	0	-0.25	-0.529412	0	-0.905882	-0.244444	0	0.925926	0.368421	0.714286	0.75	0.764706	0.666667	0.333333	-0.125	0.285714	-0.25	0.0909091	-0.172414	-0.333333	-0.894737	-0.333333	0.619048	-0.166667	0.153846	0	-0.421053	0.255814	0.733333	0.6	-0.5	-0.0952381	0.142857	0.101449	0.526316	0.103448	-0.666667	0.733333	0.230769	0.25	0.191489
			0.538462	-0.2	0.0588235	-0.8	0.222222	0.666667	0	-0.25	-0.529412	0	-0.905882	-0.244444	0	0.925926	0.368421	0.714286	0.75	0.764706	0.666667	0.333333	-0.125	0.285714	-0.25	0.0909091	-0.172414	-0.333333	-0.894737	-0.333333	0.619048	-0.166667	0.153846	0	-0.421053	0.255814	0.733333	0.6	-0.5	-0.0952381	0.142857	0.101449	0.526316	0.103448	-0.666667	0.733333	0.230769	0.25	0.191489
			0.538462	-0.2	0.0588235	-0.8	0.222222	0.666667	0	-0.25	-0.529412	0	-0.905882	-0.244444	0	0.925926	0.368421	0.714286	0.75	0.764706	0.666667	0.333333	-0.125	0.285714	-0.25	0.0909091	-0.172414	-0.333333	-0.894737	-0.333333	0.619048	-0.166667	0.153846	0	-0.421053	0.255814	0.733333	0.6	-0.5	-0.0952381	0.142857	0.101449	0.526316	0.103448	-0.666667	0.733333	0.230769	0.25	0.191489
			0.538462	-0.2	0.0588235	-0.8	0.222222	0.666667	0	-0.25	-0.529412	0	-0.905882	-0.244444	0	0.925926	0.368421	0.714286	0.75	0.764706	0.666667	0.333333	-0.125	0.285714	-0.25	0.0909091	-0.172414	-0.333333	-0.894737	-0.333333	0.619048	-0.166667	0.153846	0	-0.421053	0.173913	0.733333	0.6	-0.5	-0.0952381	0.142857	0.101449	0.526316	0.103448	-0.666667	0.733333	0.285714	0.25	0.191489
			0.538462	-0.2	0.0588235	-0.8	0.222222	0.666667	0	-0.25	-0.529412	0	-0.905882	-0.244444	0	0.925926	0.368421	0.714286	0.75	0.764706	0.666667	0.333333	-0.125	0.285714	-0.25	0.0909091	-0.172414	-0.333333	-0.894737	-0.333333	0.619048	-0.166667	0.153846	0	-0.421053	0.173913	0.733333	0.6	-0.5	-0.0952381	0.142857	0.101449	0.526316	0.103448	-0.666667	0.733333	0.285714	0.25	0.191489
			0.538462	-0.2	0.0588235	-0.8	0.222222	0.666667	0	-0.25	-0.529412	0	-0.905882	-0.244444	0	0.925926	0.368421	0.714286	0.75	0.764706	0.666667	0.333333	-0.125	0.285714	-0.25	0.0909091	-0.172414	-0.333333	-0.894737	-0.333333	0.619048	-0.166667	0.153846	0	-0.421053	0.173913	0.733333	0.6	-0.5	-0.0952381	0.142857	0.101449	0.526316	0.103448	-0.666667	0.733333	0.285714	0.25	0.191489
			0.538462	-0.2	0.0588235	-0.8	0.222222	0.666667	0	-0.25	-0.529412	0	-0.905882	-0.244444	0	0.925926	0.368421	0.714286	0.75	0.764706	0.666667	0.333333	-0.125	0.285714	-0.25	0.0909091	-0.172414	-0.333333	-0.894737	-0.333333	0.619048	-0.166667	0.153846	0	-0.421053	0.173913	0.733333	0.6	-0.5	-0.0952381	0.142857	0.101449	0.526316	0.103448	-0.666667	0.733333	0.285714	0.25	0.191489
			0.538462	-0.2	0.0588235	-0.8	0.222222	0.666667	0	-0.25	-0.529412	0	-0.905882	-0.244444	0	0.925926	0.368421	0.714286	0.75	0.764706	0.666667	0.333333	-0.125	0.285714	-0.25	0.0909091	-0.172414	-0.333333	-0.894737	-0.333333	0.619048	-0.166667	0.153846	0	-0.421053	0.173913	0.733333	0.6	-0.5	-0.0952381	0.142857	0.101449	0.526316	0.103448	-0.666667	0.733333	0.285714	0.25	0.191489
			0.538462	-0.2	0.0588235	-0.8	0.222222	0.666667	0	-0.25	-0.529412	0	-0.905882	-0.244444	0	0.925926	0.368421	0.714286	0.75	0.764706	0.666667	0.333333	-0.125	0.285714	-0.25	0.0909091	-0.172414	-0.333333	-0.894737	-0.333333	0.619048	-0.166667	0.153846	0	-0.421053	0.173913	0.733333	0.6	-0.5	-0.0952381	0.142857	0.101449	0.526316	0.103448	-0.666667	0.733333	0.285714	0.25	0.191489
			0.538462	-0.2	0.0588235	-0.8	0.222222	0.666667	0	-0.25	-0.529412	0	-0.905882	-0.244444	0	0.925926	0.368421	0.714286	0.75	0.764706	0.666667	0.333333	-0.125	0.285714	-0.25	0.0909091	-0.172414	-0.333333	-0.894737	-0.333333	0.619048	-0.166667	0.153846	0	-0.421053	0.173913	0.733333	0.6	-0.5	-0.0697674	0.142857	0.101449	0.526316	0.103448	-0.666667	0.733333	0.285714	0.25	0.191489
			0.538462	-0.2	0.0588235	-0.8	0.222222	0.666667	0	-0.25	-0.529412	0	-0.905882	-0.244444	0	0.925926	0.368421	0.714286	0.75	0.764706	0.666667	0.333333	-0.125	0.285714	-0.25	0.0909091	-0.172414	-0.333333	-0.894737	-0.333333	0.619048	-0.166667	0.153846	0	-0.421053	0.173913	0.733333	0.6	-0.5	0.115385	0.142857	0.101449	0.526316	0.103448	-0.666667	0.733333	0.285714	0.25	0.191489
			0.538462	-0.2	0.0588235	-0.8	0.222222	0.666667	0	-0.25	-0.529412	0	-0.905882	-0.244444	0	0.925926	0.368421	0.714286	0.75	0.764706	0.666667	0.333333	-0.125	0.285714	-0.25	0.0909091	-0.172414	-0.333333	-0.894737	-0.333333	0.619048	-0.166667	0.153846	0	-0.421053	0.173913	0.733333	0.6	-0.5	0.178571	0.142857	0.101449	0.526316	0.103448	-0.666667	0.733333	0.285714	0.25	0.191489
			0.538462	-0.2	0.0588235	-0.8	0.222222	0.666667	0	-0.25	-0.529412	0	-0.905882	-0.244444	0	0.925926	0.368421	0.714286	0.75	0.764706	0.666667	0.333333	-0.125	0.285714	-0.25	0.0909091	-0.172414	-0.333333	-0.894737	-0.333333	0.619048	-0.166667	0.153846	0	-0.421053	0.173913	0.733333	0.6	-0.5	0.206897	0.142857	0.101449	0.526316	0.103448	-0.666667	0.733333	0.285714	0.25	0.191489
			0.538462	-0.2	0.0588235	-0.8	0.222222	0.666667	0	-0.25	-0.529412	0	-0.905882	-0.244444	0	0.925926	0.368421	0.714286	0.75	0.764706	0.666667	0.333333	-0.125	0.285714	-0.25	0.0909091	-0.172414	-0.333333	-0.894737	-0.333333	0.619048	-0.166667	0.153846	0	-0.421053	0.173913	0.733333	0.6	-0.5	0.220339	0.142857	0.101449	0.526316	0.103448	-0.666667	0.733333	0.285714	0.25	0.191489
			0.538462	-0.2	0.0588235	-0.8	0.222222	0.666667	0	-0.25	-0.529412	0	-0.905882	-0.244444	0	0.925926	0.368421	0.714286	0.75	0.764706	0.666667	0.333333	-0.125	0.285714	-0.25	0.0909091	-0.172414	-0.333333	-0.894737	-0.333333	0.619048	-0.166667	0.153846	0	-0.421053	0.173913	0.733333	0.6	-0.5	0.220339	0.142857	0.101449	0.526316	0.103448	-0.666667	0.733333	0.285714	0.25	0.191489
			0.538462	-0.2	0.0588235	-0.8	0.222222	0.666667	0	-0.25	-0.529412	0	-0.905882	-0.244444	0	0.925926	0.368421	0.714286	0.75	0.764706	0.666667	0.333333	-0.125	0.285714	-0.25	0.0909091	-0.172414	-0.333333	-0.894737	-0.333333	0.619048	-0.166667	0.153846	0	-0.421053	0.173913	0.733333	0.6	-0.5	0.220339	0.142857	0.101449	0.526316	0.103448	-0.666667	0.733333	0.285714	0.25	0.191489
			0.538462	-0.2	0.0588235	-0.8	0.222222	0.666667	0	-0.25	-0.529412	0	-0.905882	-0.244444	0	0.925926	0.368421	0.714286	0.75	0.764706	0.666667	0.333333	-0.125	0.285714	-0.25	0.0909091	-0.172414	-0.333333	-0.894737	-0.333333	0.619048	-0.166667	0.153846	0	-0.421053	0.173913	0.733333	0.6	-0.5	0.220339	0.142857	0.101449	0.526316	0.103448	-0.666667	0.733333	0.285714	0.25	0.191489
			0.538462	-0.2	0.0588235	-0.8	0.222222	0.666667	0	-0.25	-0.529412	0	-0.905882	-0.244444	0	0.925926	0.368421	0.714286	0.75	0.764706	0.666667	0.333333	-0.125	0.285714	-0.25	0.0909091	-0.172414	-0.333333	-0.894737	-0.333333	0.619048	-0.166667	0.153846	0	-0.421053	0.173913	0.733333	0.6	-0.5	0.220339	0.142857	0.101449	0.526316	0.103448	-0.666667	0.733333	0.285714	0.25	0.191489
			0.538462	-0.2	0.0588235	-0.8	0.222222	0.666667	0	-0.25	-0.529412	0	-0.905882	-0.244444	0	0.925926	0.368421	0.714286	0.75	0.764706	0.666667	0.333333	-0.125	0.285714	-0.0714286	0.0909091	-0.172414	-0.333333	-0.894737	-0.333333	0.619048	-0.166667	0.153846	0	-0.421053	0.173913	0.733333	0.6	-0.5	0.220339	0.142857	0.101449	0.526316	0.103448	-0.666667	0.733333	0.285714	0.25	0.191489
			0.538462	-0.2	0.0588235	-0.8	0.222222	0.666667	0	-0.25	-0.529412	0	-0.905882	-0.244444	0	0.925926	0.368421	0.714286	0.75	0.764706	0.666667	0.333333	-0.125	0.285714	-0.0714286	0.0909091	-0.172414	-0.333333	-0.894737	-0.333333	0.619048	-0.166667	0.153846	0	-0.421053	0.173913	0.733333	0.6	-0.5	0.220339	0.142857	0.101449	0.526316	0.103448	-0.666667	0.733333	0.285714	0.25	0.191489
			0.538462	-0.2	0.0588235	-0.8	0.222222	0.666667	0	-0.25	-0.529412	0	-0.905882	-0.244444	0	0.925926	0.368421	0.714286	0.75	0.764706	0.666667	0.333333	-0.125	0.285714	-0.0714286	0.0909091	-0.172414	-0.333333	-0.894737	-0.333333	0.619048	-0.166667	0.153846	0	-0.421053	0.173913	0.733333	0.6	-0.5	0.220339	0.142857	0.101449	0.526316	0.103448	-0.666667	0.733333	0.285714	0.25	0.191489
			0.538462	-0.2	0.0588235	-0.8	0.222222	0.666667	0	-0.25	-0.529412	0	-0.906977	-0.244444	0	0.925926	0.368421	0.714286	0.75	0.764706	0.666667	0.333333	-0.125	0.285714	-0.0714286	0.0909091	-0.172414	-0.333333	-0.894737	-0.333333	0.619048	-0.166667	0.153846	0	-0.421053	0.173913	0.733333	0.6	-0.5	0.220339	0.142857	0.101449	0.526316	0.103448	-0.666667	0.733333	0.285714	0.25	0.191489
			0.538462	-0.2	0.0588235	-0.8	0.222222	0.666667	0	-0.25	-0.529412	0	-0.906977	-0.244444	0	0.925926	0.368421	0.714286	0.75	0.764706	0.666667	0.333333	-0.125	0.285714	-0.0714286	0.0909091	-0.172414	-0.333333	-0.894737	-0.333333	0.619048	-0.166667	0.153846	0	-0.421053	0.173913	0.733333	0.6	-0.5	0.220339	0.142857	0.101449	0.526316	0.103448	-0.666667	0.733333	0.285714	0.25	0.191489
			0.538462	-0.2	0.0588235	-0.8	0.222222	0.666667	0	-0.25	-0.529412	0	-0.906977	-0.244444	0	0.925926	0.368421	0.714286	0.75	0.764706	0.666667	0.333333	-0.125	0.285714	-0.0714286	0.0909091	-0.172414	-0.333333	-0.894737	-0.333333	0.619048	-0.166667	0.153846	0	-0.421053	0.173913	0.733333	0.6	-0.5	0.220339	0.142857	0.101449	0.526316	0.103448	-0.666667	0.733333	0.285714	0.25	0.191489
			0.538462	-0.2	0.0588235	-0.8	0.222222	0.666667	0	-0.25	-0.529412	0	-0.906977	-0.244444	0	0.925926	0.368421	0.714286	0.75	0.764706	0.666667	0.333333	-0.125	0.285714	-0.0714286	0.0909091	-0.172414	-0.333333	-0.894737	-0.333333	0.619048	-0.166667	0.153846	0	-0.421053	0.173913	0.733333	0.6	-0.5	0.220339	0.142857	0.101449	0.526316	0.103448	-0.666667	0.733333	0.285714	0.25	0.191489
			0.538462	-0.2	0.0588235	-0.8	0.222222	0.666667	0	-0.25	-0.529412	0	-0.906977	-0.244444	0	0.925926	0.368421	0.714286	0.75	0.764706	0.666667	0.333333	-0.125	0.285714	-0.0714286	0.0909091	-0.172414	-0.333333	-0.894737	-0.333333	0.619048	-0.166667	0.153846	0	-0.421053	0.173913	0.733333	0.6	-0.5	0.220339	0.142857	0.101449	0.526316	0.103448	-0.666667	0.733333	0.285714	0.25	0.191489
			0.538462	-0.2	0.0588235	-0.8	0.222222	0.666667	0	-0.25	-0.529412	0	-0.906977	-0.244444	0	0.925926	0.368421	0.714286	0.75	0.764706	0.666667	0.333333	-0.125	0.285714	-0.0714286	0.0909091	-0.172414	-0.333333	-0.894737	-0.333333	0.619048	-0.166667	0.153846	0	-0.421053	0.173913	0.733333	0.6	-0.5	0.220339	0.142857	0.101449	0.526316	0.103448	-0.733333	0.733333	0.285714	0.25	0.191489
			0.538462	-0.2	0.0588235	-0.8	0.222222	0.666667	0	-0.25	-0.529412	0	-0.906977	-0.244444	0	0.925926	0.368421	0.714286	0.75	0.764706	0.666667	0.333333	-0.125	0.285714	-0.0714286	0.0909091	-0.172414	-0.333333	-0.894737	-0.333333	0.619048	-0.166667	0.153846	0	-0.421053	0.173913	0.733333	0.6	-0.5	0.220339	0.142857	0.101449	0.526316	0.103448	-0.741935	0.733333	0.285714	0.25	0.283019
			0.538462	-0.2	0.0588235	-0.8	0.222222	0.666667	0	-0.25	-0.529412	0	-0.906977	-0.244444	0	0.925926	0.368421	0.714286	0.75	0.764706	0.666667	0.333333	-0.125	0.285714	-0.0714286	0.0909091	-0.172414	-0.333333	-0.894737	-0.333333	0.619048	-0.166667	0.153846	0	-0.421053	0.173913	0.733333	0.6	-0.5	0.220339	0.142857	0.101449	0.526316	0.103448	-0.741935	0.733333	0.285714	0.25	0.283019
			0.538462	-0.2	0.0588235	-0.8	0.222222	0.666667	0	-0.25	-0.529412	0	-0.906977	-0.244444	0	0.925926	0.368421	0.714286	0.75	0.764706	0.666667	0.333333	-0.125	0.285714	-0.0714286	0.0909091	-0.172414	-0.333333	-0.894737	-0.333333	0.619048	-0.166667	0.153846	0	-0.421053	0.173913	0.733333	0.6	-0.5	0.220339	0.142857	0.101449	0.526316	0.103448	-0.741935	0.733333	0.285714	0.25	0.283019
			0.538462	-0.2	0.0588235	-0.8	0.189189	0.666667	0	-0.25	-0.529412	0	-0.906977	-0.244444	0	0.925926	0.368421	0.714286	0.75	0.764706	0.666667	0.333333	-0.125	0.285714	-0.0714286	0.0909091	-0.172414	-0.333333	-0.894737	-0.333333	0.619048	-0.166667	0.153846	0	-0.421053	0.173913	0.733333	0.6	-0.5	0.220339	0.142857	0.101449	0.526316	0.103448	-0.741935	0.733333	0.285714	0.25	0.283019
			0.538462	-0.2	0.0588235	-0.8	0.189189	0.666667	0	-0.25	-0.529412	0	-0.906977	-0.244444	0	0.925926	0.368421	0.714286	0.75	0.764706	0.666667	0.333333	-0.125	0.285714	-0.0714286	0.0909091	-0.172414	-0.333333	-0.894737	-0.333333	0.619048	-0.166667	0.153846	0	-0.421053	0.173913	0.733333	0.6	-0.5	0.220339	0.142857	0.101449	0.526316	0.103448	-0.741935	0.733333	0.285714	0.25	0.283019
			0.538462	-0.2	0.0588235	-0.8	0.189189	0.666667	0	-0.25	-0.529412	0	-0.906977	-0.244444	0	0.925926	0.368421	0.714286	0.75	0.764706	0.666667	0.333333	-0.125	0.285714	-0.0714286	0.0909091	-0.172414	-0.333333	-0.894737	-0.333333	0.619048	-0.166667	0.153846	0	-0.421053	0.173913	0.733333	0.6	-0.5	0.220339	0.142857	0.101449	0.526316	0.103448	-0.741935	0.733333	0.285714	0.25	0.283019
			0.538462	-0.2	0.0588235	-0.8	0.189189	0.666667	0	-0.25	-0.529412	0	-0.906977	-0.244444	0	0.925926	0.368421	0.714286	0.75	0.764706	0.666667	0.333333	-0.125	0.285714	-0.0714286	0.0909091	-0.172414	-0.333333	-0.894737	-0.333333	0.619048	-0.166667	0.153846	0	-0.421053	0.173913	0.733333	0.6	-0.5	0.220339	0.142857	0.101449	0.526316	0.103448	-0.741935	0.733333	0.285714	0.25	0.283019
			0.538462	-0.2	0.0588235	-0.8	0.189189	0.666667	0	-0.25	-0.529412	0	-0.906977	-0.244444	0	0.925926	0.368421	0.714286	0.75	0.764706	0.666667	0.333333	-0.125	0.285714	-0.0714286	0.0909091	-0.172414	-0.333333	-0.894737	-0.333333	0.619048	-0.166667	0.153846	0	-0.421053	0.173913	0.733333	0.6	-0.5	0.220339	0.142857	0.101449	0.526316	0.103448	-0.741935	0.733333	0.285714	0.25	0.283019
			0.538462	-0.2	0.0588235	-0.8	0.189189	0.666667	0	-0.25	-0.529412	0	-0.906977	-0.244444	0	0.925926	0.368421	0.714286	0.75	0.764706	0.666667	0.304348	-0.125	0.285714	-0.0714286	0.0909091	-0.172414	-0.333333	-0.894737	-0.333333	0.619048	-0.166667	0.153846	0	-0.421053	0.173913	0.733333	0.6	-0.5	0.220339	0.142857	0.101449	0.526316	0.103448	-0.741935	0.733333	0.285714	0.25	0.283019
			0.538462	-0.2	0.0588235	-0.8	0.189189	0.666667	0	-0.25	-0.529412	0	-0.906977	-0.244444	0	0.925926	0.368421	0.714286	0.75	0.764706	0.666667	0.25	-0.125	0.285714	-0.0714286	0.0909091	-0.172414	-0.333333	-0.894737	-0.333333	0.619048	-0.166667	0.153846	0	-0.421053	0.173913	0.733333	0.6	-0.5	0.220339	0.142857	0.101449	0.526316	0.103448	-0.741935	0.733333	0.285714	0.25	0.283019
			0.538462	-0.2	0.0588235	-0.8	0.189189	0.666667	0	-0.25	-0.529412	0	-0.906977	-0.244444	0	0.925926	0.368421	0.714286	0.75	0.764706	0.666667	0.25	-0.125	0.285714	-0.0714286	0.0909091	-0.172414	-0.333333	-0.894737	-0.333333	0.619048	-0.166667	0.153846	0	-0.421053	0.173913	0.733333	0.6	-0.5	0.220339	0.142857	0.101449	0.526316	0.103448	-0.741935	0.733333	0.285714	0.25	0.283019
			0.538462	-0.2	0.0588235	-0.8	0.189189	0.666667	0	-0.25	-0.529412	0	-0.906977	-0.244444	0	0.925926	0.368421	0.714286	0.75	0.764706	0.666667	0.25	-0.125	0.285714	-0.0714286	0.0909091	-0.172414	-0.333333	-0.894737	-0.333333	0.619048	-0.166667	0.153846	0	-0.421053	0.173913	0.733333	0.6	-0.5	0.220339	0.142857	0.101449	0.526316	0.103448	-0.741935	0.733333	0.285714	0.25	0.283019
			0.538462	-0.2	0.0588235	-0.8	0.189189	0.666667	0	-0.25	-0.529412	0	-0.906977	-0.244444	0	0.925926	0.368421	0.714286	0.75	0.764706	0.666667	0.25	-0.125	0.285714	-0.0714286	0.0909091	-0.172414	-0.333333	-0.894737	-0.333333	0.619048	-0.166667	0.153846	0	-0.421053	0.173913	0.733333	0.6	-0.5	0.220339	0.142857	0.101449	0.526316	0.103448	-0.741935	0.733333	0.285714	0.25	0.283019
			0.538462	-0.2	0.0588235	-0.8	0.189189	0.666667	0	-0.25	-0.529412	0	-0.906977	-0.244444	0	0.925926	0.368421	0.714286	0.75	0.764706	0.666667	0.25	-0.125	0.285714	-0.0714286	0.0909091	-0.172414	-0.333333	-0.894737	-0.333333	0.619048	-0.166667	0.153846	0	-0.421053	0.173913	0.733333	0.6	-0.5	0.220339	0.142857	0.101449	0.526316	0.103448	-0.741935	0.733333	0.285714	0.25	0.283019
			0.538462	-0.2	0.0588235	-0.8	0.189189	0.666667	0	-0.25	-0.529412	0	-0.906977	-0.244444	0	0.925926	0.368421	0.714286	0.75	0.764706	0.666667	0.25	-0.125	0.285714	-0.0714286	0.0909091	-0.172414	-0.333333	-0.894737	-0.333333	0.619048	-0.166667	0.153846	0	-0.421053	0.173913	0.733333	0.6	-0.5	0.220339	0.142857	0.101449	0.526316	0.103448	-0.741935	0.733333	0.285714	0.25	0.283019
			0.538462	-0.2	0.0588235	-0.8	0.189189	0.666667	0	-0.25	-0.529412	0	-0.906977	-0.244444	0	0.925926	0.368421	0.714286	0.75	0.764706	0.666667	0.25	-0.125	0.285714	-0.0714286	0.0909091	-0.172414	-0.333333	-0.894737	-0.333333	0.619048	-0.166667	0.153846	0	-0.421053	0.173913	0.733333	0.6	-0.5	0.220339	0.142857	0.114286	0.526316	0.103448	-0.741935	0.733333	0.285714	0.25	0.283019
			0.538462	-0.2	0.0588235	-0.8	0.189189	0.666667	0	-0.25	-0.529412	0	-0.906977	-0.244444	0	0.925926	0.368421	0.714286	0.75	0.764706	0.666667	0.25	-0.125	0.285714	-0.0714286	0.0909091	-0.172414	-0.333333	-0.894737	-0.333333	0.619048	-0.166667	0.153846	0	-0.421053	0.173913	0.733333	0.6	-0.5	0.220339	0.142857	0.114286	0.526316	0.103448	-0.741935	0.733333	0.285714	0.25	0.283019
			0.538462	-0.2	0.0588235	-0.8	0.189189	0.666667	0	-0.25	-0.529412	0	-0.906977	-0.244444	0	0.925926	0.368421	0.714286	0.75	0.764706	0.666667	0.22449	-0.125	0.285714	-0.0714286	0.0909091	-0.172414	-0.333333	-0.894737	-0.333333	0.619048	-0.166667	0.153846	0	-0.421053	0.173913	0.733333	0.6	-0.5	0.220339	0.142857	0.114286	0.526316	0.103448	-0.741935	0.733333	0.285714	0.25	0.283019
			0.538462	-0.2	0.0588235	-0.8	0.189189	0.666667	0	-0.25	-0.529412	0	-0.906977	-0.244444	0	0.925926	0.368421	0.714286	0.75	0.764706	0.666667	0.22449	-0.125	0.285714	-0.0714286	0.0909091	-0.172414	-0.433962	-0.894737	-0.333333	0.619048	-0.166667	0.153846	0	-0.421053	0.173913	0.733333	0.6	-0.5	0.220339	0.142857	0.114286	0.526316	0.103448	-0.741935	0.733333	0.285714	0.25	0.283019
			0.538462	-0.2	0.0588235	-0.8	0.189189	0.666667	0	-0.25	-0.529412	0	-0.908046	-0.244444	0	0.925926	0.368421	0.714286	0.75	0.764706	0.666667	0.22449	-0.125	0.285714	-0.0714286	0.0909091	-0.172414	-0.444444	-0.894737	-0.333333	0.619048	-0.166667	0.153846	0	-0.421053	0.173913	0.733333	0.6	-0.5	0.220339	0.142857	0.114286	0.526316	0.103448	-0.741935	0.733333	0.285714	0.25	0.283019
			0.538462	-0.2	0.0588235	-0.8	0.189189	0.666667	0	-0.25	-0.529412	0	-0.908046	-0.244444	0	0.925926	0.368421	0.714286	0.75	0.764706	0.666667	0.22449	-0.125	0.285714	-0.0714286	0.0909091	-0.172414	-0.444444	-0.894737	-0.333333	0.619048	-0.166667	0.153846	0	-0.421053	0.173913	0.733333	0.6	-0.5	0.220339	0.142857	0.114286	0.526316	0.103448	-0.741935	0.733333	0.285714	0.25	0.283019
			0.538462	-0.2	0.0588235	-0.8	0.189189	0.666667	0	-0.25	-0.529412	0	-0.909091	-0.244444	0	0.925926	0.368421	0.714286	0.75	0.764706	0.666667	0.22449	-0.125	0.285714	-0.0714286	0.0909091	-0.172414	-0.454545	-0.894737	-0.333333	0.619048	-0.166667	0.153846	0	-0.421053	0.173913	0.733333	0.6	-0.5	0.220339	0.142857	0.114286	0.526316	0.103448	-0.741935	0.733333	0.285714	0.25	0.283019
			0.538462	-0.2	0.0588235	-0.8	0.189189	0.666667	0	-0.25	-0.529412	0	-0.910112	-0.244444	0	0.925926	0.368421	0.714286	0.75	0.764706	0.666667	0.22449	-0.125	0.285714	-0.0714286	0.0909091	-0.172414	-0.454545	-0.894737	-0.333333	0.619048	-0.166667	0.153846	0	-0.421053	0.173913	0.733333	0.6	-0.5	0.220339	0.142857	0.114286	0.526316	0.103448	-0.741935	0.733333	0.285714	0.25	0.283019
			0.538462	-0.2	0.0588235	-0.8	0.189189	0.666667	0	-0.25	-0.529412	0	-0.910112	-0.244444	0	0.925926	0.368421	0.714286	0.75	0.764706	0.666667	0.22449	-0.125	0.285714	-0.0714286	0.0909091	-0.172414	-0.454545	-0.894737	-0.333333	0.619048	-0.166667	0.153846	0	-0.421053	0.173913	0.733333	0.6	-0.5	0.220339	0.142857	0.114286	0.526316	0.103448	-0.741935	0.733333	0.285714	0.25	0.283019
			0.538462	-0.2	0.0588235	-0.8	0.189189	0.666667	0	-0.25	-0.529412	0	-0.913044	-0.244444	0	0.925926	0.368421	0.714286	0.75	0.764706	0.666667	0.22449	-0.125	0.285714	-0.0714286	0.0909091	-0.172414	-0.454545	-0.894737	-0.333333	0.619048	-0.166667	0.153846	0	-0.421053	0.173913	0.733333	0.6	-0.5	0.220339	0.142857	0.114286	0.526316	0.103448	-0.741935	0.733333	0.285714	0.25	0.283019
			0.538462	-0.2	0.0588235	-0.8	0.189189	0.666667	0	-0.25	-0.529412	0	-0.914894	-0.244444	0	0.925926	0.368421	0.714286	0.75	0.764706	0.666667	0.22449	-0.125	0.285714	-0.0714286	0.0909091	-0.172414	-0.454545	-0.894737	-0.333333	0.619048	-0.166667	0.153846	0	-0.421053	0.173913	0.733333	0.6	-0.5	0.220339	0.142857	0.114286	0.526316	0.103448	-0.741935	0.733333	0.285714	0.25	0.283019
			0.538462	-0.2	0.0588235	-0.8	0.189189	0.666667	0	-0.25	-0.529412	0	-0.914894	-0.244444	0	0.925926	0.368421	0.714286	0.75	0.764706	0.666667	0.22449	-0.125	0.285714	-0.0714286	0.0909091	-0.172414	-0.454545	-0.894737	-0.333333	0.619048	-0.166667	0.153846	0	-0.421053	0.173913	0.733333	0.6	-0.5	0.220339	0.142857	0.114286	0.526316	0.103448	-0.741935	0.733333	0.285714	0.25	0.283019
			0.538462	-0.2	0.0588235	-0.8	0.189189	0.666667	0	-0.25	-0.529412	0	-0.91579	-0.244444	0	0.925926	0.368421	0.714286	0.75	0.764706	0.666667	0.22449	-0.125	0.285714	-0.0714286	0.0909091	-0.172414	-0.454545	-0.894737	-0.333333	0.619048	-0.166667	0.153846	0	-0.421053	0.173913	0.733333	0.6	-0.5	0.220339	0.142857	0.114286	0.526316	0.103448	-0.741935	0.733333	0.285714	0.25	0.283019
			0.538462	-0.2	0.0588235	-0.8	0.189189	0.666667	0	-0.25	-0.529412	0	-0.917526	-0.244444	0	0.925926	0.368421	0.714286	0.75	0.764706	0.666667	0.22449	-0.125	0.285714	-0.0714286	0.0909091	-0.172414	-0.355932	-0.894737	-0.333333	0.581395	-0.166667	0.153846	0	-0.421053	0.173913	0.733333	0.6	-0.5	0.220339	0.142857	0.114286	0.526316	0.103448	-0.741935	0.733333	0.285714	0.25	0.283019
			0.538462	-0.2	0.0588235	-0.8	0.189189	0.666667	0	-0.25	-0.529412	0	-0.917526	-0.244444	0	0.925926	0.368421	0.714286	0.75	0.764706	0.666667	0.22449	-0.125	0.285714	-0.0714286	0.0909091	-0.172414	-0.311475	-0.894737	-0.333333	0.581395	-0.166667	0.153846	0	-0.421053	0.173913	0.733333	0.6	-0.5	0.220339	0.142857	0.114286	0.538462	0.103448	-0.741935	0.733333	0.285714	0.25	0.283019
			0.538462	-0.2	0.0588235	-0.8	0.189189	0.666667	0	-0.25	-0.529412	0	-0.917526	-0.244444	0	0.925926	0.368421	0.714286	0.75	0.764706	0.666667	0.22449	-0.125	0.285714	-0.0714286	0.0909091	-0.172414	-0.311475	-0.894737	-0.333333	0.581395	-0.166667	0.153846	0	-0.421053	0.173913	0.733333	0.6	-0.5	0.220339	0.142857	0.114286	0.538462	0.103448	-0.741935	0.733333	0.285714	0.25	0.283019
			0.538462	-0.2	0.0588235	-0.8	0.189189	0.666667	0	-0.25	-0.529412	0	-0.917526	-0.244444	0	0.925926	0.368421	0.714286	0.75	0.764706	0.666667	0.22449	-0.125	0.285714	-0.0714286	0.0909091	-0.172414	-0.311475	-0.894737	-0.333333	0.581395	-0.166667	0.153846	0	-0.488372	0.148936	0.733333	0.6	-0.5	0.220339	0.142857	0.114286	0.538462	0.103448	-0.741935	0.733333	0.285714	0.25	0.283019
			0.538462	-0.2	0.0588235	-0.8	0.189189	0.666667	0	-0.25	-0.529412	0	-0.917526	-0.244444	0	0.925926	0.368421	0.714286	0.75	0.764706	0.666667	0.22449	-0.125	0.285714	-0.0714286	0.0909091	-0.172414	-0.311475	-0.894737	-0.333333	0.581395	-0.166667	0.153846	0	-0.5	0.125	0.733333	0.6	-0.5	0.220339	0.142857	0.114286	0.538462	0.103448	-0.741935	0.733333	0.285714	0.25	0.283019
			0.538462	-0.2	0.0588235	-0.8	0.189189	0.666667	0	-0.25	-0.529412	0	-0.917526	-0.244444	0	0.925926	0.368421	0.714286	0.75	0.764706	0.666667	0.22449	-0.125	0.285714	-0.0714286	0.0909091	-0.172414	-0.311475	-0.894737	-0.333333	0.581395	-0.166667	0.153846	0	-0.5	0.125	0.733333	0.6	-0.5	0.220339	0.142857	0.114286	0.538462	0.103448	-0.741935	0.733333	0.285714	0.25	0.283019
			0.538462	-0.2	0.0588235	-0.8	0.189189	0.666667	0	-0.25	-0.529412	0	-0.917526	-0.244444	0	0.925926	0.368421	0.714286	0.75	0.764706	0.666667	0.22449	-0.125	0.285714	-0.0714286	0.0909091	-0.172414	-0.311475	-0.894737	-0.333333	0.581395	-0.166667	0.153846	0	-0.5	0.125	0.733333	0.6	-0.5	0.220339	0.142857	0.114286	0.538462	0.103448	-0.741935	0.733333	0.285714	0.25	0.283019
			0.538462	-0.2	0.0588235	-0.8	0.189189	0.666667	0	-0.25	-0.529412	0	-0.917526	-0.244444	0	0.925926	0.368421	0.714286	0.75	0.764706	0.666667	0.22449	-0.125	0.285714	-0.0714286	0.0909091	-0.172414	-0.311475	-0.894737	-0.333333	0.581395	-0.166667	0.153846	0	-0.5	0.125	0.733333	0.6	-0.5	0.220339	0.142857	0.114286	0.538462	0.103448	-0.741935	0.733333	0.285714	0.25	0.283019
			0.538462	-0.2	0.0588235	-0.8	0.189189	0.666667	0	-0.25	-0.529412	0	-0.917526	-0.244444	0	0.925926	0.368421	0.714286	0.75	0.764706	0.666667	0.22449	-0.125	0.285714	-0.0714286	0.0909091	-0.172414	-0.311475	-0.894737	-0.333333	0.581395	-0.166667	0.153846	0	-0.5	0.125	0.733333	0.6	-0.5	0.220339	0.142857	0.114286	0.538462	0.103448	-0.741935	0.733333	0.285714	0.25	0.283019
			0.538462	-0.2	0.0588235	-0.8	0.189189	0.666667	0	-0.25	-0.529412	0	-0.919192	-0.244444	0	0.925926	0.368421	0.714286	0.75	0.764706	0.666667	0.22449	-0.125	0.285714	-0.0714286	0.0909091	-0.172414	-0.311475	-0.894737	-0.333333	0.581395	-0.166667	0.153846	0	-0.5	0.125	0.733333	0.6	-0.5	0.220339	0.142857	0.114286	0.538462	0.103448	-0.741935	0.733333	0.285714	0.25	0.283019
			0.538462	-0.2	0.0588235	-0.8	0.189189	0.666667	0	-0.25	-0.529412	0	-0.919192	-0.244444	0	0.925926	0.368421	0.714286	0.75	0.764706	0.666667	0.22449	-0.125	0.285714	-0.0714286	0.0909091	-0.172414	-0.311475	-0.894737	-0.333333	0.581395	-0.166667	0.153846	0	-0.5	0.125	0.733333	0.6	-0.5	0.220339	0.142857	0.114286	0.538462	0.103448	-0.741935	0.733333	0.285714	0.25	0.283019
			0.538462	-0.2	0.0588235	-0.8	0.189189	0.666667	0	-0.25	-0.529412	0	-0.920792	-0.244444	0	0.925926	0.368421	0.714286	0.75	0.764706	0.666667	0.22449	-0.125	0.285714	-0.0714286	0.0909091	-0.172414	-0.311475	-0.894737	-0.333333	0.581395	-0.166667	0.153846	0	-0.5	0.125	0.733333	0.6	-0.5	0.220339	0.142857	0.114286	0.55	0.103448	-0.741935	0.733333	0.285714	0.25	0.283019
			0.538462	-0.2	0.0857143	-0.8	0.189189	0.666667	0	-0.25	-0.529412	0	-0.920792	-0.244444	0	0.925926	0.368421	0.714286	0.75	0.764706	0.666667	0.22449	-0.125	0.285714	-0.0714286	0.0909091	-0.172414	-0.311475	-0.894737	-0.333333	0.581395	-0.166667	0.153846	0	-0.5	0.125	0.733333	0.6	-0.5	0.220339	0.142857	0.114286	0.55	0.103448	-0.741935	0.733333	0.285714	0.25	0.283019
			0.538462	-0.2	0.0857143	-0.8	0.189189	0.666667	0	-0.25	-0.529412	0	-0.920792	-0.244444	0	0.925926	0.368421	0.714286	0.75	0.764706	0.666667	0.22449	-0.125	0.285714	-0.0714286	0.0909091	-0.172414	-0.269841	-0.894737	-0.333333	0.581395	-0.166667	0.153846	0	-0.5	0.125	0.733333	0.6	-0.5	0.220339	0.142857	0.114286	0.55	0.103448	-0.741935	0.733333	0.285714	0.25	0.283019
			0.538462	-0.2	0.0857143	-0.8	0.189189	0.666667	0	-0.25	-0.529412	0	-0.920792	-0.244444	0	0.925926	0.368421	0.714286	0.75	0.764706	0.666667	0.22449	-0.125	0.285714	-0.0714286	0.0909091	-0.172414	-0.212121	-0.894737	-0.333333	0.581395	-0.166667	0.153846	0	-0.5	0.125	0.733333	0.6	-0.5	0.220339	0.142857	0.114286	0.55	0.103448	-0.741935	0.733333	0.285714	0.25	0.283019
			0.538462	-0.2	0.0857143	-0.8	0.189189	0.666667	0	-0.25	-0.529412	0	-0.920792	-0.244444	0	0.925926	0.368421	0.714286	0.75	0.764706	0.666667	0.22449	-0.125	0.285714	-0.0714286	0.0909091	-0.172414	-0.212121	-0.894737	-0.333333	0.581395	-0.166667	0.153846	0	-0.5	0.125	0.733333	0.6	-0.5	0.220339	0.142857	0.114286	0.55	0.103448	-0.741935	0.733333	0.285714	0.25	0.283019
			0.538462	-0.2	0.0857143	-0.8	0.189189	0.666667	0	-0.25	-0.529412	0	-0.92233	-0.244444	0	0.925926	0.368421	0.714286	0.75	0.764706	0.666667	0.22449	-0.125	0.285714	-0.0714286	0.0909091	-0.172414	-0.212121	-0.894737	-0.333333	0.581395	-0.166667	0.153846	0	-0.5	0.125	0.733333	0.6	-0.5	0.220339	0.142857	0.114286	0.55	0.103448	-0.741935	0.733333	0.285714	0.25	0.283019
			0.538462	-0.2	0.0857143	-0.8	0.189189	0.666667	0	-0.25	-0.529412	0	-0.926605	-0.244444	0	0.925926	0.368421	0.714286	0.75	0.764706	0.666667	0.22449	-0.125	0.285714	-0.0714286	0.0909091	-0.172414	-0.212121	-0.894737	-0.333333	0.581395	-0.166667	0.153846	0	-0.5	0.125	0.733333	0.6	-0.5	0.220339	0.142857	0.114286	0.55	0.103448	-0.741935	0.733333	0.285714	0.25	0.283019
			0.538462	-0.2	0.0857143	-0.8	0.189189	0.666667	0	-0.25	-0.529412	0	-0.926605	-0.244444	0	0.925926	0.368421	0.714286	0.75	0.764706	0.666667	0.22449	-0.125	0.285714	-0.0714286	0.0909091	-0.172414	-0.212121	-0.894737	-0.333333	0.581395	-0.166667	0.153846	0	-0.5	0.125	0.733333	0.6	-0.5	0.220339	0.142857	0.114286	0.55	0.103448	-0.741935	0.733333	0.285714	0.25	0.283019
			0.538462	-0.2	0.0857143	-0.8	0.189189	0.666667	0	-0.25	-0.529412	0	-0.927273	-0.244444	0	0.925926	0.368421	0.714286	0.75	0.764706	0.666667	0.22449	-0.125	0.285714	-0.0714286	0.0909091	-0.172414	-0.212121	-0.894737	-0.333333	0.581395	-0.166667	0.153846	0	-0.5	0.125	0.733333	0.6	-0.5	0.220339	0.142857	0.114286	0.55	0.103448	-0.741935	0.733333	0.285714	0.25	0.283019
			0.538462	-0.2	0.0857143	-0.8	0.189189	0.666667	0	-0.25	-0.529412	0	-0.927273	-0.244444	0	0.925926	0.368421	0.714286	0.75	0.764706	0.666667	0.22449	-0.125	0.285714	-0.0714286	0.0909091	-0.172414	-0.212121	-0.894737	-0.333333	0.581395	-0.166667	0.153846	0	-0.5	0.125	0.733333	0.6	-0.5	0.220339	0.142857	0.114286	0.55	0.103448	-0.741935	0.733333	0.285714	0.25	0.283019
			0.538462	-0.2	0.0857143	-0.8	0.189189	0.666667	0	-0.25	-0.529412	0	-0.927273	-0.244444	0	0.925926	0.368421	0.714286	0.75	0.764706	0.666667	0.22449	-0.125	0.285714	-0.0714286	0.0909091	-0.172414	-0.212121	-0.894737	0.2	0.581395	-0.166667	0.153846	0	-0.5	0.125	0.733333	0.6	-0.5	0.220339	0.142857	0.114286	0.55	0.103448	-0.542857	0.733333	0.285714	0.25	0.283019
			0.538462	-0.2	0.0857143	-0.8	0.189189	0.666667	0	-0.25	-0.529412	0	-0.927273	-0.244444	0	0.925926	0.368421	0.714286	0.75	0.764706	0.666667	0.22449	-0.125	0.285714	-0.0714286	0.0909091	-0.172414	-0.212121	-0.894737	0.2	0.581395	-0.166667	0.153846	0	-0.5	0.125	0.733333	0.6	-0.5	0.220339	0.142857	0.114286	0.55	0.103448	-0.542857	0.733333	0.285714	0.25	0.283019
			0.538462	-0.2	0.0857143	-0.8	0.189189	0.666667	0	-0.25	-0.529412	0	-0.928571	-0.244444	0	0.925926	0.368421	0.714286	0.75	0.764706	0.666667	0.22449	-0.125	0.285714	-0.0714286	0.0909091	-0.172414	-0.212121	-0.894737	0.2	0.581395	-0.166667	0.153846	0	-0.5	0.125	0.733333	0.6	-0.5	0.220339	0.142857	0.114286	0.55	0.103448	-0.542857	0.733333	0.285714	0.25	0.283019
			0.538462	-0.2	0.0857143	-0.8	0.189189	0.666667	0	-0.25	-0.529412	0	-0.929825	-0.244444	0	0.925926	0.368421	0.714286	0.75	0.764706	0.666667	0.22449	-0.125	0.285714	-0.0714286	0.0909091	-0.172414	-0.212121	-0.894737	0.2	0.581395	-0.166667	0.153846	0	-0.5	0.125	0.733333	0.6	-0.5	0.220339	0.142857	0.114286	0.55	0.103448	-0.542857	0.733333	0.285714	0.25	0.283019
			0.538462	-0.2	0.0857143	-0.8	0.189189	0.666667	0	-0.25	-0.529412	0	-0.930435	-0.244444	0	0.925926	0.368421	0.714286	0.75	0.764706	0.666667	0.22449	-0.125	0.285714	-0.0714286	0.0909091	-0.172414	-0.212121	-0.894737	0.2	0.581395	-0.166667	0.153846	0	-0.5	0.125	0.733333	0.6	-0.5	0.220339	0.142857	0.114286	0.55	0.103448	-0.542857	0.733333	0.285714	0.25	0.283019
			0.538462	-0.2	0.0857143	-0.8	0.189189	0.666667	0	-0.25	-0.529412	0	-0.930435	-0.244444	-0.2	0.925926	0.368421	0.714286	0.75	0.764706	0.666667	0.22449	-0.125	0.285714	-0.0714286	0.0909091	-0.172414	-0.212121	-0.894737	0.2	0.581395	-0.166667	0.153846	0	-0.5	0.125	0.733333	0.6	-0.5	0.220339	0.142857	0.114286	0.55	0.103448	-0.542857	0.733333	0.285714	0.25	0.283019
			0.538462	-0.2	0.0857143	-0.8	0.189189	0.666667	-0.0909091	-0.25	-0.529412	0	-0.930435	-0.244444	-0.2	0.925926	0.368421	0.714286	0.75	0.764706	0.666667	0.22449	-0.125	0.285714	-0.0714286	0.0909091	-0.172414	-0.212121	-0.894737	0.2	0.581395	-0.166667	0.153846	0	-0.5	0.125	0.733333	0.6	-0.5	0.220339	0.142857	0.114286	0.560976	0.103448	-0.542857	0.733333	0.285714	0.25	0.283019
			0.538462	-0.2	0.0857143	-0.8	0.189189	0.666667	-0.0909091	-0.25	-0.529412	0	-0.930435	-0.244444	-0.2	0.925926	0.368421	0.714286	0.75	0.764706	0.666667	0.22449	-0.125	0.285714	-0.0714286	0.0909091	-0.172414	-0.212121	-0.894737	0.2	0.581395	-0.166667	0.153846	0	-0.5	0.125	0.733333	0.6	-0.5	0.220339	0.142857	0.114286	0.581395	0.103448	-0.542857	0.733333	0.285714	0.25	0.283019
			0.538462	-0.2	0.0857143	-0.8	0.189189	0.666667	-0.0909091	-0.25	-0.529412	0	-0.932203	-0.0980392	-0.2	0.925926	0.368421	0.714286	0.75	0.764706	0.666667	0.22449	-0.125	0.285714	-0.0714286	0.0909091	-0.172414	-0.212121	-0.894737	0.2	0.581395	-0.166667	0.153846	0	-0.5	0.125	0.733333	0.6	-0.5	0.220339	0.142857	0.114286	0.581395	0.103448	-0.555556	0.733333	0.285714	0.25	0.283019
			0.538462	-0.2	0.0857143	-0.8	0.189189	0.666667	-0.0909091	-0.25	-0.529412	0	-0.932203	-0.0566038	-0.2	0.925926	0.368421	0.714286	0.75	0.764706	0.666667	0.22449	-0.125	0.285714	-0.0714286	0.0909091	-0.172414	-0.212121	-0.894737	0.2	0.581395	-0.166667	0.153846	0	-0.5	0.125	0.733333	0.6	-0.5	0.220339	0.142857	0.114286	0.581395	0.103448	-0.589744	0.733333	0.285714	0.25	0.283019
			0.538462	-0.2	0.0857143	-0.8	0.189189	0.666667	-0.0909091	-0.25	-0.529412	0	-0.932203	-0.137931	-0.2	0.925926	0.368421	0.714286	0.75	0.764706	0.666667	0.22449	-0.125	0.285714	-0.0714286	0.0909091	-0.172414	-0.267606	-0.894737	0.2	0.581395	-0.166667	0.153846	0	-0.5	0.125	0.733333	0.6	-0.5	0.220339	0.142857	0.114286	0.581395	0.103448	-0.589744	0.733333	0.285714	0.25	0.283019
			0.538462	-0.2	0.0857143	-0.8	0.189189	0.666667	-0.0909091	-0.25	-0.529412	0	-0.932203	-0.21875	-0.2	0.925926	0.368421	0.714286	0.75	0.764706	0.666667	0.22449	-0.125	0.285714	-0.0714286	0.0909091	-0.172414	-0.333333	-0.894737	0.2	0.581395	-0.166667	0.153846	0	-0.5	0.125	0.733333	0.6	-0.5	0.220339	0.142857	0.114286	0.581395	0.103448	-0.589744	0.733333	0.285714	0.25	0.283019
			0.538462	-0.2	0.0857143	-0.8	0.189189	0.666667	-0.0909091	-0.25	-0.529412	0	-0.932773	-0.21875	-0.2	0.925926	0.368421	0.714286	0.75	0.764706	0.666667	0.22449	-0.125	0.285714	-0.0714286	0.0909091	-0.172414	-0.333333	-0.894737	0.2	0.581395	-0.166667	0.153846	0	-0.5	0.125	0.733333	0.6	-0.5	0.220339	0.142857	0.114286	0.581395	0.103448	-0.589744	0.733333	0.285714	0.25	0.283019
			0.538462	-0.2	0.0857143	-0.8	0.189189	0.666667	-0.0909091	-0.25	-0.529412	0	-0.934426	-0.21875	-0.2	0.925926	0.368421	0.714286	0.75	0.764706	0.666667	0.22449	-0.125	0.285714	-0.0714286	0.0909091	-0.172414	-0.333333	-0.894737	0.2	0.581395	-0.166667	0.153846	0	-0.5	0.125	0.733333	0.6	-0.5	0.220339	0.142857	0.114286	0.581395	0.103448	-0.589744	0.733333	0.285714	0.25	0.283019
			0.538462	-0.2	0.0857143	-0.8	0.189189	0.666667	-0.0909091	-0.25	-0.529412	0	-0.934426	-0.21875	-0.2	0.925926	0.368421	0.714286	0.75	0.764706	0.666667	0.22449	-0.125	0.285714	-0.0714286	0.0909091	-0.172414	-0.333333	-0.894737	0.2	0.581395	-0.166667	0.153846	0	-0.5	0.125	0.733333	0.6	-0.5	0.220339	0.142857	0.114286	0.581395	0.103448	-0.589744	0.733333	0.285714	0.25	0.283019
			0.538462	-0.2	0.0857143	-0.8	0.189189	0.666667	-0.0909091	-0.25	-0.529412	0	-0.934426	-0.21875	-0.2	0.925926	0.368421	0.714286	0.75	0.764706	0.666667	0.22449	-0.125	0.285714	-0.0714286	0.0909091	-0.172414	-0.333333	-0.894737	0.2	0.581395	-0.166667	0.153846	0	-0.5	0.125	0.733333	0.6	-0.5	0.220339	0.142857	0.114286	0.581395	0.103448	-0.589744	0.733333	0.285714	0.25	0.283019
			0.538462	-0.2	0.0857143	-0.8	0.189189	0.666667	-0.0909091	-0.25	-0.529412	0	-0.934426	-0.21875	-0.2	0.925926	0.368421	0.714286	0.75	0.764706	0.666667	0.22449	-0.125	0.285714	-0.0714286	0.0909091	-0.172414	-0.333333	-0.894737	0.2	0.581395	-0.166667	0.153846	0	-0.5	0.125	0.733333	0.6	-0.5	0.220339	0.142857	0.114286	0.581395	0.103448	-0.589744	0.733333	0.285714	0.25	0.283019
			0.538462	-0.2	0.0857143	-0.8	0.189189	0.666667	-0.0909091	-0.25	-0.529412	0	-0.934426	-0.21875	-0.2	0.925926	0.368421	0.714286	0.75	0.764706	0.666667	0.22449	-0.125	0.285714	-0.0714286	0.0909091	-0.172414	-0.333333	-0.894737	0.2	0.581395	-0.166667	0.153846	0	-0.5	0.125	0.733333	0.6	-0.5	0.220339	0.142857	0.114286	0.581395	0.103448	-0.589744	0.733333	0.285714	0.25	0.283019
			0.538462	-0.2	0.0857143	-0.8	0.189189	0.666667	-0.0909091	-0.25	-0.529412	0	-0.934959	-0.21875	-0.2	0.925926	0.368421	0.714286	0.75	0.764706	0.666667	0.22449	-0.125	0.285714	-0.0714286	0.0909091	-0.172414	-0.333333	-0.894737	0.2	0.581395	-0.166667	0.153846	0	-0.5	0.125	0.733333	0.6	-0.5	0.220339	0.142857	0.114286	0.581395	0.103448	-0.589744	0.733333	0.285714	0.25	0.283019
			0.538462	-0.2	0.0857143	-0.8	0.189189	0.666667	-0.0909091	-0.25	-0.529412	0	-0.934959	-0.21875	-0.2	0.925926	0.368421	0.714286	0.75	0.764706	0.666667	0.22449	-0.125	0.285714	-0.0714286	0.0909091	-0.172414	-0.333333	-0.894737	0.2	0.581395	-0.166667	0.153846	0	-0.5	0.125	0.733333	0.6	-0.5	0.220339	0.142857	0.114286	0.581395	0.103448	-0.589744	0.733333	0.285714	0.25	0.283019
			0.538462	-0.2	0.0857143	-0.8	0.189189	0.666667	-0.0909091	-0.25	-0.529412	0	-0.934959	-0.21875	-0.2	0.925926	0.368421	0.714286	0.75	0.764706	0.666667	0.22449	-0.125	0.285714	-0.0714286	0.0909091	-0.172414	-0.333333	-0.894737	0.2	0.581395	-0.166667	0.153846	0	-0.5	0.125	0.733333	0.6	-0.5	0.220339	0.142857	0.114286	0.581395	0.103448	-0.589744	0.733333	0.285714	0.25	0.283019
			0.538462	-0.2	0.0857143	-0.8	0.189189	0.666667	-0.0909091	-0.25	-0.529412	0	-0.934959	-0.21875	-0.2	0.925926	0.368421	0.714286	0.75	0.764706	0.666667	0.22449	-0.125	0.285714	-0.0714286	0.0909091	-0.172414	-0.333333	-0.894737	0.2	0.581395	-0.166667	0.153846	0	-0.5	0.125	0.733333	0.6	-0.5	0.220339	0.142857	0.114286	0.581395	0.103448	-0.589744	0.733333	0.285714	0.25	0.283019
			0.538462	-0.2	0.0857143	-0.8	0.189189	0.666667	-0.0909091	-0.25	-0.529412	0	-0.934959	-0.21875	-0.2	0.925926	0.368421	0.714286	0.75	0.764706	0.666667	0.22449	-0.125	0.285714	-0.0714286	0.0909091	-0.172414	-0.333333	-0.894737	0.2	0.581395	-0.166667	0.153846	0	-0.5	0.125	0.733333	0.6	-0.5	0.220339	0.142857	0.114286	0.581395	0.103448	-0.589744	0.733333	0.285714	0.25	0.283019
			0.538462	-0.2	0.0857143	-0.8	0.189189	0.666667	-0.0909091	-0.25	-0.529412	0	-0.934959	-0.21875	-0.2	0.925926	0.368421	0.714286	0.75	0.764706	0.666667	0.22449	-0.125	0.285714	-0.0714286	0.0909091	-0.172414	-0.333333	-0.894737	0.2	0.581395	-0.166667	0.153846	0	-0.5	0.125	0.733333	0.6	-0.5	0.220339	0.142857	0.114286	0.581395	0.103448	-0.589744	0.733333	0.285714	0.25	0.283019
			0.538462	-0.2	0.0857143	-0.8	0.189189	0.666667	-0.0909091	-0.25	-0.529412	0	-0.934959	-0.21875	-0.2	0.925926	0.368421	0.714286	0.75	0.764706	0.666667	0.22449	-0.125	0.285714	-0.0714286	0.0909091	-0.172414	-0.333333	-0.894737	0.2	0.581395	-0.166667	0.153846	0	-0.5	0.125	0.733333	0.6	-0.5	0.220339	0.142857	0.114286	0.581395	0.103448	-0.589744	0.733333	0.285714	0.25	0.283019
			0.538462	-0.2	0.0857143	-0.8	0.189189	0.666667	-0.0909091	-0.25	-0.529412	0	-0.934959	-0.21875	-0.2	0.925926	0.368421	0.714286	0.75	0.764706	0.666667	0.22449	-0.125	0.285714	-0.0714286	0.0909091	-0.172414	-0.333333	-0.894737	0.2	0.581395	-0.166667	0.153846	0	-0.5	0.125	0.733333	0.6	-0.5	0.220339	0.142857	0.114286	0.581395	0.103448	-0.589744	0.733333	0.285714	0.25	0.283019
			0.538462	-0.2	0.0857143	-0.8	0.189189	0.666667	-0.0909091	-0.25	-0.529412	0	-0.934959	-0.21875	-0.2	0.925926	0.368421	0.714286	0.75	0.764706	0.666667	0.22449	-0.125	0.285714	-0.0714286	0.0909091	-0.172414	-0.333333	-0.894737	0.2	0.581395	-0.166667	0.153846	0	-0.5	0.125	0.733333	0.6	-0.5	0.220339	0.142857	0.114286	0.581395	0.103448	-0.589744	0.733333	0.285714	0.25	0.283019
			0.538462	-0.2	0.0857143	-0.8	0.189189	0.666667	-0.0909091	-0.25	-0.529412	0	-0.934959	-0.21875	-0.2	0.925926	0.368421	0.714286	0.75	0.764706	0.666667	0.22449	-0.125	0.285714	-0.0714286	0.0909091	-0.172414	-0.333333	-0.894737	0.2	0.581395	-0.166667	0.153846	0	-0.5	0.125	0.733333	0.6	-0.5	0.220339	-0.0769231	0.114286	0.581395	0.103448	-0.589744	0.733333	0.285714	0.25	0.283019
			0.538462	-0.2	0.0857143	-0.8	0.189189	0.666667	-0.0909091	-0.25	-0.529412	0	-0.936	-0.21875	-0.2	0.925926	0.368421	0.714286	0.75	0.764706	0.666667	0.22449	-0.125	0.285714	-0.103448	0.0909091	-0.172414	-0.333333	-0.894737	0.2	0.581395	-0.166667	0.153846	0	-0.5	0.125	0.733333	0.6	-0.5	0.220339	-0.172414	0.114286	0.581395	0.103448	-0.589744	0.733333	0.285714	0.25	0.283019
			0.538462	-0.2	0.0857143	-0.8	0.189189	0.666667	-0.0909091	-0.25	-0.529412	0	-0.936	-0.21875	-0.2	0.925926	0.368421	0.714286	0.75	0.764706	0.666667	0.22449	-0.125	0.285714	-0.103448	0.0909091	-0.172414	-0.333333	-0.894737	0.2	0.581395	-0.166667	0.153846	0	-0.5	0.125	0.733333	0.6	-0.5	0.220339	-0.225806	0.114286	0.581395	0.103448	-0.589744	0.733333	0.285714	0.25	0.283019
			0.538462	-0.2	0.0857143	-0.8	0.189189	0.666667	-0.0909091	-0.25	-0.529412	0	-0.936	-0.21875	-0.2	0.925926	0.368421	0.714286	0.75	0.764706	0.666667	0.22449	-0.125	0.285714	-0.103448	0.0909091	-0.172414	-0.333333	-0.894737	0.2	0.581395	-0.166667	0.153846	0	-0.5	0.125	0.733333	0.6	-0.5	0.220339	-0.272727	0.114286	0.590909	0.103448	-0.589744	0.733333	0.285714	0.25	0.283019
			0.538462	-0.2	0.0857143	-0.8	0.189189	0.666667	-0.0909091	-0.25	-0.529412	0.333333	-0.936508	-0.21875	-0.2	0.925926	0.368421	0.714286	0.75	0.764706	0.666667	0.22449	-0.125	0.285714	-0.103448	0.0909091	-0.172414	-0.333333	-0.894737	0.2	0.581395	-0.166667	0.153846	0	-0.5	0.125	0.733333	0.6	-0.5	0.220339	-0.384615	0.114286	0.608696	0.103448	-0.589744	0.733333	0.285714	0.25	0.283019
			0.538462	-0.2	0.0857143	-0.8	0.189189	0.666667	-0.0909091	-0.25	-0.529412	0.333333	-0.936508	-0.21875	-0.2	0.925926	0.368421	0.714286	0.8	0.764706	0.666667	0.22449	-0.125	0.285714	-0.103448	0.0909091	-0.172414	-0.333333	-0.894737	0.2	0.581395	-0.166667	0.153846	0	-0.32	0.125	0.733333	0.6	-0.5	0.220339	-0.4	0.114286	0.608696	0.103448	-0.589744	0.733333	0.285714	0.25	0.283019
			0.538462	-0.2	0.0857143	-0.8	0.189189	0.666667	-0.0909091	-0.25	-0.529412	0.333333	-0.936508	-0.21875	-0.2	0.925926	0.368421	0.714286	0.8	0.764706	0.666667	0.22449	-0.125	0.285714	-0.103448	0.0909091	-0.172414	-0.333333	-0.894737	0.2	0.581395	-0.166667	0.153846	0	-0.32	0.125	0.733333	0.6	-0.5	0.220339	-0.4	0.114286	0.608696	0.103448	-0.589744	0.733333	0.285714	0.25	0.283019
			0.538462	-0.2	0.0857143	-0.8	0.189189	0.666667	-0.0909091	-0.25	-0.529412	0.333333	-0.936508	-0.181818	-0.2	0.925926	0.368421	0.714286	0.8	0.764706	0.666667	0.22449	-0.125	0.285714	-0.103448	0.0909091	-0.172414	-0.333333	-0.894737	0.2	0.581395	-0.166667	0.153846	0	-0.32	0.125	0.733333	0.6	-0.5	0.220339	-0.4	0.114286	0.608696	0.103448	-0.589744	0.733333	0.285714	0.25	0.283019
			0.538462	-0.2	0.0857143	-0.8	0.189189	0.666667	-0.0909091	-0.25	-0.529412	0.333333	-0.936508	-0.181818	-0.2	0.925926	0.368421	0.714286	0.8	0.764706	0.666667	0.22449	-0.125	0.285714	-0.103448	0.0909091	-0.172414	-0.333333	-0.894737	0.2	0.581395	-0.166667	0.153846	0	-0.32	0.125	0.733333	0.6	-0.5	0.220339	-0.4	0.114286	0.608696	0.103448	-0.589744	0.733333	0.285714	0.25	0.283019
			0.538462	-0.2	0.0857143	-0.8	0.189189	0.666667	-0.0909091	-0.25	-0.529412	0.333333	-0.936508	-0.181818	-0.2	0.925926	0.368421	0.714286	0.8	0.764706	0.666667	0.22449	-0.125	0.285714	-0.103448	0.0909091	-0.172414	-0.333333	-0.894737	0	0.581395	-0.166667	0.153846	0	-0.32	0.125	0.733333	0.6	-0.5	0.220339	-0.4	0.114286	0.608696	0.103448	-0.589744	0.733333	0.285714	0.25	0.283019
			0.538462	-0.2	0.0857143	-0.8	0.189189	0.666667	-0.0909091	-0.25	-0.529412	0.333333	-0.936508	-0.181818	-0.2	0.925926	0.368421	0.714286	0.8	0.764706	0.666667	0.22449	-0.125	0.285714	-0.103448	0.0909091	-0.172414	-0.333333	-0.894737	0	0.581395	-0.166667	0.153846	0	-0.32	0.125	0.733333	0.6	-0.5	0.220339	-0.4	0.114286	0.608696	0.103448	-0.589744	0.733333	0.285714	0.25	0.283019
			0.538462	-0.2	0.0857143	-0.8	0.189189	0.666667	-0.0909091	-0.25	-0.529412	0.333333	-0.936508	-0.181818	-0.2	0.925926	0.368421	0.714286	0.8	0.764706	0.666667	0.22449	-0.125	0.333333	-0.103448	0.0909091	-0.172414	-0.333333	-0.894737	0	0.581395	-0.166667	0.153846	0	-0.32	0.125	0.733333	0.6	-0.5	0.220339	-0.4	0.114286	0.608696	0.103448	-0.589744	0.733333	0.285714	0.25	0.283019
			0.538462	-0.2	0.0857143	-0.8	0.189189	0.666667	-0.0909091	-0.25	-0.529412	0.333333	-0.936508	-0.181818	-0.2	0.925926	0.368421	0.714286	0.8	0.764706	0.666667	0.22449	-0.125	0.333333	-0.103448	0.0909091	-0.172414	-0.333333	-0.9	0	0.581395	-0.166667	0.153846	0	-0.32	0.125	0.733333	0.6	-0.5	0.220339	-0.4	0.114286	0.608696	0.103448	-0.589744	0.733333	0.285714	0.25	0.283019
			0.538462	-0.2	0.0857143	-0.8	0.189189	0.666667	-0.0909091	-0.25	-0.529412	0.333333	-0.936508	-0.181818	-0.238095	0.925926	0.368421	0.714286	0.8	0.764706	0.666667	0.22449	-0.125	0.333333	-0.103448	0.0909091	-0.172414	-0.333333	-0.916667	0	0.581395	-0.166667	0.153846	0	-0.32	0.125	0.733333	0.6	-0.5	0.220339	-0.4	0.114286	0.608696	0.103448	-0.589744	0.733333	0.285714	0.25	0.283019
			0.538462	-0.2	0.0857143	-0.8	0.189189	0.666667	-0.0909091	-0.25	-0.529412	0.333333	-0.936508	-0.181818	-0.238095	0.925926	0.368421	0.714286	0.8	0.764706	0.666667	0.22449	-0.125	0.333333	-0.103448	0.0909091	-0.172414	-0.333333	-0.935484	0	0.581395	-0.166667	0.153846	0	-0.32	0.125	0.733333	0.6	-0.5	0.220339	-0.4	0.114286	0.608696	0.103448	-0.589744	0.733333	0.285714	0.25	0.283019
			0.538462	-0.2	0.0857143	-0.8	0.189189	0.666667	-0.0909091	-0.25	-0.529412	0.333333	-0.936508	-0.181818	-0.238095	0.925926	0.368421	0.74359	0.8	0.764706	0.666667	0.22449	-0.125	0.333333	-0.103448	0.0909091	-0.172414	-0.333333	-0.941176	0	0.581395	-0.166667	0.153846	0	-0.32	0.125	0.733333	0.6	-0.5	0.220339	-0.4	0.114286	0.608696	0.103448	-0.589744	0.733333	0.285714	0.25	0.283019
			0.538462	-0.2	0.0857143	-0.8	0.189189	0.666667	-0.0909091	-0.25	-0.529412	0.333333	-0.936508	-0.181818	-0.238095	0.925926	0.368421	0.74359	0.8	0.764706	0.666667	0.22449	-0.125	0.333333	-0.103448	0.0909091	-0.172414	-0.333333	-0.942857	0	0.581395	-0.166667	0.153846	0	-0.32	0.125	0.733333	0.6	-0.5	0.220339	-0.4	0.114286	0.608696	0.103448	-0.589744	0.733333	0.285714	0.25	0.283019
			0.538462	-0.2	0.0857143	-0.8	0.189189	0.666667	-0.0909091	-0.25	-0.529412	0.333333	-0.936508	-0.181818	-0.238095	0.925926	0.368421	0.74359	0.8	0.764706	0.666667	0.22449	-0.125	0.333333	-0.103448	0.0909091	-0.172414	-0.333333	-0.942857	0	0.581395	-0.166667	0.153846	0	-0.32	0.125	0.733333	0.6	-0.5	0.220339	-0.4	0.114286	0.608696	0.103448	-0.589744	0.733333	0.285714	0.25	0.283019
			0.538462	-0.2	0.0857143	-0.8	0.189189	0.666667	-0.0909091	-0.25	-0.529412	0.333333	-0.936508	-0.181818	-0.238095	0.925926	0.368421	0.74359	0.8	0.764706	0.666667	0.22449	-0.125	0.333333	-0.103448	0.0909091	-0.172414	-0.333333	-0.942857	0	0.581395	-0.166667	0.153846	0	-0.32	0.125	0.733333	0.6	-0.5	0.220339	-0.4	0.114286	0.608696	0.103448	-0.589744	0.733333	0.285714	0.111111	0.283019
			0.538462	-0.2	0.0857143	-0.8	0.189189	0.666667	-0.0909091	-0.25	-0.529412	0.333333	-0.936508	-0.181818	-0.238095	0.925926	0.368421	0.74359	0.8	0.764706	0.666667	0.22449	-0.125	0.333333	-0.103448	0.0909091	-0.172414	-0.333333	-0.942857	0	0.581395	-0.166667	0.153846	0	-0.32	0.125	0.733333	0.6	-0.5	0.220339	-0.4	0.114286	0.608696	0.103448	-0.589744	0.733333	0.285714	0.111111	0.283019
			0.538462	-0.2	0.0857143	-0.8	0.189189	0.666667	-0.0909091	-0.25	-0.529412	0.333333	-0.936508	-0.181818	-0.238095	0.925926	0.368421	0.74359	0.8	0.764706	0.666667	0.22449	-0.125	0.333333	-0.103448	0.0909091	-0.172414	-0.341772	-0.942857	0	0.581395	-0.166667	0.153846	0	-0.32	0.125	0.733333	0.6	-0.5	0.2	-0.4	0.114286	0.608696	0.103448	-0.589744	0.733333	0.285714	0.111111	0.283019
			0.538462	-0.2	0.0857143	-0.8	0.189189	0.666667	-0.0909091	-0.25	-0.529412	0.333333	-0.936508	-0.181818	-0.238095	0.925926	0.368421	0.74359	0.8	0.764706	0.666667	0.22449	-0.125	0.333333	-0.103448	0.0909091	-0.172414	-0.35	-0.942857	-0.142857	0.581395	-0.166667	0.153846	0	-0.32	0.125	0.733333	0.6	-0.5	0.2	-0.4	0.114286	0.608696	0.103448	-0.589744	0.733333	0.285714	0.111111	0.283019
			0.538462	-0.2	0.0857143	-0.8	0.189189	0.666667	-0.0909091	-0.25	-0.529412	0.333333	-0.936508	-0.181818	-0.238095	0.925926	0.368421	0.74359	0.8	0.764706	0.666667	0.22449	-0.125	0.333333	-0.103448	0.0909091	-0.172414	-0.35	-0.942857	-0.142857	0.581395	-0.166667	0.153846	0	-0.32	0.125	0.733333	0.6	-0.5	0.2	-0.4	0.114286	0.608696	0.103448	-0.589744	0.733333	0.285714	0.111111	0.283019
			0.538462	-0.2	0.0857143	-0.8	0.189189	0.666667	-0.0909091	-0.25	-0.529412	0.333333	-0.936508	-0.181818	-0.238095	0.925926	0.368421	0.74359	0.8	0.764706	0.666667	0.22449	-0.125	0.333333	-0.103448	0.0909091	-0.172414	-0.35	-0.942857	-0.142857	0.581395	-0.166667	0.153846	0	-0.32	0.125	0.733333	0.6	-0.5	0.2	-0.4	0.114286	0.608696	0.103448	-0.589744	0.733333	0.285714	0.111111	0.283019
			0.538462	-0.2	0.0857143	-0.8	0.189189	0.666667	-0.0909091	-0.25	-0.529412	0.333333	-0.936508	-0.181818	-0.238095	0.925926	0.368421	0.74359	0.846154	0.764706	0.666667	0.22449	-0.125	0.333333	-0.103448	0.0909091	-0.172414	-0.35	-0.942857	-0.142857	0.581395	-0.166667	0.153846	0	-0.32	0.125	0.733333	0.6	-0.5	0.2	-0.4	0.114286	0.608696	0.103448	-0.589744	0.733333	0.285714	0.111111	0.283019
			0.538462	-0.2	0.0857143	-0.8	0.189189	0.666667	-0.0909091	-0.25	-0.529412	0.333333	-0.936508	-0.181818	-0.238095	0.925926	0.368421	0.74359	0.846154	0.764706	0.666667	0.22449	-0.125	0.333333	-0.103448	0.0909091	-0.172414	-0.35	-0.942857	-0.142857	0.581395	-0.166667	0.153846	0	-0.32	0.125	0.733333	0.6	-0.5	0.2	-0.4	0.114286	0.608696	0.103448	-0.589744	0.733333	0.285714	0.111111	0.283019
			0.55	-0.2	0.0857143	-0.8	0.189189	0.666667	-0.0909091	-0.25	-0.529412	0.333333	-0.936508	-0.181818	-0.238095	0.925926	0.368421	0.74359	0.846154	0.764706	0.666667	0.22449	-0.125	0.333333	-0.103448	0.0909091	-0.172414	-0.35	-0.942857	-0.142857	0.581395	-0.166667	0.153846	0	-0.32	0.125	0.733333	0.6	-0.5	0.2	-0.4	0.114286	0.608696	0.103448	-0.589744	0.733333	0.285714	0.111111	0.283019
			0.55	-0.2	0.0857143	-0.8	0.189189	0.428571	-0.0909091	-0.25	-0.529412	0.333333	-0.936508	-0.181818	-0.238095	0.925926	0.368421	0.74359	0.846154	0.764706	0.666667	0.22449	-0.125	0.333333	-0.103448	0.0909091	-0.172414	-0.35	-0.942857	-0.142857	0.581395	-0.166667	0.153846	0	-0.32	0.125	0.733333	0.6	-0.5	0.2	-0.4	0.114286	0.608696	0.103448	-0.589744	0.733333	0.285714	0.111111	0.283019
			0.55	-0.2	0.0857143	-0.8	0.189189	0.428571	-0.0909091	-0.25	-0.529412	0.333333	-0.936508	-0.181818	-0.238095	0.925926	0.368421	0.74359	0.846154	0.764706	0.666667	0.22449	-0.125	0.333333	-0.103448	0.0909091	-0.172414	-0.35	-0.942857	-0.142857	0.581395	-0.166667	0.153846	0	-0.32	0.125	0.733333	0.6	-0.5	0.2	-0.4	0.114286	0.608696	0.103448	-0.589744	0.733333	0.285714	0.111111	0.283019
			0.55	-0.2	0.0857143	-0.8	0.189189	0.428571	-0.0909091	-0.25	-0.529412	0.333333	-0.936508	-0.181818	-0.238095	0.925926	0.368421	0.74359	0.846154	0.764706	0.666667	0.22449	-0.125	0.333333	-0.103448	0.0909091	-0.172414	-0.35	-0.942857	-0.142857	0.581395	-0.166667	0.153846	0	-0.32	0.125	0.733333	0.6	-0.5	0.2	-0.4	0.114286	0.608696	0.103448	-0.589744	0.529412	0.285714	0.111111	0.283019
			0.55	-0.2	0.0857143	-0.8	0.189189	0.428571	-0.0909091	-0.25	-0.529412	0.333333	-0.936508	-0.181818	-0.238095	0.925926	0.368421	0.74359	0.846154	0.764706	0.666667	0.22449	-0.125	0.333333	-0.103448	0.0909091	-0.172414	-0.35	-0.942857	-0.142857	0.581395	-0.166667	0.153846	0	-0.32	0.125	0.733333	0.6	-0.5	0.2	-0.4	0.114286	0.608696	0.103448	-0.589744	0.529412	0.285714	0.111111	0.283019
			0.55	-0.2	0.0857143	-0.8	0.189189	0.428571	-0.0909091	-0.25	-0.529412	0.333333	-0.876923	-0.181818	-0.238095	0.925926	0.368421	0.74359	0.846154	0.764706	0.666667	0.22449	-0.125	0.333333	-0.103448	0.0909091	-0.172414	-0.35	-0.942857	-0.142857	0.581395	-0.166667	0.153846	0	-0.32	0.125	0.733333	0.6	-0.5	0.2	-0.4	0.114286	0.608696	0.103448	-0.589744	0.529412	0.285714	0.111111	0.283019
			0.55	-0.2	0.0857143	-0.8	0.189189	0.428571	-0.0909091	-0.25	-0.529412	0.333333	-0.781022	-0.181818	-0.238095	0.925926	0.368421	0.74359	0.846154	0.764706	0.666667	0.22449	-0.125	0.333333	-0.103448	0.0909091	-0.172414	-0.35	-0.942857	-0.142857	0.581395	-0.166667	0.153846	0	-0.32	0.125	0.733333	0.6	-0.5	0.2	-0.4	0.114286	0.608696	0.103448	-0.589744	0.529412	0.285714	0.111111	0.283019
			0.55	-0.2	0.0857143	-0.8	0.189189	0.428571	-0.0909091	-0.25	-0.529412	0.333333	-0.755396	-0.181818	-0.238095	0.925926	0.368421	0.74359	0.846154	0.764706	0.666667	0.22449	-0.125	0.333333	-0.103448	0.0909091	-0.172414	-0.35	-0.942857	-0.142857	0.581395	-0.166667	0.153846	0	-0.32	0.125	0.733333	0.6	-0.5	0.2	-0.4	0.114286	0.608696	0.103448	-0.589744	0.529412	0.285714	0.111111	0.283019
			0.55	-0.2	0.0857143	-0.8	0.189189	0.428571	-0.0909091	-0.25	-0.529412	0.333333	-0.755396	-0.181818	-0.238095	0.925926	0.368421	0.74359	0.846154	0.764706	0.666667	0.22449	-0.125	0.333333	-0.103448	0.0909091	-0.172414	-0.35	-0.942857	-0.142857	0.581395	-0.166667	0.153846	0	-0.32	0.125	0.733333	0.6	-0.5	0.2	-0.4	0.114286	0.608696	0.103448	-0.589744	0.529412	0.285714	0.111111	0.283019
			0.55	-0.2	0.0857143	-0.8	0.189189	0.428571	-0.0909091	-0.25	-0.529412	0.333333	-0.742857	-0.181818	-0.238095	0.925926	0.368421	0.74359	0.846154	0.764706	0.666667	0.22449	-0.125	0.333333	-0.103448	0.0909091	-0.172414	-0.35	-0.942857	-0.142857	0.581395	-0.166667	0.153846	0	-0.32	0.125	0.733333	0.6	-0.5	0.2	-0.4	0.114286	0.608696	0.103448	-0.589744	0.529412	0.285714	0.111111	0.283019
			0.55	-0.2	0.0857143	-0.8	0.189189	0.428571	-0.0909091	-0.25	-0.529412	0.333333	-0.742857	-0.181818	-0.238095	0.925926	0.368421	0.74359	0.846154	0.764706	0.666667	0.22449	-0.125	0.333333	-0.103448	0.0909091	-0.172414	-0.35	-0.942857	-0.142857	0.581395	-0.166667	0.153846	0	-0.32	0.125	0.733333	0.6	-0.5	0.2	-0.4	0.114286	0.608696	0.103448	-0.589744	0.529412	0.285714	0.111111	0.283019
			0.55	-0.2	0.0857143	-0.8	0.189189	0.428571	-0.0909091	-0.25	-0.529412	0.333333	-0.742857	-0.181818	-0.238095	0.925926	0.368421	0.74359	0.846154	0.764706	0.666667	0.22449	-0.125	0.333333	-0.103448	0.0909091	-0.172414	-0.35	-0.942857	-0.142857	0.581395	-0.166667	0.153846	0	-0.32	0.125	0.733333	0.6	-0.5	0.2	-0.4	0.114286	0.608696	0.103448	-0.589744	0.529412	0.285714	0.111111	0.283019
			0.55	-0.2	0.0857143	-0.8	0.189189	0.428571	-0.0909091	-0.25	-0.529412	0.333333	-0.742857	-0.181818	-0.272727	0.925926	0.368421	0.74359	0.846154	0.764706	0.666667	0.22449	-0.125	0.333333	-0.103448	0.0909091	-0.172414	-0.35	-0.942857	-0.142857	0.581395	-0.166667	0.153846	0	-0.32	0.125	0.733333	0.6	-0.5	0.2	-0.4	0.114286	0.608696	0.103448	-0.589744	0.529412	0.285714	0.111111	0.283019
			0.55	-0.2	0.0857143	-0.8	0.189189	0.428571	-0.0909091	-0.25	-0.529412	0.333333	-0.742857	-0.181818	-0.272727	0.925926	0.368421	0.74359	0.846154	0.764706	0.666667	0.22449	-0.125	0.333333	-0.103448	0.0909091	-0.172414	-0.35	-0.942857	-0.142857	0.581395	-0.166667	0.153846	0	-0.32	0.125	0.733333	0.6	-0.5	0.2	-0.4	0.114286	0.608696	0.103448	-0.589744	0.529412	0.285714	0.111111	0.283019
			0.55	-0.2	0.0857143	-0.8	0.189189	0.428571	-0.0909091	-0.25	-0.529412	0.333333	-0.742857	-0.181818	-0.272727	0.925926	0.368421	0.74359	0.846154	0.764706	0.666667	0.22449	-0.125	0.333333	-0.103448	0.0909091	-0.172414	-0.35	-0.942857	-0.142857	0.581395	-0.166667	0.153846	0	-0.32	0.125	0.733333	0.6	-0.5	0.2	-0.4	0.114286	0.608696	0.103448	-0.589744	0.529412	0.285714	0.111111	0.283019
			0.55	-0.2	0.0857143	-0.8	0.189189	0.428571	-0.0909091	-0.25	-0.529412	0.333333	-0.742857	-0.181818	-0.272727	0.925926	0.368421	0.74359	0.846154	0.764706	0.666667	0.22449	-0.125	0.333333	-0.103448	0.0909091	-0.172414	-0.35	-0.942857	-0.142857	0.581395	-0.166667	0.153846	0	-0.32	0.125	0.733333	0.6	-0.5	0.2	-0.4	0.114286	0.608696	0.103448	-0.589744	0.529412	0.285714	0.111111	0.283019
			0.55	-0.2	0.0857143	-0.8	0.189189	0.428571	-0.0909091	-0.25	-0.529412	0.333333	-0.742857	-0.181818	-0.272727	0.925926	0.368421	0.74359	0.846154	0.764706	0.666667	0.22449	-0.125	0.333333	-0.103448	0.0909091	-0.172414	-0.35	-0.942857	-0.142857	0.581395	-0.166667	0.153846	0	-0.32	0.125	0.733333	0.6	-0.5	0.2	-0.4	0.114286	0.625	0.103448	-0.589744	0.529412	0.285714	0.111111	0.283019
			0.55	-0.2	0.0857143	-0.8	0.189189	0.428571	-0.0909091	-0.25	-0.529412	0.333333	-0.742857	-0.181818	-0.272727	0.925926	0.368421	0.74359	0.846154	0.764706	0.666667	0.22449	-0.125	0.333333	-0.103448	0.0909091	-0.172414	-0.35	-0.942857	-0.142857	0.581395	-0.166667	0.153846	0	-0.32	0.125	0.733333	0.6	-0.5	0.2	-0.4	0.114286	0.625	0.103448	-0.589744	0.529412	0.285714	0.111111	0.283019
			0.55	-0.2	0.0857143	-0.8	0.189189	0.428571	-0.0909091	-0.25	-0.529412	0.333333	-0.742857	-0.181818	-0.272727	0.925926	0.368421	0.74359	0.846154	0.764706	0.666667	0.22449	-0.125	0.333333	-0.103448	0.0909091	-0.172414	-0.35	-0.837838	-0.142857	0.581395	-0.166667	0.153846	0	-0.32	0.125	0.733333	0.6	-0.5	0.2	-0.4	0.114286	0.625	0.103448	-0.589744	0.529412	0.285714	0.111111	0.283019
			0.55	-0.2	0.0857143	-0.8	0.189189	0.428571	-0.0909091	-0.25	-0.529412	0.333333	-0.742857	-0.181818	-0.272727	0.925926	0.368421	0.74359	0.846154	0.764706	0.666667	0.22449	-0.125	0.333333	-0.103448	0.0909091	-0.172414	-0.35	-0.837838	-0.142857	0.581395	-0.166667	0.153846	0	-0.32	0.125	0.733333	0.6	-0.5	0.2	-0.4	0.114286	0.625	0.103448	-0.589744	0.529412	0.285714	0.111111	0.283019
			0.55	-0.2	0.0857143	-0.8	0.189189	0.428571	-0.0909091	-0.25	-0.529412	0.333333	-0.742857	-0.181818	-0.272727	0.925926	0.368421	0.74359	0.846154	0.764706	0.666667	0.22449	-0.125	0.333333	-0.103448	0.0909091	-0.172414	-0.35	-0.837838	-0.142857	0.581395	-0.166667	0.153846	0	-0.32	0.125	0.733333	0.6	-0.5	0.2	-0.365854	0.114286	0.625	0.103448	-0.589744	0.529412	0.285714	0.111111	0.283019
			0.55	-0.2	0.0857143	-0.8	0.189189	0.428571	-0.0909091	-0.25	-0.529412	0.333333	-0.742857	-0.181818	-0.272727	0.925926	0.368421	0.74359	0.846154	0.764706	0.666667	0.22449	-0.125	0.333333	-0.103448	0.0909091	-0.172414	-0.35	-0.837838	-0.142857	0.581395	-0.166667	0.153846	0	-0.32	0.125	0.733333	0.6	-0.5	0.2	-0.244444	0.114286	0.625	0.103448	-0.589744	0.529412	0.285714	0.111111	0.283019
			0.55	-0.2	0.0857143	-0.8	0.189189	0.428571	-0.0909091	-0.25	-0.529412	0.333333	-0.742857	-0.181818	-0.272727	0.925926	0.368421	0.74359	0.846154	0.764706	0.666667	0.22449	-0.125	0.333333	-0.103448	0.0909091	-0.172414	-0.35	-0.837838	-0.142857	0.581395	-0.166667	0.153846	0	-0.32	0.125	0.733333	0.6	-0.5	0.2	-0.244444	0.114286	0.625	0.103448	-0.589744	0.529412	0.285714	0.111111	0.283019
			0.55	-0.2	0.027027	-0.8	0.189189	0.428571	-0.0909091	-0.25	-0.529412	0.333333	-0.742857	-0.181818	-0.272727	0.925926	0.368421	0.74359	0.846154	0.764706	0.666667	0.22449	-0.125	0.333333	-0.103448	0.0909091	-0.172414	-0.35	-0.837838	-0.142857	0.581395	-0.375	0.153846	0	-0.32	0.125	0.733333	0.6	-0.5	0.2	-0.244444	0.114286	0.625	0.103448	-0.589744	0.529412	0.285714	0.111111	0.283019
			0.55	-0.2	0	-0.8	0.189189	0.428571	-0.0909091	-0.25	-0.529412	0.333333	-0.742857	-0.181818	-0.272727	0.925926	0.368421	0.74359	0.846154	0.764706	0.666667	0.22449	-0.125	0.333333	-0.103448	0.0909091	-0.172414	-0.35	-0.837838	-0.142857	0.581395	-0.375	0.153846	0	-0.32	0.125	0.733333	0.6	-0.5	0.2	-0.244444	0.114286	0.625	0.103448	-0.589744	0.529412	0.285714	0.111111	0.283019
			0.55	-0.2	0	-0.8	0.189189	0.428571	-0.0909091	-0.25	-0.529412	0.333333	-0.742857	-0.181818	-0.272727	0.925926	0.368421	0.74359	0.846154	0.764706	0.666667	0.22449	-0.125	0.333333	-0.103448	0.0909091	-0.172414	-0.35	-0.837838	-0.142857	0.581395	-0.375	0.153846	0	-0.32	0.125	0.733333	0.6	-0.5	0.2	-0.244444	0.114286	0.625	0.103448	-0.589744	0.529412	0.285714	0.111111	0.283019
			0.55	-0.2	0	-0.8	0.189189	0.428571	-0.0909091	-0.25	-0.529412	0.333333	-0.742857	-0.181818	-0.272727	0.925926	0.368421	0.74359	0.846154	0.764706	0.666667	0.22449	-0.125	0.333333	-0.103448	0.0909091	-0.172414	-0.35	-0.837838	-0.142857	0.581395	-0.375	0.153846	0	-0.32	0.125	0.733333	0.6	-0.5	0.2	-0.244444	0.114286	0.625	0.103448	-0.589744	0.529412	0.285714	0.111111	0.283019
			0.55	-0.2	0	-0.8	0.189189	0.428571	-0.0909091	-0.25	-0.529412	0.333333	-0.742857	-0.181818	-0.272727	0.925926	0.368421	0.74359	0.846154	0.764706	0.666667	0.22449	-0.125	0.333333	-0.103448	0.0909091	-0.172414	-0.35	-0.837838	-0.142857	0.581395	-0.375	0.153846	0	-0.32	0.125	0.733333	0.6	-0.5	0.2	-0.244444	0.114286	0.625	0.103448	-0.589744	0.529412	0.285714	0.111111	0.283019
			0.55	-0.2	0	-0.8	0.189189	0.428571	-0.0909091	-0.25	-0.529412	0.333333	-0.742857	-0.181818	-0.272727	0.925926	0.368421	0.74359	0.846154	0.764706	0.666667	0.22449	-0.125	0.333333	-0.103448	0.0909091	-0.172414	-0.35	-0.837838	-0.142857	0.581395	-0.375	0.153846	0	-0.32	0.125	0.733333	0.6	-0.5	0.2	-0.244444	0.114286	0.625	0.103448	-0.589744	0.529412	0.285714	0.111111	0.283019
			0.55	-0.2	0	-0.8	0.189189	0.428571	-0.0909091	-0.25	-0.529412	0.333333	-0.742857	-0.181818	-0.272727	0.925926	0.368421	0.74359	0.846154	0.764706	0.666667	0.22449	-0.125	0.333333	-0.103448	0.0909091	-0.172414	-0.35	-0.837838	-0.142857	0.581395	-0.375	0.153846	0	-0.32	0.125	0.733333	0.6	-0.5	0.2	-0.244444	0.114286	0.625	0.103448	-0.589744	0.529412	0.285714	0.111111	0.283019
			0.55	-0.2	0	-0.8	0.189189	0.428571	-0.0909091	-0.25	-0.529412	0.333333	-0.742857	-0.181818	-0.272727	0.925926	0.368421	0.74359	0.846154	0.764706	0.666667	0.22449	-0.125	0.333333	-0.103448	0.0909091	-0.172414	-0.35	-0.837838	-0.142857	0.581395	-0.375	0.153846	0	-0.32	0.125	0.733333	0.6	-0.5	0.2	-0.244444	0.114286	0.625	0.103448	-0.589744	0.529412	0.285714	0.111111	0.283019
			0.55	-0.2	0	-0.8	0.189189	0.428571	-0.0909091	-0.25	-0.529412	0.333333	-0.742857	-0.181818	-0.272727	0.925926	0.368421	0.74359	0.846154	0.764706	0.666667	0.22449	-0.125	0.333333	-0.103448	0.0909091	-0.172414	-0.35	-0.837838	-0.142857	0.581395	-0.375	0.153846	0	-0.32	0.125	0.733333	0.6	-0.5	0.2	-0.244444	0.114286	0.625	0.103448	-0.589744	0.529412	0.285714	0.111111	0.283019
			0.55	-0.2	0	-0.8	0.189189	0.428571	-0.0909091	-0.25	-0.529412	0.333333	-0.742857	-0.181818	-0.272727	0.925926	0.368421	0.74359	0.846154	0.764706	0.666667	0.22449	-0.125	0.333333	-0.103448	0.0909091	-0.172414	-0.35	-0.837838	-0.142857	0.581395	-0.375	0.153846	0	-0.32	0.125	0.733333	0.6	-0.5	0.2	-0.244444	0.114286	0.625	0.103448	-0.589744	0.529412	0.285714	0.111111	0.283019
			0.55	-0.2	0	-0.8	0.189189	0.428571	-0.0909091	-0.25	-0.529412	0.333333	-0.742857	-0.181818	-0.272727	0.925926	0.368421	0.74359	0.846154	0.764706	0.666667	0.22449	-0.125	0.333333	-0.103448	0.0909091	-0.172414	-0.35	-0.837838	-0.142857	0.581395	-0.375	0.153846	0	-0.32	0.125	0.733333	0.6	-0.5	0.2	-0.244444	0.114286	0.625	0.103448	-0.589744	0.529412	0.285714	0.111111	0.283019
			0.55	-0.2	0	-0.8	0.189189	0.428571	-0.0909091	-0.25	-0.529412	0.333333	-0.742857	-0.181818	-0.272727	0.925926	0.368421	0.74359	0.846154	0.764706	0.666667	0.22449	-0.125	0.333333	-0.103448	0.0909091	-0.172414	-0.35	-0.837838	-0.142857	0.581395	-0.375	0.153846	0	-0.32	0.125	0.733333	0.6	-0.5	0.2	-0.244444	0.114286	0.625	0.103448	-0.589744	0.529412	0.285714	0.111111	0.283019
			0.55	-0.2	0	-0.8	0.189189	0.428571	-0.0909091	-0.25	-0.529412	0.333333	-0.742857	-0.181818	-0.272727	0.925926	0.368421	0.74359	0.846154	0.764706	0.666667	0.22449	-0.125	0.333333	-0.103448	0.0909091	-0.172414	-0.35	-0.837838	-0.142857	0.581395	-0.375	0.153846	0	-0.32	0.125	0.733333	0.6	-0.5	0.2	-0.244444	0.114286	0.625	0.103448	-0.589744	0.529412	0.285714	0.111111	0.283019
			0.55	-0.2	0	-0.8	0.189189	0.428571	-0.0909091	-0.25	-0.529412	0.333333	-0.742857	-0.181818	-0.272727	0.925926	0.368421	0.74359	0.846154	0.764706	0.666667	0.22449	-0.125	0.333333	-0.103448	0.0909091	-0.172414	-0.35	-0.837838	-0.142857	0.581395	-0.375	0.153846	0	-0.32	0.125	0.733333	0.6	-0.5	0.2	-0.244444	0.114286	0.625	0.103448	-0.589744	0.529412	0.285714	0.111111	0.283019
			0.55	-0.2	0	-0.8	0.189189	0.428571	-0.0909091	-0.25	-0.529412	0.333333	-0.742857	-0.181818	-0.272727	0.925926	0.368421	0.74359	0.846154	0.764706	0.666667	0.22449	-0.125	0.333333	-0.103448	0.0909091	-0.172414	-0.35	-0.837838	-0.142857	0.581395	-0.375	0.153846	0	-0.32	0.125	0.733333	0.6	-0.5	0.2	-0.244444	0.114286	0.625	0.103448	-0.589744	0.529412	0.285714	0.111111	0.283019
			0.55	-0.2	0	-0.8	0.189189	0.428571	-0.0909091	-0.25	-0.529412	0.333333	-0.742857	-0.181818	-0.272727	0.925926	0.368421	0.74359	0.846154	0.764706	0.666667	0.22449	-0.125	0.333333	-0.103448	0.0909091	-0.172414	-0.35	-0.837838	-0.142857	0.581395	-0.375	0.153846	0	-0.32	0.125	0.733333	0.6	-0.5	0.2	-0.244444	0.114286	0.625	0.103448	-0.589744	0.529412	0.285714	0.111111	0.283019
			0.55	-0.2	0	-0.8	0.189189	0.428571	-0.0909091	-0.25	-0.529412	0.333333	-0.742857	-0.181818	-0.272727	0.925926	0.368421	0.74359	0.846154	0.764706	0.666667	0.22449	-0.125	0.333333	-0.103448	0.0909091	-0.172414	-0.35	-0.837838	-0.142857	0.581395	-0.375	0.153846	0	-0.32	0.125	0.733333	0.6	-0.5	0.2	-0.244444	0.114286	0.625	0.103448	-0.589744	0.529412	0.285714	0.111111	0.283019
			0.55	-0.2	0	-0.8	0.189189	0.428571	-0.0909091	-0.25	-0.529412	0.333333	-0.742857	-0.181818	-0.272727	0.925926	0.368421	0.74359	0.846154	0.764706	0.666667	0.22449	-0.125	0.333333	-0.103448	0.0909091	-0.172414	-0.35	-0.837838	-0.142857	0.581395	-0.375	0.153846	0	-0.32	0.125	0.733333	0.6	-0.5	0.2	-0.244444	0.114286	0.625	0.103448	-0.589744	0.529412	0.285714	0.111111	0.283019
			0.55	-0.2	0	-0.8	0.189189	0.428571	-0.0909091	-0.25	-0.529412	0.333333	-0.742857	-0.181818	-0.272727	0.925926	0.368421	0.74359	0.846154	0.764706	0.666667	0.22449	-0.125	0.333333	-0.103448	0.0909091	-0.172414	-0.35	-0.837838	-0.142857	0.581395	-0.375	0.153846	0	-0.32	0.125	0.733333	0.6	-0.5	0.2	-0.244444	0.114286	0.625	0.103448	-0.589744	0.529412	0.285714	0.111111	0.283019
			0.55	-0.2	0	-0.8	0.189189	0.428571	-0.0909091	-0.25	-0.529412	0.333333	-0.742857	-0.181818	-0.272727	0.925926	0.368421	0.74359	0.846154	0.764706	0.666667	0.22449	-0.125	0.333333	-0.103448	0.0909091	-0.172414	-0.35	-0.837838	-0.142857	0.581395	-0.375	0.153846	0	-0.32	0.125	0.733333	0.6	-0.5	0.2	-0.244444	0.114286	0.625	0.103448	-0.589744	0.529412	0.285714	0.111111	0.283019
			0.55	-0.2	0	-0.8	0.189189	0.428571	-0.0909091	-0.25	-0.529412	0.333333	-0.742857	-0.181818	-0.272727	0.925926	0.368421	0.74359	0.846154	0.764706	0.666667	0.22449	-0.125	0.333333	-0.103448	0.0909091	-0.172414	-0.35	-0.837838	-0.142857	0.581395	-0.375	0.153846	0	-0.32	0.125	0.733333	0.6	-0.5	0.2	-0.244444	0.114286	0.625	0.103448	-0.589744	0.529412	0.285714	0.111111	0.283019
			0.55	-0.2	0	-0.8	0.189189	0.428571	-0.0909091	-0.25	-0.529412	0.333333	-0.742857	-0.181818	-0.272727	0.925926	0.368421	0.74359	0.846154	0.764706	0.666667	0.22449	-0.125	0.333333	-0.103448	0.0909091	-0.172414	-0.35	-0.837838	-0.142857	0.581395	-0.444444	0.153846	0	-0.32	0.125	0.733333	0.6	-0.5	0.2	-0.244444	0.114286	0.625	0.103448	-0.589744	0.529412	0.285714	0.111111	0.283019
			0.55	-0.2	0	-0.8	0.189189	0.428571	-0.0909091	-0.25	-0.529412	0.333333	-0.742857	-0.181818	-0.272727	0.925926	0.368421	0.74359	0.846154	0.764706	0.666667	0.22449	-0.125	0.333333	-0.103448	0.0909091	-0.172414	-0.35	-0.837838	-0.142857	0.581395	-0.545454	0.153846	0	-0.32	0.125	0.733333	0.6	-0.5	0.2	-0.244444	0.114286	0.625	0.103448	-0.589744	0.529412	0.285714	0.111111	0.283019
			0.55	-0.2	0	-0.8	0.189189	0.428571	-0.0909091	-0.25	-0.529412	0.333333	-0.742857	-0.181818	-0.272727	0.925926	0.368421	0.74359	0.846154	0.764706	0.666667	0.22449	-0.125	0.333333	-0.103448	0.0909091	-0.172414	-0.35	-0.837838	-0.142857	0.581395	-0.545454	0.153846	0	-0.32	0.125	0.733333	0.6	-0.5	0.2	-0.244444	0.114286	0.625	0.103448	-0.589744	0.578947	0.285714	0.111111	0.283019
			0.55	-0.2	0	-0.8	0.1	0.428571	-0.0909091	-0.25	-0.529412	0.333333	-0.742857	-0.181818	-0.272727	0.925926	0.368421	0.74359	0.846154	0.764706	0.666667	0.22449	-0.125	0.333333	-0.103448	0.0909091	-0.172414	-0.35	-0.837838	-0.142857	0.581395	-0.545454	0.153846	0	-0.32	0.125	0.733333	0.6	-0.5	0.2	-0.244444	0.114286	0.625	0.103448	-0.589744	0.578947	0.285714	0.111111	0.283019
			0.55	-0.2	0	-0.8	-0.0638298	0.428571	-0.0909091	-0.25	-0.529412	0.333333	-0.742857	-0.181818	-0.272727	0.925926	0.368421	0.74359	0.846154	0.764706	0.666667	0.22449	-0.125	0.333333	-0.103448	0.0909091	-0.172414	-0.35	-0.837838	-0.142857	0.581395	-0.545454	0.153846	0	-0.32	0.125	0.733333	0.6	-0.5	0.2	-0.244444	0.114286	0.625	0.103448	-0.589744	0.578947	0.285714	0.111111	0.283019
			0.55	-0.2	0	-0.8	-0.0833333	0.428571	-0.0909091	-0.25	-0.529412	0.333333	-0.742857	-0.181818	-0.272727	0.925926	0.368421	0.74359	0.857143	0.764706	0.666667	0.22449	-0.125	0.333333	-0.103448	0.0909091	-0.172414	-0.35	-0.837838	-0.142857	0.581395	-0.545454	0.153846	0	-0.32	0.125	0.733333	0.6	-0.5	0.2	-0.244444	0.114286	0.625	0.103448	-0.589744	0.578947	0.285714	0.111111	0.283019
			0.55	-0.2	0	-0.8	-0.0833333	0.428571	-0.0909091	-0.25	-0.529412	0.333333	-0.742857	-0.181818	-0.272727	0.925926	0.368421	0.74359	0.866667	0.764706	0.666667	0.22449	-0.125	0.333333	-0.103448	0.0909091	-0.172414	-0.35	-0.837838	-0.25	0.581395	-0.545454	0.153846	0	-0.32	0.125	0.733333	0.6	-0.5	0.2	-0.244444	0.114286	0.625	0.103448	-0.589744	0.363636	0.285714	0.111111	0.283019
			0.55	-0.2	0	-0.8	-0.0833333	0.428571	-0.0909091	-0.25	-0.529412	0.333333	-0.742857	-0.181818	-0.272727	0.925926	0.368421	0.74359	0.866667	0.764706	0.666667	0.22449	-0.125	0.333333	-0.103448	0.0909091	-0.172414	-0.35	-0.837838	-0.25	0.581395	-0.545454	0.153846	0	-0.32	0.125	0.733333	0.6	-0.5	0.2	-0.244444	0.114286	0.625	0.103448	-0.589744	0.363636	0.285714	0.111111	0.283019
			0.55	-0.2	0	-0.8	-0.0833333	0.428571	-0.0909091	-0.25	-0.529412	0.333333	-0.742857	-0.181818	-0.272727	0.925926	0.368421	0.74359	0.866667	0.764706	0.666667	0.22449	-0.125	0.333333	-0.103448	0.0909091	-0.172414	-0.35	-0.837838	-0.25	0.581395	-0.545454	0.153846	0	-0.32	0.125	0.733333	0.6	-0.5	0.2	-0.244444	0.114286	0.625	0.103448	-0.589744	0.363636	0.285714	0.111111	0.283019
			0.55	-0.2	0	-0.8	-0.0833333	0.428571	-0.0909091	-0.25	-0.529412	0.333333	-0.742857	-0.181818	-0.272727	0.925926	0.368421	0.74359	0.866667	0.764706	0.666667	0.22449	-0.125	0.333333	-0.103448	0.0909091	-0.172414	-0.35	-0.837838	-0.25	0.581395	-0.545454	0.153846	0	-0.32	0.125	0.733333	0.6	-0.5	0.2	-0.244444	0.114286	0.625	0.103448	-0.589744	0.363636	0.285714	0.111111	0.283019
			0.55	-0.2	0	-0.8	-0.0833333	0.428571	-0.0909091	-0.25	-0.529412	0.333333	-0.742857	-0.181818	-0.272727	0.925926	0.368421	0.74359	0.866667	0.764706	0.666667	0.22449	-0.125	0.333333	-0.103448	0.0909091	-0.172414	-0.35	-0.837838	-0.25	0.581395	-0.545454	0.153846	0	-0.32	0.125	0.733333	0.6	-0.5	0.2	-0.244444	0.114286	0.625	0.103448	-0.589744	0.363636	0.285714	0.111111	0.283019
			0.55	-0.2	0	-0.8	-0.0833333	0.428571	-0.0909091	-0.25	-0.529412	0.333333	-0.742857	-0.181818	-0.272727	0.925926	0.368421	0.74359	0.866667	0.764706	0.666667	0.22449	-0.125	0.333333	-0.103448	0.0909091	-0.172414	-0.35	-0.837838	0.0909091	0.581395	-0.545454	0.153846	0	-0.32	0.125	0.733333	0.6	-0.5	0.2	-0.244444	0.114286	0.625	0.103448	-0.589744	0.363636	0.285714	0.111111	0.283019
			0.55	-0.2	0	-0.8	-0.0833333	0.428571	-0.0909091	-0.25	-0.529412	0.333333	-0.742857	-0.181818	-0.272727	0.925926	0.368421	0.74359	0.866667	0.764706	0.666667	0.22449	-0.125	0.333333	-0.103448	0.0909091	-0.172414	-0.35	-0.837838	0.0909091	0.581395	-0.545454	0.153846	0	-0.32	0.125	0.733333	0.6	-0.5	0.2	-0.244444	0.114286	0.625	0.103448	-0.589744	0.363636	0.285714	0.111111	0.283019
			0.55	-0.2	0	-0.8	-0.0833333	0.428571	-0.0909091	-0.25	-0.529412	0.333333	-0.742857	-0.181818	-0.272727	0.925926	0.368421	0.74359	0.866667	0.764706	0.666667	0.22449	-0.125	0.333333	-0.103448	0.0909091	-0.172414	-0.35	-0.837838	0.0909091	0.581395	-0.545454	0.153846	0	-0.32	0.125	0.733333	0.6	-0.5	0.2	-0.244444	0.114286	0.625	0.103448	-0.589744	0.363636	0.285714	0.111111	0.283019
			0.55	-0.2	0	-0.8	-0.0833333	0.428571	-0.0909091	-0.25	-0.529412	0.333333	-0.742857	-0.181818	-0.272727	0.925926	0.368421	0.74359	0.866667	0.764706	0.666667	0.22449	-0.125	0.333333	-0.103448	0.0909091	-0.172414	-0.35	-0.837838	0.0909091	0.581395	-0.545454	0.153846	0	-0.32	0.125	0.733333	0.6	-0.5	0.2	-0.244444	0.114286	0.625	0.103448	-0.589744	0.363636	0.285714	0.111111	0.283019
			0.55	-0.2	0	-0.8	-0.0833333	0.428571	-0.0909091	-0.25	-0.529412	0.333333	-0.742857	-0.181818	-0.272727	0.925926	0.368421	0.74359	0.866667	0.764706	0.666667	0.22449	-0.125	0.333333	-0.103448	0.0909091	-0.172414	-0.35	-0.837838	0.0909091	0.581395	-0.545454	0.153846	0	-0.32	0.125	0.733333	0.6	-0.5	0.2	-0.244444	0.114286	0.625	0.103448	-0.589744	0.363636	0.285714	0.111111	0.283019
			0.55	-0.2	0	-0.8	-0.0833333	0.428571	-0.0909091	-0.25	-0.529412	0.333333	-0.742857	-0.181818	-0.272727	0.925926	0.368421	0.74359	0.866667	0.764706	0.666667	0.22449	-0.125	0.333333	-0.103448	0.0909091	-0.172414	-0.35	-0.837838	0.0909091	0.581395	-0.545454	0.153846	0	-0.32	0.125	0.733333	0.6	-0.5	0.2	-0.244444	0.114286	0.625	0.103448	-0.589744	0.363636	0.285714	0.111111	0.283019
			0.55	-0.2	0	-0.8	-0.0833333	0.428571	-0.0909091	-0.25	-0.529412	0.333333	-0.742857	-0.181818	-0.272727	0.925926	0.368421	0.74359	0.866667	0.764706	0.666667	0.22449	-0.125	0.333333	-0.103448	0.0909091	-0.172414	-0.35	-0.837838	0.0909091	0.581395	-0.545454	0.153846	0	-0.32	0.125	0.733333	0.6	-0.5	0.2	-0.244444	0.114286	0.625	0.103448	-0.589744	0.363636	0.285714	0.111111	0.283019
			0.55	-0.2	0	-0.8	-0.0833333	0.428571	-0.0909091	-0.25	-0.529412	0.333333	-0.742857	-0.181818	-0.272727	0.925926	0.368421	0.74359	0.866667	0.764706	0.666667	0.22449	-0.125	0.333333	-0.103448	0.0909091	-0.172414	-0.35	-0.837838	0.0909091	0.581395	-0.545454	0.153846	0	-0.32	0.125	0.733333	0.6	-0.5	0.238095	-0.244444	0.114286	0.625	0.103448	-0.589744	0.363636	0.285714	0.111111	0.283019
			0.55	-0.2	0	-0.8	-0.0833333	0.428571	-0.0909091	-0.25	-0.529412	0.333333	-0.742857	-0.181818	-0.272727	0.925926	0.368421	0.74359	0.866667	0.764706	0.666667	0.22449	-0.125	0.333333	-0.103448	0.0909091	-0.172414	-0.35	-0.837838	0.0909091	0.581395	-0.545454	0.153846	0	-0.32	0.125	0.733333	0.6	-0.5	0.238095	-0.244444	0.114286	0.625	0.103448	-0.589744	0.363636	0.285714	0.111111	0.283019
			0.55	-0.2	0	-0.8	-0.0833333	0.428571	-0.0909091	-0.25	-0.529412	0.333333	-0.742857	-0.181818	-0.272727	0.925926	0.368421	0.74359	0.866667	0.764706	0.666667	0.22449	-0.125	0.333333	-0.103448	0.0909091	-0.172414	-0.35	-0.837838	0.0909091	0.581395	-0.545454	0.153846	0	-0.32	0.125	0.733333	0.6	-0.5	0.238095	-0.244444	0.114286	0.625	0.103448	-0.589744	0.363636	0.285714	0.111111	0.283019
			0.55	-0.2	0	-0.8	-0.0833333	0.428571	-0.0909091	-0.25	-0.529412	0.333333	-0.742857	-0.181818	-0.272727	0.925926	0.368421	0.74359	0.866667	0.764706	0.666667	0.22449	-0.125	0.333333	-0.103448	0.0909091	-0.172414	-0.35	-0.837838	0.0909091	0.581395	-0.545454	0.153846	0	-0.32	0.125	0.733333	0.6	-0.5	0.238095	-0.244444	0.114286	0.625	0.103448	-0.589744	0.363636	0.285714	0.111111	0.283019
			0.55	-0.2	0	-0.8	-0.0833333	0.428571	-0.0909091	-0.25	-0.529412	0.333333	-0.742857	-0.181818	-0.272727	0.925926	0.368421	0.74359	0.866667	0.764706	0.666667	0.22449	-0.125	0.333333	-0.103448	0.0909091	-0.172414	-0.35	-0.837838	0.0909091	0.581395	-0.545454	0.153846	0	-0.32	0.125	0.733333	0.6	-0.5	0.238095	-0.244444	0.114286	0.625	0.103448	-0.589744	0.363636	0.285714	0.111111	0.283019
			0.55	-0.2	0	-0.8	-0.0833333	0.428571	-0.0909091	-0.25	-0.529412	0.333333	-0.742857	-0.181818	-0.272727	0.925926	0.368421	0.74359	0.866667	0.764706	0.666667	0.22449	-0.125	0.333333	-0.103448	0.0909091	-0.172414	-0.35	-0.837838	0.0909091	0.581395	-0.545454	0.153846	0	-0.32	0.125	0.733333	0.6	-0.5	0.238095	-0.244444	0.114286	0.625	0.103448	-0.589744	0.363636	0.285714	0.111111	0.283019
			0.55	-0.2	0	-0.8	-0.0833333	0.428571	-0.0909091	-0.25	-0.529412	0.333333	-0.742857	-0.181818	-0.272727	0.925926	0.368421	0.74359	0.866667	0.764706	0.666667	0.22449	-0.125	0.333333	-0.103448	0.0909091	-0.172414	-0.35	-0.837838	0.0909091	0.581395	-0.545454	0.153846	0	-0.32	0.125	0.733333	0.6	-0.5	0.238095	-0.244444	0.114286	0.625	0.103448	-0.589744	0.363636	0.285714	0.111111	0.283019
			0.55	-0.2	0	-0.8	-0.0833333	0.428571	-0.0909091	-0.25	-0.529412	0.333333	-0.742857	-0.181818	-0.272727	0.925926	0.368421	0.74359	0.866667	0.764706	0.666667	0.22449	-0.125	0.333333	-0.103448	0.0909091	-0.172414	-0.35	-0.837838	0.0909091	0.581395	-0.545454	0.153846	0	-0.32	0.125	0.733333	0.6	-0.5	0.238095	-0.244444	0.114286	0.625	0.103448	-0.589744	0.363636	0.285714	0.111111	0.283019
			0.55	-0.2	0	-0.8	-0.0833333	0.428571	-0.0909091	-0.25	-0.529412	0.333333	-0.742857	-0.181818	-0.272727	0.925926	0.368421	0.74359	0.866667	0.764706	0.666667	0.22449	-0.125	0.333333	-0.103448	0.0909091	-0.172414	-0.35	-0.837838	0.0909091	0.545455	-0.545454	0.153846	0	-0.32	0.125	0.733333	0.6	-0.5	0.238095	-0.244444	0.114286	0.625	0.103448	-0.589744	0.363636	0.285714	0.111111	0.283019
			0.55	-0.2	0	-0.8	-0.0833333	0.428571	-0.0909091	-0.25	-0.529412	0.333333	-0.742857	-0.181818	-0.272727	0.925926	0.368421	0.74359	0.866667	0.764706	0.666667	0.22449	-0.125	0.333333	-0.103448	0.0909091	-0.172414	-0.35	-0.837838	0.0909091	0.545455	-0.545454	0.153846	0	-0.32	0.125	0.733333	0.6	-0.5	0.238095	-0.244444	0.114286	0.625	0.103448	-0.589744	0.363636	0.285714	0.111111	0.283019
			0.55	-0.2	0	-0.8	-0.0833333	0.428571	-0.0909091	-0.25	-0.529412	0.333333	-0.742857	-0.181818	-0.272727	0.925926	0.368421	0.74359	0.866667	0.764706	0.666667	0.22449	-0.125	0.333333	-0.103448	0.0909091	-0.172414	-0.35	-0.837838	0.0909091	0.545455	-0.545454	0.153846	0	-0.32	0.125	0.733333	0.6	-0.5	0.238095	-0.244444	0.114286	0.625	0.103448	-0.589744	0.363636	0.285714	0.111111	0.283019
			0.55	-0.2	0	-0.8	-0.0833333	0.428571	-0.0909091	-0.25	-0.529412	0.333333	-0.742857	-0.181818	-0.272727	0.925926	0.368421	0.74359	0.866667	0.764706	0.666667	0.22449	-0.125	0.333333	-0.103448	0.0909091	-0.172414	-0.35	-0.837838	0.0909091	0.545455	-0.545454	0.153846	0	-0.32	0.125	0.733333	0.6	-0.5	0.238095	-0.244444	0.114286	0.625	0.103448	-0.589744	0.363636	0.285714	0.111111	0.283019
			0.55	-0.2	0	-0.8	-0.0833333	0.428571	-0.0909091	-0.25	-0.529412	0.333333	-0.742857	-0.181818	-0.272727	0.925926	0.368421	0.74359	0.866667	0.764706	0.666667	0.22449	-0.125	0.333333	-0.103448	0.0909091	-0.172414	-0.35	-0.837838	0.0909091	0.545455	-0.545454	0.153846	0	-0.32	0.125	0.733333	0.6	-0.5	0.238095	-0.244444	0.114286	0.625	0.103448	-0.589744	0.363636	0.285714	0.111111	0.283019
			0.55	-0.2	0	-0.8	-0.0833333	0.428571	-0.0909091	-0.25	-0.529412	0.333333	-0.742857	-0.181818	-0.272727	0.925926	0.368421	0.74359	0.866667	0.764706	0.666667	0.22449	-0.125	0.333333	-0.103448	0.0909091	-0.172414	-0.35	-0.837838	0.0909091	0.545455	-0.545454	0.153846	0	-0.32	0.125	0.733333	0.6	-0.5	0.238095	-0.244444	0.114286	0.625	0.103448	-0.589744	0.363636	0.285714	0.111111	0.283019
			0.55	-0.2	0	-0.8	-0.0833333	0.428571	-0.0909091	-0.25	-0.529412	0.333333	-0.742857	-0.181818	-0.272727	0.925926	0.368421	0.74359	0.866667	0.764706	0.666667	0.22449	-0.125	0.333333	-0.103448	0.0909091	-0.172414	-0.35	-0.837838	0.0909091	0.545455	-0.545454	0.153846	0	-0.32	0.125	0.733333	0.6	-0.5	0.238095	-0.244444	0.114286	0.625	0.103448	-0.589744	0.363636	0.285714	0.111111	0.283019
			0.55	-0.2	0	-0.8	-0.0833333	0.428571	-0.0909091	-0.25	-0.529412	0.333333	-0.742857	-0.181818	-0.272727	0.925926	0.368421	0.74359	0.866667	0.764706	0.666667	0.22449	-0.125	0.333333	-0.103448	0.0909091	-0.172414	-0.35	-0.837838	0.0909091	0.545455	-0.545454	0.153846	0	-0.32	0.125	0.733333	0.6	-0.5	0.238095	-0.244444	0.114286	0.625	0.103448	-0.589744	0.363636	0.285714	0.111111	0.283019
			0.55	-0.2	0	-0.8	-0.0833333	0.428571	-0.0909091	-0.25	-0.529412	0.333333	-0.742857	-0.181818	-0.272727	0.925926	0.368421	0.74359	0.866667	0.764706	0.666667	0.22449	-0.125	0.333333	-0.103448	0.0909091	-0.172414	-0.35	-0.837838	0.0909091	0.545455	-0.545454	0.153846	0	-0.32	0.125	0.733333	0.6	-0.5	0.238095	-0.244444	0.0985916	0.625	0.103448	-0.589744	0.363636	0.285714	0.111111	0.283019
			0.55	-0.2	0	-0.8	-0.0833333	0.428571	-0.0909091	-0.25	-0.529412	0.333333	-0.742857	-0.181818	-0.272727	0.925926	0.368421	0.761905	0.866667	0.764706	0.666667	0.22449	-0.125	0.333333	-0.103448	0.0909091	-0.172414	-0.35	-0.837838	0.0909091	0.545455	-0.545454	0.153846	0	-0.32	0.125	0.733333	0.6	-0.5	0.238095	-0.244444	0.0985916	0.625	0.103448	-0.589744	0.363636	0.285714	0.111111	0.283019
			0.55	-0.2	0	-0.8	-0.0833333	0.428571	-0.0909091	-0.25	-0.529412	0.333333	-0.742857	-0.181818	-0.272727	0.925926	0.368421	0.761905	0.866667	0.764706	0.666667	0.22449	-0.125	0.333333	-0.103448	0.0909091	-0.172414	-0.35	-0.837838	0.0909091	0.545455	-0.545454	0.153846	0	-0.32	0.125	0.733333	0.6	-0.5	0.238095	-0.244444	0.0985916	0.625	0.103448	-0.589744	0.363636	0.285714	0.111111	0.283019
			0.55	-0.2	0	-0.8	-0.0833333	0.428571	-0.0909091	-0.25	-0.529412	0.333333	-0.742857	-0.181818	-0.272727	0.925926	0.368421	0.761905	0.866667	0.764706	0.666667	0.22449	-0.125	0.333333	-0.103448	0.0909091	-0.172414	-0.35	-0.837838	0.0909091	0.545455	-0.545454	0.153846	0	-0.32	0.125	0.733333	0.6	-0.5	0.238095	-0.244444	0.0985916	0.625	0.103448	-0.589744	0.363636	0.285714	0.111111	0.283019
			0.55	-0.2	0	-0.8	-0.0833333	0.176471	-0.0909091	-0.25	-0.529412	0.333333	-0.742857	-0.181818	-0.272727	0.925926	0.368421	0.761905	0.866667	0.764706	0.666667	0.22449	-0.125	0.333333	-0.103448	0.0909091	-0.172414	-0.35	-0.837838	0.0909091	0.545455	-0.545454	0.153846	0	-0.32	0.125	0.733333	0.6	-0.5	0.238095	-0.244444	0.0985916	0.625	0.103448	-0.589744	0.363636	0.285714	0.111111	0.283019
			0.55	-0.2	0	-0.8	-0.0833333	0.176471	-0.0909091	-0.25	-0.529412	0.333333	-0.742857	-0.181818	-0.272727	0.925926	0.368421	0.761905	0.866667	0.764706	0.666667	0.22449	-0.125	0.111111	-0.103448	0.0909091	-0.172414	-0.35	-0.837838	0.0909091	0.545455	-0.545454	0.153846	0	-0.32	0.125	0.733333	0.6	-0.5	0.238095	-0.244444	0.0985916	0.625	0.103448	-0.589744	0.363636	0.285714	0.111111	0.283019
			0.55	-0.2	0	-0.8	-0.0833333	0.176471	-0.0909091	-0.25	-0.529412	0.333333	-0.742857	-0.181818	-0.272727	0.925926	0.368421	0.761905	0.866667	0.764706	0.666667	0.22449	-0.125	0.111111	-0.0666667	0.0909091	-0.172414	-0.35	-0.837838	0.0909091	0.545455	-0.545454	0.153846	0	-0.32	0.125	0.733333	0.6	-0.5	0.238095	-0.244444	0.0985916	0.625	0.103448	-0.589744	0.363636	0.285714	0.111111	0.283019
			0.55	-0.2	0	-0.8	-0.0833333	0.176471	-0.0909091	-0.25	-0.529412	0.333333	-0.742857	-0.181818	-0.272727	0.925926	0.368421	0.761905	0.866667	0.764706	0.666667	0.296296	-0.0588235	0.111111	0	0.0909091	-0.172414	-0.35	-0.837838	0.0909091	0.545455	-0.545454	0.153846	0	-0.32	0.125	0.733333	0.6	-0.5	0.238095	-0.244444	0.0985916	0.625	0.103448	-0.589744	0.363636	0.285714	0.111111	0.283019
			0.55	-0.2	0	-0.8	-0.0833333	0.176471	-0.0909091	-0.25	-0.529412	0.333333	-0.742857	-0.181818	-0.272727	0.925926	0.368421	0.761905	0.866667	0.764706	0.666667	0.309091	0	0.157895	0	0.0909091	-0.172414	-0.35	-0.837838	0.0909091	0.545455	-0.545454	0.153846	0	-0.32	0.125	0.733333	0.6	-0.5	0.238095	-0.244444	0.0985916	0.625	0.103448	-0.589744	0.363636	0.285714	0.111111	0.283019
			0.55	-0.2	0	-0.8	-0.0833333	0.176471	-0.0909091	-0.25	-0.529412	0.333333	-0.742857	-0.181818	-0.272727	0.925926	0.368421	0.761905	0.866667	0.764706	0.666667	0.309091	0	0.2	0	0.0909091	-0.172414	-0.35	-0.837838	0.0909091	0.545455	-0.545454	0.153846	0	-0.32	0.125	0.733333	0.6	-0.5	0.238095	-0.244444	0.0985916	0.625	0.103448	-0.589744	0.363636	0.285714	0.111111	0.283019
			0.55	-0.2	0	-0.8	-0.0833333	0.176471	-0.0909091	-0.25	-0.529412	0.333333	-0.742857	-0.181818	-0.272727	0.925926	0.368421	0.761905	0.866667	0.764706	0.666667	0.309091	0	0.2	0	0.0909091	-0.172414	-0.35	-0.837838	0.0909091	0.545455	-0.545454	0.153846	0	-0.32	0.125	0.733333	0.6	-0.5	0.238095	-0.244444	0.0985916	0.625	0.103448	-0.589744	0.363636	0.285714	0.111111	0.283019
			0.55	-0.2	0	-0.8	-0.0833333	0.176471	-0.0909091	-0.25	-0.529412	0.333333	-0.742857	-0.181818	-0.272727	0.925926	0.368421	0.761905	0.866667	0.764706	0.666667	0.309091	0	0.2	0	0.0909091	-0.172414	-0.35	-0.837838	0.0909091	0.545455	-0.545454	0.153846	0	-0.32	0.125	0.733333	0.6	-0.5	0.238095	-0.244444	0.0985916	0.625	0.103448	-0.589744	0.363636	0.285714	0.111111	0.283019
			0.55	-0.2	0	-0.8	-0.0833333	0.176471	-0.0909091	-0.25	-0.529412	0.333333	-0.742857	-0.181818	-0.272727	0.925926	0.368421	0.761905	0.866667	0.764706	0.666667	0.309091	0	0.2	0	0.0909091	-0.172414	-0.35	-0.837838	0.0909091	0.545455	-0.545454	0.153846	0	-0.32	0.125	0.733333	0.6	-0.5	0.238095	-0.244444	0.0985916	0.625	0.103448	-0.589744	0.363636	0.285714	0.111111	0.283019
			0.55	-0.2	0	-0.8	-0.0833333	0.176471	-0.0909091	-0.25	-0.529412	0.333333	-0.742857	-0.181818	-0.272727	0.925926	0.368421	0.761905	0.866667	0.764706	0.666667	0.309091	0	0.2	0	0.0909091	-0.172414	-0.35	-0.837838	0.0909091	0.545455	-0.545454	0.153846	0	-0.32	0.125	0.733333	0.6	-0.5	0.238095	-0.244444	0.0985916	0.625	0.103448	-0.589744	0.363636	0.285714	0.111111	0.283019
			0.55	-0.2	0	-0.8	-0.0833333	0.176471	-0.0909091	-0.25	-0.529412	0.333333	-0.742857	-0.181818	-0.272727	0.925926	0.368421	0.761905	0.647059	0.764706	0.666667	0.309091	0	0.2	0	0.0909091	-0.172414	-0.35	-0.837838	0.0909091	0.545455	-0.545454	0.153846	0	-0.32	0.125	0.733333	0.6	-0.5	0.238095	-0.244444	0.0985916	0.625	0.103448	-0.589744	0.363636	0.285714	0.111111	0.283019
			0.55	-0.2	0	-0.8	-0.0833333	0.176471	-0.0909091	-0.25	-0.529412	0.333333	-0.742857	-0.181818	-0.272727	0.925926	0.368421	0.761905	0.647059	0.764706	0.666667	0.309091	0	0.2	0	0.0909091	-0.172414	-0.35	-0.837838	0.0909091	0.545455	-0.545454	0.153846	0	-0.32	0.125	0.733333	0.6	-0.5	0.238095	-0.244444	0.0985916	0.625	0.103448	-0.589744	0.363636	0.285714	0.111111	0.283019
			0.55	-0.2	0	-0.8	-0.0833333	0.176471	-0.0909091	-0.25	-0.529412	0.333333	-0.742857	-0.181818	-0.272727	0.925926	0.368421	0.761905	0.647059	0.764706	0.666667	0.309091	0	0.2	0	0.0909091	-0.172414	-0.35	-0.837838	0.0909091	0.545455	-0.545454	0.153846	0	-0.32	0.125	0.733333	0.6	-0.5	0.238095	-0.244444	0.0985916	0.625	0.103448	-0.589744	0.363636	0.285714	0.111111	0.283019
			0.55	-0.2	0	-0.8	-0.0833333	0.176471	-0.0909091	-0.25	-0.529412	0.333333	-0.742857	-0.181818	-0.272727	0.925926	0.368421	0.761905	0.647059	0.764706	0.666667	0.309091	0	0.2	0	0.0909091	-0.172414	-0.35	-0.837838	0.0909091	0.545455	-0.545454	0.153846	0	-0.32	0.125	0.733333	0.6	-0.5	0.238095	-0.244444	0.0985916	0.625	0.103448	-0.589744	0.363636	0.285714	0.111111	0.283019
			0.55	-0.2	0	-0.8	-0.0833333	0.176471	-0.0909091	-0.25	-0.529412	0.333333	-0.742857	-0.181818	-0.272727	0.925926	0.368421	0.761905	0.647059	0.764706	0.666667	0.309091	0	0.2	0	0.0909091	-0.172414	-0.35	-0.837838	0.0909091	0.545455	-0.545454	0.153846	0	-0.32	0.125	0.733333	0.6	-0.5	0.238095	-0.244444	0.0985916	0.625	0.103448	-0.589744	0.363636	0.285714	0.111111	0.283019
			0.55	-0.2	0	-0.8	-0.0833333	0.176471	-0.0909091	-0.25	-0.529412	0.333333	-0.742857	-0.181818	-0.272727	0.925926	0.368421	0.761905	0.647059	0.764706	0.666667	0.309091	0	0.2	0	0.0909091	-0.172414	-0.35	-0.837838	0.0909091	0.545455	-0.545454	0.153846	0	-0.32	0.125	0.733333	0.6	-0.5	0.238095	-0.244444	0.0985916	0.625	0.103448	-0.44186	0.363636	0.285714	0.111111	0.283019
			0.55	-0.2	0	-0.8	-0.0833333	0.176471	-0.0909091	-0.25	-0.529412	0.333333	-0.742857	-0.181818	-0.272727	0.925926	0.368421	0.761905	0.647059	0.764706	0.666667	0.309091	0	0.2	0	0.0909091	-0.172414	-0.35	-0.837838	0	0.545455	-0.545454	0.153846	0	-0.32	0.125	0.733333	0.6	-0.5	0.238095	-0.244444	0.0985916	0.625	0.103448	-0.409091	0.363636	0.285714	0.111111	0.283019
			0.55	-0.2	0	-0.8	-0.0833333	0.176471	-0.0909091	-0.25	-0.529412	0.333333	-0.742857	-0.181818	-0.272727	0.925926	0.368421	0.761905	0.647059	0.764706	0.666667	0.309091	0	0.2	0	0.0909091	-0.172414	-0.35	-0.837838	-0.0769231	0.545455	-0.545454	0.153846	0	-0.32	0.125	0.733333	0.6	-0.5	0.238095	-0.244444	0.0985916	0.625	0.103448	-0.377778	0.363636	0.285714	0.111111	0.283019
			0.55	-0.2	0	-0.8	-0.0833333	0.176471	-0.0909091	-0.25	-0.529412	0.333333	-0.742857	-0.181818	-0.272727	0.925926	0.368421	0.761905	0.647059	0.764706	0.666667	0.309091	0	0.2	0	0.0909091	-0.172414	-0.35	-0.837838	-0.0769231	0.511111	-0.545454	0.153846	0	-0.32	0.125	0.733333	0.6	-0.5	0.238095	-0.244444	0.0985916	0.625	0.103448	-0.265306	0.363636	0.285714	0.111111	0.283019
			0.55	-0.2	0	-0.8	-0.0833333	0.176471	-0.0909091	-0.25	-0.529412	0.333333	-0.742857	-0.181818	-0.272727	0.925926	0.368421	0.761905	0.647059	0.764706	0.666667	0.309091	0	0.2	0	0.0909091	-0.172414	-0.35	-0.837838	-0.0769231	0.511111	-0.545454	0.153846	0	-0.32	0.125	0.733333	0.6	-0.5	0.238095	-0.244444	0.0985916	0.625	0.103448	-0.265306	0.363636	0.285714	0.111111	0.283019
			0.55	-0.2	0	-0.8	-0.0833333	0.176471	-0.0909091	-0.25	-0.529412	0.333333	-0.742857	-0.181818	-0.272727	0.925926	0.368421	0.761905	0.647059	0.764706	0.666667	0.309091	0	0.2	0	0.0909091	-0.172414	-0.35	-0.837838	-0.0769231	0.511111	-0.545454	0.153846	0	-0.32	0.125	0.733333	0.6	-0.5	0.238095	-0.244444	0.0985916	0.625	0.103448	-0.265306	0.363636	0.285714	0.111111	0.283019
			0.55	-0.2	0	-0.8	-0.0833333	0.176471	-0.0909091	-0.25	-0.529412	0.333333	-0.742857	-0.181818	-0.272727	0.925926	0.368421	0.761905	0.647059	0.764706	0.666667	0.309091	0	0.2	0	0.0909091	-0.172414	-0.35	-0.837838	-0.0769231	0.511111	-0.545454	0.153846	0	-0.32	0.125	0.733333	0.6	-0.5	0.238095	-0.244444	0.0985916	0.625	0.103448	-0.265306	0.363636	0.285714	0.111111	0.283019
			0.55	-0.2	0	-0.8	-0.0833333	0.176471	-0.0909091	-0.25	-0.529412	0.333333	-0.742857	-0.181818	-0.272727	0.925926	0.368421	0.761905	0.647059	0.764706	0.666667	0.309091	0	0.2	0	0.0909091	-0.172414	-0.35	-0.837838	-0.0769231	0.511111	-0.545454	0.153846	0	-0.32	0.125	0.733333	0.6	-0.5	0.238095	-0.244444	0.0985916	0.625	0.133333	-0.265306	0.363636	0.285714	0.111111	0.283019
			0.55	-0.2	0	-0.8	-0.0833333	0.176471	-0.0909091	-0.25	-0.529412	0.333333	-0.742857	-0.181818	-0.272727	0.925926	0.368421	0.761905	0.647059	0.764706	0.666667	0.309091	0	0.2	0	0.0909091	-0.172414	-0.35	-0.837838	-0.0769231	0.511111	-0.545454	0.153846	0	-0.32	0.125	0.733333	0.6	-0.5	0.238095	-0.244444	0.0985916	0.625	0.133333	-0.265306	0.363636	0.285714	0.111111	0.283019
			0.55	-0.2	0	-0.8	-0.0833333	0.176471	-0.0909091	-0.25	-0.529412	0.333333	-0.742857	-0.181818	-0.272727	0.925926	0.368421	0.761905	0.647059	0.764706	0.666667	0.309091	0	0.2	0	0.0909091	-0.172414	-0.35	-0.837838	-0.0769231	0.511111	-0.545454	0.153846	0	-0.32	0.125	0.733333	0.6	-0.5	0.238095	-0.244444	0.0985916	0.625	0.133333	-0.265306	0.363636	0.285714	0.111111	0.283019
			0.55	-0.2	0	-0.8	-0.0833333	0.176471	-0.0909091	-0.25	-0.529412	0.333333	-0.742857	-0.181818	-0.272727	0.925926	0.368421	0.761905	0.647059	0.764706	0.666667	0.309091	0	0.2	0	0.0909091	-0.172414	-0.35	-0.837838	-0.0769231	0.511111	-0.545454	0.153846	0	-0.32	0.125	0.733333	0.6	-0.5	0.238095	-0.244444	0.0985916	0.625	0.133333	-0.24	0.363636	0.285714	0.111111	0.283019
			0.55	-0.2	0	-0.8	-0.0833333	0.176471	-0.0909091	-0.25	-0.529412	0.333333	-0.742857	-0.181818	-0.272727	0.925926	0.368421	0.761905	0.647059	0.764706	0.666667	0.309091	0	0.2	0	0.0909091	-0.172414	-0.35	-0.837838	-0.0769231	0.511111	-0.545454	0.153846	0	-0.32	0.125	0.733333	0.6	-0.5	0.238095	-0.244444	0.0985916	0.625	0.133333	-0.24	0.363636	0.285714	0.111111	0.283019
			0.55	-0.2	0	-0.8	-0.0833333	0.176471	-0.0909091	-0.25	-0.529412	0.333333	-0.742857	-0.181818	-0.272727	0.925926	0.368421	0.761905	0.647059	0.764706	0.666667	0.309091	0	0.2	0	0.0909091	-0.172414	-0.35	-0.837838	-0.0769231	0.511111	-0.545454	0.153846	0	-0.32	0.125	0.733333	0.6	-0.5	0.238095	-0.244444	0.0985916	0.625	0.133333	-0.24	0.363636	0.285714	0.111111	0.283019
			0.55	-0.2	0	-0.8	-0.0833333	0.176471	-0.0909091	-0.25	-0.529412	0.333333	-0.742857	-0.181818	-0.272727	0.925926	0.368421	0.761905	0.647059	0.764706	0.666667	0.309091	0	0.2	0	0.0909091	-0.172414	-0.35	-0.837838	-0.0769231	0.511111	-0.545454	0.153846	0	-0.32	0.125	0.733333	0.6	-0.5	0.238095	-0.244444	0.0985916	0.625	0.133333	-0.24	0.363636	0.285714	0.111111	0.283019
			0.55	-0.2	0	-0.8	-0.0833333	0.176471	-0.0909091	-0.25	-0.529412	0.333333	-0.742857	-0.181818	-0.272727	0.925926	0.368421	0.761905	0.647059	0.764706	0.666667	0.309091	0	0.2	0	0.0909091	-0.172414	-0.35	-0.837838	-0.0769231	0.511111	-0.545454	0.153846	0	-0.32	0.125	0.733333	0.6	-0.538462	0.238095	-0.244444	0.0985916	0.625	0.133333	-0.24	0.363636	0.285714	0.111111	0.283019
			0.55	-0.2	0	-0.8	-0.0833333	0.176471	-0.0909091	-0.25	-0.529412	0.333333	-0.742857	-0.181818	-0.272727	0.925926	0.368421	0.761905	0.647059	0.764706	0.666667	0.220339	0	0.2	0	0.0909091	-0.172414	-0.35	-0.837838	-0.0769231	0.511111	-0.545454	0.153846	0	-0.32	0.125	0.733333	0.6	-0.538462	0.238095	-0.306122	0.0985916	0.625	0.133333	-0.24	0.363636	0.285714	0.111111	0.283019
			0.55	-0.2	0	-0.8	-0.0833333	0.176471	-0.0909091	-0.25	-0.529412	0.333333	-0.742857	-0.181818	-0.272727	0.925926	0.368421	0.761905	0.647059	0.764706	0.666667	0.180328	0	0.2	0	0.0909091	-0.172414	-0.35	-0.837838	-0.0769231	0.511111	-0.545454	0.153846	0	-0.32	0.125	0.733333	0.6	-0.538462	0.238095	-0.32	0.0985916	0.625	0.133333	-0.24	0.363636	0.285714	0.111111	0.283019
			0.55	-0.2	0	-0.8	-0.0833333	0.176471	-0.0909091	-0.25	-0.529412	0.333333	-0.742857	-0.181818	-0.272727	0.925926	0.368421	0.761905	0.647059	0.764706	0.666667	0.180328	0	0.2	0	0.0909091	-0.172414	-0.35	-0.837838	-0.0769231	0.511111	-0.545454	0.153846	0	-0.32	0.125	0.733333	0.6	-0.538462	0.238095	-0.32	0.0985916	0.625	0.133333	-0.24	0.363636	0.285714	0.111111	0.283019
			0.55	-0.2	0	-0.8	-0.0833333	0.176471	-0.0909091	-0.25	-0.529412	0.333333	-0.742857	-0.181818	-0.272727	0.925926	0.368421	0.761905	0.647059	0.764706	0.666667	0.180328	0	0.2	0	0.0909091	-0.172414	-0.35	-0.837838	-0.0769231	0.511111	-0.545454	0.153846	0	-0.32	0.125	0.733333	0.6	-0.538462	0.238095	-0.32	0.0985916	0.625	0.133333	-0.24	0.363636	0.285714	0.111111	0.283019
			0.55	-0.2	0	-0.8	-0.0833333	0.176471	-0.0909091	-0.25	-0.529412	0.333333	-0.742857	-0.181818	-0.272727	0.925926	0.368421	0.761905	0.647059	0.764706	0.666667	0.180328	0	0.2	0	0.0909091	-0.172414	-0.35	-0.837838	-0.0769231	0.511111	-0.545454	0.153846	0	-0.32	0.125	0.733333	0.6	-0.538462	0.238095	-0.245283	0.0985916	0.625	0.133333	-0.24	0.363636	0.285714	0.111111	0.283019
			0.55	-0.2	0	-0.8	-0.0833333	0.176471	-0.0909091	-0.25	-0.529412	0.333333	-0.742857	-0.181818	-0.272727	0.925926	0.368421	0.761905	0.647059	0.764706	0.666667	0.180328	0	0.2	0	0.0909091	-0.172414	-0.35	-0.837838	-0.0769231	0.511111	-0.545454	0.153846	0	-0.32	0.125	0.733333	0.6	-0.538462	0.238095	-0.245283	0.0985916	0.625	0.133333	-0.24	0.363636	0.285714	0.111111	0.283019
			0.55	-0.2	0	-0.8	-0.0833333	0.176471	-0.0909091	-0.25	-0.529412	0.333333	-0.742857	-0.181818	-0.272727	0.925926	0.368421	0.761905	0.647059	0.764706	0.428571	0.180328	0	0.2	0	0.0909091	-0.172414	-0.35	-0.837838	-0.0769231	0.511111	-0.545454	0.153846	0	-0.32	0.125	0.733333	0.6	-0.538462	0.238095	-0.245283	0.0985916	0.625	0.133333	-0.24	0.363636	0.285714	0.111111	0.283019
			0.55	-0.2	0	-0.8	-0.0833333	0.176471	-0.0909091	-0.25	-0.529412	0.333333	-0.742857	-0.181818	-0.272727	0.925926	0.368421	0.761905	0.647059	0.764706	0.428571	0.180328	0	0.2	0	0.0909091	-0.172414	-0.35	-0.837838	-0.0769231	0.511111	-0.545454	0.153846	0	-0.32	0.125	0.733333	0.6	-0.538462	0.238095	-0.245283	0.0985916	0.625	0.1875	-0.24	0.363636	0.285714	0.111111	0.283019
			0.55	-0.2	0	-0.8	-0.0833333	0.176471	-0.0909091	-0.25	-0.529412	0.333333	-0.742857	-0.181818	-0.272727	0.925926	0.368421	0.761905	0.647059	0.764706	0.428571	0.180328	0	0.2	0	0.0909091	-0.172414	-0.35	-0.837838	-0.0769231	0.511111	-0.545454	0.153846	0	-0.32	0.125	0.733333	0.6	-0.538462	0.238095	-0.245283	0.0985916	0.625	0.277778	-0.24	0.363636	0.285714	0.111111	0.283019
			0.55	-0.2	0	-0.8	-0.0833333	0.176471	-0.0909091	-0.25	-0.529412	0.333333	-0.742857	-0.181818	-0.272727	0.925926	0.368421	0.761905	0.647059	0.764706	0.428571	0.180328	0	0.2	0	0.0909091	-0.172414	-0.35	-0.837838	-0.0769231	0.511111	-0.545454	0.153846	0	-0.32	0.125	0.733333	0.6	-0.538462	0.238095	-0.245283	0.0985916	0.625	0.277778	-0.24	0.363636	0.285714	0.111111	0.283019
			0.55	-0.2	0	-0.8	-0.0833333	0.176471	-0.0909091	-0.25	-0.529412	0.333333	-0.730496	-0.181818	-0.272727	0.925926	0.368421	0.761905	0.647059	0.764706	0.428571	0.180328	0	0.2	0	0.0909091	-0.172414	-0.35	-0.837838	-0.0769231	0.511111	-0.478261	0.153846	0	-0.32	0.125	0.733333	0.6	-0.538462	0.238095	-0.245283	0.0985916	0.625	0.277778	-0.24	0.363636	0.285714	0.111111	0.283019
[truncated: 2,462 more rows]
[truncated: 1,561 more columns]

## Sheet: Figure 2-figure supplement 2
		Figure 2-figure supplement 2A	Preference Index (Gr66a activation) (0 mW/cm2)
			Ret																												No ret
			0	0	0	0	0	0	0	0	0	0	0	0	0	0	0	0	0	0	0	0	0	0	0	0	0	0	0	0	0	0	0	0	0	0	0	0	0	0	0	0	0	0	0	0	0	0	0
			0	0	0	0	0	0	0	0	0	0	0	0	0	0	0	0	0	0	0	0	0	0	0	0	0	0	0	0	0	0	0	0	0	0	0	0	0	0	0	0	0	0	0	0	0	0	0
[truncated: 3,599 more rows]
[truncated: 1,137 more columns]

## Sheet: Figure 2-figure supplement 3
	Figure 2-figure supplement 3B	Preference Index (Gr64f>CsChrimson)							Figure 2-figure supplement 3G	Preference Index (Gr66a>CsChrimson)								Figure 2-figure supplement 3D	Prteference Index (Gr64f>CsChrimson)
[truncated: 3,600 more rows]
[truncated: 731 more columns]

[truncated: 1 more sheets: Figure 2-figure supplement 4]
