# Supplementary material for: Closed-loop optogenetic activation of peripheral or central neurons modulates feeding in freely moving Drosophila
Source: eLife. 2019 Jul 19;8:e45636. doi: 10.7554/eLife.45636 (PMC6668987; doi:10.7554/eLife.45636)
Supplement: Figure 3—source data 1. [file elife-45636-fig3-data1.xlsx]

## Sheet: Figure 3
		Preference Index (Gr64f>CsChrimson)										Sips/interactions (Gr64f>CsChrimson)
	Figure 3C	Ret				No Ret					Figure 3D	Ret light				Ret non light				No Ret light				No Ret non light
	Starvation (hrs)	0	12	24	48	0	12	24	48		Starvation (hrs)	0	12	24	48	0	12	24	48	0	12	24	48	0	12	24	48
		0.29927	0.791821	0.350554	0.630867	0.180077	-0.248227	0.36	-0.188235			178	241	549	1025	96	28	264	232	154	53	153	69	107	88	72	101
		0.034965	0.214575	0.243698	0.356725	-0.26943	0.396396	-0.075	0.258427			148	150	148	1044	138	97	90	495	141	310	37	168	245	134	43	99
		0.463687	0.178744	0.527559	0.753201	-0.318182	0.0552764	0.0238095	-0.582888			262	122	485	753	96	85	150	106	120	105	43	39	232	94	41	148
		0.0097561	0.527094	0.428902	0.525275	-0.213675	0.191753	0.333333	-0.335863			207	310	618	347	203	96	247	108	184	289	74	175	284	196	37	352
		-0.160256	0.421053	0.159322	0.357341	0.169675	-0.367003	-0.0392157	0.651376			131	189	171	980	181	77	124	464	162	94	49	360	115	203	53	76
		0.336585	0.15	0.568345	0.548478	0.0546875	0.10757	0.0429448	0.338062			137	69	327	1094	68	51	90	319	135	139	170	283	121	112	156	140
		-0.371025	-0.173913	0.279197	0.442043	0.28421	0.15493	-0.0247934	0.454545			89	114	701	734	194	162	395	284	61	287	59	184	34	210	62	69
		0.100917	0.499029	0.484615	0.465253	-0.224806	-0.555556	-0.298851	0.320261			240	386	386	1244	196	129	134	454	50	104	122	202	79	364	226	104
		0.689531	0.736695	0.595604	0.518621	0.5	-0.605442	-0.590909	-0.0342679			234	310	363	1101	43	47	92	349	102	29	27	155	34	118	105	166
		0.5625	0.468132	0.624	0.428076	-0.201754	-0.245902	-0.233333	0.60673			175	334	406	1236	49	121	94	495	91	69	23	764	137	114	37	187
		0.497006	0.784499	0.585402	0.522863	0.0786517	0.764706	0.0938511	-0.629213			125	472	543	766	42	57	142	240	96	105	169	33	82	14	140	145
		0.482517	0.311973	0.454545	0.416901	0.150685	-0.416168	0.511111	-0.318182			212	389	480	503	74	204	180	207	126	195	442	45	93	473	143	87
		0.786885	0.765172	0.238494	0.746313	-0.115385	0.255255	-0.55184	0.166667			327	669	148	592	39	89	91	86	46	209	67	49	58	124	232	35
		0.365657	0.490835	0.556723	0.549534	-0.0862944	0.609756	0.323529	0.286776			338	366	741	915	157	125	211	266	180	165	315	433	214	40	161	240
		0.668085	0.411141	0.548533	0.365762	-0.169054	-0.0967742	-0.0702341	0.169811			196	266	343	730	39	111	100	339	145	154	139	186	204	187	160	132
		0.570058	0.662857	0.312694	0.545121	-0.383562	0.0282486	0.0510204	0.128205			409	291	212	1053	112	59	111	310	45	91	103	66	101	86	93	51
		0.323077	0.57672	0.48856	0.878493	-0.0545455	-0.404719	0.243243	-0.232323			43	149	553	1546	22	40	190	100	26	164	276	38	29	387	168	61
		0.131579	0.680328	0.895833	0.362637	-0.431193	0.239024	-0.473016	-0.320513			43	410	455	496	33	78	25	232	31	127	83	53	78	78	232	103
		0.413333	0.285981	0.876416	0.43833	0.690476	-0.333333	-0.12	-0.75			53	344	911	758	22	191	60	296	71	128	66	16	13	256	84	112
		0.251462	0.344538	0.957507	0.297521	-0.391304	-0.352	0.00571429	0.258799			107	80	691	942	64	39	15	510	42	81	88	304	96	169	87	179
		-0.193717	0.789899	0.892405	0.57037	-0.438597	0.216667	0.146552	0.529691			77	443	299	530	114	52	17	145	16	219	133	644	41	141	99	198
		-0.486239	0.303754	0.888235	0.819887	0.234043	0.28125		0.0814815			28	191	321	1455	81	102	19	144	29	123		73	18	69		62
		-0.284672	0.484849	0.608833	0.638838	-0.309091	0.470588		-0.172742			98	196	510	903	176	68	124	199	38	75		261	72	27		370
		0.594771	0.440367	0.932161	0.158683	0.705882	-0.567568		0.368627			244	157	769	387	62	61	27	281	232	8		698	40	29		322
		0	0.546961	0.518776	0.324022	0.262745	0.0105263		0.261574			50	140	546	474	50	41	173	242	161	48		545	94	47		319
		-0.478036	0.37799		0.378087	0.275556	0.390558					101	144		1088	286	65		491	287	162			163	71
		0.420455	0.753968		0.60515	0.569444	0.42439					125	221		748	51	31		184	113	146			31	59
		0.427185	0.885463			-0.442543						294	214			118	13			114				295
		0.625	0.420455			0.448889						325	125			75	51			163				62
		-0.227723	0.752688									117	163			186	23
		Preference Index (Gr66a>CsChrimson)										Sips/interactions (Gr66a>CsChrimson)
	Figure 3E	Ret				No Ret					Figure 3F	Ret light				Ret non light				No Ret light				No Ret non light
	Starvation (hrs)	0	12	24	48	0	12	24	48		Starvation (hrs)	0	12	24	48	0	12	24	48	0	12	24	48	0	12	24	48
		-0.596491	-0.786885	-0.6	-0.523077	0.108434	-0.212121	-0.25	0.108014			23	13	17	31	91	109	68	99	46	39	12	159	37	60	20	128
		-0.313783	-0.647668	-0.785124	0.157895	0.368957	0.647799	0.0745614	-0.201342			117	34	13	77	224	159	108	56	269	262	245	119	124	56	211	179
		-0.82906	-0.349398	-0.5	-0.688312	0.191919	0.258427	-0.0114942	0.0114942			10	27	29	24	107	56	87	130	59	56	86	176	40	33	88	172
		0.266667	-0.703704	-0.717514	-0.504132	0.45946	-0.027027	-0.230769	0.266667			19	4	25	30	11	23	152	91	27	18	30	38	10	19	48	22
		-0.310345	-0.311111	-0.813953	-0.625	0.253012	-0.68	-0.116279	0.75			10	31	16	24	19	59	156	104	52	8	19	49	31	42	24	7
		-0.85	-0.735849	-0.805405	-0.785124	-0.37037	0.0833333	-0.2	-0.596491			6	14	18	13	74	92	167	108	34	39	22	23	74	33	33	91
		-0.881657	-0.409091	-0.542484	-0.443299	-0.355372	0.39759	-0.146342	0.0645161			10	26	35	27	159	62	118	70	39	58	70	33	82	25	94	29
		-0.141026	-0.438775	-0.21875	-0.634146	-0.522013	-0.442509	0.759162	-0.397727			67	55	25	15	89	141	39	67	38	80	168	53	121	207	23	123
		-0.266667	-0.393939	-0.414141	-0.848739	-0.384615	0.442424	0.650224	0.0886076			11	10	29	27	19	23	70	330	68	238	184	86	153	92	39	72
		-0.0416667	-0.354839	-0.391304	-0.392857	0.0493507	-0.0447761	0.363636	0.114094			23	30	21	17	25	63	48	39	202	64	105	166	183	70	49	132
		-0.37931	-0.471429	-0.1875	-0.6	-0.52	-0.188811	0	0.150685			9	37	13	3	20	103	19	12	18	58	38	42	57	85	38	31
		-0.5	-0.506849	-0.333333	-0.515385	0.559322	0.137255	-0.741573	-0.4			14	18	44	63	42	55	88	197	46	29	23	63	13	22	155	147
		0.0980392	-0.741627	-0.642857	-0.294118	-0.64557	-0.287129	0.566265	0.636364			28	27	25	24	23	182	115	44	14	72	65	9	65	130	18	2
		0.180952	-0.636364	-0.561798	-0.783133	-0.340909	-0.84	-0.00719425	0.428571			62	2	39	9	43	9	139	74	29	2	69	10	59	23	70	4
		0.255814	0	-0.714286	-0.650794	-0.103448	0.652174	-0.290323	0.786667			27	16	3	22	16	16	18	104	13	38	11	67	16	8	20	8
		-0.6	-0.5	-0.333333	-0.751938	-0.428571	-0.6	-0.108108	-0.571429			17	2	18	16	68	6	36	113	18	3	33	3	45	12	41	11
		-0.78	-0.16	-0.354839	-0.522388	-0.175439	0.45946	0.357143	-0.391304			11	21	10	32	89	29	21	102	47	54	76	28	67	20	36	64
		-0.565217	-0.493151	-0.666667	-0.463917	-0.428571	-0.111111	-0.325581	0.478261			5	37	8	26	18	109	40	71	6	20	58	17	15	25	114	6
		-0.769231	-0.0649351	-0.541985	-0.405063	0.444444	0.25	0.258064	-0.545455			3	36	30	47	23	41	101	111	26	20	39	5	10	12	23	17
		-0.809524	-0.358779	-0.393939	-0.42236	-0.255814	0.280899	0.1	-0.359477			16	42	10	93	152	89	23	229	16	114	11	49	27	64	9	104
		-0.672131	0.553398	-0.774648	-0.103448	0.564357	-0.664336	0.2	-0.210127			10	80	8	13	51	23	63	16	237	24	36	156	66	119	24	239
		-0.72973	-0.147059	-0.375	-0.583893	0.315068	-0.196262	-0.132743	0.26776			5	29	5	31	32	39	11	118	48	43	49	116	25	64	64	67
		-0.625	-0.807692	-0.516129	-0.517241	-0.276191	0.433962	-0.301887	-0.464647			3	5	15	14	13	47	47	44	38	38	37	53	67	15	69	145
		-0.0666667			-0.369565	0.168675	0.0152284	-0.005291	-0.115152			56			29	64			63	194	100	94	146	138	97	95	184
		0.587097				0.275862	-0.236111	-0.705882	-0.54386			123				32				37	110	10	13	21	178	58	44
		-0.5625				0.333333	0.402985		0.390863			21				75				14	47		137	7	20		60
						-0.272727	-0.025641		0.138015											16	76		235	28	80		178

## Sheet: Figure 3-figure supplement 1
		Figure 3-figure supplement 1A	Preference Index (Gr64f activation) (0 hrs starved)
			Ret																														No ret
			0	0	0	0	0	0	0	0	0	0	0	0	0	0	0	0	0	0	0	0	0	0	0	0	0	0	0	0	0	0	0	0	0	0	0	0	0	0	0	0	0	0	0	0	0	0	0
			0	0	0	0	0	0	0	0	0	0	0	0	0	0	0	0	0	0	0	0	0	0	0	0	0	0	0	0	0	0	0	0	0	0	0	0	0	0	0	0	0	0	0	0	0	0	0
			0	0	0	0	0	0	0	0	0	0	0	0	0	0	0	0	0	0	0	0	0	0	0	0	0	0	0	0	0	0	0	0	0	0	0	0	0	0	0	0	0	0	0	0	0	0	0
			0	0	0	0	0	0	0	0	0	0	0	0	0	0	0	0	0	0	0	0	0	0	0	0	0	0	0	0	0	0	0	0	0	0	0	0	0	0	0	0	0	0	0	0	0	0	0
			0	0	0	0	0	0	0	0	0	0	0	0	0	0	0	0	0	0	0	0	0	0	0	0	0	0	0	0	0	0	0	0	0	0	0	0	0	0	0	0	0	0	0.5	0	0	0	0
			0	0	0	0	0	0	0	0	0	0	0	0	0	0	0	0	0	0	0	0	0	0	0	0	0	0	0	0	0	0	0	0	0	0	0	0	0	0	0	0	0	0	0.5	0	0	0	0
			0	0	0	0	0	0	0	0	0	0	0	0	0	0	0	0	0	0	0	0	0	0	0	0	0	0	0	0	0	0	0	0	0	0	0	0	0	0	0	0	0	0	0.5	0	0	0	0
			0	0	0	0	0	0	0	0	0	0	0	0	0	0	0	0	0	0	0	0	0	0	0	0	0	0	0	0	0	0	0	0	0	0	0	0	0	0	0	0	0	0	0.5	0	0	0	0
			0	0	0	0	0	0	0	0	0	0	0	0	0	0	0	0	0	0	0	0	0	0	0	0	0	0	0	0	0	0	0	0	0	0	0	0	0	0	0	0	0	0	0.5	0	0	0	0
			0	0	0	0	0	0	0	0	0	0	0	0	0	0	0	0	0	0	0	0	0	0	0	0	0	0	0	0	0	0	0	0	0	0	0	0	0	0	0	0	0	0	0.5	0	0	0	0
			0	0	0	0	0	0	0	0	0	0	0	0	0	0	0	0	0	0	0	0	0	0	0	0	0	0	0	0	0	0	0	0	0	0	0	0	0	0	0	0	0	0	0.5	0	0	0	0
			0	0	0	0	0	0	0	0	0	0	0	0	0	0	0	0	0	0	0	0	0	0	0	0	0	0	0	0	0	0	0	0	0	0	0	0	0	0	0	0	0	0	0.5	0	0	0	0
			0	0	0	0	0	0	0	0	0	0	0	0	0	0	0	0	0	0	0	0	0	0	0	0	0	0	0	0	0	0	0	0	0	0	0	0	0	0	0	0	0	0	0.5	0	0	0	0
			0	0	0	0	0	0	0	0	0	0	0	0	0	0	0	0	0	0	0	0	0	0	0	0	0	0	0	0	0	0	0	0	0	0	0	0	0	0	0	0	0	0	0.5	0	0	0	0
			0	0	0	0	0	0	0	0	0	0	0	0	0	0	0	0	0	0	0	0	0	0	0	0	0	0	0	0	0	0	0	0	0	0	0	0	0	0	0	0	0	0	0.5	0	0	0	0
			0.333333	0	0	0	0	0	0	0	0	0	0	0	0	0	0	0	0	0	0	0	0	0	0	0	0	0	0	0	0	0	0	0	0	0	0	0	0	0	0	0	0	0	0.5	0	0	0	0
			0.333333	0	0	0	0	0	0	0	0	0	0	0	0	0	0	0	0	0	0	0	0	0	0	0	0	0	0	0	0	0	0	0	0	0	0	0	0	0	0	0	0	0	0.5	0	0	0	0
			-0.333333	0	0	0	0	0	0	0	0	0	0	0	0	0	0	0	0	0	0	0	0	0	0	0	0	0	0	0	0	0	0	0	0	0	0	0	0	0	0	0	0	0	0.5	0	0	0	0
			-0.333333	0	0	0	0	0	0	0	0	0	0	0	0	0	0	0	0	0	0	0	0	0	0	0	0	0	0	0	0	0	0	0	0	0	0	0	0	0	0	0	0	0	0.5	0	0	0	0
			-0.333333	0	0	0	0	0	0	0	0	0	0	0	0	0	0	0	0	0	0	0	0	0	0	0	0	0	0	0	0	0	0	0	0	0	0	0	0	0	0	0	0	0	0.5	0	0	0	0
			-0.142857	0	0	0	0	0	0	0	0	0	0	0	0	0	0	0	0	0	0	0	0	0	0	0	0	0	0	0	0	0	0	0	0	0	0	0	0	0	0	0	0	0	0.5	0	0	0	0
			-0.142857	0	0	0	0	0	0	0	0	0	0	0	0	0	0	0	0	0	0	0	0	0	0	0	0	0	0	0	0	0	0	0	0	0	0	0	0	0	0	0	0	0	0.5	0	0	0	0
			-0.142857	0	0	0	0	0	0	0	0	0	0	0	0	0	0	0	0	0	0	0	0	0	0	0	0	0	0	0	0	0	0	0	0	0	0	0	0	0	0	0	0	0	0.5	0	0	0	0
			-0.142857	0	0	0	0	0	0	0	0	0	0	0	0	0	0	0	0	0	0	0	0	0	0	0	0	0	0	0	0	0	0	0	0	0	0	0	0	0	0	0	0	0	0.5	0	0	0	0
			-0.142857	0	0	0	0	0	0	0	-0.333333	0	0	0	0	0	0	0	0	0	0	0	0	0	0	0	0	0	0	0	0	0.6	0	0	0	0	0	0	0	0	0	0	0	0	0.5	0	0	0	0
			-0.142857	0	0	0	0	0	0	0	-0.333333	0	0	0	0	0	0	0	0	0	0	0	0	0	0	0	0	0	0	0	0	0.6	0	0	0	0	0	0	0	0	0	0	0	0	0.5	0	0	0	0
			-0.142857	0	0	0	0	0	0	0	-0.333333	0	0	0	0	0	0	0	0	0	0	0	0	0	0	0	0	0	0	0	0	0.6	0	0	0	0	0	0	0	0	0	0	0	0	0.5	0	0	0	0
			-0.142857	0	0	0	0	0	0	0	-0.333333	0	0	0	0	0	0	0	0	0	0	0	0	0	0	0	0	0	0	0	0	0.6	0	0	0	0	0	0	0	0	0	0	0	0	0.5	0	0	0	0
			-0.142857	0	0	0	0	0	0	0	-0.333333	0	0	0	0	0	0	0	0	0	0	0	0	0	0	0	0	0	0	0	0	0.6	0	0	0	0	0	0	0	0	0	0	0	0	0.5	0	0	0	0
			-0.142857	0	0	0	0	0	0	0	-0.333333	0	0	0	0	0	0	0	0	0	0	0	0	0	0	0	0	0	0	0	0	0.6	0	0	0	0	0	0	0	0	0	0	0	0	0.5	0	0	0	0
			-0.142857	0	0.666667	0	0	0	0	0	-0.333333	0	0	0	0	0	0	0	0	0	0	0	0	0	0	0	0	0	0	0	0	0.6	0	0	0	0	0	0	0	0	0	0	0	0	0.5	0	0	0	0
			-0.142857	0	0.714286	0	0	0	0	0	-0.333333	0	0	0	0	0	0	0	0	0	0	0	0	0	0	0	0	0	0	0	0	0.6	0	0	0	0	0	0	0	0	0	0	0	0	0.5	0	0	0	0
			-0.142857	0	0.75	0	0	0	0	0	-0.333333	0	0	0	0	0	0	0	0	0	0	0	0	0	0	0	0	0	0	0	0	0.6	0	0	0	0	0	0	0	0	0	0	0	0	0.5	0	0	0	0
			-0.142857	0	0.8	0	0	0	0	0	-0.333333	0	0	0	0	0	0	0	0	0	0	0	0	0	0	0	0	0	0	0	0	0.6	0	0	0	0	0	0	0	0	0	0	0	0	0.5	0	0	0	0
			-0.142857	0	0.8	0	0	0	0	0	-0.333333	0	0	0	0	0	0	0	0	0	0	0	0	0	0	0	0	0	0	0	0	0.6	0	0	0	0	0	0	0	0	0	0	0	0	0.5	0	0	0	0
			-0.142857	0	0.8	0	0	0	0	0	-0.333333	0	0	0	0	0	0	0	0	0	0	0	0	0	0	0	0	0	0	0	0	0.6	0	0	0	0	0	0	0	0	0	0	0	0	0.5	0	0	0	0
			-0.142857	0	0.8	0	0	0	0	0	-0.333333	0	0	0	0	0	0	0	0	0	0	0	0	0	0	0	0	0	0	0	0	0.6	0	0	0	0	0	0	0	0	0	0	0	0	0.5	0	0	0	0
			-0.142857	0	0.8	0	0	0	0	0	-0.333333	0	0	0	0	0	0	0	0	0	0	0	0	0	0	0	0	0	0	0	0	0.6	0	0	0	0	0	0	0	0	0	0	0	0	0.5	0	0	0	0
			-0.142857	0	0.8	0	0	0	0	0	-0.333333	0	0	0	0	0	0	0	0	0	0	0	0	0	0	0	0	0	0	0	0	0.666667	0	0	0	0	0	0	0	0	0	0	0	0	0.5	0	0	0	0
			-0.142857	0	0.8	0	0	0	0	0	-0.333333	0	0	0	0	0	0	0	0	0	0	0	0	0	0	0	0	0	0	0	0	0.666667	0	0	0	0	0	0	0	0	0	0	0	0	0.5	0	0	0	0
			-0.142857	0	0.8	0	0	0	0	0	-0.333333	0	0	0	0	0	0	0	0	0	0	0	0	0	0	0	0	0	0	0	0	0.666667	0	0	0	0	0	0	0	0	0	0	0	0	0.5	0	0	0	0
			-0.142857	0	0.8	0	0	0	0	0	-0.333333	0	0	0	0	0	0	0	0	0	0	0	0	0	0	0	0	0	0	0	0	0.666667	0	0	0	0	0	0	0	0	0	0	0	0	0.5	0	0	0	0
			-0.142857	0	0.8	0	0	0	0	0	-0.333333	0	0	0	0	0	0	0	0	0	0	0	0	0	0	0	0	0	0	0	0	0.666667	0	0	0	0	0	0	0	0	0	0	0	0	0.5	0	0	0	0
			-0.142857	0	0.8	0	0.833333	0	0	0	-0.333333	0	0	0	0	0	0	0	0	0	0	0	0	0	0	0	0	0	0	0	0	0.666667	0	0	0	0	0	0	0	0	0	0	0	0	0.5	0	0	0	0
			-0.142857	0	0.8	0	0.846154	0	0	0	-0.333333	0	0	0	0	0	0	0	0	0	0	0	0	0	0	0	0	0	0	0	0	0.666667	0	0	0	0	0	0	0	0	0	0	0	0	0.5	0	0	0	0
			-0.142857	0	0.8	0	0.866667	0	0	0	-0.333333	0	0	0	0	0	0	0	0	0	0	0	0	0	0	0	0	0	0	0	0	0.666667	0	0	0	0	0	0	0	0	0	0	0	0	0.5	0	0	0	0
			-0.142857	0	0.8	-0.333333	0.866667	0	0	0	-0.333333	0	0	0	0	0	0	0	0	0	0	0	0	0	0	0	0	0	0	0	0	0.666667	0	0	0	0	0	0	0	0	0	0	0	0	0.5	0	0	0	0
			-0.142857	0	0.8	-0.5	0.866667	0	0	0	-0.333333	0	0	0	0	0	0	0	0	0	0	0	0	0	0	0	0	0	0	0	0	0.666667	0	0	0	0	0	0	0	0	0	0	0	0	0.5	0	0	0	0
			-0.142857	0	0.8	-0.5	0.866667	0	0	0	-0.333333	0	0	0	0	0	0	0	0	0	0	0	0	0	0	0	0	0	0	0	0	0.666667	0	0	0	0	0	0	0	0	0	0	0	0	0.5	0	0	0	0
			-0.142857	0	0.8	0	0.866667	0	0	0	-0.333333	0	0	0	0	0	0	0	0	0	0	0	0	0	0	0	0	0	0	0	0	0.666667	0	0	0	0	0	0	0	0	0	0	0	0	0.5	0	0	0	0
			-0.142857	0	0.8	0	0.866667	0	0	0	-0.333333	0	0	0	0	0	0	0	0	0	0	0	0	0	0	0	0	0	0	0	0	0.666667	0	0	0	0	0	0	0	0	0	0	0	0	0.5	0	0	0	0
			-0.142857	0	0.8	0	0.866667	0	0	0	-0.333333	0	0	0	0	0	0	0	0	0	0	0	0	0	0	0	0	0	0.6	0	0	0.666667	0	0	0	0	0	0	0	0	0	0	0	-0.333333	0.5	0	0	0	0
			-0.142857	0	0.8	0	0.866667	0	0	0	-0.333333	0	0	0	0	0	0	0	0	0	0	0	0	0	0	0	0	0	0.6	0	0	0.666667	0	0	0	0	0	0	0	0	0	0	0	-0.333333	0.5	0	0	0	0
			-0.142857	0	0.8	0	0.866667	0	0	0	-0.333333	0	0	0	0	0	0	0	0	0	0	0	0	0	0	0	0	0	0.6	0	0	0.666667	0	0	0	0	0	0	0	0	0	0	0	-0.333333	0.6	0	0	0	0
			-0.142857	0	0.8	0	0.866667	0	0	0	-0.333333	0	0	0	0	0	0	0	0	0	0	0	0	0	0	0	0	0	0.6	0	0	0.666667	0	0	0	0	0	0	0	0	0	0	0	-0.333333	0.6	0	0	0	0
			-0.142857	0	0.8	0	0.866667	0	0	0	-0.333333	0	0	0	0	0	0	0	0	0	0	0	0	0	0	0	0	0	0.6	0	0	0.666667	0	0	0	0	0	0	0	0	0	0	0	-0.333333	0.6	0	0	0	0
			-0.142857	0	0.8	0	0.866667	0	0	0	-0.333333	0	0	0	0	0	0	0	0	0	0	0	0	0	0	0	0	0	0.6	0	0	0.666667	0	0	0	0	0	0	0	0	0	0	0	-0.333333	0.6	0	0	0	0
			-0.142857	0	0.8	0	0.866667	0	0	0	-0.333333	0	0	0	0	0	0	0	0	0	0	0	0	0	0	0	0	0	0.6	0	0	0.666667	0	0	0	0	0	0	0	0	0	0	0	-0.333333	0.6	0	0	0	0
			-0.142857	0	0.8	0	0.866667	0	0	0	-0.333333	0	0	0	0	0	0	0	0	0	0	0	0	0	0	0	0	0	0.6	0	0	0.666667	0	0	0	0	0	0	0	0	0	0	0	-0.333333	0.6	0	0	0	0
			-0.142857	0	0.8	0.4	0.866667	0	0	0	-0.333333	0	0	0	0	0	0	0	0	0	0	0	0	0	0	0	0	0	0.6	0	0	0.666667	0	0	0	0	0	0	0	0	0	0	0	-0.333333	0.6	0	0	0	0
			-0.142857	0	0.8	0.4	0.866667	0	0	0	-0.333333	0	0	0	0	0	0	0	0	0	0	0	0	0	0	0	0	0	0.6	0	0	0.666667	0	0	0	0	0	0	0	0	0	0	0	-0.333333	0.6	0	0	0	0
			-0.142857	0	0.8	0.4	0.866667	0	0	0	-0.333333	0	0	0	0	0	0	0	0	0	0	0	0	0	0	0	0	0	0.6	0	0	0.666667	0	0	0	0	0	0	0	0	0	0	0	-0.333333	0.6	0.333333	0	0	0
			-0.142857	0	0.8	0.4	0.866667	0	0	0	-0.333333	0	0	0	0	0	0	0	0	0	0	0	0	0	0	0	0	0	0.6	0	0	0.666667	0	0	0	0	0	0	0	0	0	0	0	-0.333333	0.6	0.333333	0	0	0
			-0.142857	0	0.8	0.4	0.866667	0	0	0	-0.333333	0	0	0	0	0	0	0	0	0	0	0	0	0	0	0	0	0	0.6	0	0	0.666667	0	0	0	0	0	0	0	0	0	0	0	-0.333333	0.6	0.333333	0	0	0
			-0.142857	0	0.8	0.4	0.866667	0	0	0	-0.333333	0	0	0	0	0	0	0	0	0	0	0	0	0	0	0	0	0	0.6	0	0	0.666667	0	0	0	0	0	0	0	0	0	0	0	-0.333333	0.6	0.333333	0	0	0
			-0.142857	0	0.8	0.4	0.866667	0	0	0	-0.333333	0	0	0	0	0	0	0	0	0	0	0	0	0	0	0	0	0	0.6	0	0	0.666667	0	0	0	0	0	0	0	0	0	0	0	-0.333333	0.6	0.333333	0	0	0
			-0.142857	0	0.8	0.4	0.866667	0	0	0	-0.333333	0	0	0	0	0	0	0	0	0	0	0	0	0	0	0	0	0	0.6	0	0	0.666667	0	0	0	0	0	0	0	0	0	0	0	-0.333333	0.6	0.333333	0	0	0
			-0.142857	0	0.8	0.4	0.866667	0	0	0	-0.333333	0	0	0	0	0	0	0	0	0	0	0	0	0	0	0	0.333333	0	0.6	0	0	0.666667	0	0	0	0	0	0	0	0	0	0	0	-0.333333	0.6	0.333333	0	0	0
			-0.142857	0	0.8	0.4	0.866667	0	0	0	-0.333333	0	0	0	0	0	0	0	0	0	0.6	0	0	0	0	0	0.333333	0	0.6	0	0	0.666667	0	0	0	0	0	0	0	0	0	0	0	-0.333333	0.6	0.333333	0	0	0
			-0.142857	0	0.8	0.4	0.866667	0	0	0	-0.333333	0	0	0	0	0	0	0	0	0	0.6	0	0	0	0	0	0.333333	0	0.6	0	0	0.666667	0	0	0	0	0	0	0	0	0	0	0	-0.333333	0.6	0.333333	0	0	0
			-0.142857	0	0.8	0.4	0.866667	0	0	0	-0.333333	0	0	0	0	0	0	0	0	0	0.6	0	0	0	0.333333	0	0.333333	0	0.6	0	0	0.666667	0	0	0	0	0	0	0	0	0	0	0	-0.333333	0.6	0.333333	0	0	0
			-0.142857	0	0.8	0.4	0.866667	0	0	0	-0.333333	0	0	0	0	0	0	0	0	0	0.6	0	0	0	0.333333	0	0.333333	0	0.6	0	0	0.666667	0	0	0	0	0	0	0	0	0	0	0	-0.333333	0.6	0.333333	0	0	0
			-0.142857	0	0.8	0.4	0.866667	0	0	0	-0.333333	0	0	0	0	0	0	0	0	0	0.6	0	0	0	0.5	0	0.5	0	0.6	0	0	0.666667	0	0	0	0	0	0	0	0	0	0	0	-0.333333	0.6	0.333333	0	0	0
			-0.142857	0	0.8	0.4	0.866667	0	0	0	-0.333333	0	0	0	0	0	0	0	0	0	0.6	0	0	0	0.6	0	0.5	0	0.6	0	0	0.666667	0	0	0	0	0	0	0	0	0	0	0	-0.333333	0.6	0.333333	0	0	0
			-0.142857	0	0.8	0.4	0.866667	0	0	0	-0.333333	0	0	0	0	0	0	0	0	0	0.6	0	0	0	0.666667	0	0.6	0	0.6	0.714286	0	0.666667	0	0	0	0	0	0	0	0	0	0	0	-0.333333	0.666667	-0.2	0	0	0
			-0.142857	0	0.8	0.4	0.866667	0	0	0	-0.333333	0	0	0	0	0	0	0	0	0	0.6	0	0	0	0.666667	0	0.6	0	0.6	0.75	0	0.666667	0	0	0	0	0	0	0	0	0	0	0	-0.333333	0.666667	-0.2	0	0	0
			-0.142857	0	0.8	0.4	0.866667	0	0	0	-0.333333	0	0	0	0	0	0	0	0	0	0.6	0	0	0	0.714286	0	0.6	0	0.6	0.75	0	0.666667	0	0	0	0	0	0	0	0	0	0	0	-0.333333	0.666667	-0.2	0	0	0
			-0.142857	0	0.8	0.4	0.866667	0	0	0	-0.333333	0	0	0	0	0	0	0	0	0	0.6	0	0	0	0.714286	0	0.6	0	0.6	0.75	0	0.666667	0	0	0	0	0	0	0	0	0	0	0	-0.333333	0.666667	-0.2	0	0	0
			-0.142857	0	0.8	0.4	0.866667	0	0	0	-0.333333	0	0	0	0	0	0	0	0	0	0.6	0	0	0	0.714286	0	0.6	0	0.6	0.75	0	0.666667	0	0	0	0	0	0	0	0	0	0	0	-0.333333	0.666667	-0.2	0	0	0
			-0.142857	0	0.8	0.4	0.866667	0	0	0	-0.333333	0	0	0	0	0	0	0	0	0	0.6	0	0	0	0.75	0	0.6	0	0.666667	0.75	0	0.666667	0	0	0	0	0	0	0	0	0	0	0	-0.333333	0.714286	-0.2	0	0	0
			-0.142857	0	0.8	0.4	0.866667	0	0	0	-0.333333	0	0	0	0	0	0	0	0	-0.6	0.6	0	0	0	0.75	-0.6	0.6	0	0.666667	0.75	0	0.666667	0	0	0	0	0	0	0	0	0	0	0	-0.333333	0.714286	-0.2	0	0	0
			-0.142857	0	0.8	0.625	0.866667	0	0	0	-0.333333	0	0	0	0	0	0	0	0	-0.6	0.6	0	0	0	0.75	-0.6	0.6	0	0.666667	0.75	0	0.666667	0	0	0	0	0	0	0	0	0	0	0	-0.333333	0.714286	-0.2	0	0	0
			-0.142857	0	0.8	0.666667	0.866667	0	0	0	-0.333333	0	0	0	0	0	0	0	0	-0.6	0.6	0	0	0	0.75	-0.6	0.6	0	0.666667	0.75	0	0.666667	0	0	0	0	0	0	0	0	0	-0.333333	0	-0.333333	0.714286	-0.2	-0.714286	0	0
			-0.142857	0	0.8	0.666667	0.866667	0	0	0	-0.333333	0	0	0	0	0	0	0	0	-0.6	0.6	0	0	0	0.777778	-0.6	0.6	0	0.666667	0.75	0	0.666667	0	0	0	0	0	0	0	0	0	-0.333333	0	-0.333333	0.714286	-0.2	-0.714286	0	0
			-0.142857	0	0.8	0.666667	0.866667	0	0	0	-0.333333	0	0	0	0	0	0	0	0	-0.6	0.6	0	0	0	0.8	-0.6	0.6	0	0.666667	0.75	0	0.666667	0	0	0	0	0	0	0	0	0	-0.333333	0	-0.333333	0.714286	-0.2	-0.714286	0	0
			-0.142857	0	0.8	0.666667	0.866667	0	0	0	-0.333333	0	0	0	0	0	0	0	0	-0.6	0.6	0	0	0	0.818182	-0.6	0.6	0	0.666667	0.75	0	0.666667	0	0	0	0	0	0	0	0	0	-0.333333	0	-0.333333	0.714286	-0.2	-0.714286	0	0
			-0.142857	0	0.8	0.666667	0.866667	0	0	0	-0.333333	0	0	0	0	0	0	0	0	-0.6	0.6	0	0	0	0.833333	-0.6	0.6	0	0.666667	0.75	0	0.666667	0	0	0	0	0	0	0	0	0	-0.333333	0	-0.333333	0.714286	0	-0.714286	0	0
			-0.142857	0	0.8	0.666667	0.866667	0	0	0	-0.333333	0	0	0	0	0	0	0	0	-0.6	0.6	0	0	0	0.846154	-0.6	0.6	0	0.714286	0.75	0	0.666667	0	0	0	0	0	0	0	0	0	-0.333333	0	-0.333333	0.714286	0	-0.714286	0	0
			-0.142857	0	0.8	0.666667	0.866667	0	0	0	-0.333333	0	0	0	0	0	0	0	0	-0.6	0.6	0	0	0	0.857143	-0.6	0.6	0	0.714286	0.75	0	0.666667	0	0	0	0	0	0	0	0	0	-0.333333	0	-0.333333	0.714286	0	-0.714286	0	0
			-0.142857	0	0.8	0.666667	0.866667	0	0	0	-0.333333	0	-0.333333	0	0	0	0	0	0	-0.6	0.6	0	0	0	0.857143	-0.6	0.6	0	0.714286	0.75	0	0.666667	0	0	0	0	0	0	0	0	0	-0.333333	0	-0.333333	0.714286	0	-0.714286	0	0
			-0.142857	0	0.8	0.666667	0.866667	0	0	0	-0.333333	0	-0.333333	0	0	0	0	0	0.5	-0.6	0.6	0	0	0	0.866667	-0.6	0.6	0	0.714286	0.75	0	0.666667	0	0	0	0	0	0	0	0	0	-0.333333	0	-0.333333	0.714286	0	-0.714286	0	0
			-0.142857	0	0.8	0.666667	0.866667	0	0	0	-0.333333	0	-0.333333	0	0	0	0	0	0.5	-0.6	0.6	0	0	0	0.866667	-0.6	0.6	0	0.714286	0.75	0	0.666667	0	0	0	0	0	0	0	0	0	-0.333333	0	-0.333333	0.714286	0	-0.714286	0	0
			-0.142857	0	0.8	0.666667	0.866667	0	0	0	-0.333333	0	-0.333333	0	0	0	0	0	0.5	-0.6	0.6	0	0	0	0.875	-0.6	0.6	0.333333	0.714286	0.75	0	0.666667	0	0	0	0	0	0	0	0	0	-0.333333	0	-0.333333	0.714286	0	-0.714286	0	0
			-0.142857	0	0.8	0.666667	0.866667	0	0	0	-0.333333	0	-0.333333	0	0	0	0	0	0.5	-0.6	0.6	0	0	0	0.875	-0.6	0.6	0.333333	0.714286	0.75	0	0.666667	0	0	0	0	0	0	0	0	0	-0.333333	0	-0.333333	0.714286	0	-0.714286	0	0
			-0.142857	0	0.8	0.666667	0.866667	0	0	0	-0.333333	0	-0.333333	0	0	0	0	0	0.5	-0.6	0.6	0	0	0	0.875	-0.6	0.6	0.333333	0.714286	0.75	0	0.666667	0	0	0	0	0	0	0	0	0	-0.333333	0	-0.333333	0.714286	0	-0.714286	0	0
			-0.142857	0	0.8	0.666667	0.866667	0	0	0	-0.333333	0	-0.333333	0	0	0	0	0	0.5	-0.6	0.6	0	0	0	0.882353	-0.6	0.666667	0.333333	0.714286	0.75	0	0.666667	0	0	0	0	0	0	0	0	0	-0.333333	0	-0.333333	0.714286	0	-0.714286	0	0
			-0.142857	0	0.8	0.666667	0.866667	0	0	0	-0.333333	0	-0.333333	0	0	0	0	0	0.5	-0.6	0.6	0	0	0	0.882353	-0.6	0.666667	0.333333	0.714286	0.75	0	0.666667	0	0	0	0	0	0	0	0	0	-0.333333	0	-0.333333	0.714286	0	-0.714286	0	0
			-0.142857	0	0.8	0.666667	0.866667	0	0	0	-0.333333	0	-0.333333	0	0	0	0	0	0.5	-0.6	0.6	0	0	0	0.882353	-0.6	0.666667	0.333333	0.714286	0.75	0	0.666667	0	0	0	0	0	0	0	0	0	-0.333333	0	-0.333333	0.714286	0	-0.714286	0	0
			-0.142857	0	0.8	0.666667	0.866667	0	0	0	-0.333333	0	-0.333333	0	0	0	0	0	0.5	-0.6	0.6	0	0	0	0.882353	-0.6	0.666667	0.333333	0.714286	0.75	0	0.666667	0	0	0	0	0	0	0	0	0	-0.333333	0	-0.333333	0.75	0	-0.714286	0	0
			-0.142857	0	0.8	0.666667	0.866667	0	0	0	-0.333333	0	-0.333333	0	0	0	0	0	0.5	-0.6	0.6	0	0	0	0.882353	-0.6	0.714286	0.333333	0.714286	0.75	0	0.666667	0	0	0	0	0	0	0	0	0	-0.333333	0	-0.333333	0.75	0	-0.75	0	0
			-0.142857	0	0.8	0.666667	0.866667	0	0	0	-0.333333	0	-0.333333	0	0	0	0	0	0.5	-0.6	0.6	0	0	0	0.882353	-0.6	0.714286	0.333333	0.714286	0.75	0	0.714286	0	0	0	0	0	0	0	0	0	-0.333333	0	-0.333333	0.75	0	-0.75	0	0
			-0.142857	0	0.8	0.666667	0.866667	0	0	0	-0.333333	0	-0.333333	0	0	0	-0.6	0	0.5	-0.6	0.6	0	0	0	0.882353	-0.6	0.75	0.333333	0.714286	0.75	0	0.714286	0	0	0	0	0	0	0	0	0	-0.333333	0	-0.333333	0.75	0	-0.75	0	0
			-0.142857	0	0.8	0.666667	0.866667	0	0	0	-0.333333	0	-0.333333	0	0	0	-0.6	0	0.5	-0.6	0.6	0	0	0	0.888889	-0.6	0.75	0.333333	0.714286	0.75	0	0.714286	0	0	0	0	0	0	0	0	0	-0.333333	0	-0.333333	0.75	0	-0.75	0	0
			-0.333333	0	0.8	0.666667	0.866667	0	0	0	-0.333333	0	-0.333333	0	0	0	-0.6	0	0.5	-0.6	0.6	0	0	0	0.888889	-0.6	0.777778	0.333333	0.714286	0.75	0	0.714286	0	0	0	0	0	0	0	0	0	-0.333333	0	-0.333333	0.75	0	-0.75	0	0
			-0.333333	0	0.8	0.666667	0.866667	0	0	0	-0.333333	0	-0.333333	0	0	0	-0.6	0	0.5	-0.6	0.6	0	0	0	0.894737	-0.6	0.777778	0.333333	0.714286	0.75	0	0.714286	0	0	0	0	0	0	0	0	0	-0.333333	0	-0.333333	0.75	0	-0.75	0	0
			-0.333333	0	0.8	0.666667	0.866667	0	0	0	-0.333333	0	-0.333333	0	0	0	-0.6	0	0.5	-0.6	0.6	0	0	0	0.894737	-0.6	0.777778	0.333333	0.714286	0.75	0	0.714286	0	0	0	0	0	0	0	0	0	-0.333333	0	-0.333333	0.75	0	-0.75	0	0
			-0.333333	0	0.8	0.666667	0.866667	0	0	0	-0.333333	0	-0.333333	0	0	0	-0.6	0	0.5	-0.6	0.6	0	0	0	0.894737	-0.6	0.777778	0.333333	0.75	0.75	0	0.714286	0	0	0	0	0	0	0.5	0	0	-0.333333	0	-0.333333	0.777778	0	-0.75	0	0
			-0.333333	0	0.8	0.666667	0.866667	0	0	0	-0.333333	0	-0.333333	0	0	0	-0.6	0	0.5	-0.6	0.6	0	0	0	0.894737	-0.6	0.777778	0.333333	0.777778	0.75	0	0.714286	0	0	0	0	0	0	0.5	0	0	-0.333333	0	-0.333333	0.777778	0	-0.75	0	0
			-0.333333	0	0.8	0.666667	0.866667	0	0	0	-0.333333	0	-0.333333	0	0	0	-0.6	0	0.5	-0.6	0.6	0	0	0	0.894737	-0.6	0.777778	0.333333	0.777778	0.75	0	0.714286	0	0	0	0	0	0	0.5	0	0	-0.333333	0	-0.333333	0.777778	0	-0.75	0	0
			-0.333333	0	0.8	0.666667	0.866667	0	0	0	-0.333333	0	-0.333333	0	0	0	-0.6	0	0.5	-0.6	0.6	0	0	0	0.9	-0.6	0.777778	0.333333	0.8	0.75	0	0.714286	0	0	0	0	0	0	0.5	0	0	-0.333333	0	-0.333333	0.777778	0	-0.75	0	0
			-0.333333	0	0.8	0.666667	0.866667	0	0.714286	0	-0.333333	0	-0.333333	0	0	0	-0.6	0	0.5	-0.6	0.6	0	0	0	0.9	-0.6	0.777778	0.333333	0.8	0.75	0	0.714286	0	0	0	0	0	0	0.5	0	0	-0.333333	0	-0.333333	0.777778	0	-0.75	0	0
			-0.333333	0	0.8	0.666667	0.866667	0	0.714286	0	-0.333333	0	-0.333333	0	0	0	-0.6	0	0.5	-0.6	0.6	0	0	0	0.9	-0.6	0.777778	0.333333	0.8	0.75	0	0.714286	0	0	0	0	0	0	0.5	0	0	-0.333333	0	-0.333333	0.777778	0	-0.75	0	0
			-0.333333	0	0.8	0.666667	0.866667	0	0.714286	0	-0.333333	0	-0.333333	0	0	0	-0.6	0	0.5	-0.6	0.6	0	0	0	0.9	-0.6	0.777778	0.333333	0.8	0.75	0	0.714286	0	0	0	0	0	0	0.5	0	0	-0.333333	0	-0.333333	0.777778	0	-0.75	0	0
			-0.333333	0	0.8	0.666667	0.866667	0	0.714286	0	-0.333333	0	-0.333333	0	0	0	-0.6	0	0.5	-0.6	0.6	0	0	0	0.9	-0.6	0.777778	0.333333	0.818182	0.75	0	0.714286	0	0	0	0	0	0	0.5	0	0	-0.333333	0	-0.333333	0.777778	0	-0.75	0	0
			-0.333333	0	0.8	0.666667	0.866667	0	0.714286	0	-0.333333	0	-0.333333	0	0	0	-0.6	0	0.5	-0.6	0.6	0	0	0	0.9	-0.6	0.777778	0.333333	0.818182	0.75	0	0.714286	0	0	0	0	0	0	0.5	0	0	-0.333333	0	-0.333333	0.777778	0	-0.75	0	0
			-0.333333	0	0.8	0.666667	0.866667	0	0.714286	0	-0.333333	0	-0.333333	0	0	0	-0.6	0	0.5	-0.6	0.6	0	0	0	0.9	-0.6	0.777778	0.333333	0.818182	0.75	0	0.714286	0	0	0	0	0	0	0.5	0	0	-0.333333	0	-0.333333	0.777778	0	-0.75	0	0
			-0.333333	0	0.8	0.666667	0.866667	0	0.714286	0	-0.333333	0	-0.333333	0	0	0	-0.6	0	0.5	-0.6	0.6	0	0	0	0.9	-0.6	0.777778	0.333333	0.818182	0.75	0	0.714286	0	0	0	0	0	0	0.5	0	0	-0.333333	0	-0.333333	0.777778	0	-0.75	0	0
			-0.333333	0	0.8	0.666667	0.866667	0	0.714286	0	-0.333333	0	-0.333333	0	0	0	-0.6	0	0.5	-0.6	0.6	0	0	0	0.9	-0.6	0.777778	0.333333	0.833333	0.75	0	0.714286	0	0	0	0	0	0	0.5	0	0	-0.333333	0	-0.333333	0.777778	0	-0.75	0	0
			-0.333333	0	0.8	0.666667	0.866667	0	0.714286	0	-0.333333	0	-0.333333	0	0	0	-0.6	0	0.5	-0.6	0.6	0	0	0	0.9	-0.6	0.777778	0.333333	0.833333	0.75	0	0.714286	0	0	0	0	0	0	0.5	0	0	-0.333333	0	-0.333333	0.777778	0	-0.75	0	0
			-0.333333	0	0.8	0.666667	0.866667	0	0.714286	0	-0.333333	0	-0.333333	0	0	0	-0.6	0	0.5	-0.6	0.6	0	0	0	0.9	-0.6	0.777778	0.333333	0.857143	0.75	0	0.714286	0	0	0	0	0	0	0.5	0.6	0	-0.333333	0	-0.333333	0.777778	0	-0.75	0	0
			-0.333333	0	0.8	0.666667	0.866667	0	0.714286	0	-0.333333	0	-0.333333	0	0	0	-0.6	0	0.5	-0.6	0.6	0	0	0	0.9	-0.6	0.777778	0.333333	0.857143	0.75	0	0.714286	0	0	0	0	0	0	0.5	0.6	0	-0.333333	0	-0.333333	0.8	0	-0.75	0	0
			-0.333333	0	0.8	0.666667	0.866667	0	0.714286	0	-0.333333	0	-0.333333	0	0	0	-0.6	0	0.5	-0.6	0.6	0	0	0	0.9	-0.6	0.777778	0.5	0.857143	0.75	0	0.714286	0	0	0	0	0	0	0.5	0.6	0	-0.333333	0	-0.333333	0.8	0	-0.75	0	0
			-0.333333	0	0.8	0.666667	0.866667	0	0.714286	0	-0.333333	0	-0.333333	0	0	0	-0.6	0	0.5	-0.6	0.6	0	0	0	0.9	-0.6	0.777778	0.5	0.857143	0.75	0	0.714286	0	0	0	0	0	0	0.5	0.6	0	-0.333333	0	-0.333333	0.8	0	-0.75	0	0
			0.2	0	0.8	0.666667	0.866667	0	0.714286	0	-0.333333	0	-0.333333	0	0	0	-0.6	0	0.5	-0.6	0.6	0	0	0	0.9	-0.6	0.777778	0.5	0.857143	0.75	0	0.75	0	0	0	0	0	0	0.5	0.6	0	-0.333333	0	-0.333333	0.8	0	-0.75	0	0
			0.333333	0	0.8	0.666667	0.866667	0	0.714286	0	-0.333333	0	-0.333333	0	0	0	-0.6	0	0.5	-0.6	0.6	0	0	0	0.9	-0.6	0.8	0.5	0.866667	0.75	0	0.777778	0	0	0	0	0	0	0.5	0.6	0	-0.333333	0	-0.333333	0.8	0	-0.75	0	0
			0.0909091	0	0.8	0.666667	0.866667	0	0.714286	0	-0.333333	0	-0.333333	0	0	0	-0.6	0	0.5	-0.6	0.6	0	0	0	0.904762	-0.6	0.8	0.5	0.866667	0.75	0	0.777778	0	0	0	0	0	0	0.5	0.6	0	-0.333333	0	-0.333333	0.8	0	-0.75	0	0
			0.0909091	0	0.8	0.666667	0.866667	0	0.714286	0	-0.333333	0	-0.333333	0	0	0	-0.6	0	0.5	-0.6	0.6	0	0	0	0.904762	-0.6	0.8	0.5	0.866667	0.75	0	0.777778	0	0	0	0	0	0	0.5	0.6	0	-0.333333	0	-0.333333	0.8	0	-0.75	0	0
			0.0909091	0	0.8	0.666667	0.866667	0	0.714286	0	-0.333333	0	-0.333333	0	0	0	-0.6	0	0.5	-0.6	0.6	0	0	0	0.904762	-0.6	0.8	0.5	0.866667	0.75	0	0.777778	0	0	0	0	0	0	0.5	0.6	0	-0.333333	0	-0.333333	0.8	0	-0.75	0	0
			0.0909091	0	0.8	0.666667	0.866667	0	0.714286	0	-0.333333	0	-0.333333	0	0	0	-0.6	0	0.5	-0.6	0.6	0	0	0	0.904762	-0.6	0.8	0.5	0.866667	0.75	0	0.777778	0	0	0	0	0	0	0.5	0.6	0	-0.333333	0	-0.333333	0.8	0	-0.75	0	0
			0.0909091	0	0.8	0.666667	0.866667	0	0.714286	0	-0.333333	0	-0.333333	0	0	0	-0.6	0	0.5	-0.6	0.6	0	0	0	0.904762	-0.6	0.8	0.5	0.866667	0.75	0	0.777778	0	0	0	0	0	0	0.5	0.6	0	-0.333333	0	-0.333333	0.8	0	-0.75	0	0
			0.0909091	0	0.8	0.666667	0.866667	0	0.714286	0	-0.333333	0	-0.333333	0	0	0	-0.6	0	0.5	-0.6	0.6	0	0	0	0.904762	-0.6	0.636364	0.5	0.866667	0.75	0	0.777778	0	0	0	0	0	0	0.5	0.6	0	-0.333333	0	-0.333333	0.8	0	-0.75	0	0
			0.0909091	0	0.8	0.666667	0.866667	0	0.714286	0	-0.333333	0	-0.333333	0	0	0	-0.6	0	0.5	-0.6	0.6	0	0	0	0.904762	-0.6	0.666667	0.5	0.866667	0.75	0.714286	0.777778	0	0	0	0	0	0	0.5	0.6	0	-0.333333	0	-0.333333	0.8	0	-0.75	0	0
			0.0909091	0	0.8	0.666667	0.866667	0	0.714286	0	-0.333333	0	-0.333333	0	0	0	-0.6	0	0.5	-0.6	0.6	0	0	0	0.904762	-0.6	0.692308	0.5	0.875	0.75	0.75	0.777778	0	0	0	0	0	0	0.5	0.6	0	-0.333333	0	-0.333333	0.8	0	-0.75	0	0
			0.0909091	0	0.8	0.666667	0.866667	0	0.714286	0	-0.333333	0	-0.333333	0	0	0	-0.6	0	0.5	-0.6	0.6	0	0	0	0.904762	-0.6	0.692308	0.666667	0.894737	0.75	0.75	0.777778	0	0	0	0	0	0	0.5	0.6	0	-0.333333	0	-0.333333	0.8	0	-0.75	0	0
			0.0909091	0	0.8	0.666667	0.866667	0	0.714286	0	-0.333333	0	-0.333333	0	0	0	-0.6	0	0.5	-0.6	0.6	0	0	0	0.904762	-0.6	0.692308	0.666667	0.904762	0.75	0.777778	0.777778	0	0	0	0	0	0	0.5	0.6	0	-0.333333	0	-0.333333	0.8	0	-0.75	0	0
			0.0909091	0	0.8	0.666667	0.866667	0	0.714286	0	-0.333333	0	-0.333333	0	0	0	-0.6	0	0.5	-0.6	0.6	0	0	0	0.904762	-0.6	0.692308	0.666667	0.916667	0.75	0.777778	0.777778	0	0	0	0	0	0	0.5	0.6	0	-0.333333	0	-0.333333	0.818182	0	-0.75	0	0
			0.0909091	0	0.8	0.666667	0.866667	0	0.714286	0	-0.333333	0	0	0	0	0	-0.6	0	0.5	-0.6	0.6	0	0	0	0.909091	-0.6	0.692308	0.666667	0.923077	0.75	0.777778	0.777778	0	0	0	0	0	0	0.5	0.6	0	-0.333333	0	-0.333333	0.818182	0	-0.75	0	0
			0.0909091	0	0.8	0.666667	0.866667	0	0.714286	0	-0.333333	0	0	0	0	0	-0.6	0	0.5	-0.6	0.6	0	0	0	0.909091	-0.6	0.692308	0.666667	0.925926	0.75	0.777778	0.777778	0	0	0	0	0	0	0.5	0.6	0	-0.333333	0	-0.333333	0.818182	0	-0.75	0	0
			0.0909091	0	0.8	0.666667	0.866667	0	0.714286	0	-0.333333	0	0	0	0	0	-0.6	0	0.5	-0.6	0.6	0	0	0	0.909091	-0.6	0.692308	0.666667	0.933333	0.75	0.777778	0.777778	0	0	0	0	0	0	0.5	0.6	0	-0.333333	0	-0.333333	0.818182	0	-0.75	0	0
			0.0909091	0	0.8	0.666667	0.866667	0	0.714286	0	-0.333333	0.6	0	0	0	0	-0.6	0	0.5	-0.6	0.6	0	0	0	0.909091	-0.6	0.714286	0.666667	0.933333	0.75	0.777778	0.777778	0	0	0	0	0	0	0.5	0.6	0	-0.333333	0	-0.333333	0.818182	0	-0.75	0	0
			0.0909091	0	0.8	0.666667	0.866667	0	0.714286	0	-0.333333	0.6	0	0	0	0	-0.6	0	0.5	-0.6	0.6	0	0	0	0.909091	-0.6	0.733333	0.666667	0.933333	0.75	0.777778	0.777778	0	0	0	0	0	0	0.5	0.6	0	-0.333333	0	-0.333333	0.818182	0	-0.75	0	0
			0.0909091	0	0.8	0.666667	0.866667	0	0	0	-0.333333	0.6	0	0	0	0	-0.6	0	0.5	-0.6	0.6	0	0	0	0.909091	-0.6	0.733333	0.666667	0.935484	0.75	0.777778	0.777778	0	0	0	0	0	0	0.5	0.6	0	-0.333333	0	-0.333333	0.818182	0	-0.75	0	0
			0.0909091	0	0.8	0.666667	0.866667	0	0	0	-0.333333	0.6	0	0	0	0	-0.6	0	0.5	-0.6	0.6	0	0	0	0.909091	-0.6	0.733333	0.666667	0.935484	0.75	0.777778	0.777778	0	0	0	0	0	0	0.5	0.6	0	-0.333333	0	-0.333333	0.818182	0	-0.75	0	0
			0.0909091	0	0.8	0.666667	0.866667	0	0	0	-0.333333	0.6	0	-0.5	0	0	-0.6	0	0.5	-0.6	0.6	0	0	0	0.909091	-0.6	0.75	0.666667	0.935484	0.75	0.777778	0.777778	0	0	0	0	0	0	0.5	0.6	0	-0.333333	0	-0.333333	0.818182	0	-0.75	0	0
			0.0909091	0	0.8	0.666667	0.866667	0	0	0	-0.333333	0.6	0	-0.5	0	0	-0.333333	0	0.5	-0.6	0.6	0	0	0	0.909091	-0.6	0.75	0.666667	0.935484	0.75	0.777778	0.777778	0	0	0	0	0	0	0.5	0.6	0	-0.333333	0	-0.333333	0.818182	0	-0.75	0	0
			0.0909091	0	0.8	0.666667	0.866667	0	0	0	-0.333333	0.6	0	-0.5	0	0	-0.142857	0	0.5	-0.6	0.6	0	0	0	0.909091	-0.6	0.764706	0.666667	0.9375	0.75	0.777778	0.777778	0	0	0	-0.333333	0	0	0.5	0.6	0	-0.333333	0	-0.333333	0.818182	0	-0.75	0	0
			0.0909091	0	0.8	0.666667	0.866667	0	0	0	-0.333333	0.6	0	-0.5	0	0	-0.142857	0	0.5	-0.6	0.6	0	0	0	0.909091	-0.6	0.666667	0.666667	0.9375	0.75	0.777778	0.777778	0	0	0	-0.714286	0	0	0.5	0.6	0	-0.333333	0	-0.333333	0.818182	0	-0.75	0	0
			0.0909091	0	0.8	0.666667	0.866667	0	0	0	-0.333333	0.6	0	-0.5	0	0	-0.142857	0	0.5	-0.6	0.6	0	0	0	0.909091	-0.6	0.666667	0.666667	0.9375	0.75	0.777778	0.777778	0	0	0	-0.714286	0	0	0.5	0.6	0	-0.333333	0	-0.333333	0.818182	0	-0.75	0	0
			0.0909091	0	0.8	0.666667	0.866667	0	0	0	-0.333333	0.6	0	-0.5	0	0	-0.142857	0	0.5	-0.6	0.6	0	0	0	0.909091	-0.6	0.7	0.666667	0.9375	0.75	0.777778	0.777778	0	0	0	-0.714286	0	0	0.5	0.6	0	-0.333333	0	-0.333333	0.818182	0	-0.75	0	0
			0.0909091	0	0.8	0.666667	0.866667	0	0	0	-0.333333	0.6	0	-0.5	0	0	-0.142857	0	0.5	-0.6	0.6	0	0	0	0.909091	-0.6	0.7	0.666667	0.9375	0.75	0.777778	0.777778	0	0	-0.333333	-0.714286	0	0	0.5	0.6	0	-0.333333	0	-0.333333	0.818182	0	-0.75	0	0
			0.0909091	0	0.8	0.666667	0.866667	0	0	0	-0.333333	0.6	0	-0.5	0	0	-0.142857	0	0.5	-0.6	0.6	0	0	0	0.909091	-0.6	0.714286	0.666667	0.9375	0.75	0.777778	0.777778	0	0	-0.5	-0.714286	0	0	0.5	0.6	0	-0.333333	0	-0.333333	0.818182	0	-0.75	0	0
			0.0909091	0	0.8	0.666667	0.866667	0	0	0	-0.333333	0.6	0	-0.5	0	0	-0.142857	0	0.5	-0.6	0.6	0	0	0	0.909091	-0.6	0.714286	0.666667	0.9375	0.75	0.777778	0.777778	0	0	-0.5	-0.714286	0	0	0.5	0.6	0	-0.333333	0	-0.333333	0.818182	0	-0.75	0	0
			0.0909091	0	0.8	0.666667	0.866667	0	0	0	-0.333333	0.6	0	-0.5	0	0	-0.142857	0	0.5	-0.6	0.6	0	0	0	0.909091	-0.6	0.714286	0.666667	0.9375	0.75	0.777778	0.777778	0	0	-0.5	-0.714286	0	0	0.5	0.6	0	-0.333333	0	-0.333333	0.818182	0	-0.75	0	0
			0.0909091	0	0.8	0.666667	0.866667	0	0	0	-0.333333	0.6	0	-0.5	0	0	-0.142857	0	0.5	-0.6	0.6	0	0	0	0.909091	-0.6	0.714286	0.666667	0.9375	0.75	0.777778	0.777778	0	0	-0.5	-0.714286	0	0	0.5	0.6	0	-0.333333	0	-0.333333	0.818182	0	-0.75	0	0
			0.0909091	0	0.8	0.666667	0.866667	0	0	0	-0.333333	0.6	0	-0.5	0	0	-0.142857	0	0.5	-0.6	0.6	0	0	0	0.909091	-0.142857	0.714286	0.666667	0.9375	0.75	0.777778	0.777778	0	0	-0.5	-0.714286	0	0	0.5	0.6	0	-0.333333	0	-0.333333	0.818182	0	-0.75	0	0
			0.0909091	0	0.8	0.666667	0.866667	0	0	0	-0.333333	0.6	0	-0.5	0	0	-0.142857	0	0.5	-0.6	0.6	0	0	0	0.909091	-0.142857	0.714286	0.666667	0.9375	0.75	0.777778	0.777778	0	0	-0.5	-0.714286	0	0	0.5	0.6	0	-0.333333	0	-0.333333	0.818182	0	-0.75	0	0
			0.0909091	0	0.8	0.666667	0.866667	0	0	0	-0.333333	0.6	0	-0.5	0	0	-0.142857	0	0.5	-0.6	0.6	0	0	0	0.909091	-0.142857	0.727273	0.666667	0.9375	0.75	0.777778	0.777778	0	0	-0.5	-0.714286	0	0	0.5	0.6	0	-0.333333	0	-0.333333	0.818182	0	-0.75	0	0
			0.0909091	0	0.8	0.666667	0.866667	0	0	0	-0.333333	0.6	0	-0.5	0	0	-0.142857	0	0.5	-0.6	0.6	0	0	0	0.909091	-0.142857	0.727273	0.666667	0.9375	0.75	0.777778	0.777778	0	0	-0.5	-0.714286	0	0	0.5	0.6	0	-0.333333	0	-0.333333	0.818182	0	-0.75	0	0
			0.0909091	0	0.8	0.666667	0.866667	0	0	0	-0.333333	0.6	0	-0.5	0	0	0.466667	0	0.5	-0.6	0.6	0	0	0	0.913044	-0.142857	0.727273	0.666667	0.9375	0.75	0.777778	0.777778	0	0	-0.5	-0.714286	0	0	0.5	0.6	0	-0.333333	0	-0.333333	0.818182	0	-0.75	0	0
			0.0909091	0	0.8	0.666667	0.866667	0	0	0	-0.333333	0.6	0	-0.5	0	0	0.529412	0	0.5	-0.6	0.6	0	0	0	0.913044	-0.142857	0.727273	0.666667	0.9375	0.75	0.777778	0.777778	0	0	-0.5	-0.714286	0	0	0.5	0.6	0	-0.333333	0	-0.333333	0.818182	0	-0.75	0	0
			0.0909091	0	0.8	0.666667	0.866667	0	0	0	-0.333333	0.6	0	-0.5	0	0	0.529412	0	0.5	-0.6	0.6	0	0	0	0.913044	-0.142857	0.727273	0.666667	0.9375	0.75	0.777778	0.777778	0	0	-0.5	-0.714286	0	0	0.5	0.6	0	-0.333333	0	-0.333333	0.818182	0	-0.75	0	0
			0.0909091	0	0.8	0.666667	0.866667	0	0	0	-0.333333	0.6	0	-0.5	0	0	0.529412	0	0.5	-0.6	0.6	0	0	0	0.913044	-0.142857	0.727273	0.666667	0.9375	0.75	0.777778	0.777778	0	0	-0.5	-0.714286	0	0	0.5	0.6	0	-0.333333	0	-0.333333	0.818182	0	-0.75	0	0
			0.0909091	0	0.8	0.666667	0.866667	0	0	0	-0.333333	0.6	0	-0.5	0	0	0.529412	0	0.5	-0.6	0.6	0	0	0	0.913044	-0.142857	0.727273	0.666667	0.9375	0.75	0.777778	0.777778	0	0	-0.5	-0.714286	0	0	0.5	0.6	0	-0.333333	0	-0.333333	0.818182	0	-0.75	0	0
			0.0909091	0	0.8	0.666667	0.866667	0	0	0	-0.333333	0.6	0	-0.5	0	0	0.529412	0	0.5	-0.6	0.6	0	0	0	0.913044	-0.142857	0.73913	0.666667	0.9375	0.75	0.777778	0.777778	0	0	-0.5	-0.714286	0	0	0.5	0.6	0	-0.333333	0	-0.333333	0.818182	0	-0.75	0	0
			0.0909091	0	0.8	0.666667	0.866667	0	0.0769231	0	-0.5	0.6	0	-0.5	0	0	0.529412	0	0.5	-0.6	0.6	0	0	0	0.913044	-0.142857	0.73913	0.666667	0.9375	0.75	0.777778	0.777778	0	0	-0.5	-0.714286	0	0	0.5	0.6	0	-0.333333	0	-0.333333	0.818182	0	-0.75	0	0
			0.0909091	0	0.8	0.666667	0.866667	0	0.0769231	0	-0.5	0.6	0	-0.5	0	0	0.529412	0	0.5	-0.6	0.6	0	0	0	0.913044	-0.142857	0.73913	0.666667	0.9375	0.75	0.6	0.777778	0	0	-0.5	-0.714286	0	0	0.5	0.6	0	-0.333333	0	-0.333333	0.818182	0	-0.75	0	0
			0.0909091	0	0.8	0.666667	0.866667	0	0.0769231	0	-0.5	0.6	0	-0.5	0	0	0.529412	0	0.5	-0.6	0.6	0	0	0	0.913044	-0.142857	0.73913	0.666667	0.9375	0.75	0.333333	0.777778	0	0	-0.5	-0.714286	0	0	0.5	0.6	0	-0.333333	0	-0.333333	0.818182	0	-0.555556	0	0
			0.0909091	0	0.8	0.666667	0.866667	0	0.0769231	0	-0.5	0.6	0	-0.5	0	0	0.529412	0	0.5	-0.6	0.6	0	0	0	0.913044	-0.142857	0.73913	0.666667	0.9375	0.75	0.333333	0.777778	0	0	-0.5	-0.714286	0	0	0.5	0.6	0	-0.333333	0	-0.333333	0.818182	0	0.125	0	0
			0.0909091	0	0.8	0.666667	0.866667	0	0.0769231	0	-0.5	0.6	0	-0.5	0	0	0.529412	0	0.5	-0.6	0.6	0	0	0	0.913044	-0.142857	0.73913	0.666667	0.9375	0.75	0.333333	0.777778	0	0	-0.5	-0.714286	0	0	0.5	0.6	0	-0.333333	0	-0.333333	0.818182	0	0.3	0	0
			0.0909091	0	0.8	0.666667	0.866667	0	0.0769231	0	-0.5	0.6	0	-0.5	0	0	0.529412	0	0.5	-0.6	0.6	0	0	0	0.913044	-0.142857	0.73913	0.666667	0.9375	0.75	0.333333	0.777778	0	0	-0.5	-0.714286	0	0	0.5	0.6	0	-0.333333	0	-0.333333	0.818182	0	0.333333	0	0
			0.0909091	0	0.8	0.666667	0.866667	0	0.0769231	0	-0.5	0.6	0	-0.5	0	0	0.529412	0	0.5	-0.6	0.6	0	0	0	0.913044	-0.142857	0.75	0.666667	0.9375	0.75	0.333333	0.777778	0	0	-0.5	-0.714286	0	0	0.5	0.6	0	-0.333333	0	-0.333333	0.833333	0	0.333333	0	0
			0.0909091	0	0.8	0.666667	0.866667	0	0.0769231	0	-0.5	0.6	0	-0.5	0	0	0.529412	0	0.5	-0.6	0.6	0	0	0	0.913044	-0.142857	0.75	0.666667	0.9375	0.75	0.333333	0.777778	0	0	-0.5	-0.714286	0	0	0.5	0.6	0	-0.333333	0	-0.333333	0.833333	0	0.333333	0	0
			0.0909091	0	0.8	0.666667	0.866667	0	0.0769231	0	-0.5	0.6	0	-0.5	0	0	0.529412	0	0.5	-0.6	0.6	0	0	0	0.913044	-0.142857	0.75	0.666667	0.9375	0.75	0.333333	0.777778	0	0	-0.5	-0.714286	0	0	0.5	0.6	0	-0.333333	0	-0.333333	0.833333	0	0.333333	0	0
			0.0909091	0	0.8	0.666667	0.866667	0	0.0769231	0	-0.5	0.6	0	-0.5	0	0	0.529412	0	0.75	-0.6	0.6	0	0	0	0.913044	-0.142857	0.75	0.666667	0.9375	0.75	0.333333	0.777778	0	0	-0.5	-0.714286	0	0	0.5	0.6	0	-0.333333	0	-0.333333	0.833333	0	0.333333	0	0
			0.0909091	0	0.8	0.666667	0.866667	0	0.0769231	0	-0.5	0.6	0	-0.5	0	0	0.529412	0	0.75	-0.6	0.6	0	0	0	0.913044	-0.142857	0.75	0.666667	0.9375	0.75	0.333333	0.777778	0	0	-0.5	-0.714286	0	0	0.5	0.6	0	-0.333333	0	-0.333333	0.833333	0	0.333333	0	0
			0.0909091	0	0.8	0.666667	0.866667	0	0.0769231	0	-0.5	0.6	0	-0.5	0	0	0.529412	0	0.75	-0.6	0.6	0	0	0	0.913044	-0.142857	0.75	0.666667	0.9375	0.75	0.333333	0.777778	0	0	-0.5	-0.714286	0	0	0.5	0.6	0	-0.333333	0	-0.333333	0.833333	0	0.333333	0	0
			0.0909091	0	0.8	0.666667	0.866667	0	0.0769231	0	-0.5	0.6	0	-0.5	0	0	0.529412	0	0.75	-0.6	0.6	0	0	0	0.913044	-0.142857	0.75	0.666667	0.9375	0.75	0.333333	0.777778	0	0	-0.5	-0.714286	0	0	0.5	0.6	0	-0.333333	0	-0.333333	0.833333	0	0.333333	0	0
			0.0909091	0	0.8	0.666667	0.866667	0	0.0769231	0	-0.5	0.6	0	-0.5	0	0	0.529412	0	0.75	-0.6	0.6	0	0	0	0.913044	-0.142857	0.76	0.666667	0.9375	0.75	0.333333	0.777778	0	0	-0.5	-0.714286	0	0	0.5	0.6	0	-0.333333	0	-0.333333	0.833333	0	0.333333	0	0
			0.0909091	0	0.8	0.666667	0.866667	0	0.0769231	0	-0.5	0.6	0	-0.5	0	0	0.529412	0	0.75	-0.6	0.6	0	0	0	0.916667	-0.142857	0.76	0.666667	0.9375	0.75	0.333333	0.777778	0	0	-0.5	-0.714286	0	0	0.5	0.6	0	-0.333333	0	-0.333333	0.833333	0	0.333333	0	0
			0.0909091	0	0.8	0.666667	0.866667	0	0.0769231	0	-0.5	0.6	0	-0.5	0	0	0.529412	0	0.75	-0.6	0.6	0	0	0	0.916667	-0.142857	0.76	0.666667	0.9375	0.75	0.333333	0.777778	0	0	-0.5	-0.714286	0	0	0.5	0.6	0	-0.333333	0	-0.333333	0.833333	0	0.333333	0	0
			0.0909091	0	0.8	0.666667	0.866667	0	0.0769231	0	-0.5	0.6	0	-0.5	0	0	0.529412	0	0.75	-0.6	0.6	0	0	0	0.916667	-0.142857	0.76	0.666667	0.9375	0.75	0.333333	0.777778	0	0	-0.5	-0.714286	0	0	0.5	0.6	0	-0.333333	0	-0.333333	0.833333	0	0.333333	0	0
			0.0909091	0	0.8	0.666667	0.866667	0	0.0769231	0	-0.5	0.6	0	-0.5	0	0	0.529412	0	0.75	-0.6	0.6	0	0	0	0.916667	-0.142857	0.76	0.666667	0.9375	0.75	0.333333	0.777778	0	0	-0.5	-0.714286	0	0	0.5	0.6	0	-0.333333	0	-0.333333	0.833333	0	0.333333	0	0
			0.0909091	0	0.8	0.666667	0.866667	0	0.0769231	0	-0.6	0.6	0	-0.5	0	0	0.529412	0	0.75	-0.6	0.6	0	0	0	0.916667	-0.142857	0.76	0.666667	0.9375	0.75	0.333333	0.777778	0	0	-0.5	-0.714286	0	0	0.5	0.6	0	-0.333333	0	-0.333333	0.833333	0	0.333333	0	0
			0.0909091	0	0.8	0.666667	0.866667	0	0.0769231	0	-0.6	0.6	0	-0.5	0	0	0.529412	0	0.75	-0.6	0.6	0	0	0	0.916667	-0.142857	0.76	0.666667	0.9375	0.75	0.333333	0.777778	0	0	-0.5	-0.714286	0	0	0.5	0.6	0	-0.75	0	-0.333333	0.833333	0	0.333333	0	0
			0.0909091	0	0.8	0.666667	0.866667	0	0.0769231	0	-0.6	0.6	0	-0.5	0	0	0.529412	0	0.75	-0.6	0.6	0	0	0	0.916667	-0.142857	0.76	0.666667	0.9375	0.75	0.333333	0.777778	0	0	-0.5	-0.714286	0	0	0.5	0.6	0	-0.75	0	-0.333333	0.833333	0	0.333333	0	0
			0.0909091	0	0.8	0.666667	0.866667	0	0.0769231	0	-0.6	0.6	0	-0.5	0	0	0.529412	0	0.75	-0.6	0.6	0	0	0	0.916667	-0.142857	0.769231	0.666667	0.9375	0.75	0.333333	0.777778	0	0	-0.5	-0.714286	0	0	0.5	0.6	0	-0.75	0	-0.333333	0.833333	0	0.333333	0	0
			0.0909091	0	0.8	0.666667	0.866667	0	0.0769231	0	-0.6	0.6	0	-0.5	0	0	0.529412	0	0.75	-0.6	0.6	0	0	0	0.916667	-0.142857	0.769231	0.666667	0.9375	0.75	0.142857	0.777778	0	0	-0.5	-0.714286	0	0	0.5	0.6	0	-0.75	0	-0.333333	0.833333	0	0.333333	0	0
			0.0909091	0	0.8	0.666667	0.866667	0	0.0769231	0	-0.6	0.6	0	-0.5	0	0	0.529412	0	0.75	-0.6	0.6	0	0	0	0.916667	-0.142857	0.769231	0.666667	0.9375	0.75	0.142857	0.777778	0	-0.5	-0.5	-0.714286	0	0	0.5	0.6	0	-0.75	0	-0.333333	0.833333	0	0.333333	0	0
			0.0909091	0	0.8	0.666667	0.866667	0	0.0769231	0	-0.6	0.6	0	-0.5	0	0	0.529412	0	0.75	-0.6	0.6	0	0	0	0.916667	-0.142857	0.769231	0.666667	0.9375	0.75	0.142857	0.777778	0	-0.5	-0.5	-0.714286	0	0	0.5	0.6	0	-0.75	0	-0.333333	0.833333	0	0.333333	0	0
			0.0909091	0	0.384615	0.666667	0.866667	0	0.0769231	0	-0.6	0.6	0	-0.5	0	0	0.529412	0	0.75	-0.6	0.6	0	0	0	0.92	-0.142857	0.769231	0.666667	0.9375	0.75	0.142857	0.777778	0	-0.5	-0.5	-0.714286	0	0	0.5	0.6	0	-0.75	0	-0.333333	0.833333	0	0.333333	0	0
			0.0909091	0	0.384615	0.666667	0.866667	0	0.0769231	0	-0.6	0.6	0	-0.5	0	0	0.529412	0	0.75	-0.6	0.6	0	0	0	0.92	-0.142857	0.769231	0.666667	0.9375	0.75	0.142857	0.777778	0	-0.5	-0.5	-0.714286	0	0	0.5	0.6	0	0	0	-0.333333	0.833333	0	0.333333	0	0
			0.0909091	0	0.384615	0.666667	0.866667	0	0.0769231	0	-0.6	0.6	0	-0.5	0	0	0.529412	0	0.75	-0.6	0.6	0	0	0	0.92	-0.142857	0.769231	0.666667	0.9375	0.75	0.142857	0.777778	0	-0.5	-0.5	-0.714286	0	0	0.5	0.6	0	0	0	-0.333333	0.833333	0.25	0.333333	0	0
			0.0909091	0	0.384615	0.666667	0.866667	0	0.0769231	0	-0.6	0.6	0	-0.5	0	0	0.529412	0	0.75	-0.6	0.6	0	0	0	0.92	-0.142857	0.769231	0.666667	0.9375	0.75	0.142857	0.777778	0	-0.5	-0.5	-0.714286	0	0	0.5	0.6	0	0	0	-0.333333	0.833333	0.454545	0.333333	0	0
			0.0909091	0	0.384615	0.666667	0.866667	0	0.0769231	0	-0.6	0.6	0	-0.5	0	0	0.529412	0	0.75	-0.6	0.6	0	0	0	0.92	-0.142857	0.769231	0.666667	0.9375	0.75	0.142857	0.777778	0	-0.5	-0.5	-0.714286	0	0	0.5	0.6	0	0	0	-0.333333	0.833333	0.454545	0.333333	0	0
			0.0909091	0	0.384615	0.666667	0.866667	0	0.0769231	0	-0.6	0.6	0	-0.5	0	0	0.529412	0	0.75	-0.6	0.6	0	0	0	0.92	-0.142857	0.777778	0.666667	0.9375	0.75	0.142857	0.777778	0	-0.5	-0.5	-0.714286	0	0	0.5	0.6	0	0	0	-0.333333	0.833333	0.454545	0.333333	0	0
			0.0909091	0	0.384615	0.666667	0.866667	0.6	0.0769231	0	-0.6	0.6	0	-0.5	0	0	0.529412	0	0.75	-0.6	0.6	0	0	0	0.92	-0.142857	0.777778	0.666667	0.9375	0.75	0.142857	0.777778	0	-0.5	-0.5	-0.714286	0	0	0.5	0.6	0	0	0	-0.333333	0.833333	0.454545	0.333333	0	0
			0.0909091	0	0.384615	0.666667	0.866667	0.714286	0.0769231	0	-0.6	0.6	0	-0.5	0	0	0.529412	0	0.75	-0.6	0.6	0	0	0	0.92	-0.142857	0.777778	0.666667	0.9375	0.75	0.142857	0.777778	0	-0.5	-0.5	-0.714286	0	0	0.5	0.6	0	0	0	-0.333333	0.833333	0.454545	0.333333	0	0
			0.0909091	0	0.384615	0.666667	0.866667	0.714286	0.0769231	0	-0.6	0.6	0	-0.5	0	0	0.529412	0	0.75	-0.6	0.6	0	0	0	0.92	-0.142857	0.777778	0.666667	0.9375	0.75	0.142857	0.777778	0	-0.5	-0.5	-0.714286	0	0	0.5	0.6	0	0	0	-0.333333	0.833333	0.454545	0.333333	0	0
			0.0909091	0	0.384615	0.666667	0.866667	0.75	0.0769231	0	-0.6	0.6	0	-0.5	0	0	0.529412	0	0.75	-0.6	0.6	0	0	0	0.92	-0.142857	0.777778	0.666667	0.9375	0.75	0.142857	0.777778	0	-0.5	-0.5	-0.714286	0	0	0.5	0.6	0	0	0	-0.333333	0.833333	0.454545	0.333333	0	0
			0.0909091	0	0.384615	0.666667	0.866667	0.555556	0.0769231	0	-0.6	0.6	0	-0.5	0	0	0.529412	0	0.75	-0.6	0.6	0	0	0	0.92	-0.142857	0.777778	0.666667	0.9375	0.75	0.142857	0.777778	0	-0.5	-0.5	-0.714286	0	0	0.5	0.6	0	0	0	-0.6	0.833333	0.454545	0.333333	0	0
			0.0909091	0	0.384615	0.666667	0.866667	0.555556	0.0769231	0	-0.6	0.6	0	-0.5	0	0	0.529412	0	0.75	-0.6	0.6	0	0	0	0.92	-0.142857	0.777778	0.666667	0.9375	0.75	0.142857	0.777778	0	-0.5	-0.5	-0.714286	0	0	0.5	0.6	0	0	0	-0.75	0.833333	0.454545	0.333333	0	0
			0.0909091	0	0.384615	0.666667	0.866667	0.555556	0.0769231	0	-0.6	0.6	0	-0.5	0	0	0.529412	0	0.75	-0.6	0.6	0	0	0	0.92	-0.142857	0.777778	0.666667	0.9375	0.75	0.142857	0.777778	0	-0.5	-0.5	-0.714286	0	0	0.5	0.6	0	0	0	-0.75	0.833333	0.454545	0.333333	0	0
			0.0909091	0	0.384615	0.666667	0.866667	0.555556	0.0769231	0	-0.6	0.6	0	-0.5	0	0	0.529412	0	0.75	-0.6	0.6	0	0	0	0.92	-0.142857	0.777778	0.666667	0.9375	0.75	0.142857	0.777778	0	-0.5	-0.5	-0.714286	0	0	0.5	0.6	0	0	0	-0.75	0.833333	0.454545	0.333333	0	0.5
			0.0909091	0	0.384615	0.666667	0.866667	0.555556	0.0769231	0	-0.6	0.6	0	-0.5	0	0	0.529412	0	0.75	-0.6	0.6	0	0	0	0.92	-0.142857	0.777778	0.666667	0.9375	0.75	0.142857	0.777778	0	-0.5	-0.5	-0.714286	0	0	0.5	0.6	0	0	0	-0.75	0.833333	0.454545	0.333333	0	0.5
			0.0909091	0	0.384615	0.666667	0.866667	0.555556	0.0769231	0	-0.6	0.6	0	-0.5	0	0	0.529412	0	0.75	-0.6	0.6	0	0	0	0.92	-0.142857	0.777778	0.666667	0.9375	0.75	0.142857	0.777778	0	-0.5	-0.5	-0.714286	0	0	0.5	0.6	0	0	0	-0.75	0.833333	0.454545	0.333333	0	0.5
			0.0909091	0	0.384615	0.666667	0.866667	0.555556	0.0769231	0	-0.6	0.6	0	-0.5	0	0	0.529412	0	0.75	-0.6	0.6	0	0	0	0.92	-0.142857	0.777778	0.666667	0.9375	0.75	0.142857	0.777778	0	-0.5	-0.5	-0.714286	0	0	0.5	0.6	0.333333	0	0	-0.75	0.833333	0.454545	0.333333	0	0.5
			0.0909091	0	0.384615	0.666667	0.866667	0.555556	0.0769231	0	-0.6	0.6	0	-0.5	0	0	0.529412	0	0.75	-0.6	0.6	0	0	0	0.92	-0.142857	0.724138	0.666667	0.9375	0.75	0.142857	0.777778	0	-0.5	0	-0.714286	0	0	0.5	0.6	0.333333	0	0	-0.75	0.846154	0.454545	0.333333	0	0.5
			0.0909091	0	0.384615	0.666667	0.866667	0.555556	0.0769231	0	-0.6	0.6	0	-0.5	0	0	0.529412	0	0.75	-0.6	0.6	0	0	0	0.92	-0.142857	0.724138	0.666667	0.9375	0.75	0.142857	0.777778	0	-0.5	0.142857	-0.714286	0	0	0.5	0.6	0.333333	0	0	-0.75	0.846154	0.454545	0.333333	0	0.5
			0.0909091	0	0.384615	0.666667	0.866667	0.555556	0.0769231	0	-0.6	0.6	0	-0.5	0	0	0.529412	0	0.75	-0.6	0.6	0	0	0	0.92	-0.142857	0.724138	0.666667	0.9375	0.75	0.142857	0.777778	0	-0.5	0.142857	-0.714286	0	0	0.5	0.6	0.333333	0	0	-0.75	0.846154	0.454545	0.333333	0	0.5
			0.0909091	0	0.384615	0.666667	0.866667	0.555556	0.0769231	0	-0.6	0.6	0	-0.5	0	0	0.529412	0	0.75	-0.6	0.6	0	0	0	0.92	-0.142857	0.724138	0.666667	0.9375	0.75	0.142857	0.777778	0	-0.5	0.25	-0.714286	0	0	0.5	0.6	0.333333	0	0	-0.75	0.846154	0.454545	0.333333	0	0.5
			0.0909091	0	0.384615	0.666667	0.866667	0.555556	0.0769231	0	-0.6	0.6	0	-0.5	0	0	0.529412	0	0.75	-0.6	0.6	0	0	0	0.92	-0.142857	0.724138	0.666667	0.9375	0.75	0.142857	0.777778	0	-0.5	0.25	-0.714286	0	0	0.5	0.6	0.333333	0	0	-0.75	0.857143	0.454545	0.333333	0	0.5
			0.0909091	0	0.384615	0.666667	0.866667	0.555556	0.0769231	0	-0.6	0.6	0	-0.5	0	0	0.529412	0	0.75	-0.6	0.6	0	0	0	0.92	-0.142857	0.724138	0.666667	0.9375	0.75	0.142857	0.777778	0	-0.5	0.25	-0.714286	0	0	0.5	0.6	0.333333	0	0	-0.75	0.857143	0.454545	0.333333	0	0.5
			0.0909091	0	0.384615	0.666667	0.866667	0.555556	0.0769231	0	-0.6	0.6	0	-0.5	0	0	0.529412	0	0.75	-0.6	0.6	0	0.333333	0	0.92	-0.142857	0.724138	0.666667	0.9375	0.75	0.142857	0.777778	0	-0.5	0.25	-0.714286	0	0	0.5	0.6	0.333333	0	0	-0.75	0.857143	0.454545	0.333333	0	0.5
			0.0909091	0	0.384615	0.666667	0.866667	0.555556	0.0769231	0	-0.6	0.6	0	-0.5	0	0	0.529412	0	0.75	-0.6	0.6	0	0.5	0	0.92	-0.142857	0.724138	0.666667	0.9375	0.75	0.142857	0.777778	0	-0.5	0.25	-0.714286	0	0	0.5	0.6	0.333333	0	0	-0.75	0.857143	0.454545	0.333333	0	0.5
			0.0909091	0	0.384615	0.666667	0.866667	0.555556	0.0769231	0	-0.6	0.6	0	-0.5	0	0	0.529412	0	0.75	-0.6	0.6	0	0.5	0	0.92	-0.142857	0.724138	0.666667	0.9375	0.75	0.142857	0.777778	0	-0.5	0.25	-0.714286	0	0	0.5	0.6	0.333333	0	0	-0.75	0.857143	0.454545	0.333333	0	0.5
			0.0909091	0	0.384615	0.666667	0.866667	0.555556	0.294118	0	-0.6	0.6	0	-0.5	0	0	0.529412	0	0.75	-0.6	0.6	0	0.5	0	0.92	-0.142857	0.724138	0.666667	0.9375	0.75	0.142857	0.777778	0	-0.5	0.25	-0.714286	0	0	0.5	0.6	0.333333	0	0	-0.75	0.857143	0.454545	0.333333	0	0.5
			0.0909091	0	0.384615	0.666667	0.866667	0.555556	0.478261	0	-0.6	0.6	0	-0.5	0	0	0.529412	0	0.75	-0.6	0.6	0	0.5	0	0.92	-0.142857	0.724138	0.666667	0.9375	0.75	0.142857	0.777778	0	-0.5	0.25	-0.714286	0	0	0.5	0.6	0.333333	0	0	-0.75	0.857143	0.454545	0.333333	0	0.5
			0.0909091	0	0.384615	0.666667	0.866667	0.555556	0.478261	0	-0.6	0.6	0	-0.5	0	0	0.529412	0	0.75	-0.6	0.6	0	0.5	0	0.923077	-0.142857	0.724138	0.666667	0.9375	0.75	0.142857	0.777778	0	-0.5	0.25	-0.714286	0	0	0.5	0.6	0.333333	0	0	-0.75	0.857143	0.454545	0.333333	0	0.5
			0.0909091	0	0.384615	0.666667	0.866667	0.75	0.478261	0	-0.6	0.6	0	-0.5	0	0	0.529412	0	0.75	-0.6	0.6	0	0.5	0	0.923077	-0.142857	0.724138	0.666667	0.9375	0.75	0.142857	0.777778	0	-0.5	0.25	-0.714286	0	0	0.5	0.6	0.333333	0	0	-0.75	0.857143	0.454545	0.333333	0	0.5
			0.0909091	0	0.384615	0.666667	0.866667	0.789474	0.478261	0	-0.6	0.6	0	-0.5	0	0	0.529412	0	0.75	-0.6	0.6	0	0.5	0	0.923077	-0.142857	0.724138	0.666667	0.9375	0.75	0.142857	0.777778	0	-0.5	0.25	-0.714286	0	0	0.5	0.6	0.333333	0	0	-0.75	0.857143	0.454545	0.333333	0	0.5
			0.0909091	0	0.384615	0.666667	0.866667	0.8	0.478261	0	-0.6	0.6	0	-0.5	0	0	0.529412	0	0.75	-0.6	0.6	0	0.5	0	0.923077	-0.142857	0.724138	0.666667	0.9375	0.75	0.142857	0.777778	0	-0.5	0.25	-0.714286	0	0	0.5	0.6	0.333333	0	0	-0.75	0.857143	0.454545	0.333333	0	0.5
			0.0909091	0	0.384615	0.666667	0.866667	0.8	0.478261	0	-0.6	0.6	0	-0.5	0	0	0.529412	0	0.75	-0.6	0.6	0	0.5	0	0.923077	-0.142857	0.724138	0.666667	0.9375	0.75	0.142857	0.777778	0	-0.5	0.25	-0.714286	0	0	0.5	0.6	0.333333	0	0	-0.75	0.857143	0.454545	0.333333	0	0.5
			0.0909091	0	0.384615	0.666667	0.866667	0.8	0.478261	0	-0.6	0.6	0	-0.5	0	0	0.529412	0	0.75	-0.6	0.6	0	0.5	0	0.923077	-0.142857	0.724138	0.666667	0.9375	0.75	0.142857	0.777778	0	-0.5	0.25	-0.714286	0	0	0.5	0.6	0.333333	0	0	-0.75	0.857143	0.454545	0.333333	0	0.5
			0.0909091	0	0.384615	0.666667	0.866667	0.8	0.478261	0	-0.6	0.6	0	-0.5	0	0	0.529412	0	0.75	-0.6	0.6	0	0.5	0	0.923077	-0.142857	0.724138	0.666667	0.9375	0.75	0.142857	0.777778	0	-0.5	0.25	-0.714286	0	0	0.5	0.6	0.333333	0	0	-0.75	0.857143	0.454545	0.333333	0	0.5
			0.0909091	0	0.384615	0.666667	0.866667	0.8	0.478261	0	-0.6	0.6	0	-0.5	0	0	0.529412	0	0.75	-0.6	0.6	0	0.5	0	0.923077	-0.142857	0.724138	0.666667	0.9375	0.75	0.142857	0.777778	0	-0.5	0.25	-0.714286	0	0	0.5	0.6	0.333333	0	0	-0.75	0.857143	0.454545	0.333333	0	0.5
			0.0909091	0	0.384615	0.666667	0.866667	0.8	0.478261	0	-0.6	0.6	0	-0.5	0	0	0.529412	0	0.75	-0.6	0.6	0	0.5	0	0.923077	-0.142857	0.724138	0.666667	0.9375	0.75	0.142857	0.777778	0	-0.5	0.25	-0.714286	0	0	0.5	0.6	0.333333	0	0	-0.75	0.857143	0.454545	0.333333	0	0.5
			0.0909091	0	0.384615	0.666667	0.866667	0.8	0.478261	0	-0.6	0.6	0	-0.5	0	0	0.529412	0	0.75	-0.6	0.6	0	0.5	0	0.923077	-0.142857	0.724138	0.666667	0.9375	0.75	0.142857	0.777778	0	-0.5	0.25	-0.714286	0	0	0.5	0.6	0.333333	0	0	-0.75	0.857143	0.454545	0.333333	0	0.5
			0.0909091	0	0.384615	0.666667	0.866667	0.8	0.478261	0	-0.6	0.6	0	-0.5	0	0	0.529412	0	0.75	-0.6	0.6	0	0.5	0	0.923077	-0.142857	0.724138	0.666667	0.9375	0.75	0.142857	0.777778	0	-0.5	0.25	-0.714286	0	0	0.5	0.6	0.333333	0	0	-0.75	0.857143	0.230769	0.333333	0	0.5
			0.0909091	0	0.384615	0.666667	0.866667	0.8	0.478261	0	-0.6	0.6	0	-0.5	0	0	0.529412	0	0.75	-0.6	0.6	0	0.5	0	0.923077	-0.142857	0.724138	0.666667	0.9375	0.75	0.142857	0.777778	0	-0.5	0.25	-0.714286	0	0	0.5	0.6	0.333333	0	0	-0.75	0.857143	0.230769	0.333333	0	0.5
			0.0909091	0	0.384615	0.666667	0.866667	0.8	0.478261	0	-0.6	0.6	0	-0.5	0	0	0.529412	0	0.75	-0.6	0.6	0	0.5	0	0.923077	-0.142857	0.724138	0.666667	0.9375	0.75	0.142857	0.777778	0	-0.5	0.25	-0.714286	0	0	0.5	0.6	0.333333	0	0	-0.75	0.857143	0.230769	0.333333	0	0.5
			0.0909091	0	0.384615	0.666667	0.866667	0.8	0.478261	0	-0.6	0.6	0	-0.5	0	0	0.529412	0	0.75	-0.6	0.6	0	0.5	0	0.923077	-0.142857	0.724138	0.666667	0.9375	0.75	0.142857	0.777778	0	-0.5	0.25	-0.714286	-0.5	0	0.5	0.6	0.333333	0	0	-0.75	0.857143	0.230769	0.333333	0	0.5
			0.0909091	0	0.384615	0.666667	0.866667	0.8	0.478261	0	-0.6	0.6	0	-0.5	0	0	0.529412	0	0.75	-0.6	0.6	0	0.5	0	0.923077	-0.142857	0.724138	0.666667	0.9375	0.75	0.142857	0.777778	0	-0.5	0.25	-0.714286	-0.5	0	0.5	0.6	0.333333	0	0	-0.75	0.857143	0.230769	0.333333	0	0.5
			0.0909091	0	0.384615	0.666667	0.866667	0.8	0.478261	0	-0.714286	0.6	0	-0.5	0	0	0.529412	0	0.75	-0.6	0.6	0	0.5	0	0.923077	-0.142857	0.724138	0.666667	0.9375	0.75	0.142857	0.777778	0	-0.5	0.25	-0.714286	-0.5	0	0.5	0.6	0.333333	0	0	-0.75	0.857143	0.230769	0.333333	0	0.5
			0.0909091	0	0.384615	0.666667	0.866667	0.8	0.478261	0	-0.714286	0.6	0	-0.5	0	0	0.529412	0	0.75	-0.6	0.6	0	0.5	0	0.923077	-0.142857	0.724138	0.666667	0.9375	0.75	0.142857	0.777778	0	-0.5	0.25	-0.714286	-0.5	0	0.5	0.6	0.333333	0	0	-0.75	0.857143	0.142857	0.333333	0	0.5
			0.0434783	0	0.384615	0.666667	0.866667	0.8	0.478261	0	-0.714286	0.6	0	-0.5	0	0	0.529412	0	0.75	-0.6	0.6	0	0.5	0	0.923077	-0.142857	0.724138	0.666667	0.9375	0.777778	0.142857	0.777778	0	-0.5	0.25	-0.714286	-0.5	0	0.5	0.6	0.333333	0	0	-0.75	0.857143	0.142857	0.333333	0	0.5
			0.0434783	0	0.384615	0.666667	0.866667	0.8	0.478261	0	-0.714286	0.6	0	-0.5	0	0	0.529412	0	0.75	-0.6	0.6	0	0.5	0	0.923077	-0.142857	0.724138	0.666667	0.9375	0.777778	0.142857	0.777778	0	-0.5	0.25	-0.714286	-0.5	0	0.5	0.6	0.333333	0	0	-0.75	0.857143	0.142857	0.333333	0	0.5
			0.0434783	0	0.384615	0.666667	0.866667	0.8	0.478261	0	-0.714286	0.6	0	-0.5	0	0	0.529412	0	0.75	-0.6	0.6	0	0.5	0	0.923077	-0.142857	0.724138	0.666667	0.9375	0.777778	0.142857	0.777778	0	-0.5	0.25	-0.714286	-0.5	0	0.5	0.6	0.333333	0	0	-0.75	0.857143	0.142857	0.333333	0	0.5
			0.0434783	0	0.384615	0.666667	0.866667	0.8	0.478261	0	-0.714286	0.6	0	-0.5	0	0	0.529412	0	0.75	-0.6	0.6	0	0.5	0	0.923077	-0.142857	0.724138	0.666667	0.9375	0.777778	0.142857	0.777778	0	-0.5	0.25	-0.714286	-0.5	0	0.5	0.6	0.333333	0	0	-0.75	0.857143	0.142857	0.333333	0	0.5
			0.0434783	0	0.384615	0.666667	0.866667	0.8	0.478261	0	-0.714286	0.6	0.428571	-0.5	0	0	0.529412	0	0.75	-0.6	0.6	0	0.5	0	0.923077	-0.142857	0.733333	0.666667	0.9375	0.777778	0.142857	0.777778	0	-0.5	0.25	-0.714286	-0.5	0	0.5	0.6	0.333333	0	0	-0.75	0.857143	0.142857	0.333333	0	0.5
			0.0434783	0	0.384615	0.666667	0.866667	0.8	0.478261	0	-0.714286	0.6	0.666667	-0.5	0	0	0.529412	0	0.75	-0.6	0.6	0	0.5	0	0.923077	-0.142857	0.733333	0.666667	0.9375	0.777778	0.142857	0.777778	0	-0.5	0.25	-0.714286	-0.5	0	0.5	0.6	0.333333	0	0	-0.75	0.857143	0.142857	0.333333	0	0.5
			0.0434783	0	0.384615	0.666667	0.866667	0.8	0.478261	0	-0.714286	0.6	0.666667	-0.5	0	0	0.529412	0	0.75	-0.6	0.6	0	0.5	0	0.923077	-0.142857	0.733333	0.666667	0.9375	0.777778	0.142857	0.777778	0	-0.5	0.25	-0.714286	-0.5	0	0.5	0.6	0.333333	0	0	-0.75	0.857143	0.142857	0.333333	0	0.5
			0.0434783	0	0.384615	0.666667	0.866667	0.8	0.478261	0	-0.8	0.6	0.666667	-0.5	0	0	0.529412	0	0.75	-0.6	0.6	0	0.5	0	0.923077	-0.142857	0.733333	0.666667	0.9375	0.777778	0.142857	0.777778	0	-0.5	0.25	-0.714286	-0.5	0	0.5	0.6	0.333333	0	0	-0.75	0.857143	0.142857	0.333333	0	0.5
			0.0434783	0	0.384615	0.666667	0.866667	0.8	0.478261	0	-0.5	0.6	0.666667	-0.5	0	0	0.529412	0	0.75	-0.6	0.6	0	0.5	0	0.923077	-0.142857	0.733333	0.714286	0.9375	0.777778	0.142857	0.777778	0	-0.5	0.25	-0.714286	-0.5	0	0.5	0.6	0.333333	0	0	-0.75	0.857143	0.142857	0.333333	0	0.5
			0.0434783	0	0.384615	0.666667	0.866667	0.714286	0.478261	0	-0.5	0.6	0.666667	-0.5	0	0	0.529412	0	0.75	-0.6	0.6	0	0.5	0	0.923077	-0.142857	0.733333	0.714286	0.9375	0.777778	0.142857	0.777778	0	-0.5	0.25	-0.714286	-0.5	0	0.5	0.6	0.333333	0	-0.333333	-0.75	0.857143	0.142857	0.333333	0	0.5
			0.0434783	0	0.384615	0.666667	0.866667	0.565217	0.478261	0	-0.5	0.6	0.666667	-0.5	0	0	0.529412	0	0.75	-0.6	0.6	0	0.5	0	0.923077	-0.142857	0.733333	0.714286	0.9375	0.777778	0.142857	0.777778	0	-0.5	0.25	-0.714286	-0.5	0	0.5	0.6	0.333333	0	-0.333333	-0.75	0.857143	0.142857	0.333333	0	0.5
			0.0434783	0	0.384615	0.666667	0.866667	0.565217	0.478261	0	-0.5	0.6	0.666667	-0.5	0	0	0.529412	-0.666667	0.75	-0.6	0.6	0	0.5	0	0.923077	-0.142857	0.733333	0.714286	0.9375	0.777778	0.142857	0.777778	0	-0.5	0.25	-0.714286	-0.5	0	0.5	0.6	0.333333	0	-0.333333	-0.75	0.857143	0.142857	0.333333	0	0.5
			0.0434783	0	0.384615	0.666667	0.866667	0.565217	0.478261	0	-0.5	0.6	0.666667	-0.5	0	0	0.529412	-0.666667	0.75	-0.6	0.6	0	0.5	0	0.923077	-0.142857	0.733333	0.714286	0.9375	0.777778	0.142857	0.777778	0	-0.5	0.25	-0.714286	-0.5	0	0.5	0.6	0.333333	0	-0.333333	-0.75	0.857143	0.142857	0.333333	0	0.5
			0.0434783	0	0.384615	0.666667	0.866667	0.565217	0.478261	0	-0.5	0.6	0.666667	-0.5	0	0	0.529412	-0.666667	0.75	-0.6	0.6	0	0.5	0	0.923077	-0.142857	0.733333	0.714286	0.9375	0.777778	0.25	0.777778	0	-0.5	0.25	-0.714286	-0.5	0	0.5	0.6	0.333333	0	-0.333333	-0.75	0.857143	0.142857	0.333333	0	0.5
			0.0434783	0	0.384615	0.666667	0.866667	0.565217	0.478261	0	-0.5	0.6	0.666667	-0.5	0	0	0.529412	-0.666667	0.75	-0.6	0.6	0	0.5	0	0.923077	-0.142857	0.733333	0.714286	0.9375	0.777778	0.4	0.777778	0	-0.5	0.25	-0.714286	-0.5	0	0.5	0.6	0.333333	0	-0.333333	-0.75	0.866667	0.142857	0.333333	0	0.5
			0.0434783	0	0.384615	0.666667	0.866667	0.565217	0.478261	0	-0.5	0.6	0.666667	-0.5	0	0	0.529412	-0.888889	0.75	-0.6	0.6	0	0.5	0	0.923077	-0.142857	0.733333	0.714286	0.9375	0.777778	0.4	0.777778	0	-0.5	0.25	-0.714286	-0.5	0	0.5	0.6	0.333333	0	-0.333333	-0.75	0.866667	0.142857	0.333333	0	0.5
			0.0434783	0	0.384615	0.666667	0.866667	0.565217	0.478261	0	-0.5	0.6	0.666667	-0.5	0	0	0.529412	-0.888889	0.75	-0.6	0.6	0	0.5	0	0.923077	-0.142857	0.733333	0.714286	0.9375	0.777778	0.4	0.777778	0	-0.5	0.25	-0.714286	-0.5	0	0.5	0.6	0.333333	0	-0.333333	-0.75	0.866667	0.142857	0.333333	0	0.5
			0.0434783	0	0.384615	0.666667	0.866667	0.565217	0.478261	0	-0.5	0.6	0.666667	-0.5	0	0	0.529412	-0.888889	0.75	-0.6	0.6	0	0.5	0	0.923077	-0.142857	0.733333	0.714286	0.9375	0.777778	0.4	0.777778	0	-0.5	0.25	-0.714286	-0.5	0	0.5	0.6	0.333333	0	-0.333333	-0.75	0.866667	0.142857	0.333333	0	0.5
			0.0434783	0	0.384615	0.666667	0.866667	0.565217	0.478261	0	-0.5	0.6	0.666667	-0.5	0	0	0.529412	-0.888889	0.75	-0.6	0.6	0	0.5	0	0.923077	-0.142857	0.733333	0.714286	0.9375	0.777778	0.4	0.777778	0	-0.5	0.25	-0.714286	-0.5	0	0.5	0.6	0.333333	0	-0.333333	-0.75	0.866667	0.142857	0.333333	0	0.5
			0.0434783	0	0.384615	0.666667	0.866667	0.565217	0.478261	0	-0.5	0.6	0.666667	-0.5	0	0	0.529412	-0.888889	0.75	-0.6	0.6	0	0.5	0	0.923077	-0.142857	0.733333	0.714286	0.9375	0.777778	0.4	0.777778	0	-0.5	0.25	-0.714286	-0.5	0	0.5	0.6	0.333333	0	-0.333333	-0.75	0.866667	0.142857	0.333333	0	0.5
			0.0434783	0	0.384615	0.666667	0.866667	0.565217	0.478261	0	-0.5	0.6	0.666667	-0.5	0	0	0.529412	-0.888889	0.75	-0.6	0.6	0	0.5	0	0.923077	-0.142857	0.733333	0.714286	0.9375	0.777778	0.4	0.777778	0	-0.5	0.25	-0.714286	-0.5	0	0.5	0.6	0.333333	0	-0.333333	-0.75	0.866667	0.142857	0.333333	0	0.5
			0.0434783	0	0.384615	0.666667	0.866667	0.565217	0.478261	0	-0.5	0.6	0.666667	-0.5	0	0	0.529412	-0.888889	0.75	-0.6	0.6	0	0.5	0	0.923077	-0.142857	0.741935	0.714286	0.9375	0.777778	0.4	0.777778	0	-0.5	0.25	-0.714286	-0.5	0	0.5	0.6	0.333333	0	-0.333333	-0.75	0.866667	0.142857	0.333333	0	0.5
			0.0434783	0	0.384615	0.666667	0.866667	0.565217	0.478261	0	-0.5	0.6	0.666667	-0.5	0	0	0.529412	-0.888889	0.75	-0.6	0.6	0	0.5	0	0.923077	-0.142857	0.741935	0.714286	0.9375	0.777778	0.4	0.777778	0	-0.5	0.25	-0.714286	-0.5	0	0.5	0.6	0.333333	0	-0.333333	-0.75	0.866667	0.142857	0.333333	0	0.5
			0.0434783	0	0.384615	0.666667	0.866667	0.565217	0.478261	0	-0.5	0.6	0.666667	-0.5	0	0	0.368421	-0.888889	0.75	-0.6	0.6	0	0.5	0	0.923077	-0.142857	0.741935	0.714286	0.9375	0.777778	0.4	0.777778	0	-0.5	0.25	-0.714286	-0.5	0	0.5	0.6	0.333333	0	-0.333333	-0.75	0.866667	0.142857	0.333333	0	0.5
			0.0434783	0	0.384615	0.666667	0.866667	0.565217	0.478261	0	-0.5	0.6	0.666667	-0.5	0	0	0.368421	-0.888889	0.75	-0.6	0.6	0	0.5	0	0.923077	-0.142857	0.741935	0.714286	0.9375	0.777778	0.4	0.777778	0	-0.5	0.25	-0.714286	-0.5	0	0.666667	0.6	0.333333	0	-0.333333	-0.75	0.866667	0.142857	0.333333	0	0.5
			0.0434783	0	0.384615	0.666667	0.866667	0.565217	0.478261	0	-0.5	0.6	0.666667	-0.5	0	0	0.368421	-0.888889	0.75	-0.6	0.6	0	0.5	0	0.923077	-0.142857	0.741935	0.714286	0.9375	0.777778	0.4	0.777778	0	-0.5	0.25	-0.714286	-0.5	0	0.75	0.6	0.333333	0	-0.333333	-0.75	0.866667	0.142857	0.333333	0	0.5
			0.0434783	0	0.384615	0.666667	0.866667	0.565217	0.478261	0	-0.5	0.6	0.666667	-0.5	0	0	0.368421	-0.888889	0.75	-0.6	0.6	0	0.5	0	0.923077	-0.142857	0.741935	0.714286	0.9375	0.777778	0.4	0.777778	0	-0.5	0.25	-0.714286	-0.5	0	0.166667	0.6	0.333333	0	-0.333333	-0.75	0.866667	0.142857	0.333333	0	0.5
			0.0434783	0	0.384615	0.666667	0.866667	0.565217	0.478261	0	-0.5	0.6	0.714286	-0.5	0	0	0.368421	-0.888889	0.75	-0.6	0.6	0	0.5	0	0.923077	-0.142857	0.741935	0.714286	0.9375	0.777778	0.4	0.777778	0	-0.5	0.25	-0.714286	-0.5	0	0.230769	0.6	0.333333	0	-0.333333	-0.75	0.866667	0.142857	0.333333	0	0.5
			0.0434783	0	0.384615	0.666667	0.866667	0.565217	0.478261	0	-0.5	0.6	0.764706	-0.5	0	0	0.368421	-0.888889	0.75	-0.6	0.6	0	0.5	0	0.923077	-0.142857	0.741935	0.714286	0.9375	0.777778	0.4	0.777778	0	-0.5	0.25	-0.714286	-0.5	0	0.230769	0.6	0.333333	0	-0.333333	-0.75	0.866667	0.142857	0.333333	0	0.5
			0.0434783	0	0.384615	0.666667	0.866667	0.565217	0.478261	0	-0.538462	0.6	0.764706	-0.5	0	0	0.368421	-0.888889	0.75	-0.6	0.6	0	0.5	0	0.923077	-0.142857	0.741935	0.714286	0.9375	0.777778	0.4	0.777778	0	-0.5	0.25	-0.714286	-0.5	0	0.230769	0.6	0.333333	0	-0.333333	-0.75	0.866667	0.142857	0.333333	0	0.5
			0.0434783	0	0.384615	0.666667	0.866667	0.565217	0.478261	0	-0.538462	0.6	0.764706	-0.5	0	0	0.368421	-0.888889	0.75	-0.6	0.6	0	0.5	0	0.923077	-0.142857	0.741935	0.714286	0.9375	0.777778	0.4	0.777778	0	-0.5	0.25	-0.714286	-0.5	0	0.230769	0.6	0.333333	0	-0.333333	-0.75	0.866667	0.142857	0.333333	0	0.5
			0.0434783	0	0.384615	0.666667	0.866667	0.565217	0.478261	0	-0.538462	0.6	0.764706	-0.5	0	0	0.368421	-0.888889	0.75	-0.6	0.6	0	0.5	0	0.923077	-0.142857	0.741935	0.714286	0.9375	0.777778	0.4	0.777778	0	-0.5	0.25	-0.714286	-0.5	0	0.230769	0.6	0.333333	0	-0.333333	-0.75	0.866667	0.142857	0.333333	0	0.5
			0.0434783	0	0.384615	0.666667	0.866667	0.565217	0.478261	0	-0.538462	0.6	0.764706	-0.5	0	0	0.368421	-0.888889	0.75	-0.6	0.6	0	0.5	0	0.923077	-0.142857	0.741935	0.714286	0.9375	0.777778	0.4	0.777778	0	-0.5	0.25	-0.714286	-0.5	0	0.230769	0.6	0.333333	0	-0.333333	-0.75	0.866667	0.142857	0.333333	0	0.5
			0.0434783	0	0.384615	0.666667	0.866667	0.565217	0.478261	0	-0.538462	0.6	0.764706	-0.5	0	0	0.368421	-0.888889	0.75	-0.6	0.6	0	0.5	0	0.923077	-0.142857	0.741935	0.714286	0.9375	0.777778	0.4	0.777778	0	-0.5	0.25	-0.714286	-0.5	0	0.230769	0.6	0.333333	0	-0.333333	-0.75	0.75	0.142857	0.333333	0	0.5
			0.0434783	0	0.384615	0.666667	0.866667	0.565217	0.478261	0	-0.538462	0.6	0.764706	-0.5	0	0	0.368421	-0.888889	0.75	-0.6	0.6	0	0.5	0	0.923077	-0.142857	0.741935	0.714286	0.9375	0.777778	0.4	0.777778	0	-0.5	0.25	-0.714286	-0.5	0	0.230769	0.6	0.333333	0	-0.333333	-0.75	0.75	0.142857	0.333333	0	0.5
			0.0434783	0	0.384615	0.666667	0.866667	0.565217	0.478261	0	-0.538462	0.6	0.764706	-0.5	0	0	0.368421	-0.888889	0.75	-0.6	0.6	0	0.5	0	0.923077	-0.142857	0.741935	0.714286	0.9375	0.777778	0.4	0.777778	0	-0.5	0.25	-0.714286	-0.5	0	0.230769	0.6	0.333333	0	-0.333333	-0.75	0.75	0.142857	0.333333	0	0.5
			0.0434783	0	0.384615	0.666667	0.866667	0.565217	0.478261	0	-0.538462	0.6	0.764706	-0.5	0	0	0.368421	-0.888889	0.75	-0.6	0.6	0	0.5	0	0.923077	-0.142857	0.741935	0.714286	0.9375	0.777778	0.4	0.777778	0	-0.5	0.25	-0.714286	-0.5	0	0.230769	0.6	0.333333	0	-0.333333	-0.75	0.75	0.142857	0.333333	0	0.5
			0.0434783	0	0.384615	0.666667	0.866667	0.565217	0.478261	0	-0.538462	0.6	0.764706	-0.5	0	0	0.368421	-0.888889	0.75	-0.6	0.6	0	0.5	0	0.923077	-0.142857	0.741935	0.714286	0.9375	0.777778	0.4	0.777778	0	-0.5	0.25	-0.714286	-0.5	0	0.230769	0.6	0.333333	0	-0.333333	-0.75	0.75	0.142857	0.333333	0	0.5
			0.0434783	0	0.384615	0.666667	0.866667	0.565217	0.478261	0	-0.538462	0.6	0.764706	-0.5	0	0	0.368421	-0.888889	0.75	-0.6	0.6	0	0.5	0	0.923077	-0.142857	0.741935	0.714286	0.9375	0.777778	0.4	0.777778	0	-0.5	0.25	-0.714286	-0.5	0	0.230769	0.6	0.333333	0	-0.333333	-0.75	0.75	0.142857	0.333333	0	0.5
			0.0434783	0	0.384615	0.666667	0.866667	0.565217	0.478261	0	-0.538462	0.6	0.764706	-0.5	0	0	0.368421	-0.888889	0.75	-0.6	0.6	0	0.5	0	0.923077	-0.142857	0.741935	0.714286	0.9375	0.777778	0.4	0.777778	0	-0.5	0.25	-0.714286	-0.5	0	0.230769	0.6	0.333333	0	-0.333333	-0.75	0.75	0.142857	0.333333	0	0.5
			0.0434783	0	0.384615	0.666667	0.866667	0.565217	0.478261	0	-0.538462	0.6	0.764706	-0.5	0	0	0.368421	-0.888889	0.75	-0.6	0.6	0	0.5	0	0.923077	-0.142857	0.741935	0.714286	0.9375	0.777778	0.4	0.777778	0	-0.5	0.25	-0.714286	-0.5	0	0.230769	0.6	0.333333	0	-0.333333	-0.75	0.75	0.142857	0.333333	0	0.5
			0.0434783	0	0.384615	0.666667	0.866667	0.565217	0.478261	0	-0.538462	0.6	0.764706	-0.5	0	0	0.368421	-0.888889	0.75	-0.6	0.6	0	0.5	0	0.923077	-0.142857	0.741935	0.714286	0.9375	0.777778	0.4	0.777778	0	-0.5	0.25	-0.714286	-0.5	0	0.230769	0.6	0.333333	0	-0.333333	-0.75	0.75	0.142857	0.333333	0	0.5
			0.0434783	0	0.384615	0.666667	0.866667	0.565217	0.478261	0	-0.538462	0.6	0.764706	-0.5	0	0	0.368421	-0.888889	0.75	-0.6	0.6	0	0.5	0	0.923077	-0.142857	0.741935	0.714286	0.9375	0.777778	0.4	0.777778	0	-0.5	0.25	-0.714286	-0.5	0	0.230769	0.6	0.333333	0	-0.333333	-0.75	0.75	0.142857	0.333333	0	0.5
			0.0434783	0	0.384615	0.666667	0.866667	0.333333	0.478261	0	-0.538462	0.6	0.764706	-0.5	0	0	0.368421	-0.888889	0.75	-0.6	0.6	0	0.5	0	0.923077	-0.142857	0.741935	0.714286	0.9375	0.777778	0.4	0.777778	0	-0.5	0.25	-0.333333	-0.5	0	0.230769	0.6	0.333333	0	-0.333333	-0.75	0.75	0.142857	0.333333	0	0.5
			0.0434783	0	0.384615	0.666667	0.866667	0.333333	0.478261	0	-0.538462	0.6	0.764706	-0.5	0	0	0.368421	-0.888889	0.75	-0.6	0.6	0	0.5	0	0.923077	-0.142857	0.741935	0.714286	0.9375	0.777778	0.4	0.777778	0	-0.5	0.25	-0.333333	-0.5	0	0.230769	0.6	0.333333	0	-0.333333	-0.75	0.75	0.142857	0.333333	0	0.5
			0.0434783	0	0.384615	0.666667	0.866667	0.333333	0.478261	0	-0.538462	0.6	0.764706	-0.5	0	0	0.368421	-0.888889	0.75	-0.6	0.6	0	0.5	0	0.923077	-0.142857	0.741935	0.714286	0.9375	0.777778	0.4	0.777778	0	-0.5	0.25	-0.333333	-0.5	0	0.230769	0.6	0.333333	0	-0.333333	-0.75	0.75	0.142857	0.333333	0	0.5
			0.0434783	0	0.384615	0.666667	0.866667	0.333333	0.478261	0	-0.538462	0.6	0.764706	-0.5	0	0	0.368421	-0.888889	0.75	-0.6	0.6	0	0.5	0	0.923077	-0.142857	0.741935	0.714286	0.9375	0.777778	0.4	0.777778	0	-0.5	0.25	-0.333333	-0.5	0	0.230769	0.6	0.333333	0	-0.333333	-0.75	0.75	0.142857	0.333333	0	0.5
			0.0434783	0	0.384615	0.666667	0.866667	0.333333	0.478261	0	-0.538462	0.6	0.764706	-0.5	0	0	0.368421	-0.888889	0.75	-0.6	0.6	0	0.5	0	0.923077	-0.142857	0.741935	0.714286	0.9375	0.777778	0.4	0.777778	0	-0.5	0.25	-0.333333	-0.5	0	0.230769	0.6	0.333333	0	-0.333333	-0.75	0.75	0.142857	0.333333	0	0.5
			0.0434783	0	0.384615	0.666667	0.866667	0.333333	0.478261	0	-0.538462	0.6	0.764706	-0.5	0	0	0.368421	-0.888889	0.75	-0.6	0.6	0	0.5	0	0.923077	-0.142857	0.741935	0.714286	0.9375	0.777778	0.4	0.8	0	-0.5	0.25	-0.333333	-0.5	0	0.230769	0.6	0.333333	0	-0.333333	-0.75	0.75	0.142857	0.333333	0	0.5
			0.0434783	0	0.384615	0.666667	0.866667	0.333333	0.478261	0	-0.538462	0.6	0.764706	-0.5	0	0	0.368421	-0.888889	0.75	-0.6	0.6	0	0.5	0	0.923077	-0.142857	0.741935	0.714286	0.9375	0.777778	0.4	0.8	0	-0.5	0.25	-0.333333	-0.5	0	0.230769	0.6	0.333333	0	-0.333333	-0.75	0.75	0.142857	0.333333	0	0.5
			0.0434783	0	0.384615	0.666667	0.866667	0.333333	0.478261	0	-0.25	0.6	0.764706	-0.5	0	0	0.368421	-0.888889	0.75	-0.6	0.6	0	0.5	0	0.925926	-0.142857	0.741935	0.714286	0.9375	0.777778	0.4	0.8	0	-0.5	0.25	-0.333333	-0.5	0	0.230769	0.6	0.333333	0	-0.333333	-0.75	0.75	0.142857	0.333333	0	0.5
			0.0434783	0	0.384615	0.666667	0.866667	0.333333	0.478261	0	-0.176471	0.6	0.764706	-0.5	0	0	0.368421	-0.888889	0.75	-0.6	0.6	0	0.5	0	0.925926	-0.142857	0.741935	0.714286	0.9375	0.777778	0.4	0.8	0	-0.5	0.25	-0.333333	-0.5	0	0.230769	0.6	0.333333	0	-0.333333	-0.75	0.75	0.142857	0.333333	0	0.5
			0.0434783	0	0.384615	0.666667	0.866667	0.333333	0.478261	0	-0.176471	0.6	0.764706	-0.5	0	0	0.368421	-0.888889	0.75	-0.6	0.6	0	0.5	0	0.925926	-0.142857	0.741935	0.714286	0.9375	0.777778	0.4	0.8	0	-0.5	0.25	-0.333333	-0.5	0	0.230769	0.6	0.333333	0	-0.333333	-0.75	0.75	0.142857	0.333333	0	0.5
			0.0434783	0	0.384615	0.666667	0.866667	0.333333	0.478261	0	-0.176471	0.6	0.764706	-0.5	0	0	0.368421	-0.888889	0.75	-0.6	0.6	0	0.5	0	0.925926	-0.142857	0.741935	0.714286	0.9375	0.777778	0.4	0.8	0	-0.5	0.25	-0.333333	-0.5	0	0.230769	0.6	0.333333	0	-0.333333	-0.75	0.75	0.142857	0.333333	0	0.5
			0.0434783	0	0.384615	0.666667	0.866667	0.333333	0.478261	0	-0.176471	0.6	0.764706	-0.5	0	0	0.368421	-0.888889	0.75	-0.6	0.6	0	0.5	0	0.925926	-0.142857	0.741935	0.714286	0.9375	0.777778	0.4	0.8	0	-0.5	0.25	-0.333333	-0.5	0	0.230769	0.6	0.333333	0	-0.333333	-0.75	0.75	0.142857	0.333333	0	0.5
			0.0434783	0	0.384615	0.666667	0.866667	0.333333	0.478261	0	-0.176471	0.6	0.764706	-0.5	0	0	0.368421	-0.888889	0.75	-0.6	0.6	0	0.5	0	0.925926	-0.142857	0.741935	0.714286	0.9375	0.777778	0.4	0.8	0	-0.5	0.25	-0.333333	-0.5	0	0.230769	0.6	0.333333	0	-0.333333	-0.75	0.75	0.142857	0.333333	0	0.5
			0.0434783	0	0.384615	0.666667	0.866667	0.333333	0.478261	0	-0.176471	0.6	0.764706	-0.5	0	0	0.368421	-0.888889	0.75	-0.6	0.6	0	0.5	0	0.925926	-0.142857	0.741935	0.714286	0.9375	0.777778	0.4	0.8	0	-0.5	0.25	-0.333333	-0.5	0	0.230769	0.6	0.333333	0	-0.333333	-0.75	0.75	0.142857	0.333333	0	0.5
			0.0434783	0	0.384615	0.666667	0.866667	0.333333	0.478261	0	-0.176471	0.6	0.764706	-0.5	0	0	0.368421	-0.888889	0.75	-0.6	0.6	0	0.5	0	0.925926	-0.142857	0.741935	0.714286	0.9375	0.777778	0.4	0.8	0	-0.5	0.25	-0.333333	-0.5	0	0.230769	0.6	0.333333	0	-0.333333	-0.75	0.75	0.142857	0.333333	0	0.5
			0.0434783	0	0.384615	0.666667	0.866667	0.333333	0.478261	0	-0.176471	0.6	0.764706	-0.5	0	0	0.368421	-0.888889	0.75	-0.6	0.6	0	0.5	0	0.925926	-0.142857	0.741935	0.714286	0.9375	0.777778	0.4	0.8	0	-0.5	0.25	-0.333333	-0.5	0	0.230769	0.6	0.333333	0	-0.333333	-0.75	0.75	0.142857	0.333333	0	0.5
			0.0434783	0	0.384615	0.666667	0.866667	0.333333	0.478261	0	-0.176471	0.6	0.764706	-0.5	0	0	0.368421	-0.888889	0.75	-0.6	0.6	0	0.5	0	0.925926	-0.142857	0.741935	0.714286	0.9375	0.777778	0.4	0.8	0	-0.5	0.25	-0.333333	-0.5	0	0.230769	0.6	0.333333	0	-0.333333	-0.75	0.75	0.142857	0.333333	0	0.5
			0.0434783	0	0.384615	0.666667	0.866667	0.333333	0.478261	0	-0.176471	0.6	0.764706	-0.5	0	0	0.368421	-0.888889	0.75	-0.6	0.6	0	0.5	0	0.925926	-0.142857	0.741935	0.714286	0.9375	0.777778	0.4	0.8	0	-0.5	0.25	-0.333333	-0.5	0	0.230769	0.714286	0.333333	0	-0.333333	-0.75	0.75	0.142857	0.333333	0	0.5
			0.0434783	0	0.384615	0.666667	0.866667	0.333333	0.478261	0	-0.176471	0.6	0.666667	-0.5	0	0	0.368421	-0.888889	0.75	-0.6	0.6	0	0.5	0	0.925926	-0.142857	0.741935	0.714286	0.9375	0.777778	0.4	0.8	0	-0.5	0.25	-0.333333	0.142857	0	0.230769	0.714286	0.333333	0	-0.333333	-0.75	0.75	0.142857	0.333333	0	0.5
			0.0434783	0	0.384615	0.666667	0.866667	0.333333	0.478261	0	-0.176471	0.6	0.578947	-0.5	0	0	0.368421	-0.888889	0.75	-0.6	0.6	0	0.5	0	0.925926	-0.142857	0.741935	0.714286	0.9375	0.777778	0.4	0.8	0	-0.5	0.25	-0.333333	0.25	0	0.230769	0.714286	0.333333	0	-0.666667	-0.75	0.75	0.142857	0.333333	0	0.5
			0	0	0.384615	0.666667	0.866667	0.333333	0.478261	0	-0.176471	0.6	0.578947	-0.5	0	0	0.368421	-0.888889	0.75	-0.6	0.6	0	0.5	0	0.925926	-0.142857	0.741935	0.714286	0.9375	0.777778	0.4	0.8	0	-0.5	0.25	-0.333333	0.25	0	0.230769	0.714286	0.333333	0	-0.666667	-0.75	0.75	0.142857	0.333333	0	0.5
			-0.0769231	0	0.384615	0.666667	0.866667	0.333333	0.478261	0	-0.176471	0.6	0.578947	-0.5	0	0	0.368421	-0.888889	0.75	-0.6	0.6	0	0.5	0	0.925926	-0.142857	0.741935	0.714286	0.9375	0.777778	0.4	0.8	0	-0.5	0.25	-0.333333	0.333333	0	0.230769	0.714286	0.333333	0	-0.666667	-0.75	0.75	0.142857	0.333333	0	0.5
			0.125	0	0.384615	0.666667	0.866667	0.333333	0.478261	0	-0.176471	0.6	0.578947	-0.5	0	0	0.368421	-0.888889	0.75	-0.6	0.6	0	0.5	0	0.925926	-0.142857	0.741935	0.714286	0.9375	0.777778	0.4	0.8	0	-0.5	0.25	-0.333333	0.333333	0	0.230769	0.714286	0.333333	0	-0.666667	-0.75	0.75	0.142857	0.333333	0	0.5
			0.151515	0	0.384615	0.666667	0.866667	0.333333	0.478261	0	-0.176471	0.6	0.578947	-0.5	0	0	0.368421	-0.888889	0.75	-0.6	0.6	0	0.5	0	0.925926	0	0.741935	0.714286	0.9375	0.777778	0.4	0.8	0	-0.5	0.25	-0.333333	0.333333	0	0.230769	0.714286	0.333333	0	-0.666667	-0.75	0.75	0.142857	0.333333	0	0.5
			0.151515	0	0.384615	0.666667	0.866667	0.333333	0.478261	0	-0.176471	0.6	0.578947	-0.5	0	0	0.368421	-0.888889	0.75	-0.6	0.6	0	0.5	0	0.925926	0	0.741935	0.714286	0.9375	0.777778	0.4	0.8	0	-0.5	0.25	-0.333333	0.333333	0	0.230769	0.714286	0.333333	0	-0.666667	-0.75	0.75	0.142857	0.333333	0	0.5
			0.151515	0	0.384615	0.666667	0.866667	0.333333	0.478261	0	-0.176471	0.6	0.578947	-0.5	0	0	0.368421	-0.894737	0.75	-0.6	0.6	0	0.5	0	0.925926	0	0.741935	0.714286	0.9375	0.777778	0.4	0.8	0	-0.5	0.25	-0.333333	0.333333	0	0.230769	0.714286	0.333333	0	-0.666667	-0.75	0.75	0.142857	0.333333	0	0.5
			0.151515	0	0.384615	0.666667	0.866667	0.333333	0.478261	0	-0.176471	0.6	0.578947	-0.5	0	0	0.368421	-0.913044	0.75	-0.6	0.6	0	0.5	0	0.925926	0	0.741935	0.714286	0.9375	0.777778	0.4	0.8	0	-0.5	0.25	-0.333333	0.333333	0	0.230769	0.714286	0.333333	0	-0.666667	-0.75	0.75	0.142857	0.333333	0	0.5
			0.151515	0	0.384615	0.666667	0.866667	0.333333	0.478261	0	-0.176471	0.6	0.578947	-0.5	0	0	0.368421	-0.913044	0.75	-0.6	0.6	0	0.5	0	0.925926	0	0.741935	0.714286	0.9375	0.777778	0.4	0.8	0	-0.5	0.25	-0.333333	0.333333	0	0.230769	0.714286	0.333333	0	-0.666667	-0.75	0.75	0.142857	0.333333	0	0.5
			0.151515	0	0.384615	0.666667	0.866667	0.333333	0.478261	0	-0.176471	0.6	0.578947	-0.5	0	0	0.368421	-0.913044	0.75	-0.6	0.6	0	0.5	0	0.925926	0	0.741935	0.714286	0.9375	0.777778	0.4	0.285714	0	-0.5	0.25	-0.333333	0.333333	0	0.230769	0.714286	0.333333	0	-0.666667	-0.75	0.75	0.142857	0.333333	0	0.5
			0.151515	0	0.384615	0.666667	0.866667	0.333333	0.478261	0	-0.176471	0.6	0.578947	-0.5	0	0	0.368421	-0.913044	0.75	-0.6	0.6	0	0.5	0	0.925926	0	0.741935	0.714286	0.9375	0.777778	0.4	0.0588235	0	-0.5	0.25	-0.333333	0.333333	0	0.230769	0.714286	0.333333	0	-0.666667	-0.75	0.75	0.142857	0.333333	0	0.5
			0.151515	0	0.384615	0.666667	0.866667	0.333333	0.478261	0	-0.176471	0.6	0.578947	-0.5	0	0	0.368421	-0.913044	0.75	-0.6	0.6	0	0.5	0	0.925926	0	0.741935	0.714286	0.9375	0.777778	0.4	0.0588235	0	-0.5	0.25	-0.333333	0.333333	0	0.230769	0.714286	0.333333	0	-0.666667	-0.75	0.75	0.142857	0.333333	0	0.5
			0.151515	0	0.384615	0.666667	0.866667	0.333333	0.478261	0	-0.176471	0.6	0.578947	-0.5	0	0	0.368421	-0.913044	0.75	-0.6	0.6	0	0.5	0	0.925926	0	0.741935	0.714286	0.9375	0.777778	0.4	0	0	-0.5	0.25	-0.333333	0.333333	0	0.230769	0.714286	0.333333	0	-0.666667	-0.75	0.75	0.142857	0.333333	0	0.5
			0.151515	0	0.384615	0.666667	0.866667	0.333333	0.478261	0	-0.176471	0.6	0.578947	-0.5	0	0	0.368421	-0.913044	0.75	-0.6	0.6	0	0.5	0	0.925926	0	0.741935	0.714286	0.9375	0.777778	0.4	0.0526316	0	-0.5	0.25	-0.333333	0.333333	0	0.230769	0.714286	0.333333	0	-0.666667	-0.75	0.75	0.142857	0.333333	0	0.5
			0.151515	0	0.384615	0.666667	0.866667	0.285714	0.478261	0	-0.176471	0.6	0.578947	-0.5	0	0	0.368421	-0.913044	0.75	-0.6	0.6	0	0.5	0	0.925926	0	0.741935	0.714286	0.9375	0.777778	0.4	0.0526316	0	-0.5	0.25	-0.333333	0.333333	0	0.230769	0.714286	0.333333	0	-0.666667	-0.75	0.75	0.142857	0.333333	0	0.5
			0.151515	0	0.384615	0.666667	0.866667	0.285714	0.478261	0	-0.176471	0.6	0.578947	-0.5	0	0	0.3	-0.913044	0.75	-0.6	0.6	0	0.5	0	0.925926	0	0.741935	0.714286	0.9375	0.777778	0.4	0.0526316	0	-0.5	0.25	-0.333333	0.333333	0	0.230769	0.714286	0.333333	0	-0.666667	-0.75	0.75	0.142857	0.333333	0	0.5
			0.151515	0	0.384615	0.666667	0.866667	0.285714	0.478261	0	-0.176471	0.6	0.578947	-0.5	0	0	0.3	-0.913044	0.75	-0.6	0.6	0	0.5	0	0.925926	0	0.741935	0.714286	0.9375	0.777778	0.4	0.0526316	0	-0.5	0.25	-0.333333	0.333333	0	0.230769	0.333333	0.333333	0	-0.666667	-0.75	0.75	0.142857	0.333333	0	0.5
			0.151515	0	0.384615	0.666667	0.866667	0.285714	0.478261	0	-0.176471	0.6	0.578947	-0.5	0	0	0.3	-0.913044	0.75	-0.6	0.6	0	0.5	0	0.925926	0	0.741935	0.714286	0.9375	0.777778	0.4	0.0526316	0	-0.5	0.25	-0.333333	0.333333	0	0.230769	0.333333	0.333333	0	-0.666667	-0.75	0.75	0.142857	0.333333	0	0.5
			0.151515	0	0.384615	0.666667	0.866667	0.285714	0.478261	0	-0.176471	0.6	0.578947	-0.5	0	0	0.3	-0.913044	0.75	-0.6	0.6	0	0.5	0	0.925926	0	0.741935	0.714286	0.9375	0.777778	0.4	0.0526316	0	-0.5	0.25	-0.333333	0.333333	0	0.230769	0.333333	0.333333	0	-0.666667	-0.75	0.75	0.142857	0.333333	0	0.5
			0.151515	0	0.384615	0.666667	0.866667	0.285714	0.478261	0	-0.176471	0.6	0.578947	-0.5	0	0	0.3	-0.913044	0.75	-0.6	0.6	0	0.5	0	0.925926	0	0.741935	0.714286	0.9375	0.777778	0.4	0.0526316	0	-0.5	0.25	-0.333333	0.333333	0	0.230769	0.333333	0.333333	0	-0.666667	-0.75	0.75	0.142857	0.333333	0	0.5
			0.151515	0	0.384615	0.666667	0.866667	0.285714	0.478261	0	-0.176471	0.6	0.578947	-0.5	0	0	0.3	-0.913044	0.75	-0.6	0.6	0	0.5	0	0.925926	0	0.741935	0.714286	0.9375	0.777778	0.4	0.0526316	0	-0.5	-0.230769	-0.333333	0.333333	0	0.230769	0.333333	0.333333	0	-0.666667	-0.75	0.75	0.142857	0.333333	0	0.5
			0.151515	0	0.384615	0.666667	0.866667	0.285714	0.478261	0	-0.176471	0.6	0.578947	-0.5	0	0	0.3	-0.913044	0.75	-0.6	0.6	0	0.5	0	0.925926	0	0.741935	0.714286	0.9375	0.777778	0.4	0.0526316	0	-0.5	-0.285714	-0.333333	0.333333	0	0.230769	0.333333	0.333333	0	-0.666667	-0.75	0.75	0.142857	0.333333	0	0.5
			0.151515	0	0.384615	0.666667	0.866667	0.285714	0.478261	0	-0.176471	0.6	0.578947	-0.5	0	0	0.3	-0.913044	0.75	-0.6	0.6	0	0.5	0	0.925926	0	0.741935	0.714286	0.9375	0.777778	0.4	0.0526316	0	-0.5	-0.285714	-0.333333	0.333333	0	0.230769	0.333333	0.333333	0	-0.666667	-0.75	0.75	0.142857	0.333333	0	0.5
			0.151515	0	0.384615	0.666667	0.866667	0.285714	0.478261	-0.5	-0.176471	0.6	0.578947	-0.5	0	0	0.3	-0.913044	0.75	-0.6	0.6	0	0.5	0	0.925926	0	0.741935	0.714286	0.9375	0.777778	0.4	0.0526316	0	-0.5	-0.285714	-0.333333	0.333333	0.5	0.230769	0.333333	0.333333	0	-0.666667	-0.75	0.75	0.142857	0.333333	0	0.5
			0.151515	0	0.384615	0.666667	0.866667	0.285714	0.478261	-0.5	-0.176471	0.6	0.578947	-0.5	0	0	0.3	-0.913044	0.75	-0.6	0.6	0	0.5	0	0.925926	0	0.741935	0.714286	0.9375	0.777778	0.4	0.0526316	0	-0.5	-0.285714	-0.333333	0.333333	0.666667	0.230769	0.333333	0.333333	0	-0.666667	-0.818182	0.764706	0.142857	0.333333	0	0.5
			0.151515	0	0.384615	0.666667	0.866667	0.285714	0.478261	-0.5	-0.176471	0.6	0.578947	-0.5	0	0	0.3	-0.913044	0.75	-0.6	0.6	0	0.5	0	0.928571	0	0.741935	0.714286	0.9375	0.777778	0.4	0.0526316	0	-0.5	-0.285714	-0.333333	0.333333	0.666667	0.230769	0.333333	0.333333	0	-0.666667	-0.857143	0.764706	0.142857	0.333333	0	0.5
			0.151515	0	0.384615	0.666667	0.866667	0.285714	0.478261	-0.5	-0.176471	0.6	0.578947	-0.5	0	0	0.3	-0.913044	0.75	-0.6	0.6	0	0.5	0	0.928571	0	0.741935	0.714286	0.9375	0.777778	0.4	0.0526316	0	-0.5	-0.285714	-0.333333	0.333333	0.666667	0.230769	0.333333	0.333333	0	-0.666667	-0.857143	0.764706	0.142857	0.333333	0	0.5
			0.151515	0	0.384615	0.666667	0.866667	0.285714	0.478261	-0.5	-0.176471	0.6	0.578947	-0.5	0	0	0.3	-0.913044	0.75	-0.6	0.6	0	0.5	0	0.928571	0	0.741935	0.714286	0.9375	0.777778	0.4	0.0526316	0	-0.5	-0.285714	-0.333333	0.333333	0.666667	0.230769	0.2	0.333333	0	-0.666667	-0.857143	0.764706	0.142857	0.333333	0	0.5
			0.151515	0	0.384615	0.666667	0.866667	0.285714	0.478261	-0.5	0	0.6	0.578947	-0.5	0	0	0.3	-0.913044	0.75	-0.6	0.6	0	0.5	0	0.928571	0	0.741935	0.714286	0.9375	0.777778	0.4	0.0526316	0	-0.5	-0.285714	-0.333333	0.333333	0.666667	0.230769	0.2	0.333333	0	-0.666667	-0.857143	0.764706	0.142857	0.333333	0	0.5
			0.151515	0	0.384615	0.666667	0.866667	0.285714	0.478261	-0.5	0.0476191	0.6	0.578947	-0.5	0	0	0.3	-0.913044	0.75	-0.6	0.6	0	0.5	0	0.928571	0	0.741935	0.714286	0.9375	0.777778	0.4	0.0526316	0	-0.5	-0.285714	-0.333333	0.333333	0.666667	0.230769	0.2	0.333333	0	-0.666667	-0.857143	0.764706	0.142857	0.333333	0	0.5
			0.151515	0	0.384615	0.666667	0.866667	0.285714	0.478261	-0.5	0.0476191	0.6	0.578947	-0.5	0	0	0.3	-0.913044	0.75	-0.6	0.6	0	0.5	0	0.928571	0	0.741935	0.714286	0.9375	0.777778	0.4	0.0526316	0	-0.5	-0.285714	-0.333333	0.333333	0.666667	0.230769	0.2	0.333333	0	-0.666667	-0.857143	0.764706	0.142857	0.333333	0	0.5
			0.151515	0	0.384615	0.666667	0.866667	0.285714	0.478261	-0.5	0.0476191	0.6	0.578947	-0.5	0	0	0.3	-0.913044	0.75	-0.6	0.6	0	0.5	0	0.928571	0	0.741935	0.714286	0.9375	0.777778	0.4	0.0526316	0	-0.5	-0.285714	-0.333333	0.333333	0.666667	0.230769	0.2	0.333333	0	-0.666667	-0.857143	0.764706	0.142857	0.333333	0	0.5
			0.151515	0	0.384615	0.666667	0.866667	0.285714	0.478261	-0.5	0.0476191	0.6	0.578947	-0.5	0	0	0.3	-0.913044	0.75	-0.6	0.6	0	0.5	0	0.928571	0	0.741935	0.714286	0.9375	0.777778	0.4	0.0526316	0	-0.5	-0.285714	-0.333333	0.333333	0.666667	0.230769	0.2	0.333333	0	-0.666667	-0.857143	0.764706	0.142857	0.333333	0	0.5
			0.151515	0	0.384615	0.666667	0.866667	0.285714	0.478261	-0.5	0.0476191	0.6	0.578947	-0.5	0	0	0.3	-0.913044	0.75	-0.6	0.6	0	0.5	0	0.928571	0	0.741935	0.714286	0.9375	0.777778	0.4	0.0526316	0	-0.5	-0.285714	-0.333333	0.333333	0.666667	0.230769	0.2	0.333333	0	-0.666667	-0.857143	0.764706	0.142857	0.333333	0	0.5
			0.151515	0	0.384615	0.666667	0.866667	0.285714	0.478261	-0.5	0.0476191	0.6	0.578947	-0.5	0	0	0.3	-0.913044	0.75	-0.6	0.6	0	0.5	0	0.928571	0	0.741935	0.714286	0.9375	0.777778	0.4	0.0526316	0	-0.5	-0.285714	-0.333333	0.333333	0.666667	0.230769	0.2	0.333333	0	-0.666667	-0.857143	0.764706	0.142857	0.333333	0	0.5
			0.151515	0	0.384615	0.666667	0.866667	0.285714	0.478261	-0.5	0.0476191	0.6	0.578947	-0.5	0	0	0.3	-0.913044	0.75	-0.6	0.6	0	0.5	0	0.928571	0	0.741935	0.714286	0.9375	0.777778	0.4	0.0526316	0	-0.5	-0.285714	-0.5	0.333333	0.666667	0.230769	0.2	0.333333	0	-0.666667	-0.857143	0.764706	0.142857	0.333333	0	0.5
			0.151515	0	0.384615	0.666667	0.866667	0.285714	0.478261	-0.5	0.0476191	0.6	0.578947	-0.5	0	0	0.3	-0.913044	0.75	-0.6	0.6	0	0.5	0	0.928571	0	0.741935	0.714286	0.9375	0.777778	0.4	0.0526316	0	-0.5	-0.285714	-0.5	0.333333	0.666667	0.230769	0.2	0.333333	0	-0.666667	-0.857143	0.764706	0.142857	0.333333	0	0.5
			0.151515	0	0.384615	0.666667	0.866667	0.285714	0.478261	-0.5	0.0476191	0.6	0.578947	-0.5	0	0	0.3	-0.913044	0.75	-0.6	0.6	0	0.5	0	0.928571	0	0.741935	0.714286	0.9375	0.777778	0.4	0.0526316	0	-0.5	-0.285714	-0.5	0.333333	0.666667	0.230769	0.2	0.333333	0	-0.666667	-0.857143	0.764706	0.142857	0.333333	0	0.5
			0.151515	0	0.384615	0.666667	0.866667	0.285714	0.478261	-0.5	0.0476191	0.6	0.578947	-0.5	0	0	0.3	-0.913044	0.75	-0.6	0.6	0	0.5	0	0.928571	0	0.741935	0.714286	0.9375	0.777778	0.4	0.0526316	0	-0.5	-0.285714	-0.5	0.333333	0.666667	0.230769	0.2	0.333333	0	-0.666667	-0.857143	0.764706	0.142857	0.333333	0	0.5
			0.151515	0	0.384615	0.666667	0.866667	0.285714	0.478261	-0.5	0.0476191	0.6	0.578947	-0.5	0	0	0.3	-0.913044	0.75	-0.6	0.6	0	0.5	0	0.928571	0	0.741935	0.714286	0.9375	0.6	0.4	0.0526316	0	-0.5	-0.285714	-0.5	0.333333	0.666667	0.230769	0.2	0.333333	0	-0.666667	-0.857143	0.764706	0.142857	0.333333	0	0.5
			0.151515	0	0.384615	0.666667	0.866667	0.285714	0.478261	-0.5	0.0476191	0.6	0.578947	-0.5	0	0	0.3	-0.913044	0.75	-0.6	0.6	0	0.5	0	0.928571	0	0.741935	0.714286	0.9375	0.454545	0.4	0.0526316	0	-0.5	-0.285714	-0.5	0.333333	0.666667	0.230769	0.2	0.333333	0	-0.666667	-0.857143	0.764706	0.142857	0.333333	0	0.5
			0.151515	0	0.384615	0.666667	0.866667	0.285714	0.478261	-0.5	0.0476191	0.6	0.578947	-0.5	0	0	0.3	-0.913044	0.75	-0.6	0.6	0	0.5	0	0.928571	0	0.741935	0.714286	0.9375	0.454545	0.4	0.0526316	0	-0.5	-0.285714	-0.5	0.333333	0.666667	0.230769	0.2	0.333333	0	-0.666667	-0.857143	0.764706	0.142857	0.333333	0	0.5
			0.151515	0	0.384615	0.666667	0.866667	0.285714	0.478261	-0.5	0.0476191	0.6	0.578947	-0.5	0	0	0.3	-0.913044	0.75	-0.6	0.6	0	0.5	0	0.928571	0	0.741935	0.714286	0.9375	0.454545	0.4	0.0526316	0	-0.5	-0.285714	-0.5	0.333333	0.666667	0.230769	0.2	0.333333	0	-0.666667	-0.857143	0.764706	0.142857	0.333333	0	0.5
			0.151515	0	0.384615	0.666667	0.866667	0.285714	0.478261	-0.5	0.0476191	0.6	0.578947	-0.5	0	0	0.3	-0.913044	0.75	-0.6	0.6	0	0.5	0	0.928571	0	0.741935	0.714286	0.9375	0.333333	0.4	0.0526316	0	-0.5	-0.285714	-0.5	0.333333	0.666667	0.230769	0.2	0.333333	0	-0.666667	-0.857143	0.764706	0.142857	0.333333	0	0.5
			0.151515	0	0.384615	0.666667	0.866667	0.285714	0.478261	-0.5	0.0476191	0.6	0.578947	-0.5	0	0	0.3	-0.913044	0.75	-0.6	0.6	0	0.5	0	0.928571	0	0.741935	0.714286	0.9375	0.333333	0.4	0.0526316	0	-0.5	-0.285714	-0.5	0.333333	0.666667	0.230769	0.2	0.333333	0	-0.666667	-0.857143	0.764706	0.142857	0.333333	0	0.5
			0.151515	0	0.384615	0.666667	0.866667	0.285714	0.478261	-0.5	0.0476191	0.6	0.578947	-0.5	0	0	0.3	-0.913044	0.75	-0.6	0.6	0	0.5	0	0.928571	0	0.741935	0.714286	0.9375	0.230769	0.4	0.0526316	0	-0.5	-0.285714	-0.5	0.333333	0.666667	0.230769	0.2	0.333333	0	-0.666667	-0.857143	0.764706	0.142857	0.333333	0	0.5
			0.151515	0	0.384615	0.666667	0.866667	0.285714	0.478261	-0.5	0.0476191	0.6	0.578947	-0.5	0	0	0.3	-0.913044	0.75	-0.6	0.6	0	0.5	0	0.928571	0	0.741935	0.714286	0.9375	0.230769	0.4	0.0526316	0	-0.5	-0.285714	-0.5	0.333333	0.666667	0.230769	0.2	0.333333	0	-0.666667	-0.857143	0.764706	0.142857	0.333333	0	0.5
			0.151515	0	0.384615	0.666667	0.866667	0.285714	0.478261	-0.5	0.0476191	0.6	0.578947	-0.5	0	0	0.3	-0.913044	0.75	-0.6	0.6	0	0.5	0	0.928571	0	0.741935	0.714286	0.9375	0.230769	0.4	0.0526316	0	-0.5	-0.285714	-0.5	0.333333	0.666667	0.230769	0.2	0.333333	0	-0.666667	-0.857143	0.764706	0.142857	0.333333	0	0.5
			0.151515	0	0.384615	0.666667	0.866667	0.285714	0.478261	-0.5	0.0476191	0.6	0.578947	-0.5	0	0	0.3	-0.913044	0.75	-0.6	0.6	0	0.5	0	0.928571	0	0.741935	0.714286	0.9375	0.230769	0.4	0.0526316	0	-0.5	-0.285714	-0.5	0.333333	0.666667	0.230769	0.2	0.333333	0	-0.666667	-0.857143	0.764706	0.142857	0.333333	0	0.5
			0.151515	0	0.384615	0.666667	0.866667	0.285714	0.478261	-0.5	0.0476191	0.6	0.578947	-0.5	0	0	0.3	-0.913044	0.75	-0.6	0.6	0	0.5	0	0.928571	0	0.741935	0.714286	0.9375	0.230769	0.4	0.0526316	0	-0.5	-0.285714	-0.5	0.333333	0.666667	0.230769	0.2	0.333333	0	-0.666667	-0.857143	0.764706	0.142857	0.333333	0	0.5
			0.151515	0	0.384615	0.666667	0.866667	0.285714	0.478261	-0.5	0.0476191	0.6	0.578947	-0.5	0	0	0.3	-0.913044	0.75	-0.6	0.6	0	0.5	0	0.928571	0	0.741935	0.714286	0.9375	0.230769	0.4	0.0526316	0	-0.5	-0.285714	-0.5	0.333333	0.666667	0.230769	0.2	0.333333	0	-0.666667	-0.857143	0.764706	0.142857	0.333333	0	0.5
			0.151515	0	0.384615	0.666667	0.866667	0.285714	0.478261	-0.5	0.0476191	0.6	0.578947	-0.5	0	0	0.3	-0.913044	0.75	-0.6	0.6	0	0.5	0	0.928571	0	0.741935	0.714286	0.9375	0.230769	0.4	0.0526316	0	-0.5	-0.333333	-0.5	0.333333	0.666667	0.230769	0.2	0.333333	0.0666667	-0.666667	-0.857143	0.764706	0.142857	0.333333	0	0.5
			0.151515	0	0.384615	0.666667	0.866667	0.125	0.478261	-0.5	0.0476191	0.6	0.578947	-0.5	0	0	0.3	-0.913044	0.75	-0.6	0.6	0	0.5	0	0.931034	0	0.741935	0.714286	0.9375	0.230769	0.4	0.0526316	0	-0.5	-0.333333	-0.5	0.333333	0.666667	0.230769	0.2	0.333333	0.0666667	-0.666667	-0.857143	0.764706	0.142857	0.333333	0	0.5
			0.151515	0	0.384615	0.666667	0.866667	0.125	0.478261	-0.5	0.0476191	0.6	0.578947	-0.5	0	0	0.3	-0.913044	0.75	-0.6	0.6	0	0.5	0	0.931034	0	0.741935	0.714286	0.9375	0.230769	0.4	0.0526316	0	-0.5	-0.333333	-0.5	0.333333	0.666667	0.230769	0.2	0.333333	0.0666667	-0.666667	-0.857143	0.764706	0.142857	0.333333	0	0.5
			0.151515	0	0.384615	0.666667	0.866667	0.125	0.478261	-0.5	0.0476191	0.6	0.578947	-0.5	0	0	0.3	-0.913044	0.75	-0.6	0.6	0	0.5	0	0.931034	0	0.741935	0.714286	0.9375	0.230769	0.4	0.0526316	0	-0.5	-0.333333	-0.5	0.333333	0.714286	0.230769	0.2	0.333333	0.0666667	-0.666667	-0.857143	0.764706	0.142857	0.333333	0	0.5
			0.151515	0	0.384615	0.666667	0.866667	0.125	0.478261	-0.5	0.0476191	0.6	0.578947	-0.5	0	0	0.3	-0.913044	0.75	-0.6	0.6	0	0.5	0	0.931034	0	0.741935	0.714286	0.9375	0.230769	0.4	0.0526316	0	-0.5	-0.333333	-0.5	0.333333	0.5	0.230769	0.2	0.333333	0.0666667	-0.666667	-0.857143	0.764706	0.142857	0.333333	0	0.5
			0.151515	0	0.384615	0.666667	0.866667	0.125	0.478261	-0.5	0.0476191	0.6	0.578947	-0.5	0	0	0.3	-0.913044	0.75	-0.6	0.6	0	0.5	0	0.931034	0	0.741935	0.714286	0.9375	0.230769	0.4	0.0526316	0	-0.5	-0.333333	-0.5	0.333333	0.5	0.230769	0.2	0.333333	0.0666667	-0.666667	-0.857143	0.764706	0.142857	0.333333	0	0.5
			0.151515	0	0.384615	0.666667	0.866667	0.125	0.478261	-0.5	0.0476191	0.6	0.578947	-0.5	0	0	0.3	-0.913044	0.75	-0.6	0.6	0	0.5	0	0.931034	0	0.741935	0.714286	0.9375	0.230769	0.333333	0.0526316	0	-0.5	-0.333333	-0.5	0.333333	0.5	0.230769	0.2	0.333333	0.0666667	-0.666667	-0.857143	0.764706	0.142857	0.333333	0	0.5
			0.151515	0	0.384615	0.666667	0.866667	0.125	0.478261	-0.5	0.0476191	0.6	0.578947	-0.5	0	0	0.3	-0.913044	0.75	-0.6	0.6	0	0.5	0	0.931034	0	0.741935	0.714286	0.9375	0.230769	0.333333	0.0526316	0	-0.5	-0.333333	-0.5	0.333333	0.5	0.230769	0.2	0.333333	0.0666667	-0.666667	-0.857143	0.764706	0.142857	0.333333	0	0.5
			0.151515	0	0.384615	0.666667	0.866667	0.125	0.478261	-0.5	0.0476191	0.6	0.578947	-0.5	0	0	0.3	-0.913044	0.75	-0.6	0.6	0	0.5	0	0.931034	0	0.741935	0.714286	0.9375	0.230769	0.333333	0.0526316	0	-0.5	-0.333333	-0.5	0.333333	0.5	0.230769	0.2	0.333333	0.0666667	-0.666667	-0.857143	0.764706	0.142857	0.333333	0	0.5
			0.151515	0	0.384615	0.666667	0.866667	0.125	0.478261	-0.5	0.0476191	0.6	0.578947	-0.5	0	0	0.3	-0.913044	0.75	-0.6	0.6	0	0.5	0	0.931034	0	0.741935	0.714286	0.9375	0.230769	0.333333	0.1	0	-0.5	-0.333333	-0.5	0.333333	0.5	0.230769	0.2	0.333333	0.0666667	-0.666667	-0.857143	0.764706	0	0.333333	0	0.5
			0.151515	0	0.384615	0.666667	0.866667	0.125	0.478261	-0.5	0.0476191	0.6	0.578947	-0.5	0	0	0.3	-0.913044	0.75	-0.6	0.6	0	0.5	0	0.931034	0	0.741935	0.714286	0.9375	0.230769	0.333333	0.1	0	-0.5	-0.333333	-0.5	0.333333	0.5	0.230769	0.2	0.333333	0.0666667	-0.666667	-0.857143	0.764706	0	0.333333	0	0.5
			0.151515	0	0.384615	0.666667	0.866667	0.125	0.478261	-0.5	0.0476191	0.6	0.578947	-0.5	0	0	0.3	-0.913044	0.75	-0.6	0.6	0	0.5	0	0.931034	0	0.741935	0.714286	0.9375	0.230769	0.333333	0.1	0	-0.5	-0.333333	-0.5	0.333333	0.5	0.230769	0.2	0.333333	0.0666667	-0.666667	-0.857143	0.764706	0	0.333333	0	0.5
			0.151515	0	0.384615	0.666667	0.866667	0.125	0.478261	-0.5	0.0476191	0.6	0.578947	-0.5	0	0	0.3	-0.913044	0.75	-0.6	0.6	0	0.5	0	0.931034	0	0.741935	0.714286	0.9375	0.230769	0.333333	0.1	0	-0.5	-0.333333	-0.5	0.333333	0.5	0.230769	0.2	0.333333	0.0666667	-0.666667	-0.857143	0.764706	0	0.333333	0	0.5
			0.151515	0	0.384615	0.666667	0.866667	0.125	0.478261	-0.5	0.0476191	0.6	0.578947	-0.5	0	0	0.3	-0.913044	0.75	-0.6	0.6	0	0.5	0	0.931034	0	0.741935	0.714286	0.9375	0.230769	0.333333	0.1	0	-0.5	-0.333333	-0.5	0.333333	0.5	0.230769	0.2	0.333333	0.0666667	-0.666667	-0.857143	0.777778	0	0.333333	0	0.5
			0.151515	0	0.384615	0.666667	0.866667	0.125	0.478261	-0.5	0.0476191	0.6	0.578947	-0.5	0	0	0.3	-0.913044	0.75	-0.6	0.6	0	0.5	0	0.931034	0	0.741935	0.714286	0.9375	0.230769	0.333333	0.1	0	-0.5	-0.411765	-0.5	0.333333	0.5	0.230769	0.2	0.333333	0.0666667	-0.666667	-0.857143	0.789474	0	0.333333	0	0.5
			0.151515	0	0.384615	0.666667	0.866667	0.125	0.478261	-0.5	0.0476191	0.6	0.578947	-0.5	0	0	0.3	-0.913044	0.75	-0.6	0.6	0	0.5	0	0.931034	0	0.741935	0.714286	0.9375	0.230769	0.333333	0.1	0	-0.5	-0.411765	-0.5	0.333333	0.5	0.230769	0.2	0.333333	0.0666667	-0.666667	-0.857143	0.789474	0	0.333333	0	0.5
			0.151515	0	0.384615	0.666667	0.866667	0.125	0.478261	-0.5	0.0476191	0.6	0.578947	-0.5	0	0	0.3	-0.913044	0.75	-0.6	0.6	0	0.5	0	0.931034	0	0.741935	0.714286	0.9375	0.230769	0.333333	0.1	0	-0.5	-0.411765	-0.5	0.333333	0.5	0.230769	0.2	0.333333	0.0666667	-0.666667	-0.857143	0.789474	0	0.333333	0	0.5
			0.151515	0	0.384615	0.666667	0.866667	0.125	0.478261	-0.5	0.0476191	0.6	0.578947	-0.5	0	0	0.3	-0.913044	0.75	-0.6	0.6	0	0.5	0	0.931034	0	0.741935	0.714286	0.9375	0.230769	0.333333	0.1	0	-0.5	-0.411765	-0.5	0.333333	0.5	0.230769	0.0909091	0.333333	0.0666667	-0.666667	-0.857143	0.789474	0	0.333333	0	0.5
			0.151515	0	0.384615	0.666667	0.866667	0.125	0.478261	-0.5	0.0476191	0.6	0.578947	-0.5	0	0	0.3	-0.913044	0.75	-0.6	0.6	0	0.5	0	0.931034	0	0.741935	0.714286	0.9375	0.230769	0.333333	0.1	0	-0.5	-0.411765	-0.5	0.333333	0.5	0.230769	-0.2	0.333333	0.0666667	-0.666667	-0.857143	0.789474	0	0.333333	0	0.5
			0.151515	0	0.384615	0.666667	0.866667	0.125	0.478261	-0.5	0.0476191	0.6	0.578947	-0.5	0	0	0.3	-0.913044	0.75	-0.6	0.6	0	0.5	0	0.931034	0	0.741935	0.714286	0.9375	0.230769	0.333333	0.1	0	-0.5	-0.411765	-0.5	0.333333	0.5	0.230769	-0.2	0.333333	0.0666667	-0.666667	-0.857143	0.789474	0	0.333333	0	0.5
			0.263158	0	0.384615	0.666667	0.866667	0.125	0.478261	-0.5	0.0476191	0.6	0.578947	-0.5	0	0	0.3	-0.913044	0.75	-0.6	0.6	0	0.5	0	0.931034	0	0.741935	0.714286	0.9375	0.230769	0.333333	0.1	0	-0.5	-0.411765	-0.5	0.333333	0.5	0.230769	-0.2	0.333333	0.0666667	-0.666667	-0.857143	0.789474	0	0.333333	0	0.5
			0.3	0	0.384615	0.666667	0.866667	0.125	0.478261	-0.5	0.0476191	0.6	0.578947	-0.5	0	0	0.3	-0.913044	0.75	-0.6	0.6	0	0.5	0	0.931034	0	0.741935	0.714286	0.9375	0.230769	0.333333	0.1	0	-0.5	-0.411765	-0.5	0.333333	0.5	0.230769	-0.2	0.333333	0.0666667	-0.666667	-0.857143	0.789474	0	0.333333	0.333333	0.5
			0.363636	0	0.384615	0.666667	0.866667	0.125	0.478261	-0.5	0.0476191	0.6	0.578947	-0.5	0	0	0.3	-0.913044	0.75	-0.6	0.6	0	0.5	0	0.931034	0	0.741935	0.714286	0.9375	0.230769	0.333333	0.1	0	-0.5	-0.411765	-0.5	0.333333	0.5	0.230769	-0.2	0.333333	0.0666667	-0.666667	-0.857143	0.789474	0	0.333333	0.333333	0.5
			0.363636	0	0.384615	0.666667	0.866667	0.125	0.478261	-0.5	0.0476191	0.6	0.578947	-0.5	0	0	0.3	-0.913044	0.75	-0.6	0.6	0	0.5	0	0.931034	0	0.741935	0.714286	0.9375	0.230769	0.333333	0.1	0	-0.5	-0.411765	-0.5	0.333333	0.5	0.230769	-0.2	0.333333	0.0666667	-0.666667	-0.857143	0.789474	0	0.333333	0.333333	0.5
			0.363636	0	0.384615	0.666667	0.866667	0.125	0.478261	-0.5	0.0476191	0.6	0.578947	-0.5	0	0	0.3	-0.913044	0.75	-0.6	0.6	0	0.5	0	0.931034	0	0.741935	0.714286	0.9375	0.230769	0.333333	0.1	0	-0.5	-0.411765	-0.5	0.333333	0.5	0.230769	-0.2	0.333333	0.0666667	-0.666667	-0.857143	0.789474	0	0.333333	0.333333	0.5
			0.363636	0	0.384615	0.666667	0.866667	0.125	0.478261	-0.5	0.0476191	0.6	0.578947	-0.5	0	0	0.3	-0.913044	0.75	-0.6	0.6	0	0.5	0	0.931034	0	0.741935	0.714286	0.9375	0.230769	0.333333	0.1	0	-0.5	-0.411765	-0.5	0.333333	0.5	0.230769	-0.2	0.333333	0.0666667	-0.666667	-0.857143	0.789474	0	0.333333	0.333333	0.5
			0.404255	0	0.384615	0.666667	0.866667	0.125	0.478261	-0.5	0.0476191	0.6	0.578947	-0.5	0	0	0.3	-0.913044	0.75	-0.6	0.6	0	0.5	0	0.931034	0	0.741935	0.714286	0.9375	0.230769	0.333333	0.1	0	-0.5	-0.411765	-0.5	0.333333	0.5	0.230769	-0.2	0.333333	0.0666667	-0.666667	-0.857143	0.789474	0	0.333333	0.333333	0.5
			0.44	0	0.384615	0.666667	0.866667	0.125	0.478261	-0.5	0.0476191	0.6	0.578947	-0.5	0	0	0.3	-0.913044	0.75	-0.6	0.6	0	0.5	0	0.931034	0	0.741935	0.714286	0.9375	0.230769	0.333333	0.1	0	-0.5	-0.411765	-0.5	0.333333	0.5	0.230769	-0.2	0.333333	0.0666667	-0.666667	-0.857143	0.789474	0	0.333333	0.333333	0.5
			0.44	0	0.384615	0.666667	0.866667	0.125	0.478261	-0.5	0.0476191	0.6	0.578947	-0.5	0	0	0.3	-0.913044	0.75	-0.6	0.6	0	0.5	0	0.931034	0	0.741935	0.714286	0.9375	0.230769	0.333333	0.1	0	-0.5	-0.411765	-0.5	0.333333	0.5	0.230769	-0.2	0.333333	0.0666667	-0.666667	-0.857143	0.789474	0	0.333333	0.333333	0.5
			0.44	0	0.384615	0.666667	0.866667	0.125	0.478261	-0.5	0.0476191	0.6	0.578947	-0.5	0	0	0.3	-0.913044	0.75	-0.6	0.6	0	0.5	0	0.931034	0	0.741935	0.714286	0.9375	0.230769	0.333333	0.1	0	-0.5	-0.411765	-0.5	0.333333	0.5	0.230769	-0.2	0.333333	0.0666667	-0.666667	-0.857143	0.789474	0	0.333333	0.333333	0.5
			0.44	0	0.384615	0.666667	0.866667	0.125	0.478261	-0.5	0.0476191	0.6	0.578947	-0.5	0	0	0.3	-0.913044	0.75	-0.6	0.6	0	0.5	0	0.931034	0	0.741935	0.714286	0.9375	0.230769	0.333333	0.1	0	-0.5	-0.411765	-0.5	0.333333	0.5	0.230769	-0.2	0.333333	0.0666667	-0.666667	-0.857143	0.789474	0	0.333333	0.333333	0.5
			0.44	0	0.384615	0.666667	0.866667	0.125	0.478261	-0.5	0.0476191	0.6	0.578947	-0.5	0	0	0.3	-0.913044	0.75	-0.6	0.6	0	0.5	0	0.931034	0	0.741935	0.714286	0.9375	0.230769	0.333333	0.1	0	-0.5	-0.411765	-0.5	0.333333	0.5	0.230769	-0.2	0.333333	0.0666667	-0.666667	-0.857143	0.789474	0	0.333333	0.333333	0.5
			0.44	0	0.384615	0.666667	0.866667	0.125	0.478261	-0.5	0.0476191	0.6	0.578947	-0.5	0	0	0.3	-0.913044	0.75	-0.6	0.6	0	0.5	0	0.931034	0	0.741935	0.714286	0.9375	0.230769	0.333333	0.1	0	-0.5	-0.411765	-0.5	0.333333	0.5	0.230769	-0.2	0.333333	0.0666667	-0.666667	-0.857143	0.789474	0	0.333333	0.333333	0.5
			0.44	0	0.384615	0.666667	0.866667	0.125	0.478261	-0.5	0.0476191	0.6	0.578947	-0.5	0	0	0.3	-0.913044	0.75	-0.6	0.6	0	0.5	0	0.931034	0	0.741935	0.714286	0.9375	0.230769	0.333333	0.1	0	-0.5	-0.411765	-0.5	0.333333	0.5	0.230769	-0.2	0.333333	0.0666667	-0.666667	-0.857143	0.789474	0	0.333333	0.333333	0.5
			0.44	0	0.384615	0.666667	0.866667	0.125	0.478261	-0.5	0.0476191	0.6	0.578947	-0.5	0	0	0.3	-0.913044	0.75	-0.6	0.6	0	0.5	0	0.933333	0	0.741935	0.714286	0.9375	0.230769	0.333333	0.1	0	-0.5	-0.411765	-0.5	0.333333	0.6	0.230769	-0.2	0.333333	0.0666667	-0.666667	-0.857143	0.789474	0	0.333333	0.333333	0.5
			0.44	0	0.384615	0.666667	0.866667	0.151515	0.478261	-0.5	0.0476191	0.6	0.578947	-0.5	0	0	0.3	-0.913044	0.75	-0.6	0.6	0	0.5	0	0.933333	0	0.741935	0.714286	0.9375	0.230769	0.333333	0.1	0	-0.5	-0.411765	-0.5	0.333333	0.6	0.230769	-0.2	0.333333	0.0666667	-0.666667	-0.857143	0.789474	0	0.333333	0.333333	0.5
			0.44	0	0.384615	0.666667	0.866667	0.3	0.478261	-0.5	0.0476191	0.6	0.578947	-0.5	0	0	0.3	-0.913044	0.75	-0.6	0.6	0	0.5	0	0.933333	0	0.741935	0.714286	0.9375	0.230769	0.333333	0.1	0	-0.5	-0.411765	-0.5	0.333333	0.6	0.230769	-0.2	0.333333	0.0666667	-0.666667	-0.857143	0.789474	0	0.333333	0.333333	0.5
			0.44	0	0.384615	0.666667	0.866667	0.363636	0.478261	-0.5	0.0476191	0.6	0.578947	-0.5	0	0	0.3	-0.913044	0.75	-0.6	0.6	0	0.5	0	0.933333	0	0.741935	0.714286	0.9375	0.230769	0.333333	0.1	0	-0.5	-0.411765	-0.5	0.333333	0.6	0.230769	-0.2	0.333333	0.0666667	-0.666667	-0.857143	0.789474	0	0.333333	0.333333	0.5
			0.44	0	0.384615	0.666667	0.866667	0.363636	0.478261	-0.5	0.0476191	0.6	0.578947	-0.5	0	0	0.3	-0.913044	0.75	-0.6	0.6	0	0.5	0	0.933333	0	0.741935	0.714286	0.9375	0.230769	0.333333	0.1	0	-0.5	-0.411765	-0.5	0.333333	0.6	0.230769	-0.2	0.333333	0.0666667	-0.666667	-0.857143	0.789474	0	0.333333	0.333333	0.5
			0.44	0	0.384615	0.666667	0.866667	0.22449	0.478261	-0.5	0.0476191	0.6	0.578947	-0.5	0	0	0.3	-0.913044	0.75	-0.6	0.6	0	0.5	0	0.933333	0	0.741935	0.714286	0.9375	0.230769	0.333333	0.1	0	-0.5	-0.411765	-0.5	0.333333	0.6	0.230769	-0.2	0.333333	0.0666667	-0.666667	-0.857143	0.789474	0	0.333333	0.333333	0.5
			0.44	0	0.384615	0.666667	0.866667	0.24	0.478261	-0.5	0.0476191	0.6	0.578947	-0.5	0	0	0.3	-0.913044	0.75	-0.6	0.6	0	0.5	0	0.933333	0	0.741935	0.714286	0.9375	0.230769	0.333333	0.1	0	-0.5	-0.411765	-0.5	0.333333	0.6	0.230769	-0.2	0.333333	0.0666667	-0.666667	-0.857143	0.789474	0	0.333333	0.333333	0.5
			0.44	0	0.384615	0.666667	0.866667	0.24	0.478261	-0.5	0.0476191	0.6	0.578947	-0.5	0	0	0.3	-0.913044	0.75	-0.6	0.6	0	0.5	0	0.933333	0	0.741935	0.714286	0.9375	0.230769	0.333333	0.1	0	-0.5	-0.411765	-0.5	0.333333	0.6	0.230769	-0.2	0.333333	0.0666667	-0.666667	-0.857143	0.789474	0	0.333333	0.333333	0.5
			0.44	0	0.384615	0.666667	0.866667	0.24	0.478261	-0.5	0.0476191	0.6	0.578947	-0.5	0	0	0.3	-0.913044	0.75	-0.6	0.6	0	0.5	0	0.933333	0	0.741935	0.714286	0.9375	0.230769	0.333333	0.1	0	-0.5	-0.411765	-0.5	0.333333	0.6	0.230769	-0.2	0.333333	0.0666667	-0.666667	-0.857143	0.789474	0	0.333333	0.333333	0.5
			0.44	0	0.384615	0.666667	0.866667	0.24	0.478261	-0.5	0.0476191	0.6	0.578947	-0.5	0	0	0.3	-0.913044	0.75	-0.6	0.6	0	0.5	0	0.933333	0	0.741935	0.714286	0.9375	0.230769	0.333333	0.1	0	-0.5	-0.411765	-0.5	0.333333	0.6	0.230769	-0.2	0.333333	0.0666667	-0.666667	-0.857143	0.789474	0	0.333333	0.333333	0.5
			0.44	0	0.384615	0.7	0.866667	0.24	0.478261	-0.5	0.0476191	0.6	0.578947	-0.5	0	0	0.3	-0.913044	0.75	-0.6	0.6	0	0.5	0	0.933333	0	0.741935	0.714286	0.9375	0.230769	0.333333	0.1	0	-0.5	-0.411765	-0.5	0.333333	0.6	0.230769	-0.2	0.333333	0.0666667	-0.666667	-0.857143	0.789474	0	0.333333	0.333333	0.5
			0.44	0	0.384615	0.76	0.866667	0.24	0.478261	-0.5	0.0476191	0.6	0.578947	-0.5	0	0	0.3	-0.913044	0.75	-0.6	0.6	0	0.5	0	0.933333	0	0.741935	0.714286	0.9375	0.230769	0.333333	0.1	0	-0.5	-0.411765	-0.5	0.333333	0.6	0.230769	-0.2	0.333333	0.0666667	-0.666667	-0.857143	0.789474	0	0.333333	0.333333	0.5
			0.44	0	0.384615	0.8125	0.866667	0.24	0.478261	-0.5	0.0476191	0.6	0.578947	-0.5	0	0	0.3	-0.913044	0.75	-0.6	0.6	0	0.5	0	0.933333	0	0.741935	0.714286	0.9375	0.230769	0.333333	0.1	0	-0.5	-0.411765	-0.5	0.333333	0.6	0.230769	-0.2	0.333333	0.0666667	-0.666667	-0.857143	0.789474	0	0.333333	0.333333	0.5
			0.44	0	0.384615	0.823529	0.866667	0.24	0.478261	-0.5	0.0476191	0.6	0.578947	-0.5	0	0	0.3	-0.913044	0.75	-0.6	0.6	0	0.5	0	0.933333	0	0.741935	0.714286	0.9375	0.230769	0.333333	0.1	0	-0.5	-0.411765	-0.5	0.333333	0.6	0.230769	-0.2	0.333333	0.0666667	-0.666667	-0.857143	0.789474	0	0.333333	0.333333	0.5
			0.44	0	0.384615	0.823529	0.866667	0.24	0.478261	-0.5	0.0476191	0.6	0.578947	-0.5	0	0	0.3	-0.913044	0.75	-0.6	0.6	0	0.5	0	0.933333	0	0.741935	0.714286	0.9375	0.230769	0.333333	0.1	0	-0.5	-0.411765	-0.5	0.333333	0.6	0.230769	-0.2	0.333333	0.0666667	-0.666667	-0.857143	0.789474	0	0.333333	0.333333	0.5
			0.44	0	0.384615	0.823529	0.866667	0.24	0.478261	-0.5	0.0476191	0.6	0.578947	-0.5	0	0	0.3	-0.913044	0.75	-0.6	0.6	0	0.5	0	0.933333	0	0.741935	0.714286	0.9375	0.230769	0.333333	0.1	0	-0.5	-0.411765	-0.5	0.333333	0.6	0.230769	-0.2	0.333333	0.0666667	-0.666667	-0.857143	0.789474	0	0.333333	0.333333	0.5
			0.44	0	0.384615	0.823529	0.866667	0.24	0.478261	-0.5	0.0476191	0.6	0.578947	-0.5	0	0	0.3	-0.913044	0.75	-0.6	0.6	0	0.5	0	0.933333	0	0.741935	0.714286	0.9375	0.230769	0.333333	0.1	0	-0.5	-0.411765	-0.5	0.333333	0.6	0.230769	-0.2	0.333333	0.0666667	-0.666667	-0.857143	0.789474	0	0.333333	0.333333	0.5
			0.44	0	0.384615	0.823529	0.866667	0.24	0.478261	-0.5	0.0476191	0.6	0.578947	-0.5	0	0	0.3	-0.913044	0.75	-0.6	0.6	0	0.5	0	0.933333	0	0.741935	0.714286	0.9375	0.230769	0.333333	0.1	0	-0.5	-0.411765	-0.5	0.333333	0.6	0.230769	-0.2	0.333333	0.0666667	-0.666667	-0.857143	0.789474	0	0.333333	0.333333	0.5
			0.44	0	0.384615	0.823529	0.866667	0.24	0.478261	-0.5	0.0476191	0.6	0.578947	-0.5	0	0	0.3	-0.913044	0.75	-0.6	0.6	0	0.5	0	0.933333	-0.111111	0.741935	0.714286	0.9375	0.230769	0.333333	0.1	0	-0.5	-0.411765	-0.5	0.333333	0.6	0.230769	-0.2	0.333333	0.0666667	-0.666667	-0.857143	0.789474	0	0.333333	0.333333	0.5
			0.44	0	0.384615	0.823529	0.866667	0.24	0.478261	-0.5	0.0476191	0.6	0.578947	-0.5	0	0	0.3	-0.913044	0.75	-0.6	0.6	0	0.5	0	0.933333	-0.111111	0.741935	0.714286	0.9375	0.230769	0.333333	0.1	0	-0.5	-0.411765	-0.5	0.333333	0.6	0.230769	-0.2	0.333333	0.0666667	-0.666667	-0.857143	0.789474	0	0.333333	0.333333	0.5
			0.44	0	0.384615	0.823529	0.866667	0.24	0.478261	-0.5	0.0476191	0.6	0.578947	-0.5	0	0	0.3	-0.913044	0.75	-0.6	0.6	0	0.5	0	0.933333	-0.111111	0.741935	0.714286	0.9375	0.230769	0.333333	0.1	0	-0.5	-0.411765	-0.5	0.333333	0.6	0.230769	-0.2	0.333333	0.0666667	-0.666667	-0.857143	0.789474	0	0.333333	0.333333	0.5
			0.44	0	0.384615	0.823529	0.866667	0.24	0.478261	-0.5	0.0476191	0.6	0.578947	-0.5	0	0	0.3	-0.913044	0.75	-0.6	0.6	0	0.5	0	0.933333	-0.111111	0.741935	0.714286	0.9375	0.230769	0.333333	0.181818	0	-0.5	-0.411765	-0.5	0.333333	0.6	0.230769	-0.2	0.333333	0.0666667	-0.666667	-0.857143	0.8	0	0.333333	0.333333	0.5
			0.44	0	0.384615	0.823529	0.866667	0.24	0.478261	-0.5	0.0476191	0.6	0.578947	-0.5	0	0	0.3	-0.913044	0.75	-0.6	0.6	0	0.5	0	0.933333	-0.111111	0.741935	0.714286	0.9375	0.230769	0.333333	0.25	0	-0.5	-0.411765	-0.5	0.333333	0.6	0.230769	-0.2	0.333333	0.0666667	-0.666667	-0.857143	0.8	0	0.333333	0.333333	0.5
			0.44	0	0.384615	0.823529	0.866667	0.24	0.478261	-0.5	0.0476191	0.6	0.578947	-0.5	0	0	0.3	-0.913044	0.75	-0.6	0.6	0	0.5	0	0.933333	-0.111111	0.741935	0.714286	0.9375	0.230769	0.333333	0.25	0	-0.5	-0.411765	-0.5	0.333333	0.6	0.230769	-0.2	0.333333	0.0666667	-0.666667	-0.857143	0.8	0	0.333333	0.333333	0.5
			0.44	0	0.384615	0.823529	0.866667	0.24	0.478261	-0.5	0.0476191	0.6	0.578947	-0.5	0	0	0.3	-0.913044	0.75	-0.6	0.6	0	0.5	0	0.933333	-0.111111	0.741935	0.714286	0.9375	0.230769	0.333333	0.25	0	-0.5	-0.411765	-0.5	0.333333	0.6	0.230769	-0.2	0.333333	0.0666667	-0.666667	-0.857143	0.8	0	0.333333	0.333333	0.5
			0.44	0	0.384615	0.823529	0.866667	0.24	0.478261	-0.5	0.0476191	0.6	0.578947	-0.5	0	0	0.3	-0.913044	0.75	-0.6	0.6	0	0.5	0	0.933333	-0.111111	0.741935	0.714286	0.9375	0.230769	0.333333	0.25	0	-0.5	-0.411765	-0.5	0.333333	0.6	0.230769	-0.2	0.333333	0.0666667	-0.666667	-0.857143	0.8	0	0.333333	0.333333	0.5
			0.44	0	0.384615	0.823529	0.866667	0.24	0.478261	-0.5	0.0476191	0.6	0.578947	-0.5	0	0	0.3	-0.913044	0.75	-0.6	0.6	0	0.5	0	0.933333	-0.111111	0.741935	0.714286	0.9375	0.230769	0.333333	0.25	0	-0.5	-0.411765	-0.5	0.333333	0.6	0.285714	-0.2	0.333333	0.0666667	-0.666667	-0.857143	0.8	0	0.333333	0.333333	0.5
			0.44	0	0.384615	0.823529	0.866667	0.24	0.478261	-0.5	0.0476191	0.6	0.578947	-0.5	0	0	0.3	-0.913044	0.75	-0.6	0.6	0	0.5	0	0.933333	-0.111111	0.741935	0.714286	0.9375	0.230769	0.333333	0.25	0	-0.5	-0.411765	-0.5	0.333333	0.6	0.285714	-0.2	0.333333	0.0666667	-0.666667	-0.857143	0.8	0	0.333333	0.333333	0.5
			0.44	0	0.384615	0.823529	0.866667	0.24	0.478261	-0.5	0.0476191	0.6	0.578947	-0.666667	0	0	0.3	-0.913044	0.75	-0.6	0.6	0	0.5	0	0.933333	-0.111111	0.741935	0.714286	0.9375	0.230769	0.333333	0.25	0	-0.5	-0.411765	-0.5	0.333333	0.6	0.285714	-0.2	0.333333	0.0666667	-0.666667	-0.857143	0.8	0	0.333333	0.333333	0.5
			0.44	0	0.384615	0.823529	0.866667	0.24	0.478261	-0.5	0.0476191	0.6	0.6	-0.777778	0	0	0.3	-0.913044	0.75	-0.6	0.6	0	0.5	0	0.933333	-0.111111	0.741935	0.714286	0.9375	0.230769	0.333333	0.25	0	-0.5	-0.411765	-0.5	0.333333	0.6	0.285714	-0.2	0.333333	0.0666667	-0.666667	-0.857143	0.8	0	0.333333	0.333333	0.5
			0.44	0	0.384615	0.823529	0.866667	0.24	0.478261	-0.5	0.0476191	0.6	0.6	-0.777778	0	0	0.3	-0.913044	0.75	-0.6	0.6	0	0.5	0	0.933333	-0.111111	0.741935	0.333333	0.9375	0.230769	0.333333	0.25	0	-0.5	-0.411765	-0.5	0.333333	0.6	0.285714	-0.2	0.333333	0.0666667	-0.666667	-0.857143	0.8	0	0.333333	0.333333	0.5
			0.44	0	0.384615	0.823529	0.866667	0.24	0.478261	-0.5	0.0476191	0.6	0.666667	-0.777778	0	0	0.3	-0.913044	0.75	-0.6	0.6	0	0.5	0	0.933333	-0.111111	0.741935	0.0909091	0.9375	0.230769	0.333333	0.25	0	-0.5	-0.411765	-0.5	0.333333	0.6	0.285714	-0.2	0.333333	0.0666667	-0.666667	-0.857143	0.8	0	0.333333	0.333333	0.5
			0.44	0	0.384615	0.823529	0.866667	0.24	0.478261	-0.5	0.0476191	0.6	0.666667	-0.777778	0	0	0.3	-0.913044	0.75	-0.6	0.6	0	0.5	0	0.933333	-0.111111	0.741935	0.0909091	0.9375	0.230769	0.333333	0.25	0	-0.5	-0.411765	-0.5	0.333333	0.6	0.285714	-0.2	0.333333	0.0666667	-0.666667	-0.857143	0.8	0	0.333333	0.333333	0.5
			0.44	0	0.384615	0.823529	0.866667	0.24	0.478261	-0.5	0.2	0.6	0.666667	-0.777778	0	0	0.3	-0.916667	0.75	-0.6	0.6	0	0.5	0	0.933333	-0.111111	0.741935	0.0909091	0.9375	0.230769	0.333333	0.25	0	-0.5	-0.411765	-0.5	0.333333	0.6	0.285714	-0.2	0.333333	0.0666667	-0.666667	-0.857143	0.8	0	0.333333	0.333333	0.5
			0.44	0	0.384615	0.823529	0.866667	0.24	0.478261	-0.5	0.2	0.6	0.666667	-0.777778	0	0	0.3	-0.925926	0.75	-0.6	0.6	0	0.5	0	0.933333	-0.111111	0.741935	0.0909091	0.9375	0.230769	0.333333	0.25	0	-0.5	-0.411765	-0.5	0.333333	0.6	0.285714	-0.2	0.333333	0.0666667	-0.666667	-0.857143	0.8	0	0.333333	0.333333	0.5
			0.44	0	0.384615	0.823529	0.866667	0.24	0.478261	-0.5	0.2	0.6	0.666667	-0.777778	0	0	0.3	-0.925926	0.75	-0.6	0.6	0	0.5	0	0.933333	-0.111111	0.741935	0.0909091	0.9375	0.230769	0.333333	0.25	0	-0.5	-0.411765	-0.5	0.333333	0.6	0.285714	-0.2	0.333333	0.0666667	-0.666667	-0.857143	0.8	0	0.333333	0.333333	0.5
			0.44	0	0.384615	0.823529	0.866667	0.24	0.478261	-0.5	0.2	0.6	0.666667	-0.777778	0	0	0.3	-0.925926	0.75	-0.6	0.6	0	0.5	0	0.933333	-0.111111	0.741935	0.0909091	0.9375	0.230769	0.333333	0.25	0	-0.5	-0.411765	-0.5	0.333333	0.6	0.285714	-0.2	0.333333	0.0666667	-0.666667	-0.857143	0.8	0	0.333333	0.333333	0.5
			0.44	0	0.384615	0.823529	0.866667	0.24	0.478261	-0.5	0.2	0.6	0.666667	-0.777778	0	0	0.3	-0.925926	0.75	-0.6	0.6	0	0.5	0	0.933333	-0.111111	0.741935	0.0909091	0.9375	0.230769	0.333333	0.25	0	-0.5	-0.411765	-0.5	0.333333	0.6	0.285714	-0.2	0.333333	0.0666667	-0.666667	-0.857143	0.8	0	0.333333	0.333333	0.5
			0.44	0	0.384615	0.823529	0.866667	0.24	0.478261	-0.5	0.2	0.6	0.666667	-0.777778	0	0	0.3	-0.925926	0.75	-0.6	0.6	0	0.5	0	0.933333	-0.111111	0.741935	0.0909091	0.9375	0.230769	0.333333	0.25	0	-0.5	-0.411765	-0.5	0.333333	0.6	0.285714	-0.2	0.333333	0.0666667	-0.666667	-0.857143	0.8	0	0.333333	0.333333	0.5
			0.44	0	0.384615	0.823529	0.866667	0.24	0.478261	-0.5	0.2	0.6	0.666667	-0.777778	0	0	0.3	-0.925926	0.75	-0.6	0.6	0	0.5	0	0.933333	-0.111111	0.741935	0.0909091	0.9375	0.230769	0.333333	0.25	0	-0.5	-0.411765	-0.5	0.333333	0.6	0.285714	-0.2	0.333333	0.0666667	-0.666667	-0.857143	0.8	0	0.333333	0.333333	0.5
			0.44	0	0.384615	0.823529	0.866667	0.24	0.478261	-0.5	0.2	0.6	0.666667	-0.777778	0	0	0.3	-0.925926	0.75	-0.6	0.6	0	0.5	0	0.933333	-0.111111	0.741935	0.0909091	0.9375	0.230769	0.333333	0.25	0	-0.5	-0.411765	-0.5	0.333333	0.6	0.285714	-0.2	0.333333	0.0666667	-0.666667	-0.857143	0.8	0	0.333333	0.333333	0.5
			0.44	0	0.384615	0.823529	0.866667	0.24	0.478261	-0.5	0.2	0.6	0.666667	-0.8	0	0	0.3	-0.925926	0.75	-0.6	0.6	0	0.5	0	0.933333	-0.111111	0.741935	0.0909091	0.9375	0.230769	0.333333	0.25	0	-0.5	-0.411765	-0.5	0.333333	0.6	0.285714	-0.2	0.333333	0.0666667	-0.666667	-0.857143	0.8	0	0.333333	0.333333	0.5
			0.44	0	0.384615	0.823529	0.866667	0.24	0.478261	-0.5	0.2	0.6	0.666667	-0.8	0	0	0.3	-0.925926	0.75	-0.6	0.6	0	0.5	0	0.933333	-0.111111	0.741935	0.0909091	0.9375	0.230769	0.333333	0.25	0	-0.5	-0.411765	-0.5	0.333333	0.6	0.285714	-0.2	0.333333	0.0666667	-0.666667	-0.857143	0.8	0	0.333333	0.333333	0.5
			0.44	0	0.384615	0.823529	0.866667	0.24	0.478261	-0.5	0.2	0.6	0.666667	-0.8	0	0	0.3	-0.925926	0.75	-0.6	0.6	0	0.5	0	0.933333	-0.111111	0.741935	0.0909091	0.9375	0.230769	0.333333	0.25	0	-0.5	-0.411765	-0.5	0.333333	0.6	0.285714	-0.2	0.333333	0.0666667	-0.666667	-0.857143	0.8	0	0.333333	0.333333	0.5
			0.44	0	0.384615	0.823529	0.866667	0.24	0.478261	-0.5	0.2	0.6	0.666667	-0.8	0	0	0.3	-0.925926	0.75	-0.6	0.6	0	0.5	0	0.935484	-0.111111	0.741935	0.0909091	0.9375	0.230769	0.333333	0.25	0	-0.5	-0.411765	-0.5	0.333333	0.6	0.285714	-0.2	0.333333	0.0666667	-0.666667	-0.857143	0.8	0	0.333333	0.333333	0.5
			0.44	0	0.384615	0.823529	0.866667	0.24	0.478261	-0.5	0.2	0.6	0.666667	-0.8	0	0	0.3	-0.925926	0.75	-0.6	0.6	0	0.5	0	0.935484	-0.111111	0.741935	0.0909091	0.9375	0.230769	0.333333	0.25	0	-0.5	-0.411765	-0.5	0.333333	0.6	0.285714	-0.2	0.333333	0.0666667	-0.666667	-0.857143	0.8	0	0.333333	0.333333	0.5
			0.44	0	0.384615	0.823529	0.866667	0.24	0.478261	-0.5	0.2	0.6	0.666667	-0.8	0	0	0.3	-0.925926	0.75	-0.6	0.6	0	0.5	0	0.935484	-0.111111	0.741935	0.0909091	0.9375	0.230769	0.333333	0.25	0	-0.5	-0.411765	-0.5	0.333333	0.6	0.285714	-0.2	0.333333	0.0666667	-0.666667	-0.857143	0.8	0	0.333333	0.333333	0.5
			0.44	0	0.384615	0.823529	0.866667	0.24	0.478261	-0.5	0.2	0.6	0.666667	-0.8	0	0	0.3	-0.925926	0.75	-0.6	0.6	0	0.5	0	0.935484	-0.111111	0.741935	0.0909091	0.9375	0.230769	0.333333	0.25	0	-0.5	-0.411765	-0.5	0.333333	0.6	0.285714	-0.2	0.333333	0.0666667	-0.666667	-0.857143	0.8	0	0.333333	0.333333	0.5
			0.44	0	0.384615	0.823529	0.866667	0.24	0.478261	-0.5	0.2	0.6	0.666667	-0.8	0	0	0.3	-0.925926	0.75	-0.6	0.6	0	0.5	0	0.935484	-0.111111	0.741935	0.0909091	0.9375	0.230769	0.333333	0.25	0	-0.5	-0.411765	-0.5	0.333333	0.6	0.285714	-0.2	0.333333	0.0666667	-0.666667	-0.857143	0.8	0	0.333333	0.333333	0.5
			0.44	0	0.384615	0.823529	0.866667	0.24	0.478261	-0.5	0.2	0.6	0.666667	-0.8	0	0	0.3	-0.925926	0.75	-0.6	0.6	0	0.5	0	0.935484	-0.111111	0.741935	0.0909091	0.9375	0.230769	0.333333	0.25	0	-0.5	-0.411765	-0.5	0.333333	0.6	0.285714	-0.2	0.333333	0.0666667	-0.666667	-0.857143	0.8	0	0.333333	0.333333	0.5
			0.44	0	0.384615	0.823529	0.866667	0.24	0.478261	-0.5	0.2	0.6	0.666667	-0.8	0	0	0.3	-0.925926	0.75	-0.6	0.6	0	0.5	0	0.9375	-0.111111	0.741935	0	0.9375	0.230769	0.333333	0.25	0	-0.5	-0.411765	-0.5	0.333333	0.6	0.285714	-0.2	0.333333	0.0666667	-0.666667	-0.857143	0.8	0	0.333333	0.333333	0.5
			0.44	0	0.384615	0.823529	0.866667	0.24	0.478261	-0.5	0.2	0.6	0.666667	-0.8	0	0	0.3	-0.925926	0.75	-0.6	0.6	0	0.5	0	0.9375	-0.111111	0.741935	0	0.9375	0.230769	0.333333	0.25	0	-0.5	-0.411765	-0.5	0.333333	0.6	0.285714	-0.2	0.333333	0.0666667	-0.666667	-0.857143	0.8	0	0.333333	0.333333	0.5
			0.44	0	0.384615	0.823529	0.866667	0.24	0.478261	-0.5	0.2	0.6	0.666667	-0.8	0	0	0.3	-0.925926	0.75	-0.6	0.6	0	0.5	0	0.9375	-0.111111	0.741935	0	0.9375	0.230769	0.333333	0.25	0	-0.5	-0.411765	-0.5	0.333333	0.6	0.285714	-0.2	0.333333	0.0666667	-0.666667	-0.857143	0.8	0	0.333333	0.333333	0.5
			0.44	0	0.384615	0.823529	0.866667	0.24	0.478261	-0.5	0.2	0.6	0.666667	-0.8	0	0	0.3	-0.925926	0.75	-0.6	0.6	0	0.5	0	0.9375	-0.111111	0.741935	0	0.9375	0.230769	0.333333	0.25	0	-0.5	-0.411765	-0.5	0.333333	0.6	0.285714	-0.2	0.333333	0.0666667	-0.666667	-0.857143	0.8	0	0.333333	0.333333	0.5
			0.44	0	0.384615	0.823529	0.866667	0.24	0.478261	-0.5	0.2	0.6	0.666667	-0.8	0	0	0.3	-0.925926	0.75	-0.6	0.6	0	0.5	0	0.9375	-0.111111	0.741935	0	0.9375	0.230769	0.333333	0.25	0	-0.5	-0.411765	-0.5	0.333333	0.6	0.285714	-0.2	0.333333	0.125	-0.666667	-0.857143	0.8	0	0.333333	0.333333	0.5
			0.44	0	0.384615	0.823529	0.866667	0.24	0.478261	-0.5	0.2	0.6	0.666667	-0.8	0	0	0.3	-0.925926	0.75	-0.6	0.6	0	0.5	0	0.9375	-0.111111	0.741935	0	0.9375	0.230769	0.333333	0.25	0	-0.5	-0.411765	-0.5	0.333333	0.6	0.285714	-0.2	0.333333	0.125	-0.666667	-0.857143	0.8	0	0.333333	0.333333	0.5
			0.44	0	0.384615	0.823529	0.866667	0.24	0.555556	-0.5	0.2	0.6	0.666667	-0.8	0	0	0.3	-0.925926	0.75	-0.6	0.6	0	0.5	0	0.9375	-0.111111	0.741935	0	0.9375	0.230769	0.333333	0.25	0	-0.5	-0.411765	-0.5	0.333333	0.6	0.285714	-0.2	0.333333	0.125	-0.666667	-0.857143	0.8	0	0.333333	0.333333	0.5
			0.44	0	0.384615	0.823529	0.866667	0.24	0.636364	-0.5	0.2	0.6	0.666667	-0.8	0	0	0.3	-0.925926	0.75	-0.6	0.6	0	0.5	0	0.9375	-0.111111	0.741935	0.0769231	0.9375	0.230769	0.333333	0.25	0	-0.5	-0.411765	-0.5	0.333333	0.6	0.285714	-0.125	0.333333	0.125	-0.666667	-0.857143	0.8	0	0.333333	0.333333	0.5
			0.44	0	0.384615	0.823529	0.866667	0.24	0.636364	-0.5	0.2	0.6	0.666667	-0.8	0	0	0.3	-0.925926	0.75	-0.6	0.6	0	0.5	0	0.9375	-0.111111	0.741935	0.0769231	0.9375	0.230769	0.333333	0.25	0	-0.5	-0.411765	-0.5	0.333333	0.6	0.285714	-0.125	0.333333	0.125	-0.666667	-0.857143	0.8	0	0.333333	0.333333	0.5
			0.44	0	0.384615	0.823529	0.866667	0.24	0.636364	-0.5	0.2	0.6	0.666667	-0.8	0	0	0.3	-0.931034	0.75	-0.6	0.6	0	0.5	0	0.9375	-0.111111	0.741935	0.0769231	0.9375	0.230769	0.333333	0.25	0	-0.5	-0.411765	-0.5	0.333333	0.6	0.285714	-0.125	0.333333	0.125	-0.666667	-0.857143	0.8	0	0.333333	0.333333	0.5
			0.44	0	0.384615	0.823529	0.866667	0.24	0.636364	-0.5	0.2	0.6	0.666667	-0.8	0	0	0.3	-0.931034	0.75	-0.6	0.6	0	0.5	0	0.9375	-0.111111	0.741935	0.0769231	0.9375	0.230769	0.333333	0.25	0	-0.5	-0.411765	-0.5	0.333333	0.6	0.285714	-0.125	0.333333	0.125	-0.666667	-0.857143	0.8	0	0.333333	0.333333	0.5
			0.44	0	0.384615	0.823529	0.866667	0.24	0.636364	-0.5	0.2	0.6	0.666667	-0.8	0	0	0.3	-0.931034	0.75	-0.6	0.6	0	0.5	0	0.9375	-0.111111	0.741935	0.0769231	0.9375	0.230769	0.333333	0.25	0	-0.5	-0.411765	-0.5	0.333333	0.6	0.285714	-0.125	0.333333	0.125	-0.666667	-0.857143	0.8	0	0.333333	0.333333	0.5
			0.44	0	0.384615	0.823529	0.866667	0.24	0.636364	-0.5	0.2	0.6	0.666667	-0.8	0.333333	0	0.3	-0.931034	0.75	-0.6	0.6	0	0.5	0	0.9375	-0.111111	0.741935	0.0769231	0.9375	0.230769	0.333333	0.25	0	-0.5	-0.411765	-0.5	0.333333	0.6	0.285714	-0.125	-0.5	0.125	-0.666667	-0.857143	0.8	0	0.333333	0.333333	0.5
			0.44	0	0.384615	0.823529	0.866667	0.24	0.636364	-0.5	0.2	0.6	0.666667	-0.8	0.333333	0	0.3	-0.931034	0.75	-0.6	0.6	0	0.5	0	0.939394	-0.111111	0.741935	0.0769231	0.9375	0.230769	0.333333	0.25	0	-0.5	-0.411765	-0.5	0.333333	0.6	0.285714	-0.125	-0.6	0.125	-0.666667	-0.857143	0.8	0	0.333333	0.333333	0.5
			0.44	0	0.384615	0.823529	0.866667	0.24	0.636364	-0.5	0.2	0.6	0.666667	-0.8	0.5	0	0.3	-0.931034	0.75	-0.6	0.6	0	0.5	0	0.939394	-0.111111	0.741935	0.0769231	0.9375	0.230769	0.333333	0.25	0	-0.5	-0.411765	-0.5	0.333333	0.6	0.285714	-0.125	-0.6	0.125	-0.666667	-0.857143	0.8	0	0.333333	0.333333	0.5
			0.44	0	0.384615	0.823529	0.866667	0.24	0.636364	-0.5	0.285714	0.6	0.666667	-0.8	0.833333	0	0.3	-0.931034	0.75	-0.6	0.6	0	0.5	0	0.939394	-0.111111	0.741935	0.0769231	0.9375	0.230769	0.333333	0.25	0	-0.5	-0.411765	-0.5	0.333333	0.6	0.285714	-0.125	-0.6	0.125	-0.666667	-0.857143	0.8	0	0.363636	0.333333	0.5
			0.44	0	0.384615	0.823529	0.866667	0.24	0.636364	-0.5	0.375	0.6	0.666667	-0.8	0.866667	0	0.3	-0.931034	0.75	-0.6	0.6	0	0.5	0	0.939394	-0.111111	0.741935	0.0769231	0.9375	0.230769	0.333333	0.25	0	-0.5	-0.411765	-0.5	0.333333	0.6	0.285714	-0.125	-0.6	0.125	-0.666667	-0.857143	0.8	0	0.44	0.333333	0.5
			0.44	0	0.384615	0.823529	0.866667	0.24	0.636364	-0.5	0.375	0.6	0.666667	-0.8	0.866667	0	0.3	-0.931034	0.75	-0.6	0.6	0	0.5	0	0.939394	-0.111111	0.741935	0.0769231	0.9375	0.230769	0.333333	0.25	0	-0.5	-0.411765	-0.5	0.333333	0.6	0.285714	-0.125	-0.6	0.125	-0.666667	-0.857143	0.8	0	0.44	0.333333	0.5
			0.44	0	0.384615	0.823529	0.866667	0.24	0.636364	-0.5	0.375	0.6	0.666667	-0.8	0.866667	0	0.3	-0.931034	0.75	-0.6	0.6	0	0.5	0	0.939394	-0.111111	0.741935	0.0769231	0.9375	0.230769	0.333333	0.25	0	-0.5	-0.411765	-0.5	0.333333	0.6	0.285714	-0.125	-0.6	0.125	-0.666667	-0.866667	0.8	0	0.44	0.333333	0.5
			0.44	0	0.384615	0.823529	0.866667	0.24	0.636364	-0.5	0.375	0.6	0.666667	-0.8	0.866667	0	0.3	-0.931034	0.75	-0.6	0.6	0	0.5	0	0.939394	-0.111111	0.741935	0.0769231	0.9375	0.230769	0.333333	0.25	0	-0.5	-0.411765	-0.5	0.333333	0.6	0.285714	-0.125	-0.6	0.125	-0.666667	-0.866667	0.8	0	0.44	0.333333	0.5
			0.44	0	0.384615	0.823529	0.866667	0.24	0.636364	-0.5	0.375	0.6	0.666667	-0.8	0.866667	0	0.3	-0.931034	0.75	-0.6	0.6	0	0.5	0	0.939394	-0.111111	0.741935	0.0769231	0.9375	0.230769	0.333333	0.25	0	-0.5	-0.411765	-0.5	0.333333	0.6	0.285714	-0.125	-0.6	0.125	-0.666667	-0.866667	0.8	0	0.44	0.333333	0.5
			0.44	0	0.384615	0.823529	0.866667	0.24	0.636364	-0.5	0.375	0.6	0.666667	-0.8	0.866667	0	0.3	-0.931034	0.75	-0.6	0.6	0	0.5	0	0.939394	-0.111111	0.741935	0.0769231	0.9375	0.230769	0.333333	0.25	0	-0.5	-0.411765	-0.5	0.333333	0.6	0.285714	-0.125	-0.6	0.125	-0.666667	-0.866667	0.8	0	0.44	0.333333	0.5
			0.44	0	0.384615	0.823529	0.866667	0.24	0.636364	-0.5	0.375	0.6	0.666667	-0.8	0.866667	0	0.3	-0.931034	0.75	-0.6	0.6	0	0.5	0	0.939394	-0.111111	0.741935	0.0769231	0.9375	0.230769	0.333333	0.25	0	-0.5	-0.411765	-0.5	0.333333	0.6	0.285714	-0.125	-0.6	0.125	-0.666667	-0.866667	0.8	0	0.44	0.333333	0.5
			0.44	0	0.384615	0.823529	0.866667	0.24	0.636364	-0.5	0.375	0.6	0.666667	-0.8	0.866667	0	0.3	-0.931034	0.75	-0.6	0.6	0	0.5	0	0.939394	-0.111111	0.741935	0.0769231	0.9375	0.230769	0.333333	0.25	0	-0.5	-0.411765	-0.5	0.333333	0.6	0.285714	-0.125	-0.6	0.125	-0.666667	-0.866667	0.8	-0.0588235	0.44	0.333333	0.5
			0.44	0	0.384615	0.823529	0.866667	0.24	0.636364	-0.5	0.375	0.6	0.666667	-0.8	0.866667	0	0.3	-0.931034	0.75	-0.6	0.6	0	0.5	0	0.939394	-0.111111	0.741935	0.0769231	0.9375	0.230769	0.333333	0.25	0	-0.5	-0.411765	-0.5	0.333333	0.6	0.285714	-0.125	-0.6	0.125	-0.666667	-0.866667	0.8	-0.0588235	0.44	0.333333	0.5
			0.44	0	0.384615	0.823529	0.866667	0.24	0.636364	-0.5	0.375	0.6	0.666667	-0.8	0.866667	0	0.3	-0.931034	0.75	-0.6	0.6	0	0.5	0	0.939394	-0.111111	0.741935	0.0769231	0.9375	0.230769	0.333333	0.25	0	-0.5	-0.411765	-0.5	0.333333	0.6	0.285714	-0.125	-0.6	0.125	-0.666667	-0.866667	0.8	-0.0588235	0.44	0.333333	0.5
			0.44	0	0.384615	0.823529	0.866667	0.24	0.636364	-0.5	0.375	0.6	0.666667	-0.8	0.866667	0	0.3	-0.931034	0.75	-0.6	0.6	0	0.5	0	0.939394	-0.111111	0.741935	0.0769231	0.9375	0.230769	0.333333	0.25	0	-0.5	-0.411765	-0.5	0.333333	0.6	0.285714	-0.125	-0.6	0.125	-0.666667	-0.866667	0.8	-0.0588235	0.44	0.333333	0.5
			0.44	0	0.384615	0.823529	0.866667	0.24	0.636364	-0.5	0.375	0.6	0.666667	-0.8	0.866667	0	0.3	-0.931034	0.75	-0.6	0.6	0	0.5	0	0.939394	-0.111111	0.741935	0.0769231	0.9375	0.230769	0.333333	0.25	0	-0.5	-0.411765	-0.5	0.333333	0.6	0.285714	-0.125	-0.6	0.125	-0.666667	-0.866667	0.8	-0.0588235	0.44	0.333333	0.5
			0.44	0	0.384615	0.823529	0.866667	0.24	0.636364	-0.5	0.375	0.6	0.666667	-0.8	0.866667	0	0.3	-0.931034	0.75	-0.6	0.6	0	0.5	0	0.939394	-0.111111	0.741935	0.0769231	0.9375	0.230769	0.333333	0.25	0	-0.5	-0.411765	-0.5	0.333333	0.6	0.285714	-0.125	-0.6	0.125	-0.666667	-0.866667	0.8	-0.0588235	0.44	0.333333	0.5
			0.44	0	0.384615	0.823529	0.866667	0.24	0.636364	-0.5	0.375	0.6	0.666667	-0.8	0.866667	0	0.3	-0.931034	0.75	-0.6	0.6	0	0.5	0	0.939394	-0.111111	0.741935	0.0769231	0.9375	0.230769	0.333333	0.25	0	-0.5	-0.411765	-0.5	0.333333	0.6	0.285714	-0.125	-0.6	0.125	-0.666667	-0.866667	0.8	-0.0588235	0.44	0.333333	0.5
			0.44	0	0.384615	0.823529	0.866667	0.24	0.636364	-0.5	0.375	0.6	0.714286	-0.8	0.866667	0	0.3	-0.931034	0.75	-0.6	0.6	0	0.5	0	0.939394	-0.111111	0.741935	0.0769231	0.9375	0.230769	0.333333	0.25	0	-0.5	-0.411765	-0.5	0.333333	0.6	0.285714	-0.125	-0.6	0.125	-0.666667	-0.866667	0.8	-0.0588235	0.44	0.333333	0.5
			0.44	0	0.384615	0.823529	0.866667	0.24	0.636364	-0.5	0.375	0.6	0.764706	-0.8	0.866667	0	0.3	-0.931034	0.75	-0.6	0.6	0	0.5	0	0.939394	-0.111111	0.741935	0.0769231	0.9375	0.230769	0.333333	0.25	0	-0.5	-0.411765	-0.5	0.333333	0.6	0.285714	-0.125	-0.6	0.125	-0.666667	-0.866667	0.809524	-0.0588235	0.44	0.333333	0.5
			0.44	0	0.384615	0.823529	0.866667	0.24	0.636364	-0.5	0.375	0.6	0.764706	-0.8	0.866667	0	0.3	-0.931034	0.75	-0.6	0.6	0	0.5	0	0.939394	-0.111111	0.741935	0.0769231	0.9375	0.230769	0.333333	0.25	0	-0.5	-0.411765	-0.5	0.333333	0.6	0.285714	-0.125	-0.6	0.125	-0.666667	-0.866667	0.809524	-0.0588235	0.44	0.333333	0.5
			0.44	0	0.384615	0.823529	0.866667	0.24	0.636364	-0.5	0.375	0.6	0.764706	-0.8	0.866667	0	0.3	-0.931034	0.75	-0.6	0.6	0	0.5	0	0.939394	-0.111111	0.741935	0.0769231	0.9375	0.230769	0.333333	0.25	0	-0.5	-0.411765	-0.5	0.333333	0.6	0.285714	-0.125	-0.6	0.125	-0.666667	-0.866667	0.809524	-0.0588235	0.44	0.333333	0.5
			0.44	0	0.384615	0.823529	0.866667	0.24	0.636364	-0.5	0.375	0.6	0.764706	-0.8	0.866667	0	0.3	-0.931034	0.75	-0.6	0.6	0	0.5	0	0.939394	-0.111111	0.741935	0.0769231	0.9375	0.230769	0.44	0.25	0	-0.5	-0.411765	-0.5	0.333333	0.6	0.285714	-0.125	-0.6	0.125	-0.666667	-0.866667	0.809524	-0.0588235	0.44	0.333333	0.5
			0.44	0	0.384615	0.823529	0.866667	0.24	0.636364	-0.5	0.375	0.6	0.764706	-0.8	0.866667	0	0.3	-0.931034	0.75	-0.6	0.6	0	0.5	0	0.939394	-0.111111	0.741935	0.0769231	0.9375	0.230769	0.517241	0.25	0	-0.5	-0.411765	-0.5	0.333333	0.6	0.285714	-0.125	-0.6	0.125	-0.666667	-0.866667	0.809524	-0.0588235	0.44	0.333333	0.5
			0.44	0	0.384615	0.823529	0.866667	0.24	0.636364	-0.5	0.375	0.6	0.764706	-0.8	0.866667	0	0.3	-0.931034	0.75	-0.6	0.6	0	0.5	0	0.939394	-0.111111	0.741935	0.0769231	0.9375	0.230769	0.548387	0.25	0	-0.5	-0.411765	-0.5	0.333333	0.6	0.285714	-0.125	-0.6	0.125	-0.666667	-0.866667	0.809524	-0.0588235	0.44	0.333333	0.5
			0.44	0	0.384615	0.823529	0.866667	0.24	0.636364	-0.5	0.375	0.6	0.764706	-0.8	0.866667	0	0.3	-0.931034	0.75	-0.6	0.6	0	0.5	0	0.939394	-0.111111	0.741935	0.0769231	0.9375	0.230769	0.5625	0.25	0	-0.5	-0.411765	-0.5	0.333333	0.6	0.285714	-0.125	-0.6	0.125	-0.666667	-0.866667	0.809524	-0.0588235	0.44	0.333333	0.5
			0.44	0	0.384615	0.823529	0.866667	0.24	0.636364	-0.5	0.375	0.6	0.764706	-0.8	0.866667	0	0.3	-0.931034	0.75	-0.6	0.6	0	0.5	0	0.942857	-0.111111	0.741935	0.0769231	0.9375	0.230769	0.6	0.25	0	-0.5	-0.411765	-0.5	0.333333	0.6	0.285714	-0.125	-0.6	0.125	-0.666667	-0.866667	0.809524	-0.0588235	0.44	0.333333	0.5
			0.44	0	0.384615	0.823529	0.866667	0.24	0.636364	-0.5	0.375	0.6	0.764706	-0.8	0.866667	0	0.3	-0.931034	0.75	-0.6	0.6	0	0.5	0	0.942857	-0.111111	0.741935	0.0769231	0.9375	0.230769	0.6	0.25	0	-0.5	-0.411765	-0.5	0.333333	0.6	0.285714	-0.125	-0.6	0.125	-0.666667	-0.866667	0.809524	-0.0588235	0.44	0.333333	0.5
			0.44	0	0.384615	0.828571	0.866667	0.24	0.636364	-0.5	0.375	0.6	0.764706	-0.8	0.866667	0	0.3	-0.931034	0.75	-0.6	0.6	0	0.5	0	0.942857	-0.111111	0.741935	0.0769231	0.9375	0.230769	0.6	0.25	0	-0.5	-0.411765	-0.5	0.333333	0.6	0.285714	-0.125	-0.6	0.125	-0.666667	-0.866667	0.809524	-0.0588235	0.44	0	0.5
			0.44	0	0.384615	0.837838	0.866667	0.24	0.636364	-0.5	0.375	0.6	0.764706	-0.8	0.866667	0	0.3	-0.931034	0.75	-0.6	0.6	0	0.5	0	0.942857	-0.111111	0.741935	0.142857	0.9375	0.230769	0.6	0.25	0	-0.5	-0.411765	-0.5	0.333333	0.6	0.285714	-0.125	-0.6	0.125	-0.666667	-0.866667	0.809524	-0.0588235	0.44	0	0.5
			0.44	0	0.384615	0.853659	0.866667	0.24	0.636364	-0.5	0.375	0.6	0.764706	-0.8	0.866667	0	0.3	-0.931034	0.75	-0.6	0.6	0	0.5	0	0.942857	-0.111111	0.741935	0.142857	0.9375	0.230769	0.6	0.25	0	-0.5	-0.411765	-0.5	0.333333	0.6	0.285714	-0.125	-0.6	0.125	-0.666667	-0.866667	0.809524	-0.0588235	0.44	0	0.5
			0.44	0	0.384615	0.860465	0.866667	0.24	0.636364	-0.5	0.375	0.6	0.764706	-0.8	0.866667	0	0.3	-0.931034	0.75	-0.6	0.6	0	0.5	0	0.942857	-0.111111	0.741935	0.142857	0.9375	0.230769	0.6	0.25	0	-0.5	-0.411765	-0.5	0.333333	0.6	0.285714	-0.125	-0.6	0.125	-0.666667	-0.866667	0.809524	-0.0588235	0.44	0	0.5
			0.44	0	0.384615	0.860465	0.866667	0.24	0.636364	-0.5	0.375	0.6	0.764706	-0.8	0.866667	0	0.3	-0.931034	0.75	-0.6	0.6	0	0.5	0	0.942857	-0.111111	0.741935	0.142857	0.9375	0.230769	0.6	0.25	0	-0.5	-0.411765	-0.5	0.333333	0.6	0.285714	-0.125	-0.6	0.125	-0.666667	-0.866667	0.809524	-0.0588235	0.44	0	0.5
			0.44	0	0.384615	0.860465	0.866667	0.24	0.636364	-0.5	0.375	0.6	0.783784	-0.8	0.866667	0	0.3	-0.931034	0.75	-0.6	0.6	0	0.5	0	0.942857	-0.111111	0.741935	0.142857	0.9375	0.230769	0.6	0.25	0	-0.5	-0.411765	-0.5	0.333333	0.6	0.285714	-0.125	-0.6	0.125	-0.666667	-0.866667	0.809524	-0.0588235	0.44	0	0.5
			0.44	0	0.384615	0.860465	0.866667	0.24	0.636364	-0.5	0.375	0.6	0.783784	-0.8	0.866667	0	0.3	-0.931034	0.75	-0.6	0.6	0	0.5	0	0.942857	-0.111111	0.741935	0.142857	0.9375	0.230769	0.6	0.25	0	-0.5	-0.411765	-0.5	0.333333	0.6	0.285714	-0.125	-0.6	0.125	-0.666667	-0.866667	0.809524	-0.0588235	0.44	0	0.5
			0.44	0	0.384615	0.860465	0.866667	0.24	0.636364	-0.5	0.375	0.6	0.783784	-0.8	0.866667	0	0.3	-0.931034	0.75	-0.6	0.6	0	0.5	0	0.942857	-0.111111	0.741935	0.142857	0.9375	0.230769	0.6	0.25	0	-0.5	-0.411765	-0.5	0.333333	0.6	0.285714	-0.125	-0.6	0.125	-0.666667	-0.866667	0.809524	-0.0588235	0.44	0	0.5
			0.44	0	0.384615	0.860465	0.866667	0.24	0.636364	-0.5	0.375	0.6	0.783784	-0.8	0.866667	0	0.3	-0.931034	0.75	-0.6	0.6	0	0.5	0	0.942857	-0.111111	0.741935	0.2	0.9375	0.230769	0.6	0.25	0	-0.5	-0.411765	-0.5	0.333333	0.6	0.285714	-0.125	-0.6	0.125	-0.666667	-0.866667	0.809524	-0.0588235	0.44	0	0.5
			0.44	0	0.384615	0.860465	0.866667	0.24	0.636364	-0.5	0.375	0.6	0.783784	-0.8	0.866667	0	0.3	-0.931034	0.75	-0.6	0.6	0	0.5	0	0.942857	-0.111111	0.741935	0.2	0.9375	0.230769	0.6	0.25	0	-0.5	-0.411765	-0.5	0.333333	0.6	0.285714	-0.125	-0.6	0.125	-0.666667	-0.866667	0.809524	-0.0588235	0.44	0	0.5
			0.44	0	0.384615	0.860465	0.866667	0.24	0.636364	-0.5	0.375	0.6	0.783784	-0.8	0.866667	0	0.3	-0.931034	0.75	-0.6	0.6	0	0.5	0	0.942857	-0.111111	0.741935	0.2	0.9375	0.230769	0.6	0.25	0	-0.5	-0.411765	-0.5	0.333333	0.6	0.285714	-0.125	-0.6	0.125	-0.666667	-0.866667	0.809524	-0.0588235	0.44	0	0.5
			0.44	0	0.384615	0.860465	0.866667	0.24	0.636364	-0.5	0.375	0.6	0.783784	-0.8	0.866667	0	0.3	-0.931034	0.75	-0.6	0.6	0	0.5	0	0.942857	-0.111111	0.741935	0.2	0.9375	0.230769	0.6	0.25	0	-0.5	-0.411765	-0.5	0.333333	0.6	0.285714	-0.125	-0.6	0.125	-0.666667	-0.866667	0.809524	-0.0588235	0.44	0	0.5
			0.44	0	0.384615	0.860465	0.866667	0.24	0.636364	-0.5	0.375	0.6	0.783784	-0.8	0.866667	0	0.3	-0.931034	0.75	-0.6	0.6	0	0.5	0	0.942857	-0.111111	0.741935	0.2	0.9375	0.230769	0.6	0.25	0	-0.5	-0.411765	-0.5	0.333333	0.6	0.285714	-0.125	-0.6	0.125	-0.666667	-0.866667	0.809524	-0.0588235	0.44	0	0.5
			0.44	0	0.384615	0.860465	0.866667	0.24	0.636364	-0.5	0.375	0.6	0.783784	-0.8	0.866667	0	0.3	-0.931034	0.75	-0.6	0.6	0	0.5	0	0.942857	-0.111111	0.741935	0.2	0.9375	0.230769	0.6	0.25	0	-0.5	-0.411765	-0.5	0.333333	0.6	0.285714	-0.125	-0.6	0.125	-0.666667	-0.866667	0.809524	-0.0588235	0.44	0	0.5
			0.44	0	0.384615	0.860465	0.866667	0.24	0.636364	-0.5	0.375	0.6	0.783784	-0.8	0.866667	0	0.3	-0.931034	0.75	-0.6	0.6	0	0.5	0	0.942857	-0.111111	0.741935	0.2	0.9375	0.230769	0.6	0.25	0	-0.5	-0.411765	-0.5	0.333333	0.6	0.285714	-0.125	-0.6	0.125	-0.666667	-0.866667	0.809524	-0.0588235	0.44	0	0.5
			0.44	0	0.384615	0.860465	0.866667	0.24	0.636364	-0.5	0.375	0.6	0.783784	-0.8	0.866667	0	0.3	-0.931034	0.75	-0.6	0.6	0	0.5	0	0.942857	-0.111111	0.741935	0.2	0.9375	0.230769	0.6	0.25	0	-0.5	-0.411765	-0.5	0.333333	0.6	0.285714	-0.125	-0.6	0.125	-0.666667	-0.866667	0.809524	-0.0588235	0.44	0	0.5
			0.44	0	0.384615	0.869565	0.866667	0.24	0.636364	-0.5	0.375	0.6	0.783784	-0.8	0.866667	0	0.3	-0.931034	0.75	-0.6	0.6	0	0.5	0	0.942857	-0.111111	0.741935	0.2	0.9375	0.230769	0.6	0.25	0	-0.5	-0.411765	-0.5	0.333333	0.6	0.285714	-0.125	-0.6	0.125	-0.666667	-0.866667	0.809524	-0.0588235	0.44	0	0.5
			0.44	0	0.384615	0.875	0.866667	0.24	0.636364	-0.5	0.375	0.6	0.783784	-0.8	0.866667	0	0.3	-0.931034	0.75	-0.6	0.6	0	0.5	0	0.942857	-0.111111	0.741935	0.2	0.9375	0.230769	0.6	0.25	0	-0.5	-0.411765	-0.5	0.333333	0.6	0.285714	-0.125	-0.6	0.125	-0.666667	-0.866667	0.809524	-0.0588235	0.44	0	0.5
			0.44	0	0.384615	0.875	0.866667	0.24	0.636364	-0.5	0.375	0.6	0.783784	-0.8	0.866667	0	0.3	-0.931034	0.75	-0.6	0.6	0	0.5	0	0.942857	-0.111111	0.741935	0.2	0.9375	0.230769	0.6	0.25	0	-0.5	-0.411765	-0.5	0.333333	0.6	0.285714	-0.125	-0.6	0.125	-0.666667	-0.866667	0.809524	-0.0588235	0.44	0	0.5
			0.44	0	0.384615	0.875	0.866667	0.24	0.636364	-0.5	0.375	0.6	0.783784	-0.8	0.866667	0	0.3	-0.931034	0.75	-0.6	0.6	0	0.5	0	0.942857	-0.111111	0.741935	0.2	0.9375	0.230769	0.6	0.25	0	-0.5	-0.411765	-0.5	0.333333	0.6	0.285714	-0.125	-0.6	0.125	-0.666667	-0.866667	0.809524	-0.0588235	0.44	0	0.5
			0.44	0	0.384615	0.875	0.866667	0.269231	0.636364	-0.5	0.375	0.6	0.783784	-0.8	0.866667	0	0.3	-0.931034	0.75	-0.6	0.6	0	0.5	0	0.942857	-0.111111	0.741935	0.2	0.9375	0.230769	0.6	0.25	0	-0.5	-0.411765	-0.5	0.333333	0.6	0.285714	-0.125	-0.6	0.125	-0.666667	-0.866667	0.809524	-0.0588235	0.44	0	0.5
			0.44	0	0.384615	0.875	0.866667	0.296296	0.636364	-0.5	0.375	0.6	0.783784	-0.8	0.866667	0	0.3	-0.931034	0.75	-0.6	0.6	0	0.5	0	0.942857	-0.111111	0.741935	0.2	0.9375	0.230769	0.6	0.25	0	-0.5	-0.411765	-0.5	0.333333	0.6	0.285714	-0.125	-0.6	0.125	-0.666667	-0.75	0.809524	-0.0588235	0.44	0	0.5
			0.44	0	0.384615	0.875	0.866667	0.309091	0.636364	-0.5	0.375	0.6	0.783784	-0.8	0.866667	0	0.3	-0.931034	0.75	-0.6	0.6	0	0.5	0	0.942857	-0.111111	0.741935	0.2	0.9375	0.230769	0.6	0.25	0	-0.5	-0.411765	-0.5	0.333333	0.6	0.285714	-0.125	-0.6	0.125	-0.666667	-0.75	0.809524	-0.0588235	0.44	0	0.5
			0.44	0	0.384615	0.875	0.866667	0.263158	0.636364	-0.5	0.375	0.6	0.783784	-0.8	0.866667	0	0.3	-0.931034	0.75	-0.6	0.6	0	0.5	0	0.942857	-0.111111	0.741935	0.2	0.9375	0.230769	0.6	0.25	0	-0.5	-0.411765	-0.5	0.333333	0.6	0.285714	-0.125	-0.6	0.125	-0.666667	-0.75	0.809524	-0.0588235	0.44	0	0.5
			0.44	0	0.384615	0.875	0.866667	0.263158	0.636364	-0.5	0.375	0.6	0.783784	-0.8	0.866667	0	0.3	-0.931034	0.75	-0.6	0.6	0	0.5	0	0.942857	-0.111111	0.741935	0.2	0.9375	0.230769	0.6	0.25	0	-0.5	-0.411765	-0.5	0.333333	0.6	0.285714	-0.125	-0.6	0.125	-0.666667	-0.75	0.809524	-0.0588235	0.44	0	0.5
			0.44	0	0.384615	0.875	0.866667	0.263158	0.636364	-0.5	0.375	0.6	0.783784	-0.8	0.866667	0	0.3	-0.931034	0.75	-0.6	0.6	0	0.5	0	0.942857	-0.111111	0.741935	0.2	0.9375	0.230769	0.6	0.25	0	-0.5	-0.473684	-0.5	0.333333	0.6	0.285714	-0.125	-0.6	0.125	-0.666667	-0.75	0.809524	-0.0588235	0.44	0	0.5
			0.44	0	0.384615	0.877551	0.866667	0.263158	0.636364	-0.5	0.375	0.6	0.783784	-0.8	0.866667	0	0.3	-0.931034	0.75	-0.6	0.6	0	0.5	0	0.942857	-0.111111	0.741935	0.2	0.9375	0.230769	0.6	0.25	0	-0.5	-0.473684	-0.5	0.333333	0.6	0.285714	-0.125	-0.6	0.125	-0.666667	-0.75	0.809524	-0.0588235	0.44	0	0.5
			0.44	0	0.384615	0.877551	0.866667	0.263158	0.636364	-0.5	0.375	0.6	0.783784	-0.8	0.866667	0	0.3	-0.931034	0.75	-0.6	0.6	0	0.5	0	0.942857	-0.111111	0.741935	0.2	0.9375	0.230769	0.6	0.25	0	-0.5	-0.473684	-0.5	0.333333	0.6	0.285714	-0.125	-0.6	0.125	-0.666667	-0.75	0.809524	-0.0588235	0.44	0	0.5
			0.44	0	0.384615	0.877551	0.866667	0.263158	0.636364	-0.5	0.375	0.6	0.783784	-0.8	0.866667	0	0.3	-0.931034	0.75	-0.6	0.6	0	0.5	0	0.942857	-0.111111	0.741935	0.2	0.9375	0.230769	0.6	0.25	0	-0.5	-0.473684	-0.5	0.333333	0.6	0.285714	-0.125	-0.6	0.125	-0.666667	-0.75	0.809524	-0.0588235	0.44	0	0.5
			0.44	0	0.384615	0.877551	0.866667	0.263158	0.636364	-0.5	0.375	0.6	0.783784	-0.8	0.866667	0	0.3	-0.931034	0.75	-0.6	0.6	0	0.5	0	0.942857	-0.111111	0.741935	0.2	0.9375	0.230769	0.6	0.25	0	-0.5	-0.473684	-0.5	0.333333	0.6	0.285714	-0.125	-0.6	0.125	-0.666667	-0.75	0.809524	-0.0588235	0.44	0	0.5
			0.44	0	0.384615	0.877551	0.866667	0.263158	0.636364	-0.5	0.375	0.6	0.783784	-0.8	0.866667	0	0.3	-0.931034	0.75	-0.6	0.6	0	0.5	0	0.942857	-0.111111	0.741935	0.2	0.9375	0.230769	0.6	0.25	0	-0.5	-0.473684	-0.5	0.333333	0.6	0.285714	-0.125	-0.6	0.125	-0.666667	-0.75	0.809524	-0.0588235	0.44	0	0.5
			0.44	0	0.384615	0.877551	0.866667	0.263158	0.636364	-0.5	0.375	0.6	0.783784	-0.8	0.866667	0	0.3	-0.931034	0.75	-0.6	0.6	0	0.5	0	0.942857	-0.111111	0.741935	0.2	0.945946	0.230769	0.6	0.25	0	-0.5	-0.473684	-0.5	0.333333	0.333333	0.285714	-0.125	-0.6	0.125	-0.666667	-0.75	0.809524	-0.0588235	0.44	0	0.5
			0.44	0	0.384615	0.877551	0.866667	0.263158	0.636364	-0.5	0.375	0.6	0.783784	-0.8	0.866667	0	0.3	-0.931034	0.75	-0.6	0.6	0	0.5	0	0.942857	-0.111111	0.741935	0.2	0.953488	0.230769	0.6	0.25	0	-0.5	-0.473684	-0.5	0.333333	0.333333	0.285714	-0.125	-0.6	0.125	-0.666667	-0.75	0.809524	-0.0588235	0.44	0	0.5
			0.44	0	0.384615	0.877551	0.866667	0.275862	0.636364	-0.5	0.375	0.6	0.783784	-0.8	0.866667	0	0.3	-0.931034	0.75	-0.6	0.6	0	0.5	0	0.942857	-0.111111	0.741935	0.2	0.953488	0.230769	0.6	0.25	0	-0.5	-0.473684	-0.5	0.333333	0.333333	0.285714	-0.125	-0.6	0.125	-0.666667	-0.75	0.809524	-0.0588235	0.44	0	0.5
			0.44	0	0.384615	0.877551	0.866667	0.275862	0.636364	-0.5	0.375	0.6	0.783784	-0.8	0.866667	0	0.3	-0.931034	0.75	-0.6	0.6	0	0.5	0	0.942857	-0.111111	0.741935	0.2	0.826087	0.230769	0.6	0.25	0	-0.5	-0.473684	-0.5	0.333333	0.333333	0.285714	-0.125	-0.6	0.125	-0.666667	-0.75	0.809524	-0.0588235	0.44	0	0.5
			0.44	0	0.384615	0.877551	0.866667	0.322581	0.636364	-0.5	0.375	0.6	0.783784	-0.8	0.866667	0	0.3	-0.931034	0.75	-0.6	0.6	0	0.5	0	0.942857	-0.111111	0.741935	0.2	0.791667	0.230769	0.6	0.25	0	-0.5	-0.473684	-0.5	0.333333	0.333333	0.285714	-0.125	-0.6	0.125	-0.666667	-0.75	0.809524	-0.0588235	0.44	0	0.5
			0.44	0	0.384615	0.877551	0.866667	0.363636	0.636364	-0.5	0.375	0.6	0.783784	-0.8	0.866667	0	0.3	-0.931034	0.75	-0.6	0.6	0	0.5	0	0.942857	-0.111111	0.741935	0.2	0.791667	0.230769	0.6	0.25	0	-0.5	-0.473684	-0.5	0.333333	0.333333	0.285714	-0.125	-0.6	0.125	-0.666667	-0.75	0.809524	-0.0588235	0.44	0	0.5
			0.44	0	0.384615	0.877551	0.866667	0.363636	0.636364	-0.5	0.375	0.6	0.783784	-0.8	0.866667	0	0.3	-0.931034	0.75	-0.6	0.6	0	0.5	0	0.942857	-0.111111	0.741935	0.2	0.791667	0.230769	0.6	0.25	0	-0.5	-0.473684	-0.5	0.333333	0.333333	0.285714	-0.125	-0.6	0.125	-0.666667	-0.75	0.809524	-0.0588235	0.44	0	0.5
			0.44	0	0.384615	0.877551	0.866667	0.343284	0.636364	-0.5	0.375	0.6	0.783784	-0.8	0.866667	0	0.3	-0.931034	0.75	-0.6	0.6	0	0.5	0	0.944444	-0.111111	0.741935	0.2	0.791667	0.230769	0.6	0.25	0	-0.5	-0.473684	-0.5	0.333333	0.333333	0.285714	-0.125	-0.6	0.125	-0.666667	-0.75	0.809524	-0.0588235	0.44	0	0.5
			0.44	0	0.384615	0.877551	0.866667	0.352941	0.636364	0	0.375	0.6	0.783784	-0.8	0.866667	0	0.3	-0.931034	0.75	-0.6	0.6	0	0.5	0	0.944444	-0.111111	0.741935	0.2	0.791667	0.230769	0.6	0.25	0	-0.5	-0.5	-0.5	0.333333	0.333333	0.285714	-0.125	-0.6	0.125	-0.666667	-0.75	0.809524	-0.0588235	0.44	0	0.5
			0.44	0	0.384615	0.877551	0.866667	0.352941	0.636364	0.25	0.375	0.6	0.783784	-0.8	0.866667	0	0.3	-0.931034	0.75	-0.6	0.6	0	0.5	0	0.944444	-0.111111	0.741935	0.2	0.791667	0.230769	0.6	0.25	0	-0.5	-0.52381	-0.5	0.333333	0.333333	0.285714	-0.125	-0.6	0.125	-0.666667	-0.75	0.809524	-0.0588235	0.44	0	0.5
			0.44	0	0.384615	0.877551	0.866667	0.352941	0.636364	0.4	0.375	0.6	0.783784	-0.8	0.866667	0	0.3	-0.931034	0.75	-0.6	0.6	0	0.5	0	0.944444	-0.111111	0.741935	0.2	0.791667	0.230769	0.6	0.25	0	-0.5	-0.52381	-0.5	0.333333	0.333333	0.285714	-0.125	-0.6	0.125	-0.666667	-0.75	0.833333	-0.0588235	0.44	-0.2	0.5
			0.44	0	0.384615	0.877551	0.866667	0.352941	0.636364	0.4	0.375	0.6	0.783784	-0.8	0.866667	0	0.3	-0.931034	0.75	-0.6	0.6	0	0.5	0	0.944444	-0.111111	0.741935	0.2	0.791667	0.230769	0.6	0.25	0	-0.5	-0.52381	-0.5	0.333333	0.333333	0.285714	-0.125	-0.6	0.125	-0.666667	-0.75	0.785714	-0.0588235	0.44	-0.5	0.5
			0.44	0	0.384615	0.877551	0.866667	0.352941	0.636364	0.454545	0.375	0.6	0.783784	-0.8	0.866667	0	0.3	-0.931034	0.75	-0.6	0.6	0	0.5	0	0.944444	-0.111111	0.741935	0.2	0.791667	0.230769	0.6	0.25	0	-0.5	-0.52381	-0.5	0.333333	0.333333	0.285714	-0.125	-0.6	0.125	-0.666667	-0.75	0.666667	-0.0588235	0.44	-0.333333	0.5
			0.44	0	0.384615	0.877551	0.866667	0.352941	0.636364	0.454545	0.375	0.6	0.783784	-0.8	0.866667	0	0.3	-0.931034	0.75	-0.6	0.6	0	0.5	0	0.944444	-0.111111	0.741935	0.2	0.791667	0.230769	0.6	0.25	0	-0.5	-0.52381	-0.5	0.333333	0.333333	0.285714	-0.125	-0.6	0.125	-0.666667	-0.75	0.666667	-0.0588235	0.44	-0.333333	0.5
			0.44	0	0.384615	0.877551	0.866667	0.352941	0.636364	0.454545	0.375	0.6	0.783784	-0.8	0.866667	0	0.3	-0.931034	0.75	-0.6	0.6	0	0.5	0	0.944444	-0.111111	0.741935	0.2	0.791667	0.230769	0.6	0.25	0	-0.5	-0.52381	-0.5	0.333333	0.333333	0.285714	-0.125	-0.6	0.125	-0.666667	-0.818182	0.666667	-0.0588235	0.44	-0.333333	0.5
			0.44	0	0.384615	0.877551	0.866667	0.352941	0.636364	0.454545	0.375	0.6	0.783784	-0.8	0.866667	0	0.3	-0.931034	0.75	-0.6	0.6	0	0.5	0	0.945946	-0.111111	0.741935	0.2	0.791667	0.230769	0.6	0.25	0	-0.5	-0.52381	-0.5	0.333333	0.333333	0.285714	-0.125	-0.6	0.125	-0.666667	-0.826087	0.666667	-0.0588235	0.44	-0.333333	0.5
			0.44	0	0.384615	0.877551	0.866667	0.352941	0.636364	0.454545	0.375	0.6	0.783784	-0.8	0.866667	0	0.3	-0.931034	0.75	-0.6	0.6	0	0.5	0	0.945946	-0.111111	0.741935	0.2	0.791667	0.230769	0.6	0.25	0	-0.5	-0.52381	-0.5	0.333333	0.333333	0.285714	-0.125	-0.6	0.125	-0.666667	-0.826087	0.666667	-0.0588235	0.44	-0.333333	0.5
			0.44	0	0.384615	0.877551	0.866667	0.352941	0.636364	0.454545	0.375	0.6	0.783784	-0.8	0.866667	0	0.3	-0.931034	0.75	-0.6	0.6	0	0.5	0	0.945946	-0.111111	0.741935	0.2	0.791667	0.230769	0.6	0.25	0	-0.5	-0.52381	-0.5	0.333333	0.333333	0.285714	-0.125	-0.6	0.125	-0.666667	-0.826087	0.666667	-0.0588235	0.44	-0.333333	0.5
			0.44	0	0.384615	0.877551	0.866667	0.352941	0.636364	0.454545	0.375	0.6	0.783784	-0.8	0.866667	0	0.3	-0.931034	0.75	-0.6	0.6	0	0.5	0	0.945946	-0.111111	0.741935	0.2	0.791667	0.230769	0.6	0.25	0	-0.5	-0.52381	-0.5	0.333333	0.333333	0.285714	-0.125	-0.6	0.125	-0.666667	-0.826087	0.666667	-0.0588235	0.44	-0.333333	0.5
			0.44	0	0.384615	0.877551	0.866667	0.352941	0.636364	0.454545	0.375	0.6	0.783784	-0.8	0.866667	0	0.3	-0.931034	0.75	-0.6	0.6	0	0.5	0	0.945946	-0.111111	0.741935	0.2	0.791667	0.230769	0.6	0.25	0	-0.5	-0.52381	-0.5	0.333333	0.333333	0.285714	-0.125	-0.6	0.125	-0.666667	-0.826087	0.666667	-0.0588235	0.44	-0.333333	0.5
			0.44	0	0.384615	0.877551	0.866667	0.352941	0.636364	0.454545	0.375	0.6	0.783784	-0.8	0.866667	0	0.3	-0.931034	0.75	-0.6	0.6	0	0.5	0	0.945946	-0.111111	0.741935	0.2	0.791667	0.230769	0.6	0.25	0	-0.5	-0.52381	-0.5	0.333333	0.333333	0.285714	-0.125	-0.6	0.125	-0.666667	-0.826087	0.666667	-0.0588235	0.44	-0.333333	0.5
			0.44	0	0.384615	0.877551	0.866667	0.352941	0.636364	0.454545	0.375	0.6	0.783784	-0.8	0.866667	0	0.3	-0.931034	0.75	-0.6	0.6	0	0.5	0	0.945946	-0.111111	0.741935	0.2	0.791667	0.230769	0.6	0.25	0	-0.5	-0.52381	-0.5	0.333333	0.333333	0.285714	-0.125	-0.6	0.125	-0.666667	-0.826087	0.666667	-0.0588235	0.44	-0.333333	0.5
			0.44	0	0.384615	0.877551	0.866667	0.352941	0.636364	0.454545	0.375	0.6	0.783784	-0.8	0.866667	0	0.3	-0.931034	0.75	-0.6	0.6	0	0.5	0	0.945946	-0.111111	0.741935	0.2	0.791667	0.230769	0.6	0.25	0	-0.5	-0.52381	-0.5	0.333333	0.333333	0.285714	-0.125	-0.6	0.125	-0.666667	-0.826087	0.666667	-0.0588235	0.44	-0.333333	0.5
			0.44	0	0.384615	0.877551	0.866667	0.352941	0.636364	0.454545	0.375	0.6	0.783784	-0.8	0.866667	0	0.3	-0.931034	0.75	-0.6	0.6	0	0.5	0	0.945946	-0.111111	0.741935	0.2	0.791667	0.230769	0.6	0.25	0	-0.5	-0.52381	-0.5	0.333333	0.333333	0.285714	-0.125	-0.6	0.125	-0.666667	-0.826087	0.666667	-0.0588235	0.44	-0.333333	0.5
			0.44	0	0.384615	0.877551	0.866667	0.352941	0.636364	0.454545	0.375	0.6	0.783784	-0.8	0.866667	0	0.3	-0.931034	0.75	-0.6	0.6	0	0.5	0	0.945946	-0.111111	0.741935	0.2	0.791667	0.230769	0.6	0.25	0	-0.5	-0.52381	-0.5	0.333333	0.333333	0.285714	-0.125	-0.6	0.125	-0.666667	-0.826087	0.666667	-0.0588235	0.44	-0.333333	0.5
			0.44	0	0.384615	0.877551	0.866667	0.352941	0.636364	0.454545	0.375	0.6	0.783784	-0.8	0.866667	0	0.3	-0.931034	0.75	-0.6	0.6	0	0.5	0	0.945946	-0.111111	0.741935	-0.181818	0.791667	0.230769	0.6	0.25	0	-0.5	-0.52381	-0.5	0.333333	0.333333	0.285714	-0.125	-0.6	0.125	-0.666667	-0.826087	0.666667	-0.0588235	0.44	-0.333333	0.5
			0.44	0	0.384615	0.877551	0.866667	0.352941	0.636364	0.454545	0.375	0.6	0.783784	-0.8	0.866667	0	0.3	-0.931034	0.75	-0.6	0.6	0	0.5	0	0.945946	-0.111111	0.741935	-0.217391	0.791667	0.230769	0.6	0.25	0	-0.5	-0.52381	-0.5	0.333333	0.333333	0.285714	0.0526316	-0.6	0.125	-0.666667	-0.826087	0.666667	-0.0588235	0.44	-0.333333	0.5
			0.44	0	0.384615	0.877551	0.866667	0.352941	0.636364	0.454545	0.375	0.6	0.783784	-0.8	0.866667	0	0.3	-0.931034	0.75	-0.6	0.6	0	0.5	0	0.945946	-0.111111	0.741935	-0.217391	0.791667	0.230769	0.6	0.25	0	-0.5	-0.52381	-0.5	0.333333	0.333333	0.285714	0.0526316	-0.6	0.125	-0.666667	-0.826087	0.666667	-0.0588235	0.44	-0.333333	0.5
			0.44	0	0.384615	0.877551	0.866667	0.352941	0.636364	0.454545	0.375	0.6	0.783784	-0.8	0.866667	0	0.3	-0.931034	0.75	-0.6	0.6	0	0.5	0	0.947368	-0.111111	0.741935	-0.217391	0.791667	0.230769	0.6	0.25	0	-0.5	-0.52381	-0.5	0.333333	0.333333	0.285714	0.0526316	-0.6	0.125	-0.666667	-0.826087	0.666667	-0.0588235	0.44	-0.333333	0.5
			0.44	0	0.384615	0.877551	0.866667	0.352941	0.636364	0.454545	0.375	0.6	0.783784	-0.8	0.866667	0	0.3	-0.931034	0.75	-0.6	0.6	0	0.5	0	0.947368	-0.111111	0.741935	-0.217391	0.791667	0.230769	0.6	0.25	0	-0.5	-0.52381	-0.5	0.333333	0.333333	0.285714	0.0526316	-0.6	0.125	-0.666667	-0.826087	0.666667	-0.0588235	0.44	-0.333333	0.5
			0.44	0	0.384615	0.877551	0.866667	0.352941	0.636364	0.454545	0.375	0.6	0.783784	-0.8	0.866667	0	0.3	-0.931034	0.75	-0.6	0.6	0	0.5	0	0.947368	-0.111111	0.741935	-0.217391	0.791667	0.230769	0.6	0.25	0	-0.5	-0.52381	-0.5	0.333333	0.333333	0.285714	0.0526316	-0.6	0.125	-0.666667	-0.826087	0.666667	-0.0588235	0.44	-0.333333	0.5
			0.44	0	0.384615	0.877551	0.866667	0.352941	0.636364	0.454545	0.375	0.6	0.783784	-0.8	0.866667	0	0.3	-0.931034	0.75	-0.6	0.6	0	0.5	0	0.947368	-0.111111	0.741935	-0.217391	0.791667	0.230769	0.6	0.25	0	-0.5	-0.52381	-0.5	0.333333	0.333333	0.285714	0.0526316	-0.6	0.125	-0.666667	-0.826087	0.666667	-0.0588235	0.44	-0.333333	0.5
			0.44	0	0.384615	0.877551	0.866667	0.352941	0.636364	0.454545	0.375	0.6	0.783784	-0.8	0.866667	0	0.3	-0.931034	0.75	-0.6	0.6	0	0.5	0	0.947368	-0.111111	0.741935	-0.217391	0.791667	0.230769	0.6	0.25	0	-0.5	-0.583333	-0.5	0.333333	0.333333	0.285714	0.0526316	-0.6	0.125	-0.666667	-0.826087	0.666667	-0.0588235	0.44	-0.333333	0.5
			0.44	0	0.384615	0.877551	0.866667	0.352941	0.636364	0.454545	0.375	0.6	0.783784	-0.8	0.866667	0	0.3	-0.931034	0.75	-0.6	0.6	0	0.5	0	0.947368	-0.111111	0.741935	-0.217391	0.791667	0.230769	0.6	0.25	0	-0.5	-0.583333	-0.5	0.333333	0.333333	0.285714	0.0526316	-0.6	0.125	-0.666667	-0.826087	0.666667	-0.0588235	0.44	-0.333333	0.5
			0.44	0	0.384615	0.877551	0.866667	0.352941	0.636364	0.454545	0.375	0.6	0.783784	-0.8	0.866667	0	0.3	-0.931034	0.75	-0.6	0.6	0	0.5	0	0.947368	-0.111111	0.741935	-0.217391	0.791667	0.230769	0.6	0.25	0	-0.5	-0.583333	-0.5	0.333333	0.333333	0.285714	0.0526316	-0.6	0.125	-0.666667	-0.826087	0.612903	-0.0588235	0.44	-0.333333	0.5
			0.44	0	0.384615	0.877551	0.866667	0.352941	0.636364	0.454545	0.375	0.6	0.783784	-0.8	0.866667	0	0.3	-0.931034	0.75	-0.6	0.6	0	0.5	0	0.947368	-0.111111	0.741935	-0.217391	0.791667	0.230769	0.6	0.25	0	-0.5	-0.583333	-0.5	0.333333	0.333333	0.285714	0.0526316	-0.6	0.125	-0.666667	-0.826087	0.612903	-0.0588235	0.44	-0.333333	0.5
			0.44	0	0.384615	0.877551	0.866667	0.314286	0.636364	0.454545	0.375	0.6	0.783784	-0.8	0.866667	0	0.3	-0.931034	0.75	-0.6	0.6	0	0.5	0	0.947368	-0.111111	0.741935	-0.217391	0.791667	0.230769	0.6	0.25	0	-0.5	-0.583333	-0.5	0.333333	0.333333	0.285714	0.0526316	-0.6	0.125	-0.666667	-0.826087	0.612903	-0.0588235	0.44	-0.333333	0.5
			0.44	0	0.384615	0.877551	0.866667	0.314286	0.636364	0.454545	0.375	0.6	0.783784	-0.8	0.866667	0	0.3	-0.931034	0.75	-0.6	0.6	0	0.5	0	0.947368	-0.111111	0.741935	-0.217391	0.791667	0.230769	0.6	0.25	0	-0.5	-0.583333	-0.5	0.333333	0.333333	0.285714	0.0526316	-0.6	0.125	-0.666667	-0.826087	0.612903	-0.0588235	0.44	-0.333333	0.5
			0.44	0	0.384615	0.877551	0.866667	0.314286	0.636364	0.454545	0.375	0.6	0.783784	-0.8	0.866667	0	0.3	-0.931034	0.75	-0.6	0.6	0	0.5	0	0.947368	-0.111111	0.741935	-0.166667	0.791667	0.230769	0.6	0.25	0	-0.5	-0.583333	-0.5	0.333333	0.333333	0.285714	0.0526316	-0.6	0.125	-0.666667	-0.826087	0.612903	-0.0588235	0.44	-0.333333	0.5
			0.44	0	0.384615	0.877551	0.866667	0.314286	0.636364	0.454545	0.375	0.6	0.783784	-0.8	0.866667	0	0.3	-0.931034	0.75	-0.6	0.6	0	0.5	0	0.948718	-0.111111	0.741935	-0.166667	0.791667	0.230769	0.6	0.25	0	-0.5	-0.583333	-0.5	0.333333	0.333333	0.285714	0.0526316	-0.6	0.125	-0.666667	-0.826087	0.612903	-0.0588235	0.44	-0.333333	0.5
			0.44	0	0.384615	0.877551	0.866667	0.314286	0.636364	0.454545	0.375	0.6	0.783784	-0.8	0.866667	0	0.3	-0.931034	0.75	-0.6	0.6	0	0.5	0	0.948718	-0.111111	0.741935	-0.166667	0.791667	0.230769	0.6	0.25	0	-0.5	-0.583333	-0.5	0.333333	0.333333	0.285714	0.0526316	-0.6	0.125	-0.666667	-0.826087	0.612903	-0.0588235	0.44	-0.333333	0.5
			0.44	0	0.384615	0.877551	0.866667	0.314286	0.636364	0.454545	0.375	0.6	0.783784	-0.8	0.866667	0	0.3	-0.931034	0.75	-0.6	0.6	0	0.5	0	0.948718	-0.111111	0.741935	-0.166667	0.791667	0.230769	0.6	0.25	0	-0.5	-0.583333	-0.5	0.333333	0.333333	0.285714	0.0526316	-0.6	0.125	-0.666667	-0.826087	0.612903	-0.0588235	0.44	-0.333333	0.5
			0.44	0	0.384615	0.877551	0.866667	0.314286	0.636364	0.454545	0.375	0.6	0.783784	-0.8	0.866667	0	0.3	-0.931034	0.75	-0.6	0.6	0	0.5	0	0.948718	-0.111111	0.741935	-0.166667	0.791667	0.230769	0.6	0.25	0	-0.5	-0.583333	-0.5	0.333333	0.333333	0.285714	0.0526316	-0.6	0.125	-0.666667	-0.826087	0.612903	-0.0588235	0.44	-0.333333	0.5
			0.44	0	0.384615	0.877551	0.866667	0.314286	0.636364	0.454545	0.375	0.6	0.783784	-0.8	0.866667	0	0.3	-0.931034	0.75	-0.6	0.6	0	0.5	0	0.948718	-0.111111	0.741935	-0.166667	0.791667	0.230769	0.6	0.25	0	-0.5	-0.583333	-0.5	0.333333	0.333333	0.285714	0.0526316	-0.6	0.125	-0.666667	-0.826087	0.612903	-0.0588235	0.44	-0.333333	0.5
			0.44	0	0.384615	0.877551	0.866667	0.314286	0.636364	0.454545	0.375	0.6	0.783784	-0.8	0.866667	0	0.3	-0.931034	0.75	-0.6	0.6	0	0.5	0	0.948718	-0.111111	0.741935	-0.166667	0.791667	0.230769	0.6	0.25	0	-0.5	-0.583333	-0.5	0.333333	0.333333	0.285714	0.0526316	-0.6	0.125	-0.666667	-0.826087	0.612903	-0.0588235	0.44	-0.333333	0.5
			0.44	0	0.384615	0.877551	0.866667	0.314286	0.636364	0.454545	0.375	0.6	0.783784	-0.8	0.866667	0	0.3	-0.931034	0.75	-0.6	0.6	0	0.5	0	0.948718	-0.111111	0.741935	-0.166667	0.791667	0.230769	0.6	0.25	0	-0.5	-0.583333	-0.5	0.333333	0.333333	0.285714	0.0526316	-0.6	0.125	-0.666667	-0.826087	0.612903	-0.0588235	0.44	-0.333333	0.5
			0.44	0	0.384615	0.877551	0.866667	0.314286	0.636364	0.454545	0.444444	0.6	0.783784	-0.8	0.866667	0	0.3	-0.931034	0.75	-0.6	0.6	0	0.5	0	0.948718	-0.111111	0.741935	-0.166667	0.791667	0.230769	0.6	0.25	0	-0.5	-0.583333	-0.5	0.333333	0.333333	0.285714	0.0526316	-0.6	0.125	-0.666667	-0.826087	0.612903	-0.0588235	0.44	-0.333333	0.5
			0.44	0	0.384615	0.877551	0.866667	0.314286	0.636364	0.454545	0.444444	0.6	0.783784	-0.8	0.866667	0	0.3	-0.931034	0.75	-0.6	0.6	0	0.5	0	0.948718	-0.111111	0.741935	-0.166667	0.791667	0.230769	0.6	0.25	0	-0.5	-0.583333	-0.5	0.333333	0.333333	0.285714	0.0526316	-0.6	0.125	-0.666667	-0.826087	0.612903	-0.0588235	0.44	-0.333333	0.5
			0.44	0	0.384615	0.877551	0.866667	0.314286	0.636364	0.454545	0.444444	0.6	0.783784	-0.8	0.866667	0	0.3	-0.931034	0.75	-0.6	0.6	0	0.5	0	0.948718	-0.111111	0.741935	-0.166667	0.791667	0.230769	0.611111	0.25	0	-0.5	-0.583333	-0.5	0.333333	0.333333	0.285714	0.0526316	-0.6	0.125	-0.666667	-0.826087	0.612903	-0.0588235	0.44	-0.333333	0.5
			0.44	0	0.384615	0.877551	0.866667	0.314286	0.636364	0.454545	0.444444	0.6	0.783784	-0.8	0.866667	0	0.3	-0.931034	0.75	-0.6	0.6	0	0.5	0	0.948718	-0.111111	0.741935	-0.166667	0.791667	0.230769	0.641026	0.25	0	-0.5	-0.583333	-0.5	0.333333	0.333333	0.333333	0.0526316	-0.6	0.125	-0.666667	-0.826087	0.612903	-0.0588235	0.44	-0.333333	0.5
			0.44	0	0.384615	0.877551	0.866667	0.277778	0.636364	0.454545	0.444444	0.6	0.783784	-0.8	0.866667	0	0.3	-0.931034	0.75	-0.6	0.6	0	0.5	0	0.948718	-0.111111	0.741935	-0.166667	0.791667	0.230769	0.65	0.25	0	-0.5	-0.583333	-0.5	0.333333	0.333333	0.333333	0.0526316	-0.6	0.125	-0.666667	-0.826087	0.612903	-0.0588235	0.44	-0.333333	0.5
			0.44	0	0.384615	0.877551	0.866667	0.260274	0.636364	0.454545	0.473684	0.6	0.783784	-0.8	0.866667	0	0.3	-0.931034	0.75	-0.6	0.6	0	0.5	0	0.948718	-0.111111	0.741935	-0.166667	0.791667	0.230769	0.708333	0.25	0	-0.5	-0.583333	-0.5	0.333333	0.333333	0.333333	0.0526316	-0.6	0.125	-0.666667	-0.826087	0.612903	-0.0588235	0.44	-0.333333	0.5
			0.44	0	0.384615	0.877551	0.866667	0.260274	0.636364	0.454545	0.487179	0.6	0.783784	-0.8	0.866667	0	0.3	-0.931034	0.75	-0.6	0.6	0	0.5	0	0.948718	-0.111111	0.741935	-0.166667	0.791667	0.230769	0.708333	0.25	0	-0.5	-0.583333	-0.5	0.333333	0.333333	0.333333	0.0526316	-0.6	0.125	-0.666667	-0.826087	0.612903	-0.0588235	0.44	-0.333333	0.5
			0.44	0	0.384615	0.877551	0.866667	0.260274	0.636364	0.454545	0.487179	0.6	0.783784	-0.8	0.866667	0	0.3	-0.931034	0.75	-0.6	0.6	0	0.5	0	0.95	-0.111111	0.741935	-0.166667	0.791667	0.230769	0.708333	0.25	0	-0.5	-0.583333	-0.5	0.333333	0.333333	0.333333	0.0526316	-0.6	0.125	-0.666667	-0.826087	0.612903	-0.0588235	0.44	-0.333333	0.5
			0.44	0	0.384615	0.877551	0.866667	0.260274	0.636364	0.454545	0.487179	0.6	0.783784	-0.8	0.866667	0	0.3	-0.931034	0.75	-0.6	0.6	0	0.5	0	0.95	-0.111111	0.741935	-0.166667	0.791667	0.230769	0.708333	0.25	0	-0.5	-0.583333	-0.5	0.333333	0.333333	0.333333	0.0526316	-0.6	0.125	-0.666667	-0.826087	0.612903	-0.0588235	0.44	-0.333333	0.5
			0.44	0	0.384615	0.877551	0.866667	0.260274	0.636364	0.454545	0.487179	0.6	0.783784	-0.8	0.866667	0	0.3	-0.931034	0.777778	-0.6	0.6	0	0.5	0	0.95	-0.111111	0.741935	-0.166667	0.791667	0.230769	0.708333	0.25	0	-0.5	-0.583333	-0.5	0.333333	0.333333	0.333333	0.0526316	-0.6	0.125	-0.666667	-0.826087	0.612903	-0.0588235	0.44	-0.333333	0.5
			0.44	0	0.384615	0.877551	0.866667	0.260274	0.636364	0.454545	0.487179	0.6	0.783784	-0.8	0.866667	0	0.3	-0.931034	0.857143	-0.6	0.6	0	0.5	0	0.95	-0.111111	0.741935	-0.166667	0.791667	0.230769	0.708333	0.25	0	-0.5	-0.583333	-0.5	0.333333	0.333333	0.333333	0.0526316	-0.6	0.125	-0.666667	-0.826087	0.612903	-0.0588235	0.44	-0.333333	0.5
			0.44	0	0.384615	0.877551	0.866667	0.260274	0.636364	0.454545	0.487179	0.6	0.783784	-0.8	0.866667	0	0.3	-0.931034	0.866667	-0.6	0.6	0	0.5	0	0.95	-0.111111	0.741935	-0.166667	0.791667	0.230769	0.708333	0.25	0	-0.5	-0.583333	-0.5	0.333333	0.333333	0.333333	0.0526316	-0.6	0.125	-0.666667	-0.826087	0.612903	-0.0588235	0.44	-0.333333	0.5
			0.44	0	0.384615	0.877551	0.866667	0.260274	0.636364	0.454545	0.487179	0.6	0.783784	-0.8	0.866667	0	0.3	-0.931034	0.866667	-0.6	0.6	0	0.5	0	0.95	-0.111111	0.741935	-0.166667	0.791667	0.230769	0.708333	0.25	0	-0.5	-0.583333	-0.5	0.333333	0.333333	0.333333	0.0526316	-0.6	0.125	-0.666667	-0.826087	0.612903	-0.0588235	0.44	-0.333333	0.5
			0.44	0	0.384615	0.877551	0.866667	0.260274	0.636364	0.454545	0.487179	0.6	0.783784	-0.8	0.866667	0	0.3	-0.931034	0.866667	-0.6	0.6	0	0.5	0	0.951219	-0.111111	0.741935	-0.166667	0.791667	0.230769	0.708333	0.25	0	-0.5	-0.583333	-0.5	0.333333	0.333333	0.333333	0.0526316	-0.6	0.125	-0.666667	-0.826087	0.612903	-0.0588235	0.44	-0.333333	0.5
			0.44	0	0.384615	0.882353	0.866667	0.260274	0.636364	0.454545	0.487179	0.6	0.783784	-0.8	0.866667	0	0.3	-0.931034	0.866667	-0.6	0.6	0	0.5	0	0.951219	-0.111111	0.741935	-0.166667	0.791667	0.230769	0.708333	0.25	0	-0.5	-0.583333	-0.5	0.333333	0.333333	0.333333	0.0526316	-0.6	0.125	-0.666667	-0.826087	0.612903	-0.0588235	0.44	-0.333333	0.5
			0.44	0	0.384615	0.892857	0.866667	0.260274	0.636364	0.454545	0.487179	0.6	0.783784	-0.8	0.866667	0	0.3	-0.931034	0.866667	-0.6	0.6	0	0.5	0	0.951219	-0.111111	0.741935	-0.166667	0.791667	0.230769	0.708333	0.25	0	-0.5	-0.583333	-0.5	0.333333	0.333333	0.333333	0.0526316	-0.6	0.125	-0.666667	-0.826087	0.612903	-0.0588235	0.44	-0.333333	0.5
			0.44	0	0.384615	0.892857	0.866667	0.260274	0.636364	0.454545	0.487179	0.6	0.783784	-0.8	0.866667	0	0.3	-0.931034	0.866667	-0.333333	0.6	0	0.5	0	0.951219	-0.111111	0.741935	-0.166667	0.791667	0.230769	0.708333	0.25	0	-0.5	-0.583333	-0.5	0.333333	0.333333	0.333333	0.0526316	-0.6	0.125	-0.666667	-0.826087	0.612903	-0.0588235	0.44	-0.333333	0.5
			0.44	0	0.384615	0.892857	0.866667	0.260274	0.636364	0.454545	0.487179	0.6	0.783784	-0.8	0.866667	0	0.3	-0.931034	0.866667	0.272727	0.6	0	0.5	0	0.951219	-0.111111	0.741935	-0.166667	0.791667	0.230769	0.708333	0.25	0	-0.5	-0.583333	-0.5	0.333333	0.333333	0.333333	0.0526316	-0.6	0.125	-0.666667	-0.826087	0.612903	-0.0588235	0.44	-0.333333	0.5
			0.44	0	0.384615	0.892857	0.866667	0.260274	0.636364	0.454545	0.487179	0.6	0.783784	-0.8	0.866667	0	0.3	-0.931034	0.866667	0.272727	0.6	0	0.5	0	0.951219	-0.111111	0.741935	-0.166667	0.791667	0.230769	0.708333	0.25	0	-0.5	-0.583333	-0.5	0.333333	0.333333	0.333333	0.0526316	-0.6	0.125	-0.666667	-0.826087	0.612903	-0.0588235	0.44	-0.333333	0.5
			0.44	0	0.384615	0.892857	0.866667	0.260274	0.636364	0.454545	0.487179	0.6	0.783784	-0.8	0.866667	0	0.3	-0.931034	0.882353	0.272727	0.6	0	0.5	0	0.951219	-0.111111	0.741935	-0.166667	0.791667	0.230769	0.708333	0.25	0	-0.5	-0.583333	-0.5	0.333333	0.333333	0.333333	0.0526316	-0.6	0.125	-0.666667	-0.826087	0.612903	-0.0588235	0.44	-0.333333	0.5
			0.44	0	0.384615	0.892857	0.866667	0.260274	0.636364	0.454545	0.487179	0.6	0.783784	-0.8	0.866667	0	0.3	-0.931034	0.894737	0.272727	0.6	0	0.5	0	0.951219	-0.111111	0.741935	-0.166667	0.791667	0.230769	0.708333	0.25	0	-0.5	-0.583333	-0.5	0.333333	0.333333	0.333333	0.0526316	-0.6	0.125	-0.666667	-0.826087	0.612903	-0.111111	0.44	-0.333333	0.5
			0.44	0	0.384615	0.892857	0.866667	0.260274	0.636364	0.454545	0.487179	0.6	0.783784	-0.8	0.866667	0	0.3	-0.931034	0.894737	0.272727	0.6	0	0.5	0	0.951219	-0.111111	0.741935	-0.166667	0.791667	0.230769	0.708333	0.25	0	-0.5	-0.583333	-0.5	0.333333	0.333333	0.333333	0.0526316	-0.6	0.125	-0.666667	-0.826087	0.612903	-0.111111	0.44	-0.333333	0.5
			0.44	0	0.384615	0.892857	0.866667	0.260274	0.636364	0.454545	0.487179	0.6	0.783784	-0.8	0.866667	0	0.3	-0.931034	0.894737	0.272727	0.6	0	0.5	0	0.951219	-0.111111	0.741935	-0.166667	0.791667	0.230769	0.708333	0.25	0	0.25	-0.583333	-0.5	0.333333	0.333333	0.333333	0.0526316	-0.6	0.125	-0.666667	-0.826087	0.612903	-0.111111	0.44	-0.333333	0.5
			0.44	0	0.384615	0.892857	0.866667	0.260274	0.636364	0.454545	0.487179	0.6	0.783784	-0.8	0.866667	0	0.3	-0.931034	0.894737	0.272727	0.6	0	0.5	0	0.951219	-0.111111	0.741935	-0.166667	0.791667	0.230769	0.708333	0.25	0	0.4	-0.583333	-0.5	0.333333	0.333333	0.333333	0.0526316	-0.6	0.125	-0.666667	-0.826087	0.612903	-0.111111	0.44	-0.333333	0.5
			0.44	0	0.384615	0.892857	0.866667	0.260274	0.636364	0.454545	0.487179	0.6	0.783784	-0.8	0.866667	0	0.3	-0.931034	0.894737	0.272727	0.6	0	0.5	0	0.951219	-0.111111	0.741935	-0.166667	0.791667	0.230769	0.708333	0.25	0	0.4	-0.583333	-0.5	0.333333	0.333333	0.333333	0.217391	-0.6	0.125	-0.666667	-0.826087	0.612903	-0.111111	0.44	-0.333333	0.5
			0.44	0	0.384615	0.892857	0.866667	0.260274	0.636364	0.454545	0.487179	0.6	0.783784	-0.8	0.866667	0	0.3	-0.931034	0.894737	0.272727	0.6	0	0.5	0	0.951219	-0.111111	0.741935	-0.166667	0.791667	0.230769	0.708333	0.25	0	0.4	-0.583333	-0.5	0.333333	0.333333	0.333333	0.217391	-0.6	0.125	-0.666667	-0.826087	0.612903	-0.111111	0.44	-0.333333	0.5
			0.44	0	0.384615	0.892857	0.866667	0.260274	0.636364	0.454545	0.487179	0.6	0.783784	-0.8	0.866667	0	0.3	-0.931034	0.894737	0.272727	0.6	0	0.5	0	0.951219	-0.111111	0.741935	-0.166667	0.791667	0.230769	0.708333	0.25	0	0.4	-0.583333	-0.5	0.333333	0.333333	0.333333	0.217391	-0.6	0.125	-0.666667	-0.826087	0.612903	-0.111111	0.44	-0.333333	0.5
			0.44	0	0.384615	0.892857	0.866667	0.260274	0.636364	0.454545	0.487179	0.6	0.783784	-0.8	0.866667	0	0.3	-0.931034	0.894737	0.272727	0.6	0	0.5	0	0.951219	-0.111111	0.741935	-0.166667	0.791667	0.230769	0.708333	0.25	0	0.4	-0.583333	-0.5	0.333333	0.333333	0.333333	0.217391	-0.6	0.125	-0.666667	-0.826087	0.612903	-0.111111	0.44	-0.333333	0.5
			0.44	0	0.384615	0.892857	0.866667	0.260274	0.636364	0.454545	0.487179	0.6	0.783784	-0.8	0.866667	0	0.3	-0.931034	0.894737	0.272727	0.6	0	0.5	0	0.951219	-0.111111	0.741935	-0.166667	0.791667	0.230769	0.708333	0.25	0	0.4	-0.583333	-0.5	0.333333	0.333333	0.333333	0.217391	-0.6	0.125	-0.666667	-0.826087	0.612903	-0.111111	0.44	-0.333333	0.5
			0.44	0	0.384615	0.892857	0.866667	0.260274	0.636364	0.454545	0.487179	0.6	0.783784	-0.8	0.866667	0	0.3	-0.931034	0.894737	0.272727	0.6	0	0.5	0	0.951219	-0.111111	0.741935	-0.166667	0.791667	0.230769	0.708333	0.25	0	0.4	-0.583333	-0.5	0.333333	0.333333	0.333333	0.217391	-0.6	0.125	-0.666667	-0.826087	0.612903	-0.111111	0.44	-0.333333	0.5
			0.44	0	0.384615	0.892857	0.866667	0.260274	0.636364	0.454545	0.487179	0.6	0.783784	-0.8	0.866667	0	0.3	-0.931034	0.894737	0.272727	0.6	0	0.5	0	0.951219	-0.111111	0.741935	-0.166667	0.791667	0.230769	0.708333	0.25	0	0.4	-0.583333	-0.5	0.333333	0.333333	0.333333	0.217391	-0.6	0.125	-0.666667	-0.826087	0.612903	-0.111111	0.44	-0.333333	0.5
			0.44	0	0.384615	0.892857	0.866667	0.260274	0.636364	0.454545	0.487179	0.6	0.783784	-0.8	0.866667	0	0.3	-0.931034	0.894737	0.272727	0.6	0	0.5	0	0.951219	-0.111111	0.741935	-0.166667	0.791667	0.230769	0.708333	0.25	0	0.4	-0.583333	-0.5	0.333333	0.333333	0.333333	0.217391	-0.6	0.125	-0.666667	-0.826087	0.612903	-0.111111	0.44	-0.333333	0.5
			0.44	0	0.384615	0.892857	0.866667	0.260274	0.636364	0.454545	0.487179	0.6	0.783784	-0.8	0.866667	0	0.3	-0.931034	0.894737	0.272727	0.6	0	0.5	0	0.951219	-0.111111	0.741935	-0.166667	0.791667	0.230769	0.708333	0.25	0	0.4	-0.583333	-0.5	0.333333	0.333333	0.333333	0.217391	-0.6	0.125	-0.666667	-0.826087	0.612903	-0.111111	0.44	-0.333333	0.5
			0.44	0	0.384615	0.896552	0.866667	0.260274	0.636364	0.454545	0.487179	0.6	0.783784	-0.8	0.866667	0	0.3	-0.931034	0.894737	0.272727	0.6	0	0.5	0	0.951219	-0.111111	0.741935	-0.166667	0.791667	0.230769	0.708333	0.25	0	0.4	-0.583333	-0.5	0.333333	0.333333	0.333333	0.217391	-0.6	0.0588235	-0.666667	-0.826087	0.612903	-0.111111	0.44	-0.333333	0.5
			0.44	0	0.384615	0.903226	0.866667	0.260274	0.636364	0.454545	0.487179	0.6	0.783784	-0.8	0.866667	0	0.3	-0.931034	0.894737	0.272727	0.6	0	0.5	0	0.951219	-0.111111	0.741935	-0.166667	0.791667	0.230769	0.708333	0.25	0	0.4	-0.583333	-0.5	0.333333	0.333333	0.333333	0.217391	-0.6	0.0588235	-0.666667	-0.826087	0.612903	-0.111111	0.44	-0.333333	0.5
			0.44	0	0.384615	0.903226	0.866667	0.260274	0.636364	0.454545	0.487179	0.6	0.783784	-0.8	0.866667	0	0.3	-0.931034	0.894737	0.272727	0.6	0	0.5	0	0.951219	-0.111111	0.741935	-0.166667	0.791667	0.230769	0.708333	0.25	0	0.4	-0.583333	-0.5	0.333333	0.333333	0.333333	0.217391	-0.6	0.0588235	-0.666667	-0.826087	0.612903	-0.111111	0.44	-0.333333	0.5
			0.44	0	0.384615	0.903226	0.866667	0.260274	0.636364	0.454545	0.487179	0.6	0.783784	-0.8	0.866667	0	0.3	-0.931034	0.894737	0.272727	0.6	0	0.5	0	0.951219	-0.111111	0.741935	-0.166667	0.791667	0.230769	0.708333	0.25	0	0.4	-0.583333	-0.5	0.333333	0.333333	0.333333	0.217391	-0.6	0.0588235	-0.666667	-0.826087	0.612903	-0.111111	0.44	-0.333333	0.5
			0.44	0	0.384615	0.903226	0.866667	0.260274	0.636364	0.454545	0.545455	0.6	0.783784	-0.8	0.866667	0	0.3	-0.931034	0.894737	0.272727	0.6	0	0.5	0	0.951219	-0.111111	0.741935	-0.166667	0.791667	0.230769	0.708333	0.25	0	0.4	-0.583333	-0.5	0.333333	0.333333	0.333333	0.217391	-0.6	-0.1	-0.666667	-0.826087	0.612903	-0.111111	0.44	-0.333333	0.5
			0.44	0	0.384615	0.903226	0.866667	0.260274	0.636364	0.454545	0.545455	0.6	0.783784	-0.8	0.866667	0	0.3	-0.931034	0.894737	0.272727	0.6	0	0.5	0	0.951219	-0.111111	0.741935	-0.166667	0.791667	0.230769	0.708333	0.25	0	0.4	-0.583333	-0.5	0.333333	0.333333	0.333333	0.217391	-0.6	-0.1	-0.666667	-0.826087	0.612903	-0.111111	0.44	-0.333333	0.5
			0.44	0	0.384615	0.903226	0.866667	0.260274	0.636364	0.454545	0.545455	0.6	0.783784	-0.8	0.866667	0	0.3	-0.931034	0.894737	0.272727	0.6	0	0.5	0	0.951219	-0.111111	0.741935	-0.166667	0.791667	0.230769	0.708333	0.25	-0.777778	0.4	-0.583333	-0.5	0.333333	0.333333	0.333333	0.217391	-0.6	-0.1	-0.666667	-0.826087	0.612903	-0.111111	0.44	-0.333333	0.5
			0.44	0	0.384615	0.903226	0.866667	0.260274	0.636364	0.454545	0.545455	0.6	0.783784	-0.8	0.866667	0	0.333333	-0.931034	0.894737	0.272727	0.6	0	0.5	0	0.951219	-0.111111	0.741935	-0.166667	0.791667	0.230769	0.708333	0.25	-0.818182	0.4	-0.583333	-0.5	0.333333	0.333333	0.333333	0.217391	-0.6	-0.1	-0.666667	-0.826087	0.612903	-0.111111	0.44	-0.333333	0.5
			0.44	0	0.384615	0.903226	0.866667	0.260274	0.636364	0.454545	0.545455	0.6	0.783784	-0.8	0.866667	0	0.416667	-0.931034	0.894737	0.272727	0.6	0	0.5	0	0.951219	-0.111111	0.741935	-0.166667	0.791667	0.230769	0.708333	0.25	-0.818182	0.4	-0.583333	-0.5	0.333333	0.333333	0.333333	0.217391	-0.6	-0.1	-0.666667	-0.826087	0.612903	-0.111111	0.44	-0.333333	0.5
			0.44	0	0.384615	0.903226	0.866667	0.260274	0.636364	0.454545	0.545455	0.6	0.783784	-0.8	0.866667	0	0.481482	-0.931034	0.894737	0.272727	0.6	0	0.5	0	0.951219	-0.111111	0.741935	-0.166667	0.791667	0.230769	0.708333	0.25	-0.818182	0.4	-0.583333	-0.5	0.333333	0.333333	0.333333	0.217391	-0.6	-0.1	-0.666667	-0.826087	0.612903	-0.111111	0.44	-0.333333	0.5
			0.44	0	0.384615	0.903226	0.866667	0.260274	0.636364	0.454545	0.545455	0.6	0.783784	-0.8	0.866667	0	0.611111	-0.931034	0.894737	0.272727	0.6	0	0.5	0	0.951219	-0.111111	0.741935	-0.166667	0.791667	0.230769	0.708333	0.25	-0.818182	0.4	-0.583333	-0.5	0.333333	0.333333	0.333333	0.217391	-0.6	-0.1	-0.666667	-0.826087	0.612903	-0.111111	0.44	-0.333333	0.5
			0.44	0	0.384615	0.903226	0.866667	0.260274	0.636364	0.454545	0.545455	0.6	0.783784	-0.8	0.866667	0	0.611111	-0.931034	0.894737	0.272727	0.6	0	0.5	0	0.951219	-0.111111	0.741935	-0.166667	0.791667	0.230769	0.708333	0.25	-0.818182	0.4	-0.583333	-0.5	0.333333	0.333333	0.333333	0.217391	-0.6	-0.1	-0.666667	-0.826087	0.612903	-0.111111	0.44	-0.333333	0.5
			0.44	0	0.384615	0.903226	0.866667	0.260274	0.636364	0.454545	0.545455	0.6	0.783784	-0.8	0.866667	0	0.611111	-0.931034	0.894737	0.272727	0.6	0	0.5	0	0.951219	-0.111111	0.741935	-0.166667	0.791667	0.230769	0.708333	0.25	-0.818182	0.4	-0.583333	-0.5	0.333333	0.333333	0.333333	0.217391	-0.6	-0.1	-0.666667	-0.826087	0.612903	-0.111111	0.44	-0.333333	0.5
			0.44	0	0.384615	0.903226	0.866667	0.260274	0.636364	0.454545	0.545455	0.6	0.783784	-0.8	0.866667	0	0.611111	-0.931034	0.894737	0.272727	0.6	0	0.5	0	0.951219	-0.111111	0.741935	-0.166667	0.791667	0.230769	0.708333	0.25	-0.818182	0.4	-0.583333	-0.5	0.333333	0.333333	0.333333	0.217391	-0.6	-0.1	-0.666667	-0.826087	0.612903	-0.111111	0.44	-0.333333	0.5
			0.44	0	0.384615	0.903226	0.866667	0.260274	0.636364	0.454545	0.545455	0.6	0.783784	-0.8	0.866667	0	0.611111	-0.931034	0.894737	0.272727	0.6	0	0.5	0	0.951219	-0.111111	0.741935	-0.166667	0.791667	0.230769	0.708333	0.25	-0.818182	0.4	-0.583333	-0.5	0.333333	0.333333	0.333333	0.217391	-0.6	-0.1	-0.666667	-0.826087	0.612903	-0.111111	0.44	-0.333333	0.5
			0.44	0	0.384615	0.903226	0.866667	0.260274	0.636364	0.454545	0.545455	0.6	0.783784	-0.8	0.866667	0	0.611111	-0.931034	0.894737	0.272727	0.6	0	0.5	0	0.951219	-0.111111	0.741935	-0.166667	0.791667	0.230769	0.708333	0.25	-0.818182	0.4	-0.583333	-0.5	0.333333	0.333333	0.333333	0.217391	-0.6	-0.1	-0.666667	-0.826087	0.612903	-0.111111	0.44	-0.333333	0.5
			0.44	0	0.384615	0.903226	0.866667	0.260274	0.636364	0.454545	0.545455	0.6	0.783784	-0.8	0.894737	0	0.611111	-0.931034	0.894737	0.272727	0.6	0	0.5	0	0.951219	-0.111111	0.741935	-0.166667	0.791667	0.230769	0.673469	0.25	-0.818182	0.4	-0.583333	-0.5	0.333333	0.333333	0.333333	0.217391	-0.6	-0.1	-0.666667	-0.826087	0.612903	-0.111111	0.44	-0.333333	0.5
			0.44	0	0.384615	0.903226	0.866667	0.260274	0.636364	0.454545	0.545455	0.6	0.783784	-0.8	0.916667	0	0.611111	-0.931034	0.894737	0.272727	0.6	0	0.5	0	0.951219	-0.111111	0.741935	-0.166667	0.791667	0.230769	0.673469	0.25	-0.818182	0.4	-0.583333	-0.5	0.333333	0.333333	0.333333	0.217391	-0.6	-0.1	-0.666667	-0.826087	0.612903	-0.111111	0.44	-0.333333	0.5
			0.44	0	0.384615	0.903226	0.866667	0.260274	0.636364	0.454545	0.545455	0.6	0.783784	-0.8	0.916667	0	0.611111	-0.931034	0.894737	0.272727	0.6	0	0.5	0	0.951219	-0.111111	0.741935	-0.166667	0.791667	0.230769	0.673469	0.25	-0.818182	0.4	-0.583333	-0.5	0.333333	0.333333	0.333333	0.217391	-0.6	-0.1	-0.666667	-0.826087	0.612903	0.0476191	0.44	-0.333333	0.5
			0.44	0	0.384615	0.903226	0.866667	0.260274	0.636364	0.454545	0.545455	0.6	0.783784	-0.8	0.916667	0	0.611111	-0.931034	0.894737	0.272727	0.6	0	0.5	0	0.951219	-0.111111	0.741935	-0.166667	0.791667	0.230769	0.673469	0.25	-0.818182	0.4	-0.583333	-0.5	0.333333	0.333333	0.333333	0.217391	-0.6	-0.1	-0.666667	-0.826087	0.612903	0.0476191	0.44	-0.333333	0.5
			0.44	0	0.384615	0.903226	0.866667	0.260274	0.636364	0.454545	0.545455	0.6	0.783784	-0.8	0.916667	0	0.641026	-0.931034	0.894737	0.272727	0.6	0	0.5	0	0.951219	-0.111111	0.741935	-0.166667	0.791667	0.230769	0.673469	0.25	-0.818182	0.4	-0.583333	-0.5	0.333333	0.333333	0.333333	0.217391	-0.6	-0.1	-0.666667	-0.826087	0.612903	0.0476191	0.44	-0.333333	0.5
			0.44	0	0.384615	0.903226	0.866667	0.260274	0.636364	0.454545	0.545455	0.6	0.783784	-0.8	0.916667	0	0.688889	-0.931034	0.894737	0.272727	0.6	0	0.5	0	0.951219	-0.111111	0.741935	-0.166667	0.791667	0.230769	0.673469	0.25	-0.818182	0.4	-0.583333	-0.5	0.333333	0.333333	0.333333	0.217391	-0.6	-0.1	-0.666667	-0.75	0.612903	0.0476191	0.44	-0.333333	0.5
			0.44	0	0.384615	0.903226	0.866667	0.260274	0.636364	0.454545	0.545455	0.6	0.783784	-0.8	0.916667	0	0.688889	-0.931034	0.894737	0.272727	0.6	0	0.5	0	0.951219	-0.111111	0.741935	-0.166667	0.791667	0.230769	0.673469	0.25	-0.818182	0.4	-0.583333	-0.5	0.333333	0.333333	0.333333	0.217391	-0.6	-0.1	-0.666667	-0.75	0.612903	0.0476191	0.44	-0.333333	0.5
			0.44	0	0.384615	0.903226	0.866667	0.260274	0.636364	0.454545	0.545455	0.6	0.783784	-0.8	0.916667	0	0.688889	-0.931034	0.894737	0.272727	0.6	0	0.5	0	0.952381	-0.111111	0.741935	-0.166667	0.791667	0.230769	0.673469	0.25	-0.818182	0.4	-0.583333	-0.5	0.333333	0.333333	0.333333	0.217391	-0.6	-0.1	-0.666667	-0.75	0.612903	0.0476191	0.44	-0.333333	0.5
			0.44	0	0.384615	0.903226	0.866667	0.260274	0.636364	0.454545	0.545455	0.6	0.783784	-0.8	0.916667	0	0.688889	-0.931034	0.894737	0.272727	0.6	0	0.5	0	0.952381	-0.111111	0.741935	-0.166667	0.791667	0.230769	0.673469	0.25	-0.818182	0.4	-0.583333	-0.5	0.333333	0.333333	0.333333	0.217391	-0.6	-0.1	-0.666667	-0.75	0.612903	0.0476191	0.44	-0.333333	0.5
			0.44	0	0.384615	0.903226	0.866667	0.260274	0.636364	0.454545	0.545455	0.6	0.783784	-0.8	0.916667	0	0.688889	-0.931034	0.894737	0.272727	0.6	0	0.5	0	0.952381	-0.111111	0.741935	-0.166667	0.791667	0.230769	0.673469	0.25	-0.818182	0.4	-0.583333	-0.5	0.333333	0.333333	0.333333	0.217391	-0.6	-0.1	-0.666667	-0.75	0.612903	0.0476191	0.44	-0.333333	0.5
			0.44	0	0.384615	0.903226	0.866667	0.260274	0.636364	0.454545	0.545455	0.6	0.783784	-0.8	0.916667	0	0.688889	-0.931034	0.894737	0.272727	0.6	0	0.5	0	0.952381	-0.111111	0.741935	-0.166667	0.791667	0.230769	0.673469	0.25	-0.818182	0.4	-0.583333	-0.5	0.333333	0.333333	0.333333	0.217391	-0.6	-0.1	-0.666667	-0.75	0.612903	0.0476191	0.44	-0.333333	0.5
			0.44	0	0.384615	0.903226	0.866667	0.260274	0.636364	0.454545	0.545455	0.6	0.783784	-0.8	0.916667	0	0.688889	-0.931034	0.894737	0.272727	0.6	0	0.5	0	0.952381	-0.111111	0.741935	-0.166667	0.791667	0.230769	0.673469	0.25	-0.818182	0.4	-0.583333	-0.5	0.333333	0.333333	0.333333	0.217391	-0.6	-0.1	-0.666667	-0.75	0.612903	0.0476191	0.44	-0.333333	0.5
			0.44	0	0.384615	0.903226	0.866667	0.260274	0.636364	0.454545	0.545455	0.6	0.783784	-0.8	0.916667	0	0.688889	-0.931034	0.894737	0.272727	0.6	0	0.5	0	0.952381	-0.111111	0.741935	-0.166667	0.791667	0.230769	0.673469	0.25	-0.818182	0.4	-0.583333	-0.5	0.333333	0.333333	0.333333	0.217391	-0.6	-0.1	-0.666667	-0.75	0.612903	0.0476191	0.44	-0.333333	0.5
			0.44	0	0.384615	0.903226	0.866667	0.260274	0.636364	0.454545	0.545455	0.6	0.783784	-0.8	0.916667	0	0.688889	-0.931034	0.894737	0.272727	0.6	0	0.5	0	0.952381	-0.111111	0.741935	-0.166667	0.791667	0.230769	0.673469	0.25	-0.818182	0.4	-0.583333	-0.5	0.333333	0.333333	0.333333	0.217391	-0.6	-0.1	-0.666667	-0.75	0.612903	0.0476191	0.44	-0.333333	0.5
			0.44	0	0.384615	0.903226	0.866667	0.260274	0.636364	0.454545	0.545455	0.6	0.783784	-0.8	0.916667	0	0.688889	-0.941176	0.894737	0.272727	0.6	0	0.5	0	0.952381	-0.111111	0.741935	-0.166667	0.791667	0.230769	0.673469	0.25	-0.818182	0.4	-0.583333	-0.5	0.333333	0.333333	0.333333	0.217391	-0.6	-0.1	-0.666667	-0.75	0.612903	0.0476191	0.44	-0.333333	0.5
			0.44	0	0.384615	0.903226	0.866667	0.260274	0.636364	0.454545	0.545455	0.6	0.736842	-0.8	0.916667	0	0.688889	-0.941176	0.894737	0.272727	0.6	0	0.5	0	0.952381	-0.111111	0.741935	-0.166667	0.791667	0.230769	0.673469	0.25	-0.818182	0.4	-0.583333	-0.5	0.333333	0.333333	0.333333	0.217391	-0.6	-0.1	-0.666667	-0.75	0.612903	0.0476191	0.44	-0.333333	0.5
			0.44	0	0.384615	0.903226	0.866667	0.260274	0.636364	0.454545	0.545455	0.6	0.736842	-0.8	0.916667	0	0.688889	-0.941176	0.894737	0.272727	0.6	0	0.5	0	0.952381	-0.111111	0.741935	-0.166667	0.791667	0.230769	0.673469	0.25	-0.818182	0.4	-0.583333	-0.5	0.333333	0.333333	0.333333	0.217391	-0.6	-0.1	-0.666667	-0.75	0.612903	0.0476191	0.44	-0.333333	0.5
			0.44	0	0.384615	0.903226	0.866667	0.260274	0.636364	0.454545	0.545455	0.6	0.736842	-0.8	0.916667	0	0.688889	-0.941176	0.894737	0.272727	0.6	0	0.5	0	0.952381	-0.111111	0.741935	-0.166667	0.791667	0.230769	0.673469	0.25	-0.818182	0.4	-0.62963	-0.5	0.333333	0.333333	0.333333	0.217391	-0.6	-0.1	-0.666667	-0.75	0.612903	0.0476191	0.44	-0.333333	0.5
			0.44	0	0.384615	0.903226	0.866667	0.260274	0.636364	0.454545	0.545455	0.6	0.736842	-0.8	0.916667	0	0.688889	-0.941176	0.894737	0.272727	0.6	0	0.5	0	0.952381	-0.111111	0.741935	-0.12	0.791667	0.230769	0.673469	0.25	-0.818182	0.4	-0.62963	-0.5	0.333333	0.333333	0.333333	0.217391	-0.6	-0.1	-0.666667	-0.75	0.612903	0.0476191	0.44	-0.333333	0.5
			0.44	0	0.384615	0.903226	0.866667	0.260274	0.636364	0.454545	0.545455	0.6	0.736842	-0.8	0.916667	0	0.688889	-0.941176	0.894737	0.272727	0.6	0	0.5	0	0.952381	-0.111111	0.741935	0.151515	0.791667	0.230769	0.673469	0.25	-0.818182	0.4	-0.62963	-0.5	0.333333	0.333333	0.333333	0.217391	-0.6	-0.1	-0.666667	-0.75	0.612903	0.0476191	0.44	-0.333333	0.5
			0.44	0	0.384615	0.903226	0.866667	0.260274	0.636364	0.454545	0.545455	0.6	0.736842	-0.8	0.916667	0	0.688889	-0.941176	0.894737	0.272727	0.6	0	0.5	0	0.952381	-0.111111	0.741935	0.151515	0.791667	0.230769	0.673469	0.25	-0.818182	0.4	-0.62963	-0.5	0.333333	0.333333	0.333333	0.217391	-0.6	-0.1	-0.666667	-0.75	0.612903	0.0476191	0.44	-0.333333	0.5
			0.44	0	0.384615	0.903226	0.866667	0.260274	0.636364	0.454545	0.545455	0.6	0.736842	-0.8	0.916667	0	0.688889	-0.941176	0.894737	0.272727	0.6	0	0.5	0	0.952381	-0.111111	0.741935	0.151515	0.791667	0.230769	0.673469	0.25	-0.818182	0.4	-0.62963	-0.5	0.333333	0.333333	0.333333	0.217391	-0.6	-0.1	-0.666667	-0.75	0.612903	0.0476191	0.44	-0.333333	0.5
			0.44	0	0.384615	0.903226	0.866667	0.260274	0.636364	0.454545	0.545455	0.6	0.736842	-0.8	0.916667	0	0.688889	-0.941176	0.894737	0.272727	0.6	0	0.5	0	0.952381	-0.111111	0.741935	0.151515	0.791667	0.230769	0.673469	0.25	-0.818182	0.4	-0.62963	-0.5	0.333333	0.333333	0.333333	0.217391	-0.6	-0.1	-0.666667	-0.75	0.612903	0.0476191	0.44	-0.333333	0.5
			0.44	0	0.384615	0.903226	0.866667	0.260274	0.636364	0.454545	0.545455	0.6	0.736842	-0.8	0.916667	0	0.688889	-0.941176	0.894737	0.272727	0.6	0	0.5	0	0.952381	-0.111111	0.741935	0.151515	0.791667	0.230769	0.673469	0.25	-0.818182	0.4	-0.62963	-0.5	0.333333	0.333333	0.333333	0.217391	-0.6	-0.1	-0.666667	-0.75	0.612903	0.0476191	0.44	-0.333333	0.5
			0.44	0	0.384615	0.903226	0.866667	0.260274	0.636364	0.454545	0.545455	0.6	0.692308	-0.8	0.916667	0	0.688889	-0.941176	0.894737	0.272727	0.6	0	0.5	0	0.952381	-0.111111	0.741935	0.151515	0.791667	0.230769	0.673469	0.25	-0.818182	0.4	-0.62963	-0.5	0.333333	0.333333	0.333333	0.217391	-0.6	-0.1	-0.666667	-0.75	0.612903	0.0476191	0.44	-0.333333	0.5
			0.44	0	0.384615	0.903226	0.866667	0.260274	0.636364	0.454545	0.545455	0.6	0.692308	-0.8	0.916667	0	0.688889	-0.941176	0.894737	0.272727	0.6	0	0.5	0	0.952381	-0.111111	0.741935	0.151515	0.791667	0.230769	0.673469	0.25	-0.818182	0.4	-0.62963	-0.5	0.333333	0.333333	0.333333	0.217391	-0.6	-0.1	-0.666667	-0.75	0.612903	0.0476191	0.44	-0.333333	0.5
			0.44	0	0.384615	0.903226	0.866667	0.260274	0.636364	0.454545	0.545455	0.6	0.707317	-0.8	0.916667	0	0.688889	-0.941176	0.894737	0.272727	0.6	0	0.5	0	0.952381	-0.111111	0.741935	0.151515	0.791667	0.230769	0.673469	0.25	-0.538462	0.4	-0.62963	-0.5	0.333333	0.333333	0.333333	0.217391	-0.6	-0.1	-0.666667	-0.75	0.612903	0.0476191	0.44	-0.333333	0.5
			0.44	0	0.384615	0.903226	0.866667	0.260274	0.636364	0.454545	0.545455	0.6	0.73913	-0.8	0.916667	0	0.688889	-0.941176	0.894737	0.272727	0.6	0	0.5	0	0.952381	-0.111111	0.741935	0.151515	0.791667	0.230769	0.673469	0.25	-0.538462	0.4	-0.62963	-0.5	0.333333	0.333333	0.333333	0.217391	-0.6	-0.1	-0.666667	-0.75	0.612903	0.0476191	0.44	-0.333333	0.5
			0.44	0	0.384615	0.903226	0.866667	0.260274	0.636364	0.454545	0.545455	0.6	0.75	-0.8	0.916667	0	0.688889	-0.941176	0.894737	0.272727	0.6	0	0.5	0	0.952381	-0.111111	0.741935	0.151515	0.791667	0.230769	0.673469	0.25	-0.538462	0.4	-0.62963	-0.5	0.333333	0.333333	0.333333	0.217391	-0.6	-0.1	-0.666667	-0.75	0.612903	0.0476191	0.44	-0.333333	0.5
			0.44	0	0.384615	0.904762	0.866667	0.260274	0.636364	0.454545	0.545455	0.6	0.75	-0.8	0.916667	0	0.688889	-0.941176	0.894737	0.272727	0.6	0	0.5	0	0.952381	-0.111111	0.741935	0.151515	0.791667	0.230769	0.673469	0.25	-0.538462	0.4	-0.62963	-0.5	0.333333	0.333333	0.333333	0.217391	-0.6	-0.1	-0.666667	-0.75	0.612903	0.0476191	0.44	-0.333333	0.5
			0.44	0	0.384615	0.911765	0.866667	0.260274	0.636364	0.454545	0.545455	0.6	0.75	-0.8	0.916667	0	0.688889	-0.941176	0.894737	0.272727	0.6	0	0.5	0	0.952381	-0.111111	0.741935	0.151515	0.791667	0.230769	0.673469	0.25	-0.538462	0.4	-0.62963	-0.5	0.333333	0.333333	0.333333	0.217391	-0.6	-0.1	-0.666667	-0.75	0.612903	0.0476191	0.44	-0.333333	0.5
			0.44	0	0.384615	0.916667	0.866667	0.260274	0.636364	0.454545	0.545455	0.6	0.75	-0.8	0.916667	0	0.688889	-0.941176	0.894737	0.272727	0.6	0	0.5	0	0.952381	-0.111111	0.741935	0.151515	0.791667	0.230769	0.673469	0.25	-0.538462	0.4	-0.62963	-0.5	0.333333	0.333333	0.333333	0.217391	-0.6	-0.1	-0.666667	-0.75	0.612903	0.0476191	0.44	-0.333333	0.5
			0.44	0	0.384615	0.916667	0.866667	0.260274	0.636364	0.454545	0.545455	0.6	0.75	-0.8	0.916667	0	0.688889	-0.941176	0.894737	0.272727	0.6	0	0.5	0	0.952381	-0.111111	0.741935	0.151515	0.791667	0.230769	0.673469	0.28	-0.538462	0.4	-0.62963	-0.5	0.333333	0.333333	0.333333	0.217391	-0.6	-0.1	-0.666667	-0.75	0.612903	0.0476191	0.44	-0.333333	0.5
			0.44	0	0.384615	0.916667	0.866667	0.260274	0.636364	0.454545	0.545455	0.6	0.75	-0.8	0.916667	0	0.688889	-0.941176	0.894737	0.272727	0.666667	0	0.5	-0.6	0.952381	-0.111111	0.741935	0.151515	0.791667	0.230769	0.673469	0.28	-0.538462	0.4	-0.62963	-0.5	0.333333	0.333333	0.333333	0.217391	-0.6	-0.1	-0.666667	-0.75	0.612903	0.0476191	0.44	-0.333333	0.5
			0.44	0	0.384615	0.916667	0.866667	0.260274	0.636364	0.454545	0.545455	0.6	0.75	-0.8	0.916667	0	0.688889	-0.941176	0.894737	0.272727	0.818182	0	0.5	-0.714286	0.952381	-0.111111	0.741935	0.151515	0.791667	0.230769	0.673469	0.28	-0.538462	0.4	-0.62963	-0.5	0.333333	0.333333	0.333333	0.217391	-0.6	-0.1	-0.666667	-0.75	0.612903	0.0476191	0.44	-0.333333	0.5
			0.44	0	0.384615	0.916667	0.866667	0.260274	0.636364	0.454545	0.545455	0.6	0.75	-0.8	0.916667	0	0.688889	-0.941176	0.894737	0.272727	0.866667	0	0.5	-0.714286	0.952381	-0.111111	0.741935	0.151515	0.791667	0.230769	0.673469	0.28	-0.538462	0.4	-0.62963	-0.5	0.333333	0.333333	0.333333	0.217391	-0.6	-0.1	-0.666667	-0.75	0.612903	0.0476191	0.44	-0.333333	0.5
			0.44	0	0.384615	0.916667	0.866667	0.260274	0.636364	0.454545	0.545455	0.6	0.75	-0.8	0.916667	0	0.688889	-0.941176	0.894737	0.272727	0.866667	0	0.5	-0.714286	0.952381	-0.111111	0.741935	0.151515	0.791667	0.230769	0.673469	0.28	-0.538462	0.4	-0.62963	-0.5	0.333333	0.333333	0.333333	0.217391	-0.6	-0.1	-0.666667	-0.75	0.612903	0.0476191	0.44	-0.333333	0.5
			0.44	0	0.384615	0.916667	0.866667	0.260274	0.636364	0.454545	0.545455	0.6	0.75	-0.8	0.916667	0	0.688889	-0.941176	0.894737	0.272727	0.866667	0	0.5	-0.714286	0.952381	-0.111111	0.741935	0.151515	0.791667	0.230769	0.673469	0.28	-0.538462	0.4	-0.62963	-0.5	0.333333	0.333333	0.333333	0.217391	-0.6	-0.1	-0.666667	-0.75	0.612903	0.0476191	0.44	-0.333333	0.5
			0.44	0	0.384615	0.916667	0.866667	0.260274	0.636364	0.454545	0.545455	0.6	0.75	-0.8	0.916667	0	0.688889	-0.941176	0.894737	0.272727	0.647059	0	0.5	-0.714286	0.952381	-0.111111	0.741935	0.151515	0.791667	0.230769	0.673469	0.28	-0.538462	0.4	-0.62963	-0.5	0.333333	0.333333	0.333333	0.217391	-0.6	-0.1	-0.666667	-0.75	0.612903	0.0476191	0.44	-0.333333	0.5
			0.44	0	0.384615	0.916667	0.866667	0.260274	0.636364	0.454545	0.545455	0.6	0.75	-0.8	0.916667	0	0.688889	-0.941176	0.894737	0.272727	0.647059	0	0.5	-0.714286	0.952381	-0.111111	0.741935	0.151515	0.791667	0.230769	0.673469	0.28	-0.538462	0.4	-0.62963	-0.5	0.333333	0.333333	0.333333	0.217391	-0.6	-0.1	-0.428571	-0.75	0.612903	0.0476191	0.44	-0.333333	0.5
			0.44	0	0.384615	0.916667	0.866667	0.260274	0.636364	0.454545	0.545455	0.6	0.75	-0.8	0.916667	0	0.688889	-0.941176	0.894737	0.272727	0.647059	0	0.5	-0.714286	0.952381	-0.111111	0.741935	0.151515	0.791667	0.285714	0.673469	0.28	-0.538462	0.4	-0.62963	-0.5	0.333333	0.333333	0.333333	0.217391	-0.6	-0.1	0.0909091	-0.75	0.612903	0.0476191	0.44	-0.333333	0.5
			0.44	0	0.384615	0.916667	0.866667	0.260274	0.636364	0.454545	0.545455	0.6	0.75	-0.8	0.916667	0	0.688889	-0.941176	0.894737	0.272727	0.647059	0	0.5	-0.714286	0.952381	-0.111111	0.741935	0.151515	0.791667	0.375	0.673469	0.28	-0.538462	0.4	-0.62963	-0.5	0.333333	0.333333	0.333333	0.217391	-0.6	-0.1	0.0909091	-0.75	0.612903	0.0476191	0.44	-0.333333	0.5
			0.44	0	0.384615	0.916667	0.866667	0.260274	0.636364	0.454545	0.545455	0.6	0.75	-0.8	0.916667	0	0.688889	-0.941176	0.894737	0.272727	0.647059	0	0.5	-0.714286	0.952381	-0.111111	0.741935	0.151515	0.791667	0.375	0.673469	0.28	-0.538462	0.4	-0.6875	-0.5	0.333333	0.333333	0.333333	0.217391	-0.6	-0.1	0.0909091	-0.75	0.612903	0.0476191	0.44	-0.333333	0.5
			0.44	0	0.384615	0.916667	0.866667	0.260274	0.636364	0.454545	0.545455	0.6	0.75	-0.8	0.916667	0	0.688889	-0.941176	0.894737	0.272727	0.647059	0	0.5	-0.714286	0.952381	-0.111111	0.741935	0.151515	0.791667	0.473684	0.673469	0.28	-0.538462	0.4	-0.6875	-0.5	0.333333	0.333333	0.333333	0.217391	-0.6	-0.1	0.0909091	-0.75	0.612903	0.0476191	0.44	-0.333333	0.5
			0.44	0	0.384615	0.916667	0.866667	0.260274	0.636364	0.454545	0.545455	0.6	0.75	-0.8	0.916667	0	0.688889	-0.941176	0.894737	0.272727	0.647059	0	0.5	-0.714286	0.952381	-0.111111	0.741935	0.151515	0.791667	0.615385	0.673469	0.28	-0.538462	0.4	-0.6875	-0.5	0.333333	0.333333	0.333333	0.217391	-0.6	-0.1	0.0909091	-0.75	0.612903	0.0476191	0.44	-0.333333	0.5
			0.44	0	0.384615	0.916667	0.866667	0.260274	0.636364	0.454545	0.545455	0.6	0.75	-0.8	0.916667	0	0.688889	-0.941176	0.894737	0.272727	0.647059	0	0.5	-0.714286	0.952381	-0.111111	0.741935	0.151515	0.791667	0.62963	0.673469	0.28	-0.538462	0.4	-0.6875	-0.5	0.333333	0.333333	0.333333	0.217391	-0.6	-0.1	0.0909091	-0.8	0.612903	0.0476191	0.44	-0.333333	0.5
			0.44	0	0.384615	0.916667	0.866667	0.260274	0.636364	0.454545	0.545455	0.6	0.75	-0.8	0.916667	0	0.688889	-0.941176	0.894737	0.272727	0.647059	0	0.5	-0.714286	0.952381	-0.111111	0.741935	0.151515	0.791667	0.642857	0.673469	0.28	-0.538462	0.4	-0.6875	-0.5	0.333333	0.333333	0.333333	0.217391	-0.6	-0.1	0.0909091	-0.828571	0.612903	0.0476191	0.44	-0.333333	0.5
			0.44	0	0.384615	0.916667	0.866667	0.260274	0.636364	0.454545	0.545455	0.6	0.75	-0.8	0.916667	0	0.688889	-0.941176	0.894737	0.272727	0.647059	0	0.5	-0.714286	0.953488	-0.111111	0.741935	0.151515	0.791667	0.642857	0.673469	0.28	-0.538462	0.4	-0.6875	-0.5	0.333333	0.333333	0.333333	0.217391	-0.6	-0.1	0.0909091	-0.828571	0.515151	0.0476191	0.44	-0.333333	0.5
			0.44	0	0.384615	0.916667	0.866667	0.260274	0.636364	0.454545	0.545455	0.6	0.75	-0.8	0.916667	0	0.688889	-0.941176	0.894737	0.272727	0.647059	0	0.5	-0.714286	0.953488	-0.111111	0.741935	0.151515	0.791667	0.642857	0.673469	0.28	-0.538462	0.4	-0.6875	-0.5	0.333333	0.333333	0.25	0.217391	-0.6	-0.1	0.0909091	-0.828571	0.515151	0.259259	0.44	-0.333333	0.5
			0.44	0	0.384615	0.916667	0.866667	0.260274	0.636364	0.454545	0.545455	0.6	0.75	-0.8	0.916667	0	0.688889	-0.941176	0.894737	0.272727	0.647059	0	0.5	-0.714286	0.953488	-0.111111	0.741935	0.151515	0.791667	0.642857	0.673469	0.28	-0.538462	0.4	-0.6875	-0.5	0.333333	0.333333	0.0526316	0.217391	-0.6	-0.1	0.0909091	-0.833333	0.515151	0.428571	0.44	-0.333333	0.5
			0.44	0	0.384615	0.916667	0.866667	0.260274	0.636364	0.454545	0.545455	0.6	0.75	-0.8	0.916667	0	0.688889	-0.941176	0.894737	0.272727	0.647059	0	0.5	-0.714286	0.953488	-0.111111	0.741935	0.151515	0.791667	0.642857	0.673469	0.28	-0.538462	0.4	-0.6875	-0.5	0.333333	0.333333	0.0526316	0.217391	-0.6	-0.1	0.0909091	-0.833333	0.515151	0.428571	0.44	-0.333333	0.5
			0.44	0	0.384615	0.916667	0.866667	0.260274	0.636364	0.454545	0.545455	0.6	0.75	-0.8	0.916667	0	0.688889	-0.941176	0.894737	0.272727	0.647059	0	0.5	-0.714286	0.953488	-0.111111	0.741935	0.151515	0.791667	0.642857	0.673469	0.28	-0.538462	0.4	-0.6875	-0.5	0.333333	0.333333	0.0526316	0.217391	-0.6	-0.1	0.0909091	-0.833333	0.515151	0.428571	0.44	-0.333333	0.5
			0.44	0	0.384615	0.916667	0.866667	0.260274	0.636364	0.454545	0.545455	0.6	0.75	-0.8	0.916667	0	0.688889	-0.941176	0.894737	0.272727	0.647059	0	0.5	-0.714286	0.953488	-0.111111	0.741935	0.151515	0.791667	0.642857	0.673469	0.28	-0.538462	0.4	-0.6875	-0.5	0.333333	0.333333	0.0526316	0.217391	-0.6	-0.1	0.0909091	-0.833333	0.515151	0.428571	0.44	-0.333333	0.5
			0.44	0	0.384615	0.916667	0.866667	0.260274	0.636364	0.454545	0.545455	0.6	0.75	-0.8	0.916667	0	0.688889	-0.941176	0.894737	0.272727	0.647059	0	0.5	-0.714286	0.953488	-0.111111	0.741935	0.151515	0.791667	0.642857	0.673469	0.28	-0.538462	0.571429	-0.6875	-0.5	0.333333	0.333333	0.0526316	0.217391	-0.6	-0.1	0.0909091	-0.833333	0.515151	0.428571	0.44	-0.333333	0.5
			0.44	0	0.384615	0.916667	0.866667	0.260274	0.636364	0.454545	0.545455	0.6	0.75	-0.8	0.916667	0	0.688889	-0.941176	0.894737	0.272727	0.647059	0	0.5	-0.714286	0.953488	-0.111111	0.741935	0.151515	0.791667	0.642857	0.673469	0.28	-0.538462	0.571429	-0.6875	-0.5	0.333333	0.333333	0.0526316	0.217391	-0.6	-0.1	0.0909091	-0.833333	0.515151	0.428571	0.44	-0.333333	0.5
			0.44	0	0.384615	0.916667	0.866667	0.260274	0.636364	0.454545	0.545455	0.6	0.75	-0.8	0.916667	0	0.688889	-0.941176	0.894737	0.272727	0.647059	0	0.5	-0.714286	0.909091	-0.111111	0.741935	0.151515	0.791667	0.642857	0.673469	0.28	-0.571429	0.571429	-0.6875	-0.5	0.333333	0.333333	0.0526316	0.217391	-0.6	-0.1	0.0909091	-0.833333	0.515151	0.428571	0.44	-0.333333	0.5
			0.44	0	0.384615	0.916667	0.866667	0.260274	0.636364	0.454545	0.545455	0.6	0.75	-0.8	0.916667	0	0.688889	-0.941176	0.894737	0.272727	0.647059	0	0.5	-0.714286	0.909091	-0.111111	0.741935	0.151515	0.791667	0.642857	0.673469	0.28	-0.571429	0.571429	-0.6875	-0.5	0.333333	0.333333	0.0526316	0.217391	-0.6	-0.1	0.0909091	-0.833333	0.515151	0.428571	0.44	-0.333333	0.5
			0.44	0	0.384615	0.916667	0.866667	0.260274	0.636364	0.454545	0.545455	0.6	0.75	-0.8	0.916667	0	0.688889	-0.941176	0.894737	0.272727	0.647059	0	0.5	-0.714286	0.909091	-0.111111	0.741935	0.151515	0.791667	0.642857	0.673469	0.28	-0.571429	0.571429	-0.6875	-0.5	0.333333	0.333333	0.0526316	0.217391	-0.6	-0.1	0.0909091	-0.833333	0.515151	0.428571	0.44	-0.333333	0.5
			0.44	0	0.384615	0.916667	0.866667	0.260274	0.636364	0.454545	0.545455	0.6	0.75	-0.8	0.916667	0	0.688889	-0.941176	0.894737	0.272727	0.647059	0	0.5	-0.714286	0.909091	-0.111111	0.741935	0.151515	0.791667	0.642857	0.673469	0.28	-0.6	0.571429	-0.6875	-0.5	0.333333	0.333333	0.0526316	0.217391	-0.6	-0.1	0.0909091	-0.833333	0.515151	0.428571	0.44	-0.333333	0.5
			0.44	0	0.384615	0.916667	0.866667	0.260274	0.636364	0.454545	0.545455	0.6	0.75	-0.8	0.916667	0	0.688889	-0.941176	0.894737	0.272727	0.647059	0	0.5	-0.714286	0.909091	-0.111111	0.741935	0.151515	0.791667	0.642857	0.673469	0.28	-0.6	0.571429	-0.6875	-0.5	0.333333	0.333333	0.0526316	0.217391	-0.6	-0.1	0.0909091	-0.833333	0.515151	0.428571	0.44	-0.333333	0.5
			0.44	0	0.384615	0.916667	0.866667	0.260274	0.636364	0.454545	0.545455	0.6	0.75	-0.8	0.916667	0	0.688889	-0.941176	0.894737	0.272727	0.647059	0	0.5	-0.714286	0.909091	-0.111111	0.741935	0.151515	0.791667	0.642857	0.673469	0.28	-0.6	0.571429	-0.6875	-0.5	0.333333	0.333333	0.0526316	0.217391	-0.6	-0.1	0.0909091	-0.833333	0.515151	0.428571	0.44	-0.333333	0.5
			0.44	0	0.384615	0.916667	0.866667	0.260274	0.636364	0.333333	0.545455	0.6	0.75	-0.8	0.916667	0	0.688889	-0.941176	0.894737	0.272727	0.647059	0	0.5	-0.714286	0.909091	-0.111111	0.741935	0.3	0.791667	0.642857	0.673469	0.28	-0.6	0.571429	-0.6875	-0.5	0.333333	0.333333	0.0526316	0.217391	-0.6	-0.1	0.0909091	-0.833333	0.515151	0.428571	0.44	-0.333333	0.5
			0.44	0	0.384615	0.916667	0.866667	0.260274	0.636364	0.333333	0.545455	0.6	0.769231	-0.8	0.916667	0	0.688889	-0.941176	0.894737	0.272727	0.647059	0	0.5	-0.714286	0.909091	-0.111111	0.741935	0.428571	0.791667	0.642857	0.673469	0.28	-0.6	0.571429	-0.6875	-0.5	0.333333	0.333333	0.0526316	0.217391	-0.6	-0.1	0.0909091	-0.833333	0.515151	0.428571	0.44	-0.333333	0.5
			0.44	0	0.384615	0.916667	0.866667	0.260274	0.636364	0.333333	0.545455	0.6	0.769231	-0.8	0.916667	0	0.688889	-0.941176	0.894737	0.272727	0.647059	0	0.5	-0.714286	0.909091	-0.111111	0.741935	0.428571	0.791667	0.642857	0.673469	0.28	-0.6	0.571429	-0.6875	-0.5	0.333333	0.333333	0.0526316	0.217391	-0.6	-0.1	0.0909091	-0.833333	0.515151	0.428571	0.44	-0.333333	0.5
			0.44	0	0.384615	0.916667	0.866667	0.260274	0.636364	0.333333	0.545455	0.6	0.769231	-0.8	0.916667	0	0.688889	-0.941176	0.894737	0.272727	0.647059	0	0.5	-0.714286	0.909091	-0.111111	0.741935	0.428571	0.791667	0.642857	0.673469	0.28	-0.6	0.571429	-0.6875	-0.5	0.333333	0.333333	0.0526316	0.217391	-0.6	-0.1	0.0909091	-0.833333	0.515151	0.428571	0.44	-0.333333	0.5
			0.44	0	0.384615	0.916667	0.866667	0.260274	0.636364	0.333333	0.545455	0.6	0.769231	-0.8	0.916667	0	0.688889	-0.941176	0.894737	0.272727	0.647059	0	0.5	-0.714286	0.909091	-0.111111	0.741935	0.428571	0.791667	0.642857	0.673469	0.28	-0.6	0.571429	-0.6875	-0.5	0.333333	0.333333	0.0526316	0.166667	-0.6	-0.1	0.0909091	-0.833333	0.515151	0.428571	0.44	-0.333333	0.5
			0.44	0	0.384615	0.921053	0.866667	0.260274	0.636364	0.333333	0.545455	0.6	0.769231	-0.8	0.916667	0	0.688889	-0.941176	0.894737	0.272727	0.647059	0	0.5	-0.714286	0.909091	-0.111111	0.741935	0.428571	0.791667	0.642857	0.673469	0.28	-0.6	0.571429	-0.6875	-0.5	0.333333	0.333333	0.0526316	0.166667	-0.6	-0.1	0.0909091	-0.833333	0.515151	0.428571	0.44	-0.333333	0.5
			0.44	0	0.384615	0.921053	0.866667	0.260274	0.636364	0.333333	0.545455	0.6	0.769231	-0.8	0.916667	0	0.688889	-0.941176	0.894737	0.272727	0.647059	0	0.5	-0.714286	0.909091	-0.111111	0.741935	0.428571	0.791667	0.642857	0.673469	0.28	-0.6	0.571429	-0.6875	-0.5	0.333333	0.333333	0.0526316	0.166667	-0.6	-0.1	0.0909091	-0.833333	0.515151	0.428571	0.44	-0.333333	0.5
			0.44	0	0.384615	0.921053	0.866667	0.260274	0.636364	0.333333	0.545455	0.6	0.769231	-0.8	0.916667	0	0.688889	-0.941176	0.894737	0.272727	0.647059	0	0.5	-0.714286	0.909091	-0.111111	0.741935	0.428571	0.791667	0.642857	0.673469	0.28	-0.6	0.571429	-0.6875	-0.5	0.333333	0.333333	0.0526316	0.166667	-0.6	-0.1	0.0909091	-0.833333	0.515151	0.428571	0.44	-0.333333	0.5
			0.44	0	0.384615	0.848101	0.866667	0.260274	0.636364	0.333333	0.545455	0.6	0.769231	-0.8	0.916667	0	0.688889	-0.941176	0.894737	0.272727	0.647059	0	0.5	-0.714286	0.909091	-0.111111	0.741935	0.428571	0.791667	0.642857	0.673469	0.28	-0.6	0.571429	-0.6875	-0.5	0.333333	0.333333	0.0526316	0.166667	-0.6	-0.1	0.0909091	-0.833333	0.515151	0.428571	0.44	-0.333333	0.5
			0.44	0	0.384615	0.848101	0.866667	0.260274	0.636364	0.333333	0.545455	0.6	0.769231	-0.8	0.916667	0	0.688889	-0.941176	0.894737	0.272727	0.647059	0	0.5	-0.714286	0.909091	-0.111111	0.741935	0.428571	0.791667	0.642857	0.673469	0.28	-0.6	0.571429	-0.6875	-0.5	0.333333	0.333333	0.0526316	0.166667	-0.6	-0.1	0.0909091	-0.833333	0.515151	0.428571	0.44	-0.333333	0.5
			0.44	0	0.384615	0.848101	0.866667	0.260274	0.636364	0.333333	0.545455	0.6	0.769231	-0.8	0.916667	0	0.688889	-0.941176	0.894737	0.272727	0.647059	0	0.5	-0.714286	0.911111	-0.111111	0.741935	0.428571	0.791667	0.642857	0.673469	0.28	-0.6	0.571429	-0.6875	-0.5	0.333333	0.333333	0.0526316	0.166667	-0.6	-0.1	0.0909091	-0.833333	0.515151	0.428571	0.44	-0.333333	0.5
			0.411765	0	0.384615	0.848101	0.866667	0.260274	0.636364	0.333333	0.545455	0.6	0.769231	-0.8	0.916667	0	0.688889	-0.941176	0.894737	0.272727	0.647059	0	0.5	-0.714286	0.911111	-0.111111	0.741935	0.428571	0.791667	0.642857	0.673469	0.28	-0.6	0.571429	-0.6875	-0.5	0.333333	0.333333	0.0526316	0.166667	-0.6	-0.1	0.0909091	-0.833333	0.515151	0.428571	0.44	-0.333333	0.5
			0.411765	0	0.384615	0.848101	0.866667	0.260274	0.636364	0.333333	0.583333	0.6	0.769231	-0.8	0.916667	0	0.688889	-0.941176	0.894737	0.272727	0.647059	0	0.5	-0.714286	0.911111	-0.111111	0.741935	0.428571	0.791667	0.642857	0.673469	0.28	-0.6	0.571429	-0.722222	-0.5	0.333333	0.333333	0.0526316	0.166667	-0.6	-0.1	0.0909091	-0.833333	0.515151	0.428571	0.44	-0.333333	0.5
			0.411765	0	0.384615	0.848101	0.866667	0.260274	0.636364	0.333333	0.583333	0.6	0.769231	-0.8	0.916667	0	0.688889	-0.941176	0.894737	0.272727	0.647059	0	0.5	-0.714286	0.911111	-0.111111	0.741935	0.428571	0.791667	0.642857	0.673469	0.28	-0.6	0.571429	-0.722222	-0.5	0.333333	0.333333	0.0526316	0.166667	-0.6	-0.1	0.0909091	-0.833333	0.515151	0.428571	0.44	-0.333333	0.5
			0.411765	0	0.384615	0.848101	0.866667	0.260274	0.636364	0.333333	0.583333	0.6	0.769231	-0.8	0.916667	0	0.688889	-0.941176	0.894737	0.272727	0.647059	0	0.5	-0.714286	0.911111	-0.111111	0.741935	0.428571	0.791667	0.642857	0.673469	0.28	-0.6	0.571429	-0.722222	-0.5	0.333333	0.333333	0.0526316	0.166667	-0.6	-0.1	0.0909091	-0.833333	0.515151	0.428571	0.44	-0.333333	0.5
			0.411765	0	0.384615	0.848101	0.866667	0.260274	0.636364	0.333333	0.583333	0.6	0.769231	-0.8	0.916667	0	0.688889	-0.941176	0.894737	0.272727	0.647059	0	0.5	-0.714286	0.911111	-0.111111	0.741935	0.428571	0.791667	0.642857	0.673469	0.28	-0.6	0.571429	-0.722222	-0.5	0.333333	0.333333	0.0526316	0.166667	-0.6	-0.1	0.0909091	-0.833333	0.515151	0.428571	0.44	-0.333333	0.5
			0.411765	0	0.384615	0.848101	0.866667	0.260274	0.636364	0.333333	0.583333	0.6	0.769231	-0.8	0.916667	0	0.688889	-0.941176	0.894737	0.272727	0.647059	0	0.5	-0.714286	0.911111	-0.111111	0.741935	0.428571	0.791667	0.642857	0.673469	0.28	-0.6	0.571429	-0.722222	-0.5	0.333333	0.333333	0.0526316	0.166667	-0.6	-0.1	0.0909091	-0.833333	0.515151	0.428571	0.44	-0.333333	0.5
			0.411765	0	0.384615	0.848101	0.866667	0.260274	0.636364	0.333333	0.583333	0.6	0.769231	-0.8	0.916667	0	0.688889	-0.941176	0.894737	0.272727	0.647059	0	0.5	-0.714286	0.911111	-0.111111	0.741935	0.428571	0.791667	0.642857	0.673469	0.28	-0.6	0.571429	-0.722222	-0.5	0.333333	0.333333	0.0526316	0.166667	-0.6	-0.1	0.0909091	-0.833333	0.515151	0.428571	0.44	-0.333333	0.5
			0.411765	0	0.384615	0.848101	0.866667	0.260274	0.636364	0.333333	0.583333	0.6	0.769231	-0.8	0.916667	0	0.688889	-0.941176	0.894737	0.272727	0.647059	0	0.5	-0.714286	0.911111	-0.111111	0.741935	0.428571	0.791667	0.642857	0.673469	0.28	-0.6	0.571429	-0.722222	-0.5	0.333333	0.333333	0.0526316	0.166667	-0.6	-0.1	0.0909091	-0.833333	0.515151	0.428571	0.44	-0.333333	0.5
			0.411765	0	0.384615	0.848101	0.866667	0.260274	0.636364	0.333333	0.583333	0.6	0.769231	-0.8	0.916667	0	0.688889	-0.941176	0.894737	0.272727	0.647059	0	0.5	-0.714286	0.913044	-0.111111	0.741935	0.428571	0.791667	0.642857	0.673469	0.28	-0.6	0.571429	-0.722222	-0.5	0.333333	0.333333	0.0526316	0.166667	-0.6	-0.1	0.0909091	-0.833333	0.515151	0.428571	0.44	-0.333333	0.5
			0.411765	0	0.384615	0.848101	0.866667	0.260274	0.636364	0.333333	0.583333	0.6	0.769231	-0.8	0.916667	0	0.688889	-0.941176	0.894737	0.272727	0.647059	0	0.5	-0.714286	0.913044	-0.111111	0.741935	0.428571	0.791667	0.642857	0.673469	0.28	-0.6	0.571429	-0.722222	-0.5	0.333333	0.333333	0.0526316	0.166667	-0.6	-0.1	0.0909091	-0.833333	0.515151	0.428571	0.44	-0.333333	0.5
			0.411765	0	0.384615	0.802469	0.866667	0.260274	0.636364	0.333333	0.583333	0.6	0.769231	-0.8	0.916667	0	0.688889	-0.941176	0.894737	0.272727	0.647059	0	0.5	-0.714286	0.914894	-0.111111	0.741935	0.428571	0.791667	0.642857	0.673469	0.28	-0.6	0.571429	-0.722222	-0.5	0.333333	0.333333	0.0526316	0.166667	-0.6	-0.1	0.0909091	-0.833333	0.515151	0.428571	0.44	-0.333333	0.5
			0.411765	0	0.384615	0.802469	0.866667	0.260274	0.636364	0.333333	0.583333	0.6	0.769231	-0.8	0.916667	0	0.688889	-0.941176	0.894737	0.272727	0.647059	0	0.5	-0.714286	0.914894	-0.111111	0.741935	0.428571	0.791667	0.642857	0.673469	0.28	-0.6	0.571429	-0.722222	-0.5	0.333333	0.333333	0.0526316	0.166667	-0.6	-0.1	0.0909091	-0.833333	0.515151	0.428571	0.44	-0.333333	0.5
			0.411765	0	0.384615	0.802469	0.866667	0.260274	0.636364	0.333333	0.583333	0.6	0.769231	-0.8	0.916667	0	0.688889	-0.941176	0.894737	0.272727	0.647059	0	0.5	-0.714286	0.914894	-0.111111	0.741935	0.428571	0.791667	0.642857	0.673469	0.28	-0.6	0.571429	-0.722222	-0.5	0.333333	0.333333	0.0526316	0.166667	-0.6	-0.1	0.0909091	-0.833333	0.515151	0.428571	0.44	-0.333333	0.5
			0.411765	0	0.384615	0.802469	0.866667	0.260274	0.636364	0.333333	0.583333	0.6	0.769231	-0.8	0.916667	0	0.688889	-0.941176	0.894737	0.272727	0.647059	0	0.5	-0.714286	0.914894	-0.111111	0.741935	0.428571	0.791667	0.642857	0.673469	0.28	-0.6	0.571429	-0.722222	-0.5	0.333333	0.333333	0.0526316	0.166667	-0.6	-0.1	0.0909091	-0.833333	0.515151	0.428571	0.44	-0.333333	0.5
			0.411765	0	0.384615	0.802469	0.866667	0.260274	0.636364	0.333333	0.583333	0.6	0.769231	-0.8	0.916667	0	0.688889	-0.941176	0.894737	0.272727	0.647059	0	0.5	-0.714286	0.914894	-0.111111	0.741935	0.428571	0.791667	0.642857	0.673469	0.28	-0.6	0.571429	-0.722222	-0.5	0.333333	0.333333	0.0526316	0.166667	-0.6	-0.1	0.0909091	-0.833333	0.515151	0.428571	0.44	-0.333333	0.5
			0.411765	0	0.384615	0.802469	0.866667	0.260274	0.636364	0.333333	0.583333	0.6	0.769231	-0.8	0.916667	0	0.688889	-0.941176	0.894737	0.272727	0.647059	0	0.5	-0.714286	0.914894	-0.111111	0.741935	0.428571	0.791667	0.642857	0.673469	0.28	-0.6	0.571429	-0.722222	-0.5	0.333333	0.333333	0.0526316	0.166667	-0.6	-0.1	0.0909091	-0.833333	0.515151	0.428571	0.44	-0.333333	0.5
			0.411765	0	0.384615	0.802469	0.866667	0.260274	0.636364	0.333333	0.583333	0.6	0.769231	-0.8	0.916667	0	0.617021	-0.941176	0.894737	0.272727	0.647059	0	0.5	-0.714286	0.914894	-0.111111	0.741935	0.428571	0.791667	0.642857	0.673469	0.28	-0.6	0.571429	-0.722222	-0.5	0.333333	0.333333	0.0526316	0.166667	-0.6	-0.1	0.0909091	-0.833333	0.515151	0.428571	0.44	-0.333333	0.5
			0.411765	0	0.384615	0.802469	0.866667	0.260274	0.636364	0.333333	0.583333	0.6	0.769231	-0.8	0.916667	0	0.617021	-0.941176	0.894737	0.272727	0.647059	0	0.5	-0.714286	0.914894	-0.111111	0.741935	0.428571	0.791667	0.642857	0.673469	0.28	-0.6	0.571429	-0.736842	-0.5	0.333333	0.333333	0.0526316	0.166667	-0.6	-0.1	0.0909091	-0.833333	0.515151	0.428571	0.44	0	0.5
			0.411765	0	0.384615	0.802469	0.866667	0.260274	0.636364	0.333333	0.583333	0.6	0.769231	-0.8	0.916667	0	0.617021	-0.941176	0.894737	0.272727	0.647059	0	0.5	-0.714286	0.914894	-0.111111	0.741935	0.428571	0.791667	0.642857	0.673469	0.28	-0.6	0.571429	-0.736842	-0.5	0.333333	0.333333	0.0526316	0.166667	-0.6	-0.1	0.0909091	-0.833333	0.515151	0.428571	0.44	0	0.5
			0.411765	0	0.384615	0.802469	0.866667	0.260274	0.636364	0.333333	0.583333	0.6	0.769231	-0.8	0.916667	0	0.617021	-0.941176	0.894737	0.272727	0.647059	0	0.5	-0.714286	0.916667	-0.111111	0.741935	0.428571	0.791667	0.642857	0.673469	0.28	-0.6	0.571429	-0.736842	-0.5	0.333333	0.333333	0.0526316	0.166667	-0.6	-0.1	0.0909091	-0.833333	0.515151	0.428571	0.44	0	0.5
			0.411765	0	0.384615	0.802469	0.866667	0.260274	0.636364	0.333333	0.583333	0.6	0.769231	-0.8	0.916667	0	0.617021	-0.941176	0.894737	0.272727	0.647059	0	0.5	-0.714286	0.916667	-0.111111	0.741935	0.428571	0.791667	0.642857	0.673469	0.28	-0.6	0.571429	-0.736842	-0.5	0.333333	0.333333	0.0526316	0.166667	-0.6	-0.1	0.0909091	-0.833333	0.515151	0.428571	0.44	0	0.5
			0.411765	0	0.384615	0.802469	0.866667	0.260274	0.636364	0.333333	0.583333	0.6	0.769231	-0.8	0.916667	0	0.617021	-0.941176	0.894737	0.272727	0.647059	0	0.5	-0.714286	0.916667	-0.111111	0.741935	0.428571	0.791667	0.642857	0.673469	0.28	-0.6	0.571429	-0.736842	-0.5	0.333333	0.333333	0.0526316	0.166667	-0.6	-0.1	0.0909091	-0.833333	0.515151	0.428571	0.44	0	0.5
			0.411765	0	0.384615	0.802469	0.866667	0.260274	0.636364	0.333333	0.583333	0.6	0.769231	-0.8	0.916667	0	0.617021	-0.941176	0.894737	0.272727	0.647059	0	0.5	-0.714286	0.916667	-0.111111	0.741935	0.428571	0.791667	0.642857	0.673469	0.28	-0.6	0.571429	-0.736842	-0.5	0.333333	0.333333	0.0526316	0.166667	-0.6	-0.1	0.0909091	-0.833333	0.515151	0.428571	0.44	0	0.5
			0.411765	0	0.384615	0.802469	0.866667	0.260274	0.636364	0.333333	0.583333	0.6	0.769231	-0.8	0.916667	0	0.617021	-0.941176	0.894737	0.272727	0.647059	0	0.5	-0.714286	0.916667	-0.111111	0.741935	0.428571	0.791667	0.642857	0.673469	0.28	-0.6	0.571429	-0.736842	-0.5	0.333333	0.333333	0.0526316	0.166667	-0.6	-0.1	0.0909091	-0.833333	0.515151	0.428571	0.44	0	0.5
			0.411765	0	0.384615	0.802469	0.866667	0.260274	0.636364	0.333333	0.583333	0.6	0.769231	-0.8	0.916667	0	0.617021	-0.941176	0.894737	0.272727	0.647059	0	0.5	-0.714286	0.916667	-0.111111	0.741935	0.428571	0.791667	0.642857	0.673469	0.28	-0.6	0.571429	-0.736842	-0.5	0.333333	0.333333	0.0526316	0.166667	-0.6	-0.1	0.0909091	-0.833333	0.515151	0.428571	0.44	0	0.5
			0.411765	0	0.384615	0.802469	0.866667	0.260274	0.636364	0.333333	0.583333	0.6	0.769231	-0.8	0.916667	0	0.617021	-0.941176	0.894737	0.272727	0.647059	0	0.5	-0.714286	0.916667	-0.111111	0.741935	0.428571	0.791667	0.642857	0.673469	0.28	-0.6	0.571429	-0.736842	-0.5	0.333333	0.333333	0.0526316	0.166667	-0.6	-0.1	0.0909091	-0.833333	0.515151	0.428571	0.44	0	0.5
			0.411765	0	0.384615	0.802469	0.866667	0.260274	0.636364	0.333333	0.583333	0.6	0.769231	-0.8	0.916667	0	0.617021	-0.941176	0.894737	0.272727	0.647059	0	0.5	-0.714286	0.916667	-0.111111	0.741935	0.428571	0.791667	0.642857	0.673469	0.28	-0.6	0.571429	-0.736842	-0.5	0.333333	0.333333	0.0526316	0.166667	-0.6	-0.1	0.0909091	-0.833333	0.515151	0.428571	0.44	0	0.5
			0.411765	0	0.384615	0.802469	0.866667	0.260274	0.636364	0.333333	0.583333	0.6	0.769231	-0.8	0.916667	0	0.617021	-0.941176	0.894737	0.272727	0.647059	0	0.5	-0.714286	0.916667	-0.111111	0.741935	0.428571	0.791667	0.642857	0.673469	0.28	-0.647059	0.571429	-0.736842	-0.5	0.333333	0.333333	0.0526316	0.166667	-0.6	-0.1	0.0909091	-0.833333	0.515151	0.428571	0.44	0	0.5
			0.411765	0	0.384615	0.802469	0.866667	0.260274	0.636364	0.333333	0.583333	0.6	0.769231	-0.8	0.916667	0	0.617021	-0.941176	0.894737	0.272727	0.647059	0	0.5	-0.714286	0.916667	-0.111111	0.741935	0.428571	0.791667	0.642857	0.673469	0.28	-0.647059	0.571429	-0.736842	-0.5	0.333333	0.333333	0.0526316	0.166667	-0.6	-0.1	0.0909091	-0.833333	0.515151	0.428571	0.44	0	0.5
			0.411765	0	0.384615	0.807229	0.866667	0.260274	0.636364	0.333333	0.583333	0.6	0.769231	-0.8	0.916667	0	0.617021	-0.941176	0.894737	0.272727	0.647059	0	0.5	-0.714286	0.916667	-0.111111	0.741935	0.428571	0.791667	0.642857	0.673469	0.28	-0.647059	0.571429	-0.736842	-0.5	0.333333	0.333333	0.0526316	0.166667	-0.6	-0.1	0.0909091	-0.833333	0.515151	0.428571	0.44	0	0.5
			0.411765	0	0.384615	0.816092	0.866667	0.260274	0.636364	0.333333	0.583333	0.6	0.769231	-0.8	0.916667	0	0.617021	-0.941176	0.894737	0.272727	0.647059	0	0.5	-0.714286	0.916667	-0.111111	0.741935	0.428571	0.791667	0.642857	0.673469	0.28	-0.647059	0.571429	-0.736842	-0.5	0.333333	0.333333	0.0526316	0.166667	-0.6	-0.1	0.0909091	-0.833333	0.515151	0.428571	0.44	0	0.5
			0.411765	0	0.384615	0.816092	0.866667	0.260274	0.636364	0.333333	0.583333	0.6	0.769231	-0.8	0.916667	0	0.617021	-0.941176	0.894737	0.272727	0.647059	0	0.5	-0.714286	0.916667	-0.111111	0.741935	0.428571	0.791667	0.642857	0.673469	0.28	-0.647059	0.571429	-0.736842	-0.5	0.333333	0.333333	0.0526316	0.166667	-0.6	-0.1	0.0909091	-0.833333	0.515151	0.428571	0.44	0	0.5
			0.411765	0	0.384615	0.816092	0.866667	0.260274	0.636364	0.333333	0.583333	0.6	0.769231	-0.8	0.916667	0	0.617021	-0.941176	0.894737	0.272727	0.647059	0	0.5	-0.714286	0.916667	-0.111111	0.741935	0.428571	0.791667	0.642857	0.673469	0.28	-0.647059	0.571429	-0.736842	-0.5	0.333333	0.333333	0.0526316	0.166667	-0.6	-0.1	0.0909091	-0.833333	0.515151	0.428571	0.44	0	0.5
			0.411765	0	0.384615	0.816092	0.866667	0.260274	0.636364	0.333333	0.583333	0.6	0.769231	-0.8	0.916667	0	0.617021	-0.941176	0.894737	0.272727	0.647059	0	0.5	-0.714286	0.916667	-0.111111	0.741935	0.428571	0.791667	0.642857	0.673469	0.28	-0.647059	0.571429	-0.736842	-0.5	0.333333	0.333333	0.0526316	0.166667	-0.6	-0.1	0.0909091	-0.833333	0.515151	0.428571	0.44	0	0.5
			0.411765	0	0.384615	0.816092	0.866667	0.260274	0.636364	0.333333	0.583333	0.6	0.769231	-0.8	0.916667	0	0.617021	-0.941176	0.894737	0.272727	0.647059	0	0.5	-0.714286	0.916667	-0.111111	0.741935	0.428571	0.791667	0.642857	0.673469	0.28	-0.647059	0.571429	-0.736842	-0.5	0.333333	0.333333	0.0526316	0.166667	-0.6	-0.1	0.0909091	-0.833333	0.515151	0.428571	0.44	0	0.5
			0.411765	0	0.384615	0.816092	0.866667	0.260274	0.636364	0.333333	0.583333	0.6	0.769231	-0.8	0.916667	0	0.617021	-0.941176	0.894737	0.272727	0.647059	0	0.5	-0.714286	0.916667	-0.111111	0.741935	0.428571	0.791667	0.642857	0.673469	0.28	-0.647059	0.571429	-0.736842	-0.5	0.333333	0.333333	0.0526316	0.166667	-0.6	-0.1	0.0909091	-0.833333	0.515151	0.428571	0.44	0	0.5
			0.411765	0	0.384615	0.816092	0.866667	0.260274	0.636364	0.333333	0.583333	0.6	0.769231	-0.8	0.916667	0	0.617021	-0.941176	0.894737	0.272727	0.647059	0	0.5	-0.714286	0.916667	-0.111111	0.741935	0.428571	0.791667	0.642857	0.673469	0.28	-0.647059	0.6	-0.736842	-0.5	0.333333	0.333333	0.0526316	0.166667	-0.6	-0.1	0.0909091	-0.833333	0.515151	0.428571	0.44	0	0.5
			0.411765	0	0.384615	0.816092	0.866667	0.260274	0.636364	0.333333	0.583333	0.6	0.769231	-0.8	0.916667	0	0.617021	-0.941176	0.894737	0.272727	0.647059	0	0.5	-0.714286	0.916667	-0.111111	0.6875	0.44	0.791667	0.642857	0.673469	0.28	-0.647059	0.6	-0.736842	-0.5	0.333333	0.333333	0.0526316	0.166667	-0.6	-0.1	0.0909091	-0.833333	0.515151	0.428571	0.44	0	0.5
			0.411765	0	0.384615	0.816092	0.866667	0.260274	0.636364	0.333333	0.583333	0.6	0.769231	-0.8	0.916667	0	0.617021	-0.941176	0.894737	0.272727	0.647059	0	0.5	-0.714286	0.916667	-0.111111	0.6875	0.44	0.791667	0.642857	0.673469	0.28	-0.684211	0.6	-0.736842	-0.5	0.333333	0.333333	0.0526316	0.166667	-0.6	-0.1	0.0909091	-0.833333	0.515151	0.428571	0.44	0	0.5
			0.411765	0	0.384615	0.816092	0.866667	0.260274	0.636364	0.333333	0.583333	0.6	0.769231	-0.8	0.916667	0	0.617021	-0.941176	0.894737	0.272727	0.647059	0	0.5	-0.714286	0.918367	-0.111111	0.6875	0.44	0.791667	0.642857	0.673469	0.28	-0.684211	0.6	-0.736842	-0.5	0.333333	0.333333	0.0526316	0.166667	-0.6	-0.1	0.0909091	-0.833333	0.515151	0.428571	0.44	0	0.5
			0.411765	0	0.384615	0.816092	0.866667	0.260274	0.636364	0.333333	0.583333	0.6	0.769231	-0.8	0.916667	0	0.617021	-0.941176	0.894737	0.272727	0.647059	0	0.5	-0.714286	0.918367	-0.111111	0.6875	0.44	0.791667	0.642857	0.673469	0.28	-0.684211	0.6	-0.736842	-0.5	0.333333	0.333333	0.0526316	0.166667	-0.6	-0.1	0.0909091	-0.833333	0.515151	0.428571	0.44	0	0.5
			0.411765	0	0.384615	0.816092	0.866667	0.260274	0.636364	0.333333	0.583333	0.6	0.769231	-0.8	0.916667	0	0.617021	-0.736842	0.894737	0.272727	0.647059	0	0.5	-0.714286	0.918367	-0.111111	0.6875	0.44	0.791667	0.642857	0.673469	0.28	-0.684211	0.6	-0.736842	-0.5	0.333333	0.333333	0.0526316	0.166667	-0.6	-0.1	0.0909091	-0.833333	0.515151	0.428571	0.44	0	0.5
			0.411765	0	0.384615	0.816092	0.866667	0.260274	0.636364	0.333333	0.583333	0.6	0.769231	-0.8	0.916667	0	0.617021	-0.609756	0.894737	0.272727	0.647059	0	0.5	-0.714286	0.918367	-0.111111	0.6875	0.44	0.791667	0.642857	0.673469	0.28	-0.684211	0.6	-0.736842	-0.5	0.333333	0.333333	0.0526316	0.166667	-0.6	-0.1	0.0909091	-0.833333	0.515151	0.428571	0.44	0	0.5
			0.411765	0	0.384615	0.816092	0.866667	0.260274	0.636364	0.333333	0.583333	0.6	0.769231	-0.8	0.916667	0	0.617021	-0.5	0.894737	0.272727	0.647059	0	0.5	-0.714286	0.918367	-0.111111	0.6875	0.333333	0.791667	0.642857	0.673469	0.28	-0.684211	0.6	-0.736842	-0.5	0.333333	0.333333	0.0526316	0.166667	-0.6	-0.1	0.0909091	-0.833333	0.515151	0.428571	0.44	0	0.5
			0.411765	0	0.384615	0.816092	0.866667	0.260274	0.636364	0.333333	0.583333	0.6	0.769231	-0.8	0.916667	0	0.617021	-0.5	0.894737	0.272727	0.647059	0	0.5	-0.714286	0.918367	-0.111111	0.6875	0.285714	0.791667	0.642857	0.673469	0.28	-0.684211	0.6	-0.736842	-0.5	0.333333	0.333333	0.0526316	0.166667	-0.6	-0.1	0.0909091	-0.833333	0.515151	0.428571	0.44	0	0.5
			0.411765	0	0.384615	0.816092	0.866667	0.260274	0.636364	0.333333	0.583333	0.6	0.769231	-0.8	0.916667	0	0.617021	-0.466667	0.894737	0.272727	0.647059	0	0.5	-0.714286	0.918367	-0.111111	0.6875	0.285714	0.791667	0.642857	0.68	0.28	-0.684211	0.6	-0.736842	-0.5	0.333333	0.333333	0.0526316	0.166667	-0.6	-0.1	0.0909091	-0.833333	0.515151	0.428571	0.44	0	0.5
			0.411765	0	0.384615	0.816092	0.866667	0.260274	0.636364	0.333333	0.583333	0.6	0.769231	-0.8	0.916667	0	0.617021	-0.466667	0.894737	0.272727	0.647059	0	0.5	-0.714286	0.918367	-0.111111	0.6875	0.285714	0.791667	0.642857	0.68	0.28	-0.684211	0.6	-0.736842	-0.5	0.333333	0.333333	0.0526316	0.166667	-0.6	-0.1	0.0909091	-0.833333	0.515151	0.428571	0.44	0	0.5
			0.411765	0	0.384615	0.816092	0.866667	0.260274	0.636364	0.333333	0.583333	0.6	0.769231	-0.8	0.916667	0	0.617021	-0.466667	0.894737	0.272727	0.647059	0	0.5	-0.714286	0.918367	-0.111111	0.6875	0.285714	0.791667	0.642857	0.68	0.28	-0.684211	0.6	-0.736842	-0.5	0.333333	0.333333	0.0526316	0.166667	-0.6	-0.1	0.0909091	-0.833333	0.515151	0.428571	0.44	0	0.5
			0.411765	0	0.384615	0.816092	0.866667	0.260274	0.636364	0.333333	0.583333	0.6	0.769231	-0.8	0.916667	0	0.617021	-0.466667	0.894737	0.272727	0.647059	0	0.5	-0.714286	0.918367	-0.111111	0.6875	0.285714	0.791667	0.642857	0.68	0.28	-0.684211	0.6	-0.736842	-0.5	0.333333	0.333333	0.0526316	0.166667	-0.6	-0.1	0.0909091	-0.833333	0.515151	0.428571	0.44	0	0.5
			0.411765	0	0.384615	0.816092	0.866667	0.260274	0.636364	0.333333	0.583333	0.6	0.735849	-0.8	0.916667	0	0.617021	-0.466667	0.894737	0.272727	0.647059	0	0.5	-0.714286	0.918367	-0.111111	0.6875	0.285714	0.791667	0.642857	0.68	0.28	-0.684211	0.6	-0.736842	-0.5	0.333333	0.333333	0.0526316	0.166667	-0.6	-0.1	0.0909091	-0.833333	0.515151	0.428571	0.44	0	0.5
			0.411765	0	0.384615	0.816092	0.866667	0.260274	0.636364	0.333333	0.583333	0.6	0.703704	-0.8	0.916667	0	0.617021	-0.466667	0.894737	0.272727	0.647059	0	0.5	-0.714286	0.918367	-0.111111	0.6875	0.285714	0.791667	0.642857	0.68	0.28	-0.684211	0.6	-0.736842	-0.5	0.333333	0.333333	0.0526316	0.166667	-0.6	-0.1	0.0909091	-0.833333	0.515151	0.428571	0.44	0	0.5
			0.411765	0	0.384615	0.816092	0.866667	0.260274	0.636364	0.333333	0.583333	0.6	0.703704	-0.8	0.916667	0	0.617021	-0.466667	0.894737	0.272727	0.647059	0	0.5	-0.714286	0.918367	-0.111111	0.6875	0.285714	0.791667	0.642857	0.68	0.28	-0.684211	0.6	-0.736842	-0.5	0.333333	0.333333	0.0526316	0.166667	-0.6	-0.1	0.0909091	-0.833333	0.515151	0.428571	0.44	0	0.5
			0.411765	0	0.384615	0.816092	0.866667	0.260274	0.636364	0.333333	0.583333	0.6	0.703704	-0.8	0.916667	0	0.617021	-0.466667	0.894737	0.272727	0.647059	0	0.5	-0.714286	0.918367	-0.111111	0.6875	0.285714	0.791667	0.642857	0.68	0.28	-0.684211	0.6	-0.736842	-0.5	0.333333	0.333333	0.0526316	0.166667	-0.6	-0.1	0.0909091	-0.833333	0.515151	0.428571	0.44	0	0.5
			0.411765	0	0.384615	0.816092	0.866667	0.260274	0.636364	0.333333	0.583333	0.6	0.703704	-0.8	0.916667	0	0.617021	-0.466667	0.894737	0.272727	0.647059	0	0.5	-0.714286	0.918367	-0.111111	0.6875	0.285714	0.791667	0.642857	0.68	0.28	-0.684211	0.6	-0.736842	-0.5	0.333333	0.333333	0.0526316	0.166667	-0.6	0	0.0909091	-0.833333	0.515151	0.428571	0.44	0	0.5
			0.411765	0	0.384615	0.816092	0.866667	0.260274	0.636364	0.333333	0.583333	0.6	0.703704	-0.8	0.916667	0	0.617021	-0.466667	0.894737	0.272727	0.647059	0	0.5	-0.714286	0.918367	-0.111111	0.6875	0.285714	0.791667	0.642857	0.68	0.28	-0.684211	0.6	-0.736842	-0.5	0.333333	0.333333	0.0526316	0.166667	-0.6	0.0833333	0.0909091	-0.833333	0.515151	0.428571	0.44	0	0.5
			0.411765	0	0.384615	0.816092	0.866667	0.260274	0.636364	0.333333	0.583333	0.6	0.703704	-0.8	0.916667	0	0.617021	-0.466667	0.894737	0.272727	0.647059	0	0.5	-0.714286	0.918367	-0.111111	0.6875	0.285714	0.791667	0.642857	0.68	0.28	-0.684211	0.6	-0.736842	-0.5	0.333333	0.333333	0.0526316	0.166667	-0.6	0.0833333	0.0909091	-0.833333	0.515151	0.428571	0.44	0	0.5
			0.411765	0	0.384615	0.816092	0.866667	0.260274	0.636364	0.333333	0.583333	0.6	0.703704	-0.8	0.916667	0	0.617021	-0.466667	0.894737	0.272727	0.647059	0	0.5	-0.714286	0.918367	-0.111111	0.6875	0.285714	0.791667	0.642857	0.68	0.28	-0.684211	0.6	-0.736842	-0.5	0.333333	0.333333	0.0526316	0.166667	-0.6	0.0833333	0.0909091	-0.833333	0.515151	0.428571	0.44	0	0.5
			0.411765	0	0.384615	0.816092	0.866667	0.260274	0.636364	0.333333	0.583333	0.6	0.703704	-0.8	0.916667	0	0.617021	-0.466667	0.894737	0.272727	0.647059	0	0.5	-0.714286	0.918367	-0.111111	0.6875	0.285714	0.791667	0.642857	0.68	0.28	-0.684211	0.6	-0.736842	-0.5	0.333333	0.333333	0	0.166667	-0.6	0.0833333	0.0909091	-0.833333	0.515151	0.428571	0.44	0	0.5
			0.411765	0	0.384615	0.816092	0.866667	0.260274	0.636364	0.333333	0.583333	0.6	0.703704	-0.8	0.916667	0	0.617021	-0.466667	0.894737	0.272727	0.647059	0	0.5	-0.714286	0.918367	-0.111111	0.6875	0.285714	0.791667	0.642857	0.68	0.28	-0.684211	0.6	-0.736842	-0.5	0.333333	0.333333	0	0.166667	-0.6	0.0833333	0.0909091	-0.833333	0.515151	0.428571	0.44	0	0.5
			0.411765	0	0.384615	0.816092	0.866667	0.260274	0.636364	0.333333	0.583333	0.6	0.703704	-0.8	0.916667	0	0.617021	-0.466667	0.894737	0.272727	0.647059	0	0.5	-0.714286	0.918367	-0.111111	0.6875	0.285714	0.791667	0.642857	0.68	0.28	-0.684211	0.6	-0.736842	-0.5	0.333333	0.333333	0	0.166667	-0.6	0.0833333	0.0909091	-0.833333	0.515151	0.428571	0.44	0	0.5
			0.411765	0	0.384615	0.816092	0.866667	0.260274	0.636364	0.333333	0.583333	0.6	0.703704	-0.8	0.916667	0	0.617021	-0.466667	0.894737	0.272727	0.647059	0	0.5	-0.714286	0.918367	-0.111111	0.6875	0.285714	0.791667	0.642857	0.68	0.28	-0.684211	0.6	-0.736842	-0.5	0.333333	0.333333	0	0.166667	-0.6	0.0833333	0.0909091	-0.833333	0.515151	0.428571	0.44	0	0.5
			0.411765	0	0.384615	0.816092	0.866667	0.260274	0.636364	0.333333	0.583333	0.6	0.703704	-0.8	0.916667	0	0.617021	-0.466667	0.894737	0.272727	0.647059	0	0.5	-0.714286	0.918367	-0.111111	0.6875	0.285714	0.791667	0.642857	0.68	0.28	-0.684211	0.6	-0.736842	-0.5	0.333333	0.333333	0	0.166667	-0.6	0.0833333	0.0909091	-0.833333	0.515151	0.428571	0.44	0	0.5
			0.411765	0	0.384615	0.816092	0.866667	0.260274	0.636364	0.333333	0.583333	0.6	0.703704	-0.8	0.916667	0	0.617021	-0.466667	0.894737	0.272727	0.647059	0	0.5	-0.714286	0.918367	-0.111111	0.6875	0.285714	0.791667	0.642857	0.68	0.28	-0.684211	0.6	-0.736842	-0.5	0.333333	0.333333	0	0.166667	-0.6	0.0833333	0.0909091	-0.833333	0.515151	0.428571	0.44	0	0.5
			0.411765	0	0.384615	0.816092	0.866667	0.260274	0.636364	0.333333	0.583333	0.6	0.703704	-0.8	0.916667	0	0.617021	-0.466667	0.894737	0.272727	0.647059	0	0.5	-0.714286	0.918367	-0.111111	0.6875	0.285714	0.791667	0.642857	0.68	0.28	-0.684211	0.6	-0.736842	-0.5	0.333333	0.333333	0	0.166667	-0.6	0.12	0.0909091	-0.833333	0.515151	0.428571	0.44	0	0.5
			0.411765	0	0.384615	0.816092	0.866667	0.210526	0.636364	0.333333	0.583333	0.6	0.703704	-0.8	0.916667	0	0.617021	-0.466667	0.894737	0.272727	0.647059	0	0.5	-0.714286	0.918367	-0.111111	0.6875	0.285714	0.791667	0.642857	0.68	0.28	-0.684211	0.6	-0.736842	-0.5	0.333333	0.333333	0	0.166667	-0.6	0.241379	0.0909091	-0.833333	0.515151	0.428571	0.44	0	0.5
			0.411765	0	0.384615	0.816092	0.866667	0.210526	0.636364	0.333333	0.583333	0.6	0.703704	-0.8	0.916667	0	0.617021	-0.466667	0.894737	0.0769231	0.647059	0	0.5	-0.714286	0.918367	-0.111111	0.6875	0.285714	0.791667	0.642857	0.68	0.28	-0.684211	0.6	-0.736842	-0.5	0.333333	0.333333	0	0.166667	-0.6	0.241379	0.0909091	-0.833333	0.515151	0.428571	0.44	0	0.5
			0.411765	0	0.384615	0.816092	0.866667	0.210526	0.636364	0.333333	0.583333	0.6	0.703704	-0.8	0.916667	0	0.617021	-0.466667	0.894737	0.0769231	0.647059	0	0.5	-0.714286	0.918367	-0.111111	0.6875	0.285714	0.791667	0.642857	0.68	0.28	-0.684211	0.6	-0.736842	-0.5	0.333333	0.333333	0	0.166667	-0.6	0.241379	0.0909091	-0.833333	0.515151	0.428571	0.44	0	0.5
			0.411765	0	0.384615	0.816092	0.866667	0.210526	0.636364	0.333333	0.583333	0.6	0.703704	-0.8	0.916667	0	0.617021	-0.466667	0.894737	0.0769231	0.647059	0	0.5	-0.714286	0.918367	-0.111111	0.6875	0.285714	0.791667	0.642857	0.68	0.28	-0.684211	0.6	-0.736842	-0.5	0.333333	0.333333	0	0.166667	-0.6	0.241379	0.0909091	-0.833333	0.515151	0.428571	0.44	0	0.5
			0.411765	0	0.384615	0.816092	0.866667	0.210526	0.636364	0.333333	0.583333	0.6	0.703704	-0.8	0.916667	0	0.617021	-0.466667	0.894737	0.0769231	0.647059	0	0.5	-0.714286	0.918367	-0.111111	0.6875	0.285714	0.791667	0.642857	0.68	0.28	-0.684211	0.6	-0.736842	-0.5	0.333333	0.333333	0	0.166667	-0.6	0.241379	0.0909091	-0.833333	0.515151	0.428571	0.44	0	0.5
			0.411765	0	0.384615	0.816092	0.866667	0.210526	0.636364	0.333333	0.583333	0.6	0.703704	-0.8	0.916667	0	0.617021	-0.466667	0.894737	0.0769231	0.647059	0	0.5	-0.714286	0.918367	-0.111111	0.6875	0.285714	0.791667	0.642857	0.68	0.28	-0.684211	0.6	-0.736842	-0.5	0.333333	0.333333	0	0.166667	-0.6	0.241379	0.0909091	-0.833333	0.515151	0.428571	0.44	0	0.5
			0.411765	0	0.384615	0.816092	0.866667	0.210526	0.636364	0.333333	0.583333	0.6	0.703704	-0.8	0.916667	0	0.617021	-0.466667	0.894737	0.0769231	0.647059	0	0.5	-0.714286	0.918367	-0.111111	0.6875	0.285714	0.791667	0.642857	0.68	0.28	-0.684211	0.6	-0.736842	-0.5	0.333333	0.333333	0	0.166667	-0.6	0.241379	0.0909091	-0.833333	0.515151	0.428571	0.44	0	0.5
			0.411765	0	0.384615	0.816092	0.866667	0.210526	0.636364	0.333333	0.583333	0.6	0.703704	-0.8	0.916667	0	0.617021	-0.466667	0.894737	0.0769231	0.647059	0	0.5	-0.714286	0.918367	-0.111111	0.6875	0.285714	0.791667	0.642857	0.68	0.28	-0.684211	0.6	-0.736842	-0.5	0.333333	0.333333	0	0.166667	-0.6	0.241379	0.0909091	-0.833333	0.515151	0.428571	0.44	0	0.5
			0.411765	0	0.384615	0.816092	0.866667	0.210526	0.636364	0.333333	0.583333	0.6	0.703704	-0.8	0.916667	0	0.617021	-0.466667	0.894737	0.0769231	0.647059	0	0.5	-0.714286	0.918367	-0.111111	0.6875	0.285714	0.791667	0.642857	0.68	0.28	-0.684211	0.6	-0.736842	-0.5	0.333333	0.333333	0	0.166667	-0.6	0.241379	0.0909091	-0.833333	0.515151	0.428571	0.44	0	0.5
			0.411765	0	0.384615	0.816092	0.866667	0.210526	0.636364	0.333333	0.583333	0.6	0.703704	-0.8	0.916667	0	0.617021	-0.466667	0.894737	0.0769231	0.647059	0	0.5	-0.714286	0.918367	-0.111111	0.6875	0.285714	0.791667	0.642857	0.68	0.28	-0.684211	0.6	-0.736842	-0.5	0.333333	0.333333	0	0.166667	-0.6	0.241379	0.0909091	-0.833333	0.515151	0.428571	0.44	0	0.5
			0.411765	0	0.384615	0.816092	0.866667	0.210526	0.636364	0.333333	0.583333	0.6	0.703704	-0.8	0.916667	0	0.617021	-0.466667	0.894737	0.0769231	0.647059	0	0.5	-0.714286	0.918367	-0.111111	0.6875	0.285714	0.791667	0.642857	0.68	0.28	-0.684211	0.6	-0.736842	-0.5	0.333333	0.333333	0	0.166667	-0.6	0.241379	0.0909091	-0.833333	0.515151	0.428571	0.44	0	0.5
			0.411765	0	0.384615	0.816092	0.866667	0.210526	0.636364	0.333333	0.583333	0.6	0.703704	-0.8	0.916667	0	0.617021	-0.466667	0.894737	0.0769231	0.647059	0	0.5	-0.714286	0.918367	-0.111111	0.6875	0.285714	0.791667	0.642857	0.68	0.28	-0.684211	0.6	-0.736842	-0.5	0.333333	0.333333	0	0.166667	-0.6	0.241379	0.0909091	-0.833333	0.515151	0.428571	0.44	0	0.5
			0.411765	0	0.384615	0.816092	0.866667	0.210526	0.636364	0.333333	0.583333	0.6	0.703704	-0.8	0.916667	0	0.617021	-0.466667	0.894737	0.0769231	0.647059	0	0.5	-0.714286	0.918367	-0.111111	0.6875	0.285714	0.791667	0.642857	0.68	0.28	-0.684211	0.6	-0.736842	-0.5	0.333333	0.333333	0	0.166667	-0.6	0.241379	0.0909091	-0.833333	0.515151	0.428571	0.44	0	0.5
			0.411765	0	0.384615	0.816092	0.866667	0.210526	0.636364	0.333333	0.583333	0.6	0.703704	-0.8	0.916667	0	0.617021	-0.466667	0.894737	0.0769231	0.647059	0	0.5	-0.714286	0.918367	-0.111111	0.6875	0.285714	0.791667	0.642857	0.68	0.28	-0.684211	0.6	-0.736842	-0.5	0.333333	0.333333	0	0.166667	-0.6	0.241379	0.0909091	-0.833333	0.515151	0.428571	0.44	0	0.5
			0.411765	0	0.384615	0.816092	0.866667	0.210526	0.636364	0.333333	0.583333	0.6	0.703704	-0.8	0.916667	0	0.617021	-0.466667	0.894737	0.0769231	0.647059	0	0.5	-0.714286	0.918367	-0.111111	0.6875	0.285714	0.791667	0.642857	0.68	0.28	-0.684211	0.6	-0.736842	-0.5	0.333333	0.333333	0	0.166667	-0.6	0.241379	0.0909091	-0.833333	0.515151	0.428571	0.44	0	0.5
			0.411765	0	0.384615	0.816092	0.866667	0.210526	0.636364	0.333333	0.583333	0.6	0.703704	-0.8	0.916667	0	0.617021	-0.466667	0.894737	0.0769231	0.647059	0	0.5	-0.714286	0.918367	-0.111111	0.6875	0.285714	0.791667	0.642857	0.68	0.28	-0.684211	0.6	-0.736842	-0.5	0.333333	0.333333	0	0.166667	-0.6	0.16129	0.0909091	-0.833333	0.515151	0.428571	0.44	0	0.5
			0.411765	0	0.384615	0.816092	0.866667	0.210526	0.636364	0.333333	0.583333	0.6	0.703704	-0.8	0.916667	0	0.617021	-0.466667	0.894737	0.0769231	0.647059	0	0.5	-0.714286	0.918367	-0.111111	0.6875	0.285714	0.791667	0.642857	0.68	0.28	-0.684211	0.6	-0.736842	-0.5	0.333333	0.333333	0	0.166667	-0.6	0.16129	0.0909091	-0.833333	0.515151	0.428571	0.44	0	0.5
			0.411765	0	0.384615	0.816092	0.866667	0.210526	0.636364	0.333333	0.583333	0.6	0.703704	-0.8	0.916667	0	0.617021	-0.466667	0.894737	0.0769231	0.647059	0	0.5	-0.714286	0.918367	-0.111111	0.6875	0.285714	0.791667	0.642857	0.68	0.28	-0.684211	0.6	-0.736842	-0.5	0.333333	0.333333	0	0.166667	-0.6	0.16129	0.0909091	-0.833333	0.515151	0.428571	0.44	0	0.5
			0.411765	0	0.384615	0.816092	0.866667	0.210526	0.636364	0.333333	0.583333	0.6	0.703704	-0.8	0.916667	0	0.617021	-0.466667	0.894737	0.0769231	0.647059	0	0.5	-0.714286	0.918367	-0.111111	0.6875	0.285714	0.791667	0.642857	0.68	0.28	-0.684211	0.6	-0.736842	-0.5	0.333333	0.333333	0	0.166667	-0.6	0.16129	0.0909091	-0.837838	0.515151	0.428571	0.44	0	0.5
			0.411765	0	0.384615	0.816092	0.866667	0.210526	0.636364	0.333333	0.583333	0.6	0.703704	-0.8	0.916667	0	0.617021	-0.466667	0.894737	0.0769231	0.647059	0	0.5	-0.714286	0.918367	-0.111111	0.6875	0.285714	0.791667	0.642857	0.68	0.28	-0.684211	0.6	-0.736842	-0.5	0.333333	0.333333	0	0.166667	-0.6	0.16129	0.0909091	-0.837838	0.515151	0.428571	0.44	0	0.5
			0.411765	0	0.384615	0.816092	0.866667	0.210526	0.636364	0.333333	0.583333	0.6	0.703704	-0.8	0.916667	0	0.617021	-0.466667	0.894737	0.0769231	0.647059	0	0.5	-0.714286	0.918367	-0.111111	0.6875	0.285714	0.791667	0.642857	0.68	0.28	-0.684211	0.6	-0.736842	-0.5	0.333333	0.333333	0	0.166667	-0.6	0.16129	0.0909091	-0.837838	0.515151	0.428571	0.44	0	0.5
			0.411765	0	0.384615	0.816092	0.866667	0.210526	0.636364	0.333333	0.583333	0.6	0.703704	-0.8	0.916667	0	0.617021	-0.466667	0.894737	0.0769231	0.647059	0	0.5	-0.714286	0.918367	-0.111111	0.6875	0.285714	0.791667	0.642857	0.68	0.28	-0.684211	0.6	-0.736842	-0.5	0.333333	0.333333	0	0.166667	-0.6	0.16129	0.0909091	-0.837838	0.515151	0.428571	0.44	0	0.5
			0.411765	0	0.384615	0.816092	0.866667	0.210526	0.636364	0.333333	0.583333	0.6	0.703704	-0.8	0.916667	0	0.617021	-0.466667	0.894737	0.0769231	0.647059	0	0.5	-0.714286	0.918367	-0.111111	0.6875	0.285714	0.791667	0.642857	0.68	0.307692	-0.684211	0.6	-0.736842	-0.5	0.333333	0.333333	0	0.166667	-0.6	0.16129	0.0909091	-0.837838	0.515151	0.428571	0.44	0	0.5
			0.411765	0	0.384615	0.816092	0.866667	0.210526	0.636364	0.333333	0.583333	0.6	0.703704	-0.8	0.916667	0	0.617021	-0.466667	0.894737	0.0769231	0.647059	0	0.5	-0.714286	0.918367	-0.111111	0.6875	0.285714	0.791667	0.642857	0.68	0.307692	-0.684211	0.6	-0.736842	-0.5	0.333333	0.333333	0	0.166667	-0.6	0.16129	0.0909091	-0.837838	0.515151	0.428571	0.44	0	0.5
			0.411765	0	0.384615	0.816092	0.866667	0.210526	0.636364	0.333333	0.583333	0.6	0.703704	-0.8	0.916667	0	0.617021	-0.466667	0.894737	0.0769231	0.647059	0	0.5	-0.714286	0.918367	-0.111111	0.6875	0.285714	0.791667	0.642857	0.68	0.307692	-0.684211	0.6	-0.736842	-0.5	0.333333	0.333333	0	0.166667	-0.6	0.16129	0.0909091	-0.837838	0.515151	0.428571	0.44	0	0.5
			0.411765	0	0.384615	0.816092	0.866667	0.210526	0.636364	0.333333	0.583333	0.6	0.703704	-0.8	0.916667	0	0.617021	-0.466667	0.894737	0.0769231	0.647059	0	0.5	-0.714286	0.918367	-0.111111	0.6875	0.285714	0.791667	0.642857	0.68	0.307692	-0.684211	0.6	-0.736842	-0.5	0.333333	0.333333	0	0.166667	-0.6	0.16129	0.0909091	-0.837838	0.515151	0.428571	0.44	0	0.5
			0.411765	0	0.384615	0.816092	0.866667	0.210526	0.636364	0.333333	0.583333	0.6	0.703704	-0.8	0.916667	0	0.617021	-0.466667	0.894737	0.0769231	0.647059	0	0.5	-0.714286	0.918367	-0.111111	0.6875	0.285714	0.791667	0.642857	0.68	0.307692	-0.684211	0.6	-0.736842	-0.5	0.333333	0.333333	0	0.166667	-0.6	0.16129	0.0909091	-0.837838	0.515151	0.428571	0.44	0	0.5
			0.411765	0	0.384615	0.816092	0.866667	0.210526	0.636364	0.333333	0.583333	0.6	0.703704	-0.8	0.916667	0	0.617021	-0.466667	0.894737	0.0769231	0.647059	0	0.5	-0.714286	0.918367	-0.111111	0.6875	0.285714	0.791667	0.642857	0.68	0.307692	-0.684211	0.6	-0.736842	-0.5	0.333333	0.333333	0	0.166667	-0.6	0.16129	0.0909091	-0.837838	0.515151	0.428571	0.44	0	0.5
			0.411765	0	0.384615	0.816092	0.866667	0.210526	0.636364	0.333333	0.583333	0.6	0.703704	-0.8	0.916667	0	0.617021	-0.466667	0.894737	0.0769231	0.647059	0	0.5	-0.714286	0.918367	-0.111111	0.6875	0.285714	0.791667	0.642857	0.68	0.307692	-0.684211	0.6	-0.736842	-0.5	0.333333	0.333333	0	0.166667	-0.6	0.16129	0.0909091	-0.837838	0.515151	0.428571	0.44	0	0.5
			0.411765	0	0.384615	0.816092	0.866667	0.210526	0.636364	0.333333	0.583333	0.6	0.703704	-0.8	0.916667	0	0.617021	-0.466667	0.894737	0.0769231	0.647059	0	0.5	-0.714286	0.918367	-0.111111	0.6875	0.285714	0.791667	0.642857	0.68	0.307692	-0.684211	0.6	-0.736842	-0.5	0.333333	0.333333	0	0.166667	-0.6	0.16129	0.0909091	-0.837838	0.515151	0.428571	0.44	0	0.5
			0.411765	0	0.384615	0.816092	0.866667	0.210526	0.636364	0.333333	0.583333	0.6	0.703704	-0.8	0.916667	0	0.617021	-0.466667	0.894737	0.0769231	0.647059	0	0.5	-0.714286	0.918367	-0.111111	0.6875	0.285714	0.791667	0.642857	0.68	0.307692	-0.684211	0.6	-0.736842	-0.5	0.333333	0.333333	0	0.166667	-0.6	0.16129	0.0909091	-0.837838	0.515151	0.428571	0.44	0	0.5
			0.411765	0	0.384615	0.816092	0.866667	0.210526	0.636364	0.333333	0.583333	0.6	0.703704	-0.8	0.916667	0	0.617021	-0.466667	0.894737	0.0769231	0.647059	0	0.5	-0.714286	0.918367	-0.111111	0.6875	0.285714	0.791667	0.642857	0.68	0.307692	-0.684211	0.6	-0.736842	-0.5	0.333333	0.333333	0	0.166667	-0.6	0.16129	0.0909091	-0.837838	0.515151	0.428571	0.44	0	0.5
			0.411765	0	0.384615	0.816092	0.866667	0.210526	0.636364	0.333333	0.583333	0.6	0.703704	-0.8	0.916667	0	0.617021	-0.466667	0.894737	0.0769231	0.647059	0	0.5	-0.714286	0.918367	-0.111111	0.6875	0.285714	0.791667	0.642857	0.68	0.307692	-0.684211	0.6	-0.736842	-0.5	0.333333	0.333333	0	0.166667	-0.6	0.16129	0.0909091	-0.837838	0.515151	0.428571	0.44	0	0.5
			0.411765	0	0.384615	0.816092	0.866667	0.210526	0.636364	0.333333	0.583333	0.6	0.703704	-0.8	0.916667	0	0.617021	-0.466667	0.894737	0.0769231	0.647059	0	0.5	-0.714286	0.918367	-0.111111	0.6875	0.285714	0.791667	0.642857	0.68	0.307692	-0.684211	0.6	-0.736842	-0.5	0.333333	0.333333	0	0.166667	-0.6	0.16129	0.0909091	-0.837838	0.515151	0.428571	0.44	0	0.5
			0.411765	0	0.384615	0.816092	0.866667	0.210526	0.636364	0.333333	0.583333	0.6	0.703704	-0.8	0.916667	0	0.617021	-0.466667	0.636364	0.0769231	0.647059	0	0.5	-0.714286	0.918367	-0.111111	0.6875	0.285714	0.791667	0.642857	0.68	0.307692	-0.684211	0.6	-0.736842	-0.5	0.333333	0.333333	0	0.166667	-0.6	0.16129	0.0909091	-0.837838	0.515151	0.428571	0.44	0	0.5
			0.411765	0	0.384615	0.816092	0.866667	0.210526	0.636364	0.333333	0.583333	0.6	0.703704	-0.8	0.916667	0	0.617021	-0.466667	0.565217	0.0769231	0.647059	0	0.5	-0.714286	0.918367	-0.111111	0.6875	0.285714	0.791667	0.642857	0.68	0.307692	-0.684211	0.6	-0.736842	-0.5	0.333333	0.333333	0	0.166667	-0.6	0.16129	0.0909091	-0.837838	0.515151	0.428571	0.44	0	0.5
			0.411765	0	0.384615	0.816092	0.866667	0.210526	0.636364	0.333333	0.583333	0.6	0.703704	-0.8	0.916667	0	0.617021	-0.466667	0.565217	0.0769231	0.647059	0	0.5	-0.714286	0.918367	-0.111111	0.6875	0.285714	0.791667	0.642857	0.527273	0.307692	-0.684211	0.6	-0.736842	-0.5	0.333333	0.333333	0	0.166667	-0.6	0.16129	0.0909091	-0.837838	0.515151	0.428571	0.44	0	0.5
			0.411765	0	0.384615	0.816092	0.866667	0.210526	0.636364	0.333333	0.583333	0.6	0.703704	-0.8	0.916667	0	0.617021	-0.466667	0.565217	0.0769231	0.647059	0	0.5	-0.714286	0.918367	-0.111111	0.6875	0.285714	0.791667	0.642857	0.527273	0.307692	-0.684211	0.6	-0.736842	-0.5	0.333333	0.333333	0	0.166667	-0.6	0.16129	0.0909091	-0.837838	0.515151	0.428571	0.44	0	0.5
			0.411765	0	0.384615	0.816092	0.866667	0.210526	0.636364	0.333333	0.583333	0.6	0.703704	-0.8	0.916667	0	0.617021	-0.466667	0.565217	0.0769231	0.647059	0	0.5	-0.714286	0.918367	-0.111111	0.6875	0.285714	0.791667	0.642857	0.527273	0.307692	-0.684211	0.6	-0.736842	-0.5	0.333333	0.333333	0	0.166667	-0.6	0.16129	0.0909091	-0.837838	0.515151	0.428571	0.44	0	0.5
			0.411765	0	0.384615	0.816092	0.866667	0.210526	0.636364	0.333333	0.583333	0.6	0.703704	-0.8	0.916667	0	0.617021	-0.466667	0.565217	0.0769231	0.647059	0	0.5	-0.714286	0.918367	-0.111111	0.6875	0.285714	0.791667	0.642857	0.527273	0.307692	-0.684211	0.6	-0.736842	-0.5	0.333333	0.333333	0	0.166667	-0.6	0.16129	0.0909091	-0.837838	0.515151	0.428571	0.44	0	0.5
			0.411765	0	0.384615	0.816092	0.866667	0.210526	0.636364	0.333333	0.583333	0.6	0.703704	-0.8	0.916667	0	0.617021	-0.466667	0.565217	0.0769231	0.647059	0	0.5	-0.714286	0.918367	-0.111111	0.6875	0.285714	0.791667	0.642857	0.527273	0.307692	-0.684211	0.6	-0.736842	-0.5	0.333333	0.333333	-0.130435	0.166667	-0.6	0.16129	0.0909091	-0.837838	0.515151	0.428571	0.44	0	0.5
			0.411765	0	0.384615	0.816092	0.866667	0.210526	0.636364	0.333333	0.583333	0.6	0.703704	-0.8	0.916667	0	0.617021	-0.466667	0.565217	0.0769231	0.647059	0	0.5	-0.714286	0.918367	-0.111111	0.6875	0.285714	0.791667	0.642857	0.527273	0.307692	-0.684211	0.6	-0.736842	-0.5	0.333333	0.333333	-0.259259	0.166667	-0.6	0.16129	0.0909091	-0.837838	0.470588	0.428571	0.44	0	0.5
			0.411765	0	0.384615	0.816092	0.866667	0.210526	0.636364	0.333333	0.583333	0.6	0.703704	-0.8	0.916667	0	0.617021	-0.466667	0.565217	0.0769231	0.647059	0	0.5	-0.714286	0.918367	-0.111111	0.6875	0.285714	0.791667	0.642857	0.527273	0.307692	-0.684211	0.6	-0.736842	-0.5	0.333333	0.333333	-0.259259	0.166667	-0.6	0.16129	0.0909091	-0.837838	0.470588	0.428571	0.44	0	0.5
			0.411765	0	0.384615	0.816092	0.866667	0.210526	0.636364	0.333333	0.583333	0.6	0.703704	-0.8	0.916667	0	0.617021	-0.466667	0.565217	0.0769231	0.647059	0	0.5	-0.714286	0.918367	-0.111111	0.6875	0.285714	0.791667	0.642857	0.527273	0.307692	-0.684211	0.6	-0.736842	-0.5	0.333333	0.333333	-0.259259	0.166667	-0.6	0.16129	0.0909091	-0.837838	0.470588	0.428571	0.44	0	0.5
			0.411765	0	0.384615	0.816092	0.866667	0.210526	0.636364	0.333333	0.583333	0.6	0.703704	-0.8	0.916667	0	0.617021	-0.466667	0.565217	0.0769231	0.647059	0	0.5	-0.714286	0.918367	-0.111111	0.6875	0.285714	0.791667	0.642857	0.527273	0.307692	-0.684211	0.6	-0.736842	-0.5	0.333333	0.333333	-0.259259	0.166667	-0.6	0.16129	0.0909091	-0.837838	0.470588	0.428571	0.44	0	0.5
			0.411765	0	0.384615	0.816092	0.866667	0.210526	0.636364	0.333333	0.583333	0.6	0.642857	-0.8	0.916667	0	0.617021	-0.466667	0.565217	0.0769231	0.647059	0	0.5	-0.714286	0.918367	-0.111111	0.6875	0.285714	0.791667	0.642857	0.527273	0.307692	-0.684211	0.6	-0.736842	-0.5	0.333333	0.333333	-0.259259	0.166667	-0.6	0.16129	0.0909091	-0.837838	0.470588	0.428571	0.44	0	0.5
			0.411765	0	0.384615	0.816092	0.866667	0.210526	0.636364	0.333333	0.583333	0.6	0.642857	-0.8	0.916667	0	0.617021	-0.466667	0.565217	0.0769231	0.647059	0	0.5	-0.714286	0.918367	-0.111111	0.6875	0.285714	0.791667	0.642857	0.527273	0.307692	-0.684211	0.6	-0.736842	-0.5	0.333333	0.333333	-0.259259	0.166667	-0.6	0.16129	0.0909091	-0.837838	0.470588	0.428571	0.44	0	0.5
			0.411765	0	0.384615	0.816092	0.866667	0.210526	0.636364	0.333333	0.583333	0.6	0.642857	-0.8	0.916667	0	0.617021	-0.466667	0.565217	0.0769231	0.647059	0	0.5	-0.714286	0.918367	-0.111111	0.6875	0.285714	0.791667	0.642857	0.527273	0.307692	-0.684211	0.6	-0.736842	-0.5	0.333333	0.333333	-0.259259	0.166667	-0.6	0.16129	0.0909091	-0.837838	0.470588	0.428571	0.44	0	0.5
			0.411765	0	0.384615	0.816092	0.866667	0.210526	0.636364	0.333333	0.583333	0.6	0.642857	-0.8	0.916667	0	0.617021	-0.466667	0.565217	0.0769231	0.647059	0	0.5	-0.714286	0.918367	-0.111111	0.6875	0.285714	0.791667	0.642857	0.527273	0.307692	-0.684211	0.6	-0.736842	-0.5	0.333333	0.333333	-0.259259	0.166667	-0.6	0.16129	0.0909091	-0.837838	0.470588	0.428571	0.44	0	0.5
			0.411765	0	0.384615	0.816092	0.866667	0.210526	0.636364	0.333333	0.583333	0.6	0.642857	-0.8	0.916667	0	0.617021	-0.466667	0.565217	0.0769231	0.647059	0	0.5	-0.714286	0.918367	-0.111111	0.6875	0.285714	0.791667	0.642857	0.527273	0.307692	-0.684211	0.6	-0.736842	-0.5	0.333333	0.333333	-0.259259	0.166667	-0.6	0.16129	0.0909091	-0.837838	0.470588	0.428571	0.44	0	0.5
			0.411765	0	0.384615	0.816092	0.866667	0.108434	0.636364	0.333333	0.583333	0.6	0.642857	-0.8	0.916667	0	0.617021	-0.466667	0.565217	0.0769231	0.647059	0	0.5	-0.714286	0.918367	-0.111111	0.6875	0.285714	0.791667	0.642857	0.527273	0.307692	-0.684211	0.6	-0.736842	-0.5	0.333333	0.333333	-0.259259	0.166667	-0.6	0.16129	0.0909091	-0.837838	0.470588	0.428571	0.44	0	0.5
			0.411765	0	0.384615	0.816092	0.866667	0.0952381	0.636364	0.333333	0.583333	0.6	0.642857	-0.8	0.916667	0	0.617021	-0.466667	0.565217	0.0769231	0.647059	0	0.5	-0.714286	0.918367	-0.111111	0.6875	0.285714	0.791667	0.642857	0.527273	0.307692	-0.684211	0.6	-0.736842	-0.5	0.333333	0.333333	-0.259259	0.166667	-0.636364	0.16129	0.0909091	-0.837838	0.470588	0.428571	0.44	0	0.5
			0.411765	0	0.384615	0.816092	0.866667	0.0952381	0.636364	0.333333	0.583333	0.6	0.642857	-0.8	0.916667	0	0.617021	-0.466667	0.565217	0.0769231	0.647059	0	0.5	-0.714286	0.918367	-0.111111	0.6875	0.285714	0.791667	0.642857	0.527273	0.307692	-0.684211	0.6	-0.736842	-0.5	0.333333	0.333333	-0.259259	0.166667	-0.636364	0.16129	0.0909091	-0.837838	0.470588	0.428571	0.44	0	0.5
			0.411765	0	0.384615	0.816092	0.866667	0.0952381	0.636364	0.333333	0.583333	0.6	0.642857	-0.8	0.916667	0	0.617021	-0.466667	0.565217	0.0769231	0.647059	0	0.5	-0.714286	0.92	-0.111111	0.6875	0.285714	0.791667	0.642857	0.527273	0.307692	-0.684211	0.6	-0.736842	-0.5	0.333333	0.333333	-0.259259	0.166667	-0.636364	0.16129	0.0909091	-0.837838	0.470588	0.428571	0.44	0	0.5
			0.411765	0	0.384615	0.816092	0.866667	0.0952381	0.636364	0.333333	0.583333	0.6	0.642857	-0.8	0.916667	0	0.617021	-0.466667	0.565217	0.0769231	0.647059	0	0.5	-0.714286	0.92	-0.111111	0.6875	0.285714	0.791667	0.642857	0.527273	0.307692	-0.684211	0.6	-0.736842	-0.5	0.333333	0.333333	-0.259259	0.166667	-0.636364	0.16129	0.0909091	-0.837838	0.470588	0.428571	0.44	0	0.5
			0.411765	0	0.384615	0.816092	0.866667	0.0952381	0.636364	0.333333	0.583333	0.6	0.642857	-0.8	0.916667	0	0.617021	-0.466667	0.565217	0.0769231	0.647059	0	0.5	-0.714286	0.92	-0.111111	0.6875	0.285714	0.791667	0.642857	0.527273	0.307692	-0.684211	0.6	-0.736842	-0.5	0.333333	0.333333	-0.259259	0.166667	-0.636364	0.16129	0.0909091	-0.837838	0.470588	0.428571	0.44	0	0.5
			0.411765	0	0.384615	0.816092	0.866667	0.0952381	0.636364	0.333333	0.583333	0.6	0.642857	-0.8	0.916667	0	0.617021	-0.466667	0.565217	0.0769231	0.647059	0	0.5	-0.714286	0.92	-0.111111	0.6875	0.285714	0.791667	0.642857	0.527273	0.307692	-0.684211	0.6	-0.736842	-0.5	0.333333	0.333333	-0.259259	0.166667	-0.636364	0.16129	0.0909091	-0.837838	0.470588	0.428571	0.44	0	0.5
			0.411765	0	0.384615	0.816092	0.866667	0.0952381	0.636364	0.333333	0.583333	0.6	0.642857	-0.8	0.916667	0	0.617021	-0.466667	0.565217	0.0769231	0.647059	0	0.5	-0.714286	0.92	-0.111111	0.6875	0.285714	0.791667	0.642857	0.527273	0.307692	-0.684211	0.6	-0.736842	-0.5	0.333333	0.333333	-0.259259	0.166667	-0.636364	0.16129	0.0909091	-0.837838	0.470588	0.428571	0.44	0	0.5
			0.411765	0	0.384615	0.816092	0.866667	0.0952381	0.636364	0.333333	0.583333	0.6	0.642857	-0.8	0.916667	0	0.617021	-0.466667	0.565217	0.0769231	0.647059	0	0.5	-0.714286	0.92	-0.111111	0.6875	0.285714	0.791667	0.642857	0.527273	0.307692	-0.684211	0.6	-0.736842	-0.5	0.333333	0.333333	-0.259259	0.166667	-0.636364	0.16129	0.0909091	-0.837838	0.470588	0.428571	0.44	0	0.5
			0.411765	0	0.384615	0.816092	0.866667	0.0952381	0.636364	0.333333	0.583333	0.6	0.642857	-0.8	0.916667	0	0.617021	-0.466667	0.565217	0.0769231	0.647059	0	0.5	-0.714286	0.92	-0.111111	0.6875	0.285714	0.791667	0.642857	0.527273	0.307692	-0.684211	0.6	-0.736842	-0.5	0.333333	0.333333	-0.259259	0.166667	-0.636364	0.16129	0.0909091	-0.837838	0.470588	0.428571	0.44	0	0.5
			0.411765	0	0.384615	0.816092	0.866667	0.0952381	0.636364	0.333333	0.583333	0.6	0.642857	-0.8	0.916667	0	0.617021	-0.466667	0.565217	0.0769231	0.647059	0	0.5	-0.714286	0.92	-0.111111	0.6875	0.285714	0.791667	0.642857	0.535714	0.307692	-0.684211	0.6	-0.736842	-0.5	0.333333	0.333333	-0.259259	0.166667	-0.636364	0.16129	0.0909091	-0.837838	0.470588	0.428571	0.44	0	0.5
			0.411765	0	0.384615	0.816092	0.866667	0.0952381	0.636364	0.333333	0.583333	0.6	0.642857	-0.8	0.916667	0	0.617021	-0.466667	0.565217	0.0769231	0.647059	0	0.5	-0.714286	0.92	-0.111111	0.6875	0.285714	0.791667	0.642857	0.535714	0.307692	-0.684211	0.6	-0.736842	-0.5	0.333333	0.333333	-0.259259	0.166667	-0.636364	0.16129	0.0909091	-0.837838	0.470588	0.428571	0.44	0	0.5
			0.411765	0	0.384615	0.816092	0.866667	0.0952381	0.636364	0.333333	0.583333	0.6	0.642857	-0.8	0.916667	0	0.617021	-0.466667	0.565217	0.0769231	0.647059	0	0.5	-0.714286	0.92	-0.111111	0.6875	0.285714	0.791667	0.642857	0.54386	0.307692	-0.684211	0.6	-0.736842	-0.5	0.333333	0.333333	-0.259259	0.166667	-0.636364	0.16129	0.0909091	-0.837838	0.470588	0.428571	0.44	0	0.5
			0.411765	0	0.384615	0.816092	0.866667	0.0952381	0.636364	0.333333	0.583333	0.6	0.642857	-0.8	0.916667	0	0.617021	-0.466667	0.565217	0.0769231	0.647059	0	0.5	-0.714286	0.92	-0.111111	0.6875	0.285714	0.791667	0.642857	0.551724	0.307692	-0.684211	0.6	-0.736842	-0.5	0.333333	0.333333	-0.259259	0.166667	-0.636364	0.16129	0.0909091	-0.837838	0.470588	0.428571	0.44	0	0.5
			0.411765	0	0.384615	0.816092	0.866667	0.0952381	0.636364	0.333333	0.583333	0.6	0.642857	-0.8	0.916667	0	0.617021	-0.466667	0.565217	0.0769231	0.647059	0	0.5	-0.714286	0.92	-0.111111	0.6875	0.285714	0.791667	0.642857	0.551724	0.307692	-0.684211	0.6	-0.736842	-0.5	0.333333	0.333333	-0.259259	0.166667	-0.636364	0.257143	0.0909091	-0.837838	0.470588	0.428571	0.44	0	0.5
			0.411765	0	0.384615	0.816092	0.866667	0.0952381	0.636364	0.333333	0.583333	0.6	0.642857	-0.8	0.916667	0	0.617021	-0.466667	0.565217	0.0769231	0.647059	0	0.5	-0.714286	0.92	-0.111111	0.6875	0.285714	0.791667	0.642857	0.551724	0.307692	-0.684211	0.6	-0.736842	-0.5	0.333333	0.333333	-0.259259	0.166667	-0.636364	0.333333	0.0909091	-0.837838	0.470588	0.428571	0.44	0	0.5
			0.411765	0	0.384615	0.816092	0.866667	0.0952381	0.636364	0.333333	0.583333	0.6	0.642857	-0.8	0.916667	0	0.617021	-0.466667	0.565217	0.0769231	0.647059	0	0.5	-0.714286	0.92	-0.111111	0.6875	0.285714	0.791667	0.642857	0.551724	0.307692	-0.684211	0.6	-0.736842	-0.5	0.333333	0.333333	-0.259259	0.166667	-0.636364	0.333333	0.0909091	-0.837838	0.470588	0.428571	0.44	0	0.5
			0.411765	0	0.384615	0.816092	0.866667	0.0952381	0.636364	0.333333	0.583333	0.6	0.642857	-0.8	0.916667	0	0.617021	-0.466667	0.565217	0.0769231	0.647059	0	0.5	-0.714286	0.92	-0.111111	0.6875	0.285714	0.791667	0.642857	0.551724	0.307692	-0.684211	0.6	-0.736842	-0.5	0.333333	0.333333	-0.259259	0.166667	-0.636364	0.333333	-0.25	-0.837838	0.470588	0.428571	0.44	0	0.5
			0.411765	0	0.384615	0.816092	0.866667	0.0952381	0.636364	0.333333	0.583333	0.6	0.642857	-0.8	0.916667	0	0.617021	-0.466667	0.565217	0.0769231	0.647059	0	0.5	-0.714286	0.92	-0.111111	0.6875	0.285714	0.791667	0.642857	0.551724	0.307692	-0.684211	0.6	-0.736842	-0.5	0.333333	0.333333	-0.259259	0.166667	-0.636364	0.333333	-0.294118	-0.837838	0.470588	0.428571	0.44	0	0.5
			0.411765	0	0.384615	0.816092	0.866667	0.0952381	0.636364	0.333333	0.583333	0.6	0.642857	-0.8	0.916667	0	0.617021	-0.466667	0.565217	0.0769231	0.647059	0	0.5	-0.714286	0.92	-0.111111	0.6875	0.285714	0.791667	0.642857	0.551724	0.307692	-0.684211	0.6	-0.736842	-0.5	0.333333	0.333333	-0.259259	0.166667	-0.636364	0.333333	-0.294118	-0.837838	0.470588	0.428571	0.44	0	0.5
			0.411765	0	0.384615	0.816092	0.866667	0.0952381	0.636364	0.333333	0.583333	0.6	0.642857	-0.8	0.916667	0	0.617021	-0.466667	0.565217	0.0769231	0.647059	0	0.5	-0.714286	0.92	-0.111111	0.6875	0.285714	0.791667	0.642857	0.551724	0.307692	-0.684211	0.6	-0.736842	-0.5	0.333333	0.333333	-0.259259	0.166667	-0.636364	0.333333	-0.294118	-0.837838	0.470588	0.428571	0.44	0	0.5
			0.411765	0	0.384615	0.816092	0.866667	0.0952381	0.636364	0.333333	0.583333	0.6	0.642857	-0.8	0.916667	0	0.617021	-0.466667	0.565217	0.0769231	0.647059	0	0.5	-0.714286	0.92	-0.111111	0.6875	0.285714	0.791667	0.642857	0.551724	0.307692	-0.684211	0.6	-0.736842	-0.5	0.333333	0.333333	-0.259259	0.166667	-0.636364	0.333333	-0.294118	-0.837838	0.470588	0.428571	0.44	0	0.5
			0.411765	0	0.384615	0.816092	0.866667	0.0952381	0.636364	0.333333	0.583333	0.6	0.642857	-0.8	0.916667	0	0.617021	-0.466667	0.565217	0.0769231	0.647059	0	0.5	-0.714286	0.92	-0.111111	0.6875	0.285714	0.791667	0.642857	0.551724	0.307692	-0.684211	0.6	-0.736842	-0.5	0.333333	0.333333	-0.259259	0.166667	-0.636364	0.333333	-0.294118	-0.837838	0.470588	0.428571	0.44	0	0.5
			0.411765	0	0.384615	0.816092	0.866667	0.0952381	0.636364	0.333333	0.583333	0.6	0.642857	-0.8	0.916667	0	0.617021	-0.466667	0.565217	0.0769231	0.647059	0	0.5	-0.714286	0.92	-0.111111	0.6875	0.285714	0.791667	0.642857	0.551724	0.307692	-0.684211	0.6	-0.736842	-0.5	0.333333	0.333333	-0.259259	0.2	-0.636364	0.333333	-0.294118	-0.837838	0.470588	0.428571	0.44	0	0.5
			0.411765	0	0.384615	0.816092	0.866667	0.0952381	0.636364	0.333333	0.583333	0.6	0.642857	-0.8	0.916667	0	0.617021	-0.466667	0.565217	0.0769231	0.647059	0	0.5	-0.714286	0.92	-0.111111	0.6875	0.285714	0.791667	0.642857	0.551724	0.307692	-0.684211	0.6	-0.736842	-0.5	0.333333	0.333333	-0.259259	0.354839	-0.636364	0.333333	-0.294118	-0.837838	0.470588	0.428571	0.44	0	0.5
			0.411765	0	0.384615	0.816092	0.866667	0.0952381	0.636364	0.333333	0.583333	0.6	0.642857	-0.8	0.916667	0	0.617021	-0.466667	0.565217	0.0769231	0.647059	0	0.5	-0.714286	0.92	-0.111111	0.6875	0.285714	0.791667	0.642857	0.551724	0.307692	-0.684211	0.6	-0.736842	-0.5	0.333333	0.333333	-0.259259	0.354839	-0.636364	0.333333	-0.294118	-0.837838	0.470588	0.428571	0.44	0	0.5
			0.411765	0	0.384615	0.816092	0.866667	0.0952381	0.636364	0.333333	0.583333	0.6	0.642857	-0.8	0.916667	0	0.617021	-0.466667	0.565217	0.0769231	0.647059	0	0.5	-0.714286	0.92	-0.111111	0.6875	0.285714	0.791667	0.642857	0.551724	0.307692	-0.684211	0.6	-0.736842	-0.5	0.333333	0.333333	-0.259259	0.354839	-0.636364	0.333333	-0.294118	-0.837838	0.470588	0.428571	0.44	0	0.5
			0.411765	0	0.384615	0.816092	0.866667	0.0952381	0.636364	0.333333	0.583333	0.6	0.642857	-0.8	0.916667	0	0.617021	-0.466667	0.565217	0.0769231	0.647059	0	0.5	-0.714286	0.92	-0.111111	0.6875	0.285714	0.791667	0.642857	0.551724	0.307692	-0.684211	0.6	-0.736842	-0.5	0.333333	0.333333	-0.259259	0.354839	-0.636364	0.333333	-0.294118	-0.837838	0.470588	0.428571	0.44	0	0.5
			0.411765	0	0.384615	0.816092	0.866667	0.0952381	0.636364	0.333333	0.583333	0.6	0.642857	-0.8	0.916667	0	0.617021	-0.466667	0.565217	0.0769231	0.647059	0	0.5	-0.714286	0.92	-0.111111	0.6875	0.285714	0.791667	0.642857	0.551724	0.307692	-0.684211	0.6	-0.736842	-0.5	0.333333	0.333333	-0.259259	0.354839	-0.636364	0.333333	-0.294118	-0.837838	0.470588	0.428571	0.44	0	0.5
			0.411765	0	0.384615	0.816092	0.866667	0.0952381	0.636364	0.333333	0.583333	0.6	0.642857	-0.8	0.916667	0	0.617021	-0.466667	0.565217	0.0769231	0.647059	0	0.5	-0.714286	0.92	-0.111111	0.6875	0.285714	0.791667	0.642857	0.551724	0.307692	-0.684211	0.6	-0.736842	-0.5	0.333333	0.333333	-0.259259	0.354839	-0.636364	0.333333	-0.294118	-0.837838	0.470588	0.428571	0.44	0	0.5
			0.411765	0	0.384615	0.816092	0.866667	0.0952381	0.636364	0.333333	0.583333	0.6	0.642857	-0.8	0.916667	0	0.617021	-0.466667	0.565217	0.0769231	0.647059	0	0.5	-0.714286	0.92	-0.111111	0.6875	0.285714	0.791667	0.642857	0.551724	0.307692	-0.684211	0.6	-0.736842	-0.5	0.333333	0.333333	-0.259259	0.354839	-0.636364	0.333333	-0.294118	-0.837838	0.470588	0.428571	0.44	0	0.5
			0.411765	0	0.384615	0.816092	0.866667	0.0952381	0.636364	0.333333	0.583333	0.6	0.642857	-0.8	0.916667	0	0.617021	-0.466667	0.565217	0.0769231	0.647059	0	0.5	-0.714286	0.92	-0.111111	0.6875	0.285714	0.791667	0.642857	0.551724	0.307692	-0.684211	0.6	-0.736842	-0.5	0.333333	0.333333	-0.259259	0.354839	-0.636364	0.333333	-0.294118	-0.837838	0.470588	0.428571	0.44	0	0.5
			0.411765	0	0.384615	0.816092	0.866667	0.0952381	0.636364	0.333333	0.583333	0.6	0.642857	-0.8	0.916667	0	0.617021	-0.466667	0.565217	0.0769231	0.647059	0	0.5	-0.714286	0.92	-0.111111	0.6875	0.285714	0.791667	0.642857	0.551724	0.307692	-0.684211	0.6	-0.736842	-0.5	0.333333	0.333333	-0.259259	0.354839	-0.636364	0.333333	-0.294118	-0.837838	0.470588	0.428571	0.44	0	0.5
			0.411765	0	0.384615	0.816092	0.866667	0.0952381	0.636364	0.428571	0.583333	0.6	0.642857	-0.8	0.916667	0	0.617021	-0.466667	0.565217	0.0769231	0.647059	0	0.5	-0.714286	0.92	-0.111111	0.6875	0.285714	0.791667	0.642857	0.551724	0.307692	-0.684211	0.6	-0.736842	-0.5	0.333333	0.333333	-0.259259	0.272727	-0.636364	0.333333	-0.294118	-0.837838	0.470588	0.428571	0.44	0	0.5
			0.411765	0	0.384615	0.816092	0.866667	0.0952381	0.636364	0.529412	0.583333	0.6	0.642857	-0.8	0.916667	0	0.617021	-0.466667	0.565217	0.0769231	0.647059	0	0.5	-0.714286	0.92	-0.111111	0.6875	0.285714	0.791667	0.642857	0.551724	0.307692	-0.684211	0.6	-0.736842	-0.5	0.333333	0.333333	-0.259259	0.272727	-0.636364	0.333333	-0.294118	-0.837838	0.470588	0.428571	0.44	0	0.5
			0.411765	0	0.384615	0.816092	0.866667	0.0952381	0.636364	0.6	0.583333	0.6	0.642857	-0.8	0.916667	0	0.617021	-0.466667	0.565217	0.0769231	0.647059	0	0.5	-0.714286	0.92	-0.111111	0.6875	0.285714	0.791667	0.642857	0.551724	0.307692	-0.684211	0.6	-0.736842	-0.5	0.333333	0.333333	-0.259259	0.272727	-0.636364	0.333333	-0.294118	-0.619048	0.470588	0.428571	0.44	0	0.5
			0.411765	0	0.384615	0.816092	0.866667	0.0952381	0.636364	0.68	0.583333	0.6	0.642857	-0.8	0.916667	0	0.617021	-0.466667	0.565217	0.0769231	0.647059	0	0.5	-0.714286	0.92	-0.111111	0.6875	0.285714	0.791667	0.642857	0.551724	0.307692	-0.684211	0.6	-0.736842	-0.5	0.333333	0.333333	-0.259259	0.272727	-0.636364	0.333333	-0.294118	-0.36	0.470588	0.428571	0.44	0	0.5
			0.411765	0	0.384615	0.816092	0.866667	0.0952381	0.636364	0.68	0.583333	0.6	0.642857	-0.8	0.916667	0	0.617021	-0.466667	0.565217	0.0769231	0.647059	0	0.5	-0.714286	0.92	-0.111111	0.6875	0.285714	0.791667	0.642857	0.551724	0.307692	-0.684211	0.6	-0.736842	-0.5	0.333333	0.333333	-0.259259	0.272727	-0.636364	0.333333	-0.294118	-0.236364	0.470588	0.428571	0.44	0	0.5
			0.411765	0	0.384615	0.755556	0.866667	0.0952381	0.636364	0.68	0.583333	0.6	0.642857	-0.8	0.916667	0	0.617021	-0.466667	0.565217	0.0769231	0.647059	0	0.5	-0.714286	0.92	-0.111111	0.6875	0.285714	0.791667	0.642857	0.551724	0.307692	-0.684211	0.647059	-0.736842	-0.5	0.333333	0.333333	-0.259259	0.272727	-0.636364	0.333333	-0.294118	-0.172414	0.470588	0.428571	0.44	0	0.5
			0.411765	0	0.384615	0.755556	0.866667	0.0952381	0.636364	0.68	0.583333	0.6	0.642857	-0.8	0.916667	0	0.617021	-0.466667	0.565217	0.0769231	0.647059	0	0.5	-0.714286	0.92	-0.111111	0.6875	0.285714	0.791667	0.642857	0.551724	0.307692	-0.684211	0.714286	-0.736842	-0.5	0.333333	0.333333	-0.259259	0.272727	-0.636364	0.333333	-0.294118	-0.133333	0.470588	0.428571	0.44	0	0.5
			0.411765	0	0.384615	0.755556	0.866667	0.0952381	0.636364	0.68	0.583333	0.6	0.642857	-0.8	0.916667	0	0.617021	-0.466667	0.565217	0.0769231	0.647059	0	0.5	-0.714286	0.92	-0.111111	0.6875	0.285714	0.791667	0.642857	0.525424	0.307692	-0.684211	0.714286	-0.736842	-0.5	0.333333	0.333333	-0.259259	0.272727	-0.636364	0.333333	-0.294118	-0.0967742	0.470588	0.428571	0.44	0	0.5
			0.411765	0	0.384615	0.755556	0.866667	0.0952381	0.636364	0.68	0.583333	0.6	0.642857	-0.8	0.916667	0	0.617021	-0.466667	0.565217	0.0769231	0.647059	0	0.5	-0.714286	0.92	-0.111111	0.6875	0.285714	0.791667	0.642857	0.451613	0.307692	-0.684211	0.714286	-0.736842	-0.5	0.333333	0.333333	-0.259259	0.272727	-0.636364	0.333333	-0.294118	-0.0967742	0.470588	0.428571	0.44	0	0.5
			0.411765	0	0.384615	0.755556	0.866667	0.0952381	0.636364	0.68	0.583333	0.6	0.642857	-0.8	0.916667	0	0.617021	-0.466667	0.565217	0.0769231	0.647059	0	0.5	-0.714286	0.92	-0.111111	0.6875	0.285714	0.791667	0.642857	0.451613	0.307692	-0.684211	0.714286	-0.736842	-0.5	0.333333	0.333333	-0.259259	0.272727	-0.636364	0.333333	-0.294118	-0.0967742	0.470588	0.428571	0.44	0	0.5
			0.411765	0	0.384615	0.755556	0.866667	0.0952381	0.636364	0.68	0.583333	0.6	0.642857	-0.8	0.916667	0	0.617021	-0.466667	0.565217	0.0769231	0.647059	0	0.5	-0.714286	0.92	-0.111111	0.6875	0.285714	0.791667	0.642857	0.451613	0.307692	-0.684211	0.714286	-0.736842	-0.5	0.333333	0.333333	-0.259259	0.272727	-0.636364	0.333333	-0.294118	-0.0967742	0.470588	0.428571	0.44	0	0.5
			0.411765	0	0.384615	0.755556	0.866667	0.0952381	0.636364	0.68	0.583333	0.6	0.672131	-0.8	0.916667	0	0.617021	-0.466667	0.565217	0.0769231	0.647059	0	0.5	-0.714286	0.92	-0.111111	0.6875	0.285714	0.791667	0.642857	0.451613	0.307692	-0.684211	0.714286	-0.736842	-0.5	0.333333	0.333333	-0.259259	0.272727	-0.636364	0.333333	-0.294118	-0.0967742	0.470588	0.428571	0.44	0	0.5
			0.411765	0	0.384615	0.755556	0.866667	0.0952381	0.636364	0.68	0.583333	0.6	0.710145	-0.8	0.916667	0	0.617021	-0.466667	0.565217	0.0769231	0.647059	0	0.5	-0.714286	0.92	-0.111111	0.6875	0.285714	0.791667	0.642857	0.451613	0.307692	-0.684211	0.714286	-0.736842	-0.5	0.333333	0.333333	-0.259259	0.272727	-0.636364	0.333333	-0.294118	-0.0967742	0.470588	0.428571	0.44	0	0.5
			0.411765	0	0.384615	0.755556	0.866667	0.0952381	0.636364	0.68	0.583333	0.6	0.74026	-0.8	0.916667	0	0.617021	-0.466667	0.565217	0.0769231	0.647059	0	0.5	-0.714286	0.92	-0.111111	0.6875	0.285714	0.791667	0.642857	0.451613	0.307692	-0.684211	0.714286	-0.777778	-0.5	0.333333	0.333333	-0.259259	0.272727	-0.636364	0.333333	-0.294118	-0.0967742	0.470588	0.428571	0.44	0	0.5
			0.411765	0	0.384615	0.755556	0.866667	0.0952381	0.636364	0.68	0.583333	0.6	0.74026	-0.8	0.916667	0	0.617021	-0.466667	0.565217	0.0769231	0.647059	0	0.5	-0.714286	0.92	-0.111111	0.6875	0.285714	0.791667	0.642857	0.451613	0.307692	-0.684211	0.714286	-0.807692	-0.5	0.333333	0.333333	-0.259259	0.272727	-0.636364	0.333333	-0.294118	-0.0967742	0.470588	0.428571	0.44	0	0.5
			0.411765	0	0.384615	0.755556	0.866667	0.0952381	0.636364	0.68	0.583333	0.6	0.717949	-0.8	0.916667	0	0.617021	-0.346939	0.565217	0.0769231	0.647059	0	0.5	-0.714286	0.92	-0.111111	0.6875	0.285714	0.791667	0.642857	0.451613	0.307692	-0.684211	0.714286	-0.811321	-0.5	0.333333	0.333333	-0.259259	0.272727	-0.636364	0.333333	-0.294118	-0.0967742	0.470588	0.428571	0.44	0	0.5
			0.411765	0	0.384615	0.755556	0.866667	0.0952381	0.636364	0.68	0.583333	0.6	0.717949	-0.8	0.916667	0	0.617021	-0.245283	0.565217	0.0769231	0.647059	0	0.5	-0.714286	0.92	-0.111111	0.6875	0.285714	0.791667	0.642857	0.451613	0.307692	-0.684211	0.714286	-0.811321	-0.5	0.333333	0.333333	-0.259259	0.272727	-0.636364	0.333333	-0.294118	-0.0967742	0.470588	0.428571	0.44	0	0.5
			0.411765	0	0.384615	0.755556	0.866667	0.0952381	0.636364	0.68	0.583333	0.6	0.717949	-0.8	0.916667	0	0.617021	-0.245283	0.565217	0.0769231	0.647059	0	0.5	-0.714286	0.92	-0.111111	0.6875	0.285714	0.791667	0.642857	0.451613	0.307692	-0.684211	0.714286	-0.811321	-0.5	0.333333	0.333333	-0.259259	0.272727	-0.636364	0.333333	-0.294118	-0.0967742	0.470588	0.428571	0.44	0	0.5
			0.411765	0	0.384615	0.755556	0.866667	0.0952381	0.636364	0.68	0.583333	0.6	0.717949	-0.8	0.916667	0	0.617021	-0.245283	0.565217	0.0769231	0.647059	0	0.5	-0.714286	0.92	-0.111111	0.6875	0.285714	0.791667	0.642857	0.451613	0.307692	-0.684211	0.714286	-0.811321	-0.5	0.333333	0.333333	-0.259259	0.272727	-0.636364	0.333333	-0.294118	-0.0967742	0.470588	0.428571	0.44	0	0.5
			0.411765	0	0.384615	0.755556	0.866667	0.0952381	0.636364	0.68	0.583333	0.6	0.717949	-0.8	0.916667	0	0.617021	-0.222222	0.565217	0.0769231	0.647059	0	0.5	-0.714286	0.92	-0.111111	0.6875	0.285714	0.791667	0.642857	0.451613	0.307692	-0.684211	0.714286	-0.811321	-0.5	0.333333	0.333333	-0.259259	0.272727	-0.636364	0.333333	-0.294118	-0.0967742	0.470588	0.428571	0.44	0	0.5
			0.411765	0	0.384615	0.755556	0.866667	0.0952381	0.636364	0.68	0.583333	0.6	0.717949	-0.8	0.916667	0	0.617021	-0.222222	0.565217	0.0769231	0.647059	0	0.5	-0.714286	0.92	-0.111111	0.6875	0.285714	0.791667	0.642857	0.451613	0.307692	-0.684211	0.714286	-0.811321	-0.5	0.333333	0.333333	-0.259259	0.272727	-0.636364	0.333333	-0.294118	-0.0967742	0.470588	0.428571	0.44	0	0.5
			0.411765	0	0.384615	0.755556	0.866667	0.0952381	0.636364	0.68	0.583333	0.6	0.728395	-0.8	0.916667	0	0.617021	-0.222222	0.565217	0.0769231	0.647059	0	0.5	-0.714286	0.92	-0.111111	0.6875	0.285714	0.791667	0.642857	0.451613	0.307692	-0.454545	0.714286	-0.811321	-0.5	0.333333	0.333333	-0.259259	0.272727	-0.636364	0.333333	-0.294118	-0.0967742	0.470588	0.428571	0.44	0	0.5
			0.411765	0	0.384615	0.755556	0.866667	0.0952381	0.636364	0.68	0.583333	0.6	0.728395	-0.8	0.916667	0	0.617021	-0.222222	0.565217	0.0769231	0.647059	0	0.5	-0.714286	0.92	-0.111111	0.6875	0.285714	0.791667	0.642857	0.451613	0.307692	-0.333333	0.714286	-0.818182	-0.5	0.333333	0.333333	-0.259259	0.272727	-0.636364	0.333333	-0.294118	-0.0967742	0.470588	0.428571	0.44	0	0.5
			0.411765	0	0.384615	0.755556	0.866667	0.0952381	0.636364	0.68	0.583333	0.6	0.728395	-0.8	0.916667	0	0.617021	-0.222222	0.565217	0.0769231	0.647059	0	0.5	-0.714286	0.92	-0.111111	0.6875	0.285714	0.791667	0.642857	0.451613	0.307692	-0.333333	0.714286	-0.818182	-0.5	0.333333	0.333333	-0.259259	0.272727	-0.636364	0.333333	-0.294118	-0.0967742	0.470588	0.428571	0.44	0	0.5
			0.411765	0	0.384615	0.755556	0.866667	0.0952381	0.636364	0.68	0.583333	0.6	0.728395	-0.8	0.916667	0	0.617021	-0.222222	0.565217	0.0769231	0.647059	0	0.5	-0.714286	0.92	-0.111111	0.6875	0.285714	0.791667	0.642857	0.451613	0.307692	-0.333333	0.714286	-0.818182	-0.5	0.333333	0.333333	-0.259259	0.272727	-0.636364	0.333333	-0.294118	-0.0967742	0.470588	0.428571	0.44	0	0.5
			0.411765	0	0.384615	0.755556	0.866667	0.0952381	0.636364	0.68	0.583333	0.6	0.728395	-0.8	0.916667	0	0.617021	-0.222222	0.565217	0.0769231	0.647059	0	0.5	-0.714286	0.92	-0.111111	0.6875	0.285714	0.791667	0.642857	0.451613	0.307692	-0.333333	0.714286	-0.818182	-0.5	0.333333	0.333333	-0.259259	0.272727	-0.636364	0.333333	-0.294118	-0.0967742	0.470588	0.428571	0.44	0	0.5
			0.411765	0	0.384615	0.755556	0.866667	0.0952381	0.636364	0.68	0.583333	0.6	0.728395	-0.8	0.916667	0	0.617021	-0.222222	0.565217	0.0769231	0.647059	0	0.5	-0.714286	0.92	-0.111111	0.6875	0.285714	0.791667	0.642857	0.451613	0.307692	-0.333333	0.714286	-0.818182	-0.5	0.333333	0.333333	-0.259259	0.272727	-0.636364	0.333333	-0.294118	-0.0967742	0.470588	0.428571	0.44	0	0.5
			0.411765	0	0.384615	0.755556	0.866667	0.0952381	0.636364	0.68	0.583333	0.6	0.728395	-0.8	0.916667	0	0.617021	-0.222222	0.565217	0.0769231	0.647059	0	0.5	-0.714286	0.92	-0.111111	0.6875	0.285714	0.791667	0.642857	0.451613	0.307692	-0.333333	0.714286	-0.818182	-0.5	0.333333	0.333333	-0.259259	0.272727	-0.636364	0.333333	-0.294118	-0.0967742	0.470588	0.428571	0.44	0	0.5
			0.411765	0	0.384615	0.755556	0.866667	0.0952381	0.636364	0.68	0.583333	0.6	0.728395	-0.8	0.916667	0	0.617021	-0.236364	0.565217	0.0769231	0.647059	0	0.5	-0.714286	0.92	-0.111111	0.6875	0.285714	0.791667	0.642857	0.451613	0.307692	-0.333333	0.714286	-0.818182	-0.5	0.333333	0.333333	-0.259259	0.272727	-0.636364	0.333333	-0.294118	-0.0967742	0.470588	0.428571	0.44	0	0.5
			0.411765	0	0.384615	0.755556	0.866667	0.0952381	0.636364	0.68	0.583333	0.6	0.728395	-0.8	0.916667	0	0.617021	-0.236364	0.565217	0.0769231	0.647059	0	0.5	-0.714286	0.92	-0.111111	0.6875	0.285714	0.791667	0.642857	0.451613	0.307692	-0.333333	0.714286	-0.818182	-0.5	0.333333	0.333333	-0.259259	0.272727	-0.636364	0.333333	-0.294118	-0.0967742	0.470588	0.428571	0.44	-0.142857	0.5
			0.411765	0	0.384615	0.755556	0.866667	0.0952381	0.636364	0.68	0.583333	0.6	0.728395	-0.8	0.916667	0	0.617021	-0.236364	0.565217	0.0769231	0.647059	0	0.5	-0.714286	0.92	-0.111111	0.6875	0.285714	0.791667	0.642857	0.451613	0.307692	-0.333333	0.714286	-0.818182	-0.5	0.333333	0.333333	-0.259259	0.272727	-0.636364	0.333333	-0.294118	-0.0967742	0.470588	0.428571	0.44	-0.142857	0.5
			0.411765	0	0.384615	0.755556	0.866667	0.0952381	0.636364	0.68	0.583333	0.6	0.728395	-0.8	0.916667	0	0.617021	-0.236364	0.565217	0.0769231	0.647059	0	0.5	-0.714286	0.92	-0.111111	0.6875	0.285714	0.791667	0.642857	0.451613	0.307692	-0.333333	0.714286	-0.818182	-0.5	0.333333	0.333333	-0.259259	0.272727	-0.636364	0.333333	-0.294118	-0.0967742	0.470588	0.428571	0.44	-0.142857	0.5
			0.411765	0	0.384615	0.755556	0.866667	0.0952381	0.636364	0.68	0.583333	0.6	0.728395	-0.8	0.916667	0	0.617021	-0.236364	0.565217	0.0769231	0.647059	0	0.5	-0.714286	0.92	-0.111111	0.6875	0.285714	0.791667	0.642857	0.451613	0.307692	-0.333333	0.714286	-0.818182	-0.5	0.333333	0.333333	-0.259259	0.272727	-0.636364	0.333333	-0.294118	-0.0967742	0.470588	0.428571	0.44	-0.142857	0.5
			0.411765	0	0.384615	0.755556	0.866667	0.0952381	0.636364	0.68	0.583333	0.6	0.728395	-0.8	0.916667	0	0.617021	-0.236364	0.565217	0.0769231	0.647059	0	0.5	-0.714286	0.92	-0.111111	0.6875	0.285714	0.791667	0.642857	0.451613	0.307692	-0.333333	0.714286	-0.818182	-0.5	0.333333	0.333333	-0.259259	0.272727	-0.636364	0.333333	-0.294118	-0.0967742	0.470588	0.428571	0.44	-0.142857	0.5
			0.411765	0	0.384615	0.755556	0.866667	0.0952381	0.636364	0.68	0.583333	0.6	0.728395	-0.8	0.916667	0	0.617021	-0.236364	0.565217	0.0769231	0.647059	0	0.5	-0.714286	0.92	-0.111111	0.6875	0.285714	0.791667	0.642857	0.451613	0.307692	-0.333333	0.714286	-0.818182	-0.5	0.333333	0.333333	-0.259259	0.272727	-0.636364	0.333333	-0.294118	-0.0967742	0.470588	0.428571	0.44	-0.142857	0.5
			0.411765	0	0.384615	0.755556	0.866667	0.0952381	0.636364	0.68	0.583333	0.6	0.728395	-0.8	0.916667	0	0.617021	-0.236364	0.565217	0.0769231	0.647059	0	0.5	-0.714286	0.92	-0.111111	0.6875	0.285714	0.791667	0.642857	0.451613	0.307692	-0.333333	0.714286	-0.818182	-0.5	0.333333	0.333333	-0.259259	0.272727	-0.636364	0.333333	-0.294118	-0.164179	0.470588	0.428571	0.44	-0.142857	0.5
			0.411765	0	0.384615	0.755556	0.866667	0.0952381	0.636364	0.68	0.583333	0.6	0.728395	-0.8	0.916667	0	0.617021	-0.236364	0.565217	0.0769231	0.647059	0	0.5	-0.714286	0.92	-0.111111	0.6875	0.285714	0.791667	0.642857	0.451613	0.307692	-0.333333	0.714286	-0.818182	-0.5	0.333333	0.333333	-0.259259	0.272727	-0.636364	0.333333	-0.294118	-0.263158	0.470588	0.428571	0.44	-0.142857	0.5
			0.411765	0	0.384615	0.755556	0.866667	0.0952381	0.636364	0.68	0.583333	0.6	0.731707	-0.8	0.916667	0	0.617021	-0.236364	0.565217	0.0769231	0.647059	0	0.5	-0.714286	0.92	-0.111111	0.6875	0.285714	0.791667	0.642857	0.451613	0.307692	-0.333333	0.714286	-0.818182	-0.5	0.333333	0.333333	-0.259259	0.272727	-0.636364	0.333333	-0.294118	-0.263158	0.470588	0.428571	0.44	-0.142857	0.5
			0.411765	0	0.384615	0.755556	0.866667	0.0952381	0.636364	0.68	0.583333	0.6	0.731707	-0.8	0.916667	0	0.617021	-0.236364	0.565217	0.0769231	0.647059	0	0.5	-0.714286	0.92	-0.111111	0.6875	0.285714	0.8	0.642857	0.451613	0.307692	-0.333333	0.714286	-0.818182	-0.5	0.333333	0.333333	-0.259259	0.272727	-0.636364	0.333333	-0.294118	-0.263158	0.470588	0.428571	0.44	-0.142857	0.5
			0.411765	0	0.384615	0.755556	0.866667	0.0952381	0.636364	0.68	0.583333	0.6	0.731707	-0.8	0.916667	0	0.617021	-0.236364	0.565217	0.0769231	0.647059	0	0.5	-0.714286	0.92	-0.111111	0.6875	0.285714	0.811321	0.642857	0.451613	0.307692	-0.333333	0.714286	-0.818182	-0.5	0.333333	0.333333	-0.259259	0.272727	-0.636364	0.333333	-0.294118	-0.263158	0.470588	0.428571	0.44	-0.142857	0.5
			0.411765	0	0.384615	0.755556	0.866667	0.0952381	0.636364	0.68	0.583333	0.6	0.731707	-0.8	0.916667	0	0.617021	-0.236364	0.565217	0.0769231	0.647059	0	0.5	-0.714286	0.92	-0.111111	0.6875	0.285714	0.811321	0.642857	0.451613	0.307692	-0.333333	0.714286	-0.818182	-0.5	0.333333	0.333333	-0.259259	0.272727	-0.636364	0.333333	-0.294118	-0.263158	0.470588	0.428571	0.44	-0.142857	0.5
			0.411765	0	0.384615	0.755556	0.866667	0.0952381	0.636364	0.68	0.583333	0.6	0.731707	-0.8	0.916667	0	0.617021	-0.236364	0.565217	0.0769231	0.647059	0	0.5	-0.714286	0.92	-0.111111	0.6875	0.285714	0.814815	0.642857	0.451613	0.307692	-0.333333	0.714286	-0.818182	-0.5	0.333333	0.333333	-0.259259	0.272727	-0.636364	0.333333	-0.294118	-0.263158	0.470588	0.428571	0.44	-0.142857	0.5
			0.411765	0	0.384615	0.755556	0.866667	0.0952381	0.636364	0.68	0.583333	0.6	0.731707	-0.8	0.916667	0	0.617021	-0.236364	0.565217	0.0769231	0.647059	0	0.5	-0.714286	0.92	-0.111111	0.6875	0.285714	0.814815	0.642857	0.451613	0.307692	-0.333333	0.714286	-0.818182	-0.5	0.333333	0.333333	-0.259259	0.272727	-0.636364	0.333333	-0.294118	-0.263158	0.470588	0.428571	0.44	-0.142857	0.5
			0.411765	0	0.384615	0.755556	0.866667	0.0952381	0.636364	0.692308	0.583333	0.6	0.731707	-0.8	0.916667	0	0.617021	-0.236364	0.565217	0.0769231	0.647059	0	0.5	-0.714286	0.92	-0.111111	0.6875	0.285714	0.814815	0.642857	0.451613	0.307692	-0.333333	0.714286	-0.818182	-0.5	0.333333	0.333333	-0.259259	0.272727	-0.636364	0.333333	-0.294118	-0.263158	0.470588	0.428571	0.44	-0.142857	0.5
			0.411765	0	0.384615	0.755556	0.866667	0.0952381	0.636364	0.733333	0.583333	0.6	0.731707	-0.8	0.916667	0	0.617021	-0.236364	0.565217	0.0769231	0.647059	0	0.5	-0.714286	0.92	-0.111111	0.6875	0.285714	0.814815	0.642857	0.451613	0.307692	-0.333333	0.714286	-0.818182	-0.5	0.333333	0.333333	-0.259259	0.272727	-0.636364	0.35	-0.294118	-0.263158	0.470588	0.428571	0.44	-0.142857	0.5
			0.411765	0	0.384615	0.755556	0.866667	0.0952381	0.636364	0.733333	0.583333	0.6	0.731707	-0.8	0.916667	0	0.617021	-0.236364	0.565217	0.0769231	0.647059	0	0.5	-0.714286	0.92	-0.111111	0.6875	0.285714	0.814815	0.642857	0.451613	0.307692	-0.333333	0.714286	-0.818182	-0.5	0.333333	0.333333	-0.259259	0.272727	-0.636364	0.458333	-0.294118	-0.263158	0.470588	0.428571	0.44	-0.142857	0.5
			0.411765	0	0.384615	0.755556	0.866667	0.0952381	0.636364	0.733333	0.583333	0.6	0.731707	-0.8	0.916667	0	0.583333	-0.236364	0.565217	0.0769231	0.647059	0	0.5	-0.714286	0.92	-0.111111	0.6875	0.285714	0.814815	0.642857	0.451613	0.307692	-0.333333	0.714286	-0.818182	-0.5	0.333333	0.333333	-0.259259	0.272727	-0.636364	0.458333	-0.294118	-0.263158	0.470588	0.428571	0.44	-0.142857	0.5
			0.411765	0	0.384615	0.755556	0.866667	0.0952381	0.636364	0.733333	0.583333	0.6	0.731707	-0.8	0.916667	0	0.583333	-0.236364	0.565217	0.0769231	0.647059	0	0.5	-0.714286	0.92	-0.111111	0.6875	0.285714	0.814815	0.642857	0.451613	0.307692	-0.333333	0.714286	-0.818182	-0.5	0.333333	0.333333	-0.259259	0.272727	-0.636364	0.458333	-0.294118	-0.263158	0.470588	0.428571	0.44	-0.142857	0.5
			0.411765	0	0.384615	0.755556	0.866667	0.0952381	0.636364	0.733333	0.583333	0.6	0.731707	-0.8	0.916667	0	0.583333	-0.236364	0.565217	0.0769231	0.647059	0	0.5	-0.714286	0.92	-0.111111	0.6875	0.285714	0.814815	0.642857	0.451613	0.307692	-0.333333	0.714286	-0.818182	-0.5	0.333333	0.333333	-0.259259	0.272727	-0.636364	0.458333	-0.294118	-0.263158	0.470588	0.428571	0.44	-0.142857	0.5
			0.411765	0	0.384615	0.755556	0.866667	0.0952381	0.636364	0.733333	0.583333	0.6	0.731707	-0.8	0.916667	0	0.583333	-0.236364	0.565217	0.0769231	0.647059	0	0.5	-0.714286	0.92	0.0909091	0.6875	0.285714	0.814815	0.642857	0.451613	0.307692	-0.333333	0.714286	-0.818182	-0.5	0.333333	0.333333	-0.259259	0.272727	-0.636364	0.458333	-0.294118	-0.263158	0.470588	0.428571	0.44	-0.142857	0.5
			0.411765	0	0.384615	0.755556	0.866667	0.0952381	0.636364	0.733333	0.583333	0.6	0.731707	-0.8	0.916667	0	0.583333	-0.236364	0.565217	0.0769231	0.647059	0	0.5	-0.714286	0.92	0.375	0.6875	0.285714	0.814815	0.642857	0.451613	0.307692	-0.333333	0.714286	-0.818182	-0.5	0.333333	0.333333	-0.259259	0.272727	-0.636364	0.458333	-0.294118	-0.263158	0.470588	0.428571	0.44	-0.142857	0.5
			0.411765	0	0.384615	0.755556	0.866667	0.0952381	0.636364	0.733333	0.583333	0.6	0.758242	-0.8	0.916667	0	0.583333	-0.236364	0.565217	0.0769231	0.647059	0	0.5	-0.714286	0.92	0.583333	0.6875	0.285714	0.814815	0.642857	0.451613	0.307692	-0.333333	0.714286	-0.818182	-0.5	0.333333	0.333333	-0.259259	0.272727	-0.636364	0.458333	-0.294118	-0.263158	0.470588	0.428571	0.44	-0.142857	0.5
			0.411765	0	0.384615	0.755556	0.866667	0.0952381	0.636364	0.733333	0.583333	0.6	0.76087	-0.8	0.84	0	0.583333	-0.236364	0.565217	0.0769231	0.647059	0	0.5	-0.714286	0.92	0.642857	0.6875	0.285714	0.814815	0.642857	0.451613	0.307692	-0.333333	0.714286	-0.818182	-0.5	0.333333	0.333333	-0.259259	0.272727	-0.636364	0.458333	-0.294118	-0.263158	0.470588	0.428571	0.44	-0.142857	0.5
			0.411765	0	0.384615	0.755556	0.866667	0.0952381	0.636364	0.733333	0.583333	0.6	0.76087	-0.8	0.84	0	0.583333	-0.236364	0.565217	0.0769231	0.647059	0	0.5	-0.714286	0.92	0.586207	0.6875	0.285714	0.814815	0.642857	0.451613	0.307692	-0.333333	0.714286	-0.818182	-0.5	0.333333	0.333333	-0.259259	0.272727	-0.636364	0.458333	-0.294118	-0.263158	0.470588	0.428571	0.44	-0.142857	0.5
			0.411765	0	0.384615	0.755556	0.866667	0.0952381	0.636364	0.733333	0.583333	0.6	0.76087	-0.8	0.84	0	0.583333	-0.236364	0.565217	0.0769231	0.647059	0	0.5	-0.714286	0.92	0.6	0.6875	0.285714	0.814815	0.642857	0.451613	0.307692	-0.333333	0.714286	-0.818182	-0.5	0.333333	0.333333	-0.259259	0.272727	-0.636364	0.458333	-0.294118	-0.263158	0.470588	0.428571	0.44	-0.142857	0.5
			0.411765	0	0.384615	0.755556	0.866667	0.0952381	0.636364	0.733333	0.583333	0.6	0.76087	-0.8	0.84	0	0.583333	-0.236364	0.565217	0.0769231	0.647059	0	0.5	-0.714286	0.92	0.6	0.6875	0.285714	0.814815	0.642857	0.451613	0.307692	-0.333333	0.714286	-0.818182	-0.5	0.333333	0.333333	-0.259259	0.272727	-0.636364	0.458333	-0.294118	-0.263158	0.470588	0.428571	0.44	-0.142857	0.5
			0.411765	0	0.384615	0.755556	0.866667	0.0952381	0.636364	0.733333	0.583333	0.6	0.76087	-0.8	0.84	0	0.583333	-0.236364	0.565217	0.0769231	0.647059	0	0.5	-0.714286	0.92	0.6	0.6875	0.285714	0.814815	0.642857	0.451613	0.307692	-0.333333	0.714286	-0.818182	-0.5	0.333333	0.333333	-0.259259	0.235294	-0.636364	0.458333	-0.294118	-0.263158	0.470588	0.428571	0.44	-0.142857	0.5
			0.411765	0	0.384615	0.755556	0.866667	0.0952381	0.636364	0.733333	0.583333	0.6	0.76087	-0.8	0.84	0	0.583333	-0.236364	0.565217	0.0769231	0.647059	0	0.5	-0.714286	0.92	0.6	0.6875	0.285714	0.814815	0.642857	0.451613	0.307692	-0.333333	0.714286	-0.818182	-0.5	0.333333	0.333333	-0.259259	0.2	-0.636364	0.458333	-0.294118	-0.263158	0.470588	0.428571	0.44	-0.142857	0.5
			0.411765	0	0.384615	0.755556	0.866667	0.0952381	0.636364	0.733333	0.583333	0.6	0.76087	-0.8	0.84	0	0.583333	-0.236364	0.565217	0.0769231	0.647059	0	0.5	-0.714286	0.92	0.6	0.6875	0.285714	0.814815	0.642857	0.451613	0.307692	-0.333333	0.714286	-0.818182	-0.5	0.333333	0.333333	-0.259259	0.2	-0.636364	0.458333	-0.294118	-0.263158	0.470588	0.428571	0.44	-0.142857	0.5
			0.411765	0	0.384615	0.755556	0.866667	0.0952381	0.636364	0.733333	0.583333	0.6	0.76087	-0.8	0.84	0	0.583333	-0.236364	0.565217	0.0769231	0.647059	0	0.5	-0.714286	0.92	0.6	0.6875	0.285714	0.814815	0.642857	0.451613	0.307692	-0.333333	0.714286	-0.818182	-0.5	0.333333	0.333333	-0.259259	0.2	-0.636364	0.458333	-0.294118	-0.263158	0.470588	0.428571	0.44	-0.142857	0.5
			0.411765	0	0.384615	0.755556	0.866667	0.0952381	0.636364	0.733333	0.583333	0.6	0.76087	-0.8	0.84	0	0.583333	-0.236364	0.565217	0.0769231	0.647059	0	0.5	-0.714286	0.92	0.6	0.6875	0.285714	0.814815	0.642857	0.451613	0.307692	-0.333333	0.714286	-0.818182	-0.5	0.333333	0.142857	-0.259259	0.2	-0.636364	0.458333	-0.294118	-0.263158	0.470588	0.428571	0.44	-0.142857	0.5
			0.411765	0	0.384615	0.755556	0.866667	0.0952381	0.636364	0.733333	0.583333	0.6	0.76087	-0.8	0.84	0	0.583333	-0.236364	0.565217	0.0769231	0.647059	0	0.5	-0.714286	0.92	0.6	0.6875	0.285714	0.814815	0.642857	0.451613	0.307692	-0.333333	0.714286	-0.818182	-0.5	0.333333	-0.157895	-0.259259	0.2	-0.636364	0.458333	-0.294118	-0.263158	0.470588	0.428571	0.44	-0.142857	0.5
			0.411765	0	0.384615	0.755556	0.866667	0.0952381	0.636364	0.733333	0.583333	0.6	0.76087	-0.8	0.84	0	0.583333	-0.236364	0.565217	0.0769231	0.647059	0	0.5	-0.714286	0.92	0.6	0.6875	0.285714	0.814815	0.642857	0.451613	0.307692	-0.333333	0.714286	-0.818182	-0.5	0.333333	-0.157895	-0.259259	0.2	-0.636364	0.458333	-0.294118	-0.263158	0.470588	0.428571	0.44	-0.142857	0.5
			0.411765	0	0.384615	0.755556	0.866667	0.0952381	0.636364	0.733333	0.583333	0.6	0.76087	-0.8	0.84	0	0.583333	-0.214286	0.565217	0.0769231	0.647059	0	0.5	-0.714286	0.92	0.6	0.6875	0.285714	0.814815	0.642857	0.451613	0.307692	-0.333333	0.714286	-0.818182	-0.5	0.333333	-0.157895	-0.259259	0.2	-0.636364	0.458333	-0.294118	-0.263158	0.470588	0.428571	0.44	-0.142857	0.5
			0.411765	0	0.384615	0.755556	0.866667	0.0952381	0.636364	0.733333	0.583333	0.6	0.76087	-0.8	0.84	0	0.583333	-0.214286	0.565217	0.0769231	0.647059	0	0.5	-0.714286	0.92	0.6	0.6875	0.285714	0.814815	0.642857	0.451613	0.307692	-0.333333	0.714286	-0.818182	-0.5	0.333333	-0.157895	-0.259259	0.2	-0.636364	0.458333	-0.294118	-0.263158	0.470588	0.428571	0.44	-0.142857	0.5
			0.411765	0	0.384615	0.755556	0.866667	0.0952381	0.636364	0.733333	0.583333	0.6	0.76087	-0.8	0.84	0	0.583333	-0.214286	0.565217	0.0769231	0.647059	0	0.5	-0.714286	0.92	0.6	0.6875	0.285714	0.814815	0.642857	0.451613	0.307692	-0.333333	0.714286	-0.818182	-0.5	0.333333	-0.157895	-0.259259	0.2	-0.636364	0.458333	-0.294118	-0.263158	0.470588	0.428571	0.44	-0.142857	0.5
			0.411765	0	0.384615	0.755556	0.866667	0.0952381	0.636364	0.733333	0.583333	0.6	0.76087	-0.8	0.84	0	0.583333	-0.214286	0.565217	0.0769231	0.647059	0	0.5	-0.714286	0.92	0.6	0.6875	0.285714	0.814815	0.642857	0.451613	0.307692	-0.333333	0.714286	-0.818182	-0.5	0.333333	-0.157895	-0.259259	0.2	-0.636364	0.458333	-0.294118	-0.263158	0.470588	0.428571	0.44	-0.142857	0.5
			0.411765	0	0.384615	0.755556	0.866667	0.0952381	0.636364	0.733333	0.583333	0.6	0.76087	-0.8	0.84	0	0.583333	-0.214286	0.565217	0.0769231	0.647059	0	0.5	-0.714286	0.92	0.6	0.6875	0.285714	0.814815	0.642857	0.451613	0.307692	-0.333333	0.714286	-0.818182	-0.5	0.333333	-0.157895	-0.259259	0.2	-0.636364	0.458333	-0.294118	-0.263158	0.470588	0.428571	0.44	-0.142857	0.5
			0.411765	0	0.384615	0.755556	0.866667	0.0952381	0.636364	0.733333	0.583333	0.6	0.76087	-0.8	0.84	0	0.583333	-0.214286	0.565217	0.0769231	0.647059	0	0.5	-0.714286	0.92	0.6	0.6875	0.285714	0.814815	0.642857	0.451613	0.307692	-0.333333	0.714286	-0.818182	-0.5	0.333333	-0.157895	-0.259259	0.2	-0.636364	0.458333	-0.294118	-0.263158	0.470588	0.428571	0.44	-0.142857	0.5
			0.411765	0	0.384615	0.755556	0.866667	0.0952381	0.636364	0.733333	0.583333	0.6	0.76087	-0.8	0.84	0	0.583333	-0.214286	0.565217	0.0769231	0.647059	0	0.5	-0.714286	0.92	0.6	0.6875	0.285714	0.814815	0.642857	0.451613	0.307692	-0.333333	0.714286	-0.818182	-0.5	0.333333	-0.157895	-0.259259	0.2	-0.636364	0.458333	-0.294118	-0.263158	0.470588	0.428571	0.44	-0.142857	0.5
			0.411765	0	0.384615	0.755556	0.866667	0.0952381	0.636364	0.733333	0.583333	0.6	0.76087	-0.8	0.84	0	0.583333	-0.214286	0.565217	0.0769231	0.647059	0	0.5	-0.714286	0.92	0.6	0.6875	0.285714	0.814815	0.642857	0.451613	0.307692	-0.333333	0.714286	-0.818182	-0.5	0.333333	-0.157895	-0.259259	0.2	-0.636364	0.458333	-0.294118	-0.263158	0.470588	0.428571	0.44	-0.142857	0.5
			0.411765	0	0.384615	0.755556	0.866667	0.0952381	0.636364	0.733333	0.583333	0.6	0.76087	-0.8	0.84	0	0.583333	-0.214286	0.565217	0.0769231	0.647059	0	0.5	-0.714286	0.92	0.6	0.6875	0.285714	0.814815	0.642857	0.451613	0.307692	-0.333333	0.714286	-0.818182	-0.5	0.333333	-0.157895	-0.259259	0.2	-0.636364	0.458333	-0.294118	-0.263158	0.470588	0.428571	0.44	-0.142857	0.5
			0.411765	0	0.384615	0.755556	0.866667	0.0952381	0.636364	0.733333	0.583333	0.6	0.76087	-0.8	0.84	0	0.583333	-0.214286	0.565217	0.0769231	0.647059	0	0.5	-0.714286	0.92	0.6	0.6875	0.285714	0.814815	0.642857	0.451613	0.307692	-0.333333	0.714286	-0.818182	-0.5	0.333333	-0.157895	-0.259259	0.2	-0.636364	0.458333	-0.294118	-0.263158	0.470588	0.428571	0.44	-0.142857	0.5
			0.411765	0	0.384615	0.755556	0.866667	0.0952381	0.636364	0.733333	0.583333	0.6	0.76087	-0.8	0.84	0	0.583333	-0.214286	0.565217	0.0769231	0.647059	0	0.5	-0.714286	0.92	0.6	0.6875	0.285714	0.814815	0.642857	0.451613	0.307692	-0.333333	0.714286	-0.818182	-0.5	0.333333	-0.157895	-0.259259	0.2	-0.636364	0.458333	-0.294118	-0.263158	0.470588	0.428571	0.44	-0.142857	0.5
			0.411765	0	0.384615	0.755556	0.866667	0.0952381	0.636364	0.733333	0.583333	0.6	0.76087	-0.8	0.84	0	0.583333	-0.214286	0.565217	0.0769231	0.647059	0	0.5	-0.714286	0.92	0.6	0.6875	0.285714	0.814815	0.642857	0.451613	0.307692	-0.333333	0.714286	-0.818182	-0.5	0.333333	-0.157895	-0.259259	0.2	-0.636364	0.458333	-0.294118	-0.263158	0.470588	0.428571	0.44	-0.142857	0.5
			0.411765	0	0.384615	0.755556	0.866667	0.0952381	0.636364	0.733333	0.583333	0.6	0.76087	-0.8	0.84	0	0.583333	-0.214286	0.565217	0.0769231	0.647059	0	0.5	-0.714286	0.92	0.6	0.6875	0.285714	0.814815	0.642857	0.451613	0.307692	-0.333333	0.714286	-0.818182	-0.5	0.333333	-0.157895	-0.259259	0.2	-0.636364	0.458333	-0.294118	-0.263158	0.470588	0.428571	0.44	-0.142857	0.5
			0.411765	0	0.384615	0.755556	0.866667	0.0952381	0.636364	0.733333	0.583333	0.6	0.76087	-0.8	0.84	0	0.583333	-0.214286	0.565217	0.0769231	0.647059	0	0.5	-0.714286	0.92	0.6	0.6875	0.285714	0.814815	0.642857	0.451613	0.307692	-0.333333	0.714286	-0.818182	-0.5	0.333333	-0.157895	-0.259259	0.2	-0.636364	0.458333	-0.294118	-0.263158	0.470588	0.428571	0.44	-0.142857	0.5
			0.411765	0	0.384615	0.755556	0.866667	0.0952381	0.636364	0.733333	0.583333	0.6	0.76087	-0.8	0.84	0	0.583333	-0.214286	0.565217	0.0769231	0.647059	0	0.5	-0.714286	0.92	0.6	0.6875	0.285714	0.814815	0.642857	0.451613	0.307692	-0.333333	0.714286	-0.818182	-0.5	0.333333	-0.157895	-0.259259	0.2	-0.636364	0.458333	-0.294118	-0.263158	0.470588	0.428571	0.44	-0.142857	0.5
			0.411765	0	0.384615	0.755556	0.866667	0.0952381	0.636364	0.733333	0.583333	0.6	0.76087	-0.8	0.84	0	0.583333	-0.214286	0.565217	0.0769231	0.647059	0	0.5	-0.714286	0.92	0.6	0.6875	0.285714	0.814815	0.642857	0.451613	0.307692	-0.333333	0.714286	-0.818182	-0.5	0.333333	-0.157895	-0.259259	0.2	-0.636364	0.458333	-0.294118	-0.263158	0.470588	0.428571	0.44	-0.142857	0.5
			0.411765	0	0.384615	0.755556	0.866667	0.0952381	0.636364	0.733333	0.583333	0.6	0.76087	-0.8	0.84	0	0.583333	-0.214286	0.565217	0.0769231	0.647059	0	0.5	-0.714286	0.92	0.6	0.6875	0.285714	0.814815	0.642857	0.451613	0.307692	-0.333333	0.714286	-0.818182	-0.5	0.333333	-0.157895	-0.259259	0.2	-0.636364	0.458333	-0.294118	-0.263158	0.470588	0.428571	0.44	-0.142857	0.5
			0.411765	0	0.384615	0.755556	0.866667	0.0952381	0.636364	0.733333	0.583333	0.6	0.76087	-0.636364	0.84	0	0.583333	-0.214286	0.565217	0.0769231	0.647059	0	0.5	-0.714286	0.92	0.6	0.6875	0.285714	0.814815	0.642857	0.451613	0.307692	-0.333333	0.714286	-0.818182	-0.5	0.333333	-0.157895	-0.259259	0.2	-0.636364	0.458333	-0.294118	-0.263158	0.470588	0.428571	0.44	-0.142857	0.5
			0.411765	0	0.384615	0.755556	0.866667	0.0952381	0.636364	0.733333	0.583333	0.6	0.76087	0	0.84	0	0.583333	-0.214286	0.565217	0.0769231	0.647059	0	0.5	-0.714286	0.92	0.6	0.6875	0.285714	0.814815	0.642857	0.451613	0.307692	-0.333333	0.714286	-0.818182	-0.5	0.333333	-0.157895	-0.259259	0.2	-0.636364	0.458333	-0.294118	-0.263158	0.470588	0.428571	0.44	-0.142857	0.5
			0.411765	0	0.384615	0.755556	0.866667	0.0952381	0.636364	0.757576	0.583333	0.6	0.76087	0.1	0.4375	0	0.583333	-0.214286	0.565217	0.0769231	0.647059	0	0.5	-0.714286	0.92	0.6	0.6875	0.285714	0.814815	0.642857	0.451613	0.307692	-0.333333	0.714286	-0.818182	-0.5	0.333333	-0.157895	-0.259259	0.105263	-0.636364	0.458333	-0.294118	-0.263158	0.470588	0.428571	0.44	-0.142857	0.5
			0.411765	0	0.384615	0.755556	0.866667	0.0952381	0.636364	0.764706	0.583333	0.6	0.76087	0.357143	0.314286	0	0.583333	-0.214286	0.565217	0.0769231	0.647059	0	0.5	-0.714286	0.92	0.6	0.6875	0.285714	0.814815	0.642857	0.451613	0.307692	-0.333333	0.714286	-0.818182	-0.5	0.333333	-0.157895	-0.259259	0.105263	-0.636364	0.458333	-0.294118	-0.263158	0.470588	0.428571	0.44	-0.142857	0.5
			0.411765	0	0.384615	0.755556	0.866667	0.0952381	0.636364	0.804878	0.583333	0.6	0.76087	0.357143	0.314286	0	0.583333	-0.214286	0.565217	0.0769231	0.647059	0	0.5	-0.714286	0.92	0.6	0.6875	0.285714	0.814815	0.642857	0.451613	0.307692	-0.333333	0.714286	-0.818182	-0.5	0.333333	-0.157895	-0.259259	0.105263	-0.636364	0.458333	-0.294118	-0.263158	0.470588	0.428571	0.44	-0.142857	0.5
			0.411765	0	0.384615	0.755556	0.866667	0.0952381	0.636364	0.829787	0.583333	0.6	0.76087	0.357143	0.314286	0	0.583333	-0.214286	0.565217	0.0769231	0.647059	0	0.5	-0.714286	0.92	0.6	0.6875	0.285714	0.814815	0.642857	0.451613	0.307692	-0.333333	0.714286	-0.818182	-0.5	0.333333	-0.157895	-0.259259	0.105263	-0.636364	0.458333	-0.294118	-0.263158	0.470588	0.428571	0.44	-0.142857	0.5
			0.411765	0	0.384615	0.755556	0.866667	0.0952381	0.636364	0.829787	0.583333	0.6	0.76087	0.37931	0.314286	0	0.583333	-0.214286	0.565217	0.0769231	0.647059	0	0.5	-0.714286	0.92	0.6	0.6875	0.285714	0.814815	0.642857	0.451613	0.307692	-0.333333	0.714286	-0.818182	-0.5	0.333333	-0.157895	-0.259259	0.105263	-0.636364	0.458333	-0.294118	-0.263158	0.470588	0.428571	0.44	-0.142857	0.5
			0.411765	0	0.384615	0.755556	0.866667	0.0952381	0.636364	0.829787	0.583333	0.6	0.76087	0.37931	0.314286	0	0.583333	-0.214286	0.565217	0.0769231	0.647059	0	0.5	-0.714286	0.92	0.6	0.6875	0.285714	0.814815	0.642857	0.451613	0.307692	-0.333333	0.714286	-0.785714	-0.5	0.333333	-0.157895	-0.259259	0.105263	-0.636364	0.458333	-0.294118	-0.263158	0.470588	0.428571	0.44	-0.142857	0.5
			0.411765	0	0.384615	0.755556	0.866667	0.0952381	0.636364	0.829787	0.583333	0.6	0.76087	0.37931	0.314286	0	0.583333	-0.214286	0.565217	0.0769231	0.647059	0	0.5	-0.714286	0.92	0.6	0.6875	0.285714	0.814815	0.642857	0.451613	0.307692	-0.333333	0.714286	-0.785714	-0.5	0.333333	-0.157895	-0.259259	0.105263	-0.636364	0.458333	-0.294118	-0.263158	0.470588	0.428571	0.44	-0.142857	0.5
			0.411765	0	0.384615	0.755556	0.866667	0.0952381	0.636364	0.829787	0.583333	0.6	0.76087	0.37931	0.314286	0	0.583333	-0.214286	0.565217	0.0769231	0.647059	0	0.5	-0.714286	0.92	0.6	0.6875	0.285714	0.814815	0.642857	0.451613	0.307692	-0.333333	0.714286	-0.785714	-0.5	0.333333	-0.157895	-0.259259	0.105263	-0.636364	0.458333	-0.294118	-0.263158	0.470588	0.428571	0.44	-0.142857	0.5
			0.411765	0	0.384615	0.755556	0.866667	0.0952381	0.636364	0.829787	0.583333	0.6	0.76087	0.37931	0.314286	0	0.583333	-0.214286	0.565217	0.0769231	0.647059	0	0.5	-0.714286	0.92	0.6	0.6875	0.285714	0.814815	0.642857	0.451613	0.307692	-0.333333	0.714286	-0.785714	-0.5	0.333333	-0.157895	-0.259259	0.105263	-0.636364	0.458333	-0.294118	-0.263158	0.470588	0.428571	0.44	-0.142857	0.5
			0.411765	0	0.384615	0.755556	0.866667	0.0952381	0.636364	0.829787	0.583333	0.6	0.723404	0.37931	0.314286	0	0.583333	-0.214286	0.565217	0.0769231	0.647059	0	0.5	-0.714286	0.92	0.6	0.6875	0.285714	0.814815	0.642857	0.451613	0.307692	-0.333333	0.714286	-0.785714	-0.5	0.333333	-0.157895	-0.259259	0.105263	-0.636364	0.458333	-0.294118	-0.263158	0.470588	0.428571	0.44	-0.142857	0.5
			0.411765	0	0.384615	0.755556	0.866667	0.0952381	0.636364	0.829787	0.583333	0.6	0.723404	0.37931	0.314286	0	0.583333	-0.214286	0.565217	0.0769231	0.647059	0	0.5	-0.714286	0.92	0.6	0.6875	0.285714	0.814815	0.642857	0.451613	0.307692	-0.333333	0.714286	-0.785714	-0.5	0.333333	-0.157895	-0.259259	0.105263	-0.636364	0.458333	-0.294118	-0.263158	0.470588	0.428571	0.44	-0.142857	0.5
			0.411765	0	0.384615	0.755556	0.866667	0.0952381	0.636364	0.829787	0.583333	0.6	0.723404	0.37931	0.314286	0	0.583333	-0.214286	0.565217	0.0769231	0.647059	0	0.5	-0.714286	0.92	0.6	0.6875	0.285714	0.814815	0.642857	0.451613	0.307692	-0.333333	0.714286	-0.785714	-0.5	0.333333	-0.157895	-0.259259	0.105263	-0.636364	0.458333	-0.294118	-0.263158	0.470588	0.428571	0.44	-0.142857	0.5
			0.411765	0	0.384615	0.755556	0.866667	0.0952381	0.636364	0.829787	0.583333	0.6	0.723404	0.37931	0.314286	0	0.583333	-0.214286	0.565217	0.0769231	0.647059	0	0.5	-0.714286	0.92	0.6	0.6875	0.285714	0.814815	0.642857	0.451613	0.307692	-0.333333	0.714286	-0.785714	-0.5	0.333333	-0.157895	-0.259259	0.105263	-0.636364	0.458333	-0.294118	-0.263158	0.470588	0.428571	0.44	-0.142857	0.5
			0.411765	0	0.384615	0.755556	0.866667	0.0952381	0.636364	0.829787	0.583333	0.6	0.723404	0.37931	0.314286	0	0.583333	-0.214286	0.565217	0.0769231	0.647059	0	0.5	-0.714286	0.846154	0.6	0.6875	0.285714	0.814815	0.642857	0.451613	0.307692	-0.333333	0.714286	-0.785714	-0.5	0.333333	-0.157895	-0.259259	0.105263	-0.636364	0.458333	-0.294118	-0.263158	0.470588	0.428571	0.44	-0.142857	0.5
			0.411765	0	0.384615	0.755556	0.866667	0.0952381	0.636364	0.829787	0.583333	0.6	0.723404	0.37931	0.314286	0	0.583333	-0.214286	0.565217	0.0769231	0.647059	0	0.5	-0.714286	0.846154	0.6	0.6875	0.285714	0.814815	0.642857	0.451613	0.307692	-0.333333	0.714286	-0.785714	-0.5	0.333333	-0.157895	-0.259259	0.105263	-0.636364	0.458333	-0.294118	-0.263158	0.470588	0.428571	0.44	-0.142857	0.5
			0.411765	0	0.384615	0.755556	0.866667	0.0952381	0.636364	0.829787	0.583333	0.6	0.723404	0.37931	0.314286	0	0.583333	-0.214286	0.565217	0.0769231	0.647059	0	0.5	-0.714286	0.846154	0.6	0.6875	0.285714	0.814815	0.642857	0.451613	0.307692	-0.333333	0.714286	-0.785714	-0.5	0.333333	-0.157895	-0.259259	0.105263	-0.636364	0.458333	-0.294118	-0.263158	0.470588	0.428571	0.44	-0.142857	0.5
			0.411765	0	0.384615	0.755556	0.866667	0.0952381	0.636364	0.829787	0.583333	0.6	0.723404	0.37931	0.314286	0	0.583333	-0.214286	0.565217	0.0769231	0.647059	0	0.5	-0.714286	0.846154	0.6	0.6875	0.285714	0.814815	0.642857	0.451613	0.307692	-0.333333	0.714286	-0.785714	-0.5	0.333333	-0.157895	-0.259259	0.105263	-0.636364	0.428571	-0.294118	-0.263158	0.470588	0.428571	0.44	-0.142857	0.5
			0.411765	0	0.384615	0.755556	0.866667	0.0952381	0.636364	0.829787	0.583333	0.6	0.723404	0.37931	0.314286	0	0.583333	-0.214286	0.565217	0.0769231	0.647059	0	0.5	-0.714286	0.846154	0.6	0.6875	0.285714	0.814815	0.642857	0.451613	0.307692	-0.333333	0.714286	-0.785714	-0.5	0.333333	-0.157895	-0.259259	0.105263	-0.636364	0.206897	-0.294118	-0.263158	0.470588	0.428571	0.44	-0.142857	0.5
			0.411765	0	0.384615	0.755556	0.866667	0.0952381	0.636364	0.829787	0.583333	0.6	0.723404	0.37931	0.314286	0	0.583333	-0.214286	0.565217	0.0769231	0.647059	0	0.5	-0.714286	0.846154	0.6	0.6875	0.285714	0.814815	0.642857	0.451613	0.307692	-0.333333	0.714286	-0.785714	-0.5	0.333333	-0.157895	-0.259259	0.105263	-0.636364	0.129032	-0.294118	-0.263158	0.470588	0.428571	0.44	-0.142857	0.5
			0.411765	0	0.384615	0.755556	0.866667	0.0952381	0.636364	0.829787	0.583333	0.6	0.723404	0.37931	0.314286	0	0.583333	-0.214286	0.565217	0.0769231	0.647059	0	0.5	-0.714286	0.846154	0.6	0.6875	0.285714	0.814815	0.642857	0.451613	0.307692	-0.333333	0.714286	-0.785714	-0.5	0.333333	-0.157895	-0.259259	0.105263	-0.636364	0.129032	-0.294118	-0.263158	0.470588	0.428571	0.44	-0.142857	0.5
			0.411765	0	0.384615	0.755556	0.866667	0.0952381	0.636364	0.829787	0.583333	0.6	0.723404	0.37931	0.314286	0	0.583333	-0.214286	0.565217	0.0769231	0.647059	0	0.5	-0.714286	0.846154	0.6	0.6875	0.285714	0.814815	0.642857	0.451613	0.307692	-0.333333	0.714286	-0.785714	-0.5	0.333333	-0.157895	-0.259259	0.105263	-0.636364	0.129032	-0.294118	-0.263158	0.470588	0.428571	0.44	-0.142857	0.5
			0.411765	0	0.384615	0.755556	0.866667	0.0952381	0.636364	0.829787	0.583333	0.6	0.723404	0.37931	0.314286	0	0.583333	-0.214286	0.565217	0.0769231	0.647059	0	0.5	-0.714286	0.846154	0.6	0.6875	0.285714	0.814815	0.642857	0.451613	0.307692	-0.333333	0.714286	-0.785714	-0.5	0.333333	-0.157895	-0.259259	0.105263	-0.636364	0.129032	-0.294118	-0.263158	0.470588	0.428571	0.44	-0.142857	0.5
			0.411765	0	0.384615	0.755556	0.866667	0.0952381	0.636364	0.829787	0.583333	0.6	0.723404	0.37931	0.314286	0	0.583333	-0.214286	0.565217	0.0769231	0.647059	0	0.5	-0.714286	0.846154	0.6	0.6875	0.285714	0.814815	0.642857	0.451613	0.307692	-0.333333	0.714286	-0.785714	-0.5	0.333333	-0.157895	-0.259259	0.105263	-0.636364	0.129032	-0.294118	-0.263158	0.470588	0.428571	0.44	-0.142857	0.5
			0.411765	0	0.384615	0.755556	0.866667	0.0952381	0.636364	0.829787	0.583333	0.6	0.723404	0.37931	0.314286	0	0.583333	-0.214286	0.565217	0.0769231	0.647059	0	0.5	-0.714286	0.846154	0.6	0.6875	0.285714	0.814815	0.642857	0.451613	0.307692	-0.333333	0.714286	-0.785714	-0.5	0.333333	-0.157895	-0.259259	0.105263	-0.636364	0.129032	-0.294118	-0.263158	0.470588	0.428571	0.44	-0.142857	0.5
			0.411765	0	0.384615	0.755556	0.866667	0.0952381	0.636364	0.829787	0.583333	0.6	0.723404	0.37931	0.314286	0	0.583333	-0.214286	0.565217	0.0769231	0.647059	0	0.5	-0.714286	0.846154	0.6	0.6875	0.285714	0.814815	0.642857	0.451613	0.307692	-0.333333	0.714286	-0.785714	-0.5	0.333333	-0.157895	-0.259259	0.105263	-0.636364	0.129032	-0.294118	-0.263158	0.470588	0.428571	0.44	-0.142857	0.5
			0.411765	0	0.384615	0.663158	0.866667	0.0952381	0.636364	0.829787	0.583333	0.6	0.723404	0.37931	0.314286	0	0.583333	-0.214286	0.565217	0.0769231	0.647059	0	0.5	-0.714286	0.846154	0.6	0.6875	0.285714	0.814815	0.642857	0.451613	0.307692	-0.333333	0.714286	-0.785714	-0.5	0.333333	-0.157895	-0.259259	0.105263	-0.636364	0.129032	-0.294118	-0.263158	0.470588	0.428571	0.44	-0.142857	0.5
			0.411765	0	0.384615	0.663158	0.866667	0.0952381	0.636364	0.829787	0.583333	0.6	0.723404	0.37931	0.333333	0	0.583333	-0.214286	0.565217	0.0769231	0.647059	0	0.5	-0.714286	0.846154	0.6	0.6875	0.285714	0.814815	0.642857	0.451613	0.307692	-0.333333	0.714286	-0.785714	-0.5	0.333333	-0.157895	-0.259259	0.105263	-0.636364	0.129032	-0.294118	-0.263158	0.470588	0.428571	0.44	-0.142857	0.5
			0.411765	0	0.384615	0.663158	0.866667	0.0952381	0.636364	0.829787	0.583333	0.6	0.723404	0.37931	0.414634	0	0.583333	-0.214286	0.565217	0.0769231	0.647059	0	0.5	-0.714286	0.846154	0.6	0.6875	0.285714	0.814815	0.642857	0.451613	0.307692	-0.333333	0.714286	-0.785714	-0.5	0.333333	-0.157895	-0.259259	0.105263	-0.636364	0.129032	-0.294118	-0.263158	0.470588	0.428571	0.44	-0.142857	0.5
			0.411765	0	0.384615	0.663158	0.866667	0.0952381	0.636364	0.829787	0.583333	0.6	0.723404	0.37931	0.44186	0	0.55102	-0.214286	0.565217	0.0769231	0.647059	0	0.5	-0.714286	0.846154	0.6	0.6875	0.285714	0.814815	0.642857	0.451613	0.307692	-0.333333	0.714286	-0.785714	-0.5	0.333333	-0.157895	-0.259259	0.105263	-0.636364	0.129032	-0.294118	-0.263158	0.470588	0.428571	0.44	-0.142857	0.5
			0.411765	0	0.384615	0.663158	0.866667	0.0952381	0.636364	0.829787	0.583333	0.6	0.723404	0.37931	0.44186	0	0.55102	-0.214286	0.565217	0.0769231	0.647059	0	0.5	-0.714286	0.846154	0.6	0.6875	0.285714	0.814815	0.642857	0.451613	0.307692	-0.333333	0.714286	-0.785714	-0.5	0.333333	-0.157895	-0.259259	0.105263	-0.636364	0.129032	-0.294118	-0.263158	0.470588	0.428571	0.44	-0.142857	0.5
			0.411765	0	0.384615	0.663158	0.866667	0.0952381	0.636364	0.829787	0.583333	0.6	0.723404	0.37931	0.44186	0	0.55102	-0.214286	0.565217	0.0769231	0.647059	0	0.5	-0.714286	0.846154	0.6	0.6875	0.285714	0.814815	0.642857	0.451613	0.307692	-0.333333	0.714286	-0.785714	-0.5	0.333333	-0.157895	-0.259259	0.105263	-0.636364	0.129032	-0.294118	-0.263158	0.470588	0.428571	0.44	-0.142857	0.5
			0.411765	0	0.384615	0.663158	0.866667	0.0952381	0.636364	0.829787	0.583333	0.6	0.723404	0.37931	0.44186	0	0.55102	-0.214286	0.565217	0.0769231	0.647059	0	0.5	-0.714286	0.846154	0.6	0.6875	0.285714	0.814815	0.642857	0.451613	0.307692	-0.333333	0.714286	-0.785714	-0.5	0.333333	-0.157895	-0.259259	0.105263	-0.636364	0.129032	-0.294118	-0.263158	0.470588	0.428571	0.44	-0.142857	0.5
			0.411765	0	0.384615	0.663158	0.866667	0.0952381	0.636364	0.829787	0.583333	0.6	0.723404	0.37931	0.44186	0	0.55102	-0.214286	0.565217	0.0769231	0.647059	0	0.5	-0.714286	0.846154	0.6	0.6875	0.285714	0.814815	0.642857	0.451613	0.307692	-0.333333	0.384615	-0.785714	-0.5	0.333333	-0.157895	-0.259259	0.105263	-0.636364	0.129032	-0.294118	-0.263158	0.470588	0.428571	0.44	-0.142857	0.5
			0.411765	0	0.384615	0.663158	0.866667	0.0952381	0.636364	0.829787	0.583333	0.6	0.723404	0.37931	0.44186	0	0.55102	-0.214286	0.565217	0.0769231	0.647059	0	0.5	-0.714286	0.846154	0.6	0.6875	0.285714	0.814815	0.642857	0.451613	0.307692	-0.333333	0.384615	-0.785714	-0.5	0.333333	-0.157895	-0.259259	0.105263	-0.636364	0.129032	-0.294118	-0.263158	0.470588	0.428571	0.44	-0.142857	0.5
			0.411765	0	0.384615	0.663158	0.866667	0.0952381	0.636364	0.829787	0.607843	0.6	0.723404	0.37931	0.44186	0	0.55102	-0.214286	0.565217	0.0769231	0.647059	0	0.5	-0.714286	0.846154	0.6	0.6875	0.285714	0.814815	0.642857	0.451613	0.307692	-0.333333	0.384615	-0.785714	-0.5	0.333333	-0.157895	-0.259259	0.105263	-0.636364	0.129032	-0.294118	-0.263158	0.470588	0.428571	0.44	-0.142857	0.5
			0.411765	0	0.384615	0.663158	0.866667	0.0952381	0.636364	0.829787	0.642857	0.6	0.723404	0.37931	0.44186	0	0.55102	-0.214286	0.565217	0.0769231	0.647059	0	0.5	-0.714286	0.846154	0.6	0.6875	0.285714	0.814815	0.642857	0.451613	0.307692	-0.333333	0.384615	-0.785714	-0.5	0.333333	-0.157895	-0.259259	0.105263	-0.636364	0.129032	-0.294118	-0.263158	0.470588	0.428571	0.44	-0.142857	0.5
			0.411765	0	0.384615	0.663158	0.866667	0.0952381	0.636364	0.829787	0.661017	0.6	0.723404	0.37931	0.44186	0	0.55102	-0.214286	0.565217	0.0769231	0.647059	0	0.5	-0.714286	0.846154	0.6	0.6875	0.285714	0.814815	0.642857	0.451613	0.307692	-0.333333	0.384615	-0.785714	-0.5	0.333333	-0.157895	-0.259259	-0.0666667	-0.636364	0.129032	-0.294118	-0.263158	0.470588	0.428571	0.44	-0.142857	0.5
			0.411765	0	0.384615	0.663158	0.866667	0.0952381	0.636364	0.829787	0.661017	0.6	0.723404	0.37931	0.44186	0	0.55102	-0.214286	0.565217	0.0769231	0.647059	0	0.5	-0.714286	0.846154	0.6	0.6875	0.285714	0.814815	0.642857	0.451613	0.307692	-0.333333	0.384615	-0.785714	-0.5	0.333333	-0.157895	-0.259259	-0.142857	-0.636364	0.129032	-0.294118	-0.263158	0.470588	0.428571	0.44	-0.142857	0.5
			0.411765	0	0.384615	0.663158	0.866667	0.0952381	0.636364	0.829787	0.661017	0.6	0.723404	0.37931	0.44186	0	0.55102	-0.214286	0.565217	0.0769231	0.647059	0	0.5	-0.714286	0.846154	0.6	0.6875	0.285714	0.814815	0.642857	0.451613	0.307692	-0.333333	0.384615	-0.785714	-0.5	0.333333	-0.157895	-0.259259	-0.142857	-0.636364	0.129032	-0.294118	-0.263158	0.470588	0.428571	0.44	-0.142857	0.5
			0.411765	0	0.384615	0.663158	0.866667	0.0952381	0.636364	0.829787	0.661017	0.6	0.723404	0.37931	0.44186	0	0.55102	-0.214286	0.565217	0.0769231	0.647059	0	0.5	-0.714286	0.846154	0.6	0.6875	0.285714	0.814815	0.642857	0.451613	0.307692	-0.333333	0.384615	-0.785714	-0.5	0.333333	-0.157895	-0.259259	-0.142857	-0.636364	0.129032	-0.294118	-0.263158	0.470588	0.428571	0.44	-0.142857	0.5
			0.411765	0	0.384615	0.663158	0.866667	0.0952381	0.636364	0.829787	0.661017	0.6	0.723404	0.37931	0.44186	0	0.55102	-0.214286	0.565217	0.0769231	0.647059	0	0.5	-0.714286	0.846154	0.6	0.6875	0.285714	0.814815	0.642857	0.451613	0.307692	-0.333333	0.384615	-0.785714	-0.5	0.333333	-0.157895	-0.259259	-0.142857	-0.636364	0.129032	-0.294118	-0.263158	0.470588	0.428571	0.44	-0.142857	0.5
			0.411765	0	0.384615	0.663158	0.866667	0.0952381	0.636364	0.829787	0.661017	0.6	0.723404	0.37931	0.44186	0	0.55102	-0.214286	0.565217	0.0769231	0.647059	0	0.5	-0.714286	0.846154	0.6	0.6875	0.285714	0.814815	0.642857	0.451613	0.307692	-0.333333	0.384615	-0.785714	-0.5	0.333333	-0.157895	-0.259259	-0.142857	-0.636364	0.129032	-0.294118	-0.263158	0.470588	0.428571	0.44	-0.142857	0.5
			0.411765	0	0.384615	0.663158	0.866667	0.0952381	0.636364	0.829787	0.661017	0.6	0.723404	0.37931	0.44186	0	0.55102	-0.214286	0.565217	0.0769231	0.647059	0	0.5	-0.714286	0.846154	0.6	0.6875	0.285714	0.814815	0.642857	0.451613	0.307692	-0.333333	0.384615	-0.785714	-0.5	0.333333	-0.157895	-0.259259	-0.142857	-0.636364	0.129032	-0.294118	-0.263158	0.470588	0.428571	0.44	-0.142857	0.5
			0.411765	0	0.384615	0.663158	0.866667	0.0952381	0.636364	0.829787	0.661017	0.6	0.723404	0.37931	0.44186	0	0.55102	-0.214286	0.565217	0.0769231	0.647059	0	0.5	-0.714286	0.846154	0.6	0.6875	0.285714	0.814815	0.642857	0.451613	0.307692	-0.333333	0.384615	-0.785714	-0.5	0.333333	-0.157895	-0.259259	-0.142857	-0.636364	0.129032	-0.294118	-0.263158	0.470588	0.428571	0.44	-0.142857	0.5
			0.411765	0	0.384615	0.663158	0.866667	0.105882	0.636364	0.829787	0.661017	0.6	0.723404	0.37931	0.44186	0	0.55102	-0.214286	0.565217	0.0769231	0.647059	0	0.5	-0.714286	0.846154	0.6	0.6875	0.285714	0.814815	0.642857	0.451613	0.307692	-0.333333	0.384615	-0.785714	-0.5	0.333333	-0.157895	-0.259259	-0.142857	-0.636364	0.129032	-0.294118	-0.263158	0.470588	0.428571	0.44	-0.142857	0.5
			0.411765	0	0.384615	0.663158	0.866667	0.155556	0.636364	0.829787	0.661017	0.6	0.723404	0.37931	0.44186	0	0.55102	-0.214286	0.565217	0.0769231	0.647059	0	0.5	-0.714286	0.846154	0.6	0.6875	0.285714	0.814815	0.642857	0.451613	0.307692	-0.333333	0.384615	-0.785714	-0.5	0.333333	-0.157895	-0.259259	-0.142857	-0.636364	0.129032	-0.294118	-0.263158	0.470588	0.428571	0.44	-0.142857	0.5
			0.411765	0	0.384615	0.663158	0.866667	0.216495	0.636364	0.829787	0.661017	0.6	0.723404	0.37931	0.44186	0	0.55102	-0.214286	0.565217	0.0769231	0.647059	0	0.5	-0.714286	0.846154	0.6	0.6875	0.285714	0.814815	0.642857	0.451613	0.307692	-0.333333	0.384615	-0.785714	-0.5	0.333333	-0.157895	-0.259259	-0.142857	-0.636364	0.129032	-0.294118	-0.263158	0.470588	0.428571	0.44	-0.142857	0.5
			0.411765	0	0.384615	0.663158	0.866667	0.216495	0.636364	0.829787	0.661017	0.6	0.723404	0.37931	0.44186	0	0.55102	-0.214286	0.565217	0.0769231	0.647059	0	0.5	-0.714286	0.846154	0.6	0.6875	0.285714	0.814815	0.642857	0.451613	0.307692	-0.333333	0.384615	-0.785714	-0.5	0.333333	-0.157895	-0.259259	-0.207547	-0.636364	0.129032	-0.294118	-0.263158	0.470588	0.428571	0.44	-0.142857	0.5
			0.411765	0	0.384615	0.663158	0.866667	0.22449	0.636364	0.829787	0.661017	0.6	0.723404	0.37931	0.44186	0	0.55102	-0.214286	0.565217	0.0769231	0.647059	0	0.5	-0.714286	0.846154	0.6	0.6875	0.285714	0.814815	0.642857	0.451613	0.307692	-0.333333	0.384615	-0.785714	-0.5	0.333333	-0.157895	-0.259259	-0.207547	-0.636364	0.129032	-0.294118	-0.263158	0.470588	0.428571	0.44	-0.142857	0.5
			0.411765	0	0.384615	0.663158	0.866667	0.22449	0.636364	0.829787	0.661017	0.6	0.723404	0.37931	0.44186	0	0.55102	-0.214286	0.565217	0.0769231	0.647059	0	0.5	-0.714286	0.846154	0.6	0.6875	0.285714	0.814815	0.642857	0.451613	0.307692	-0.333333	0.384615	-0.785714	-0.5	0.333333	-0.157895	-0.259259	-0.207547	-0.636364	0.129032	-0.294118	-0.263158	0.470588	0.428571	0.44	-0.142857	0.5
			0.411765	0	0.384615	0.663158	0.866667	0.188119	0.636364	0.829787	0.661017	0.6	0.723404	0.37931	0.44186	0	0.55102	-0.214286	0.565217	0.0769231	0.647059	0	0.5	-0.714286	0.846154	0.6	0.6875	0.285714	0.814815	0.642857	0.451613	0.307692	-0.333333	0.384615	-0.785714	-0.5	0.333333	-0.157895	-0.259259	-0.207547	-0.636364	0.129032	-0.294118	-0.263158	0.470588	0.428571	0.44	-0.142857	0.5
			0.411765	0	0.384615	0.663158	0.866667	0.188119	0.636364	0.829787	0.661017	0.6	0.723404	0.37931	0.44186	0	0.55102	-0.214286	0.565217	0.0769231	0.647059	0	0.5	-0.714286	0.846154	0.6	0.6875	0.285714	0.814815	0.642857	0.451613	0.307692	-0.333333	0.384615	-0.785714	-0.5	0.333333	-0.157895	-0.259259	-0.207547	-0.636364	0.129032	-0.294118	-0.263158	0.470588	0.428571	0.44	-0.142857	0.5
			0.411765	0	0.384615	0.663158	0.866667	0.188119	0.636364	0.829787	0.661017	0.6	0.723404	0.37931	0.44186	0	0.55102	-0.214286	0.565217	0.0769231	0.647059	0	0.5	-0.714286	0.846154	0.6	0.6875	0.285714	0.814815	0.642857	0.451613	0.307692	-0.333333	0.384615	-0.785714	-0.5	0.333333	-0.157895	-0.259259	-0.207547	-0.636364	0.129032	-0.294118	-0.263158	0.470588	0.428571	0.44	-0.142857	0.5
			0.411765	0	0.384615	0.663158	0.866667	0.188119	0.636364	0.829787	0.661017	0.6	0.723404	0.37931	0.44186	0	0.55102	-0.214286	0.565217	0.0769231	0.647059	0	0.5	-0.714286	0.846154	0.6	0.6875	0.285714	0.814815	0.642857	0.451613	0.307692	-0.333333	0.384615	-0.785714	-0.5	0.333333	-0.157895	-0.259259	-0.207547	-0.636364	0.129032	-0.294118	-0.263158	0.470588	0.428571	0.44	-0.142857	0.5
			0.411765	0	0.384615	0.663158	0.866667	0.188119	0.636364	0.829787	0.661017	0.6	0.723404	0.37931	0.44186	0	0.55102	-0.214286	0.565217	0.0769231	0.647059	0	0.5	-0.714286	0.846154	0.6	0.6875	0.285714	0.814815	0.642857	0.451613	0.307692	-0.333333	0.384615	-0.785714	-0.5	0.333333	-0.157895	-0.259259	-0.207547	-0.636364	0.129032	-0.294118	-0.263158	0.470588	0.428571	0.44	-0.142857	0.5
			0.411765	0	0.384615	0.663158	0.866667	0.188119	0.636364	0.829787	0.661017	0.6	0.723404	0.37931	0.44186	0	0.55102	-0.214286	0.565217	0.0769231	0.647059	0	0.5	-0.714286	0.846154	0.6	0.6875	0.285714	0.814815	0.642857	0.451613	0.307692	-0.333333	0.384615	-0.785714	-0.5	0.333333	-0.157895	-0.259259	-0.207547	-0.636364	0.129032	-0.294118	-0.263158	0.470588	0.428571	0.44	-0.142857	0.5
			0.411765	0	0.384615	0.663158	0.866667	0.188119	0.636364	0.829787	0.661017	0.6	0.723404	0.37931	0.44186	0	0.55102	-0.214286	0.565217	0.0769231	0.647059	0	0.5	-0.714286	0.846154	0.6	0.6875	0.285714	0.814815	0.642857	0.451613	0.307692	-0.333333	0.384615	-0.785714	-0.5	0.333333	-0.157895	-0.259259	-0.207547	-0.636364	0.129032	-0.294118	-0.263158	0.470588	0.428571	0.44	-0.142857	0.5
			0.411765	0	0.384615	0.663158	0.866667	0.188119	0.636364	0.829787	0.661017	0.6	0.723404	0.37931	0.44186	0	0.55102	-0.214286	0.565217	0.0769231	0.647059	0	0.5	-0.714286	0.846154	0.6	0.6875	0.285714	0.814815	0.642857	0.451613	0.307692	-0.333333	0.384615	-0.785714	-0.5	0.333333	-0.157895	-0.259259	-0.207547	-0.636364	0.129032	-0.294118	-0.263158	0.470588	0.428571	0.44	-0.142857	0.5
			0.411765	0	0.384615	0.663158	0.866667	0.188119	0.636364	0.829787	0.661017	0.6	0.723404	0.37931	0.44186	0	0.55102	-0.214286	0.565217	0.0769231	0.647059	0	0.5	-0.714286	0.846154	0.6	0.6875	0.285714	0.814815	0.642857	0.451613	0.307692	-0.333333	0.384615	-0.785714	-0.5	0.333333	-0.157895	-0.259259	-0.207547	-0.636364	0.129032	-0.294118	-0.263158	0.470588	0.428571	0.44	-0.142857	0.5
			0.411765	0	0.384615	0.663158	0.866667	0.188119	0.636364	0.829787	0.661017	0.6	0.723404	0.37931	0.44186	0	0.55102	-0.214286	0.565217	0.0769231	0.647059	0	0.5	-0.714286	0.846154	0.6	0.6875	0.285714	0.814815	0.642857	0.451613	0.307692	-0.333333	0.384615	-0.785714	-0.5	0.333333	-0.157895	-0.259259	-0.207547	-0.636364	0.129032	-0.294118	-0.263158	0.470588	0.428571	0.44	-0.142857	0.5
			0.411765	0	0.384615	0.663158	0.866667	0.188119	0.636364	0.829787	0.661017	0.6	0.723404	0.37931	0.44186	0	0.55102	-0.214286	0.565217	0.0769231	0.647059	0	0.5	-0.714286	0.846154	0.6	0.6875	0.285714	0.814815	0.642857	0.451613	0.307692	-0.333333	0.384615	-0.785714	-0.5	0.333333	-0.157895	-0.259259	-0.207547	-0.636364	0.129032	-0.294118	-0.263158	0.470588	0.428571	0.44	-0.142857	0.5
			0.411765	0	0.384615	0.663158	0.866667	0.188119	0.636364	0.829787	0.661017	0.6	0.723404	0.37931	0.44186	0	0.55102	-0.214286	0.565217	0.0769231	0.647059	0	0.5	-0.714286	0.846154	0.6	0.6875	0.285714	0.814815	0.642857	0.451613	0.307692	-0.333333	0.384615	-0.785714	-0.5	0.333333	-0.157895	-0.259259	-0.207547	-0.636364	0.129032	-0.294118	-0.263158	0.470588	0.428571	0.44	-0.142857	0.5
			0.411765	0	0.384615	0.663158	0.866667	0.188119	0.636364	0.829787	0.661017	0.6	0.723404	0.37931	0.44186	0	0.55102	-0.214286	0.565217	0.0769231	0.647059	0	0.5	-0.714286	0.846154	0.6	0.6875	0.285714	0.814815	0.642857	0.451613	0.307692	-0.333333	0.384615	-0.785714	-0.5	0.333333	-0.157895	-0.259259	-0.207547	-0.636364	0.129032	-0.294118	-0.263158	0.470588	0.428571	0.44	-0.142857	0.5
			0.411765	0	0.384615	0.663158	0.866667	0.188119	0.636364	0.829787	0.661017	0.6	0.723404	0.37931	0.44186	0	0.55102	-0.214286	0.565217	0.0769231	0.647059	0	0.5	-0.714286	0.846154	0.6	0.6875	0.285714	0.814815	0.642857	0.451613	0.307692	-0.333333	0.384615	-0.785714	-0.5	0.333333	-0.157895	-0.259259	-0.207547	-0.636364	0.129032	-0.294118	-0.263158	0.470588	0.428571	0.44	-0.142857	0.5
			0.411765	0	0.384615	0.663158	0.866667	0.188119	0.636364	0.829787	0.661017	0.6	0.723404	0.37931	0.44186	0	0.55102	-0.214286	0.565217	0.0769231	0.647059	0	0.5	-0.714286	0.846154	0.6	0.6875	0.285714	0.814815	0.642857	0.451613	0.307692	-0.333333	0.384615	-0.785714	-0.5	0.333333	-0.157895	-0.259259	-0.207547	-0.636364	0.129032	-0.294118	-0.263158	0.485714	0.428571	0.44	-0.142857	0.5
			0.411765	0	0.384615	0.663158	0.866667	0.188119	0.636364	0.829787	0.661017	0.6	0.723404	0.37931	0.44186	0	0.55102	-0.214286	0.565217	0.0769231	0.647059	0	0.5	-0.714286	0.846154	0.6	0.6875	0.285714	0.814815	0.642857	0.451613	0.307692	-0.333333	0.384615	-0.785714	-0.5	0.333333	-0.157895	-0.259259	-0.207547	-0.636364	0.129032	-0.294118	-0.263158	0.485714	0.428571	0.44	-0.142857	0.5
			0.411765	0	0.384615	0.663158	0.866667	0.188119	0.636364	0.829787	0.661017	0.6	0.723404	0.37931	0.44186	0	0.55102	-0.214286	0.565217	0.0769231	0.647059	0	0.5	-0.714286	0.846154	0.6	0.6875	0.285714	0.814815	0.642857	0.451613	0.307692	-0.333333	0.384615	-0.785714	-0.5	0.333333	-0.157895	-0.259259	-0.207547	-0.636364	0.129032	-0.294118	-0.263158	0.485714	0.428571	0.44	-0.142857	0.5
			0.411765	0	0.384615	0.663158	0.866667	0.188119	0.636364	0.829787	0.661017	0.6	0.723404	0.37931	0.44186	0	0.55102	-0.214286	0.565217	0.0769231	0.647059	0	0.5	-0.714286	0.846154	0.6	0.6875	0.285714	0.814815	0.642857	0.451613	0.307692	-0.333333	0.384615	-0.785714	-0.5	0.333333	-0.157895	-0.259259	-0.207547	-0.636364	0.129032	-0.294118	-0.263158	0.485714	0.428571	0.44	-0.142857	0.5
			0.411765	0	0.384615	0.663158	0.866667	0.188119	0.636364	0.829787	0.661017	0.6	0.723404	0.37931	0.44186	0	0.55102	-0.214286	0.565217	0.0769231	0.647059	0	0.5	-0.714286	0.846154	0.6	0.6875	0.285714	0.814815	0.642857	0.451613	0.307692	-0.333333	0.384615	-0.785714	-0.5	0.333333	-0.157895	-0.259259	-0.207547	-0.636364	0.129032	-0.294118	-0.263158	0.485714	0.428571	0.44	-0.142857	0.5
			0.411765	0	0.384615	0.663158	0.866667	0.188119	0.636364	0.829787	0.661017	0.6	0.723404	0.37931	0.44186	0	0.55102	-0.214286	0.565217	0.0769231	0.647059	0	0.5	-0.714286	0.846154	0.6	0.6875	0.285714	0.814815	0.642857	0.451613	0.307692	-0.333333	0.384615	-0.785714	-0.5	0.333333	-0.157895	-0.259259	-0.207547	-0.636364	0.129032	-0.294118	-0.263158	0.485714	0.428571	0.44	-0.142857	0.5
			0.411765	0	0.384615	0.663158	0.866667	0.188119	0.636364	0.829787	0.661017	0.6	0.723404	0.37931	0.44186	0	0.55102	-0.214286	0.565217	0.0769231	0.647059	0	0.5	-0.714286	0.846154	0.6	0.6875	0.285714	0.814815	0.642857	0.451613	0.307692	-0.333333	0.384615	-0.785714	-0.5	0.333333	-0.157895	-0.259259	-0.207547	-0.636364	0.129032	-0.294118	-0.263158	0.485714	0.428571	0.44	-0.142857	0.5
			0.411765	0	0.384615	0.663158	0.866667	0.188119	0.636364	0.829787	0.661017	0.6	0.723404	0.37931	0.44186	0	0.55102	-0.214286	0.565217	0.0769231	0.647059	0	0.5	-0.714286	0.846154	0.6	0.6875	0.285714	0.814815	0.642857	0.451613	0.307692	-0.333333	0.384615	-0.785714	-0.5	0.333333	-0.157895	-0.259259	-0.207547	-0.636364	0.129032	-0.294118	-0.263158	0.485714	0.428571	0.44	-0.142857	0.5
			0.411765	0	0.384615	0.663158	0.866667	0.188119	0.636364	0.829787	0.661017	0.6	0.723404	0.37931	0.44186	0	0.55102	-0.214286	0.565217	0.0769231	0.647059	0	0.5	-0.714286	0.846154	0.6	0.6875	0.285714	0.814815	0.642857	0.451613	0.307692	-0.333333	0.384615	-0.785714	-0.5	0.333333	-0.157895	-0.259259	-0.207547	-0.636364	0.129032	-0.294118	-0.263158	0.485714	0.428571	0.44	-0.142857	0.5
			0.411765	0	0.384615	0.663158	0.866667	0.188119	0.636364	0.829787	0.661017	0.6	0.723404	0.37931	0.44186	0	0.55102	-0.214286	0.565217	0.0769231	0.647059	0	0.5	-0.714286	0.846154	0.6	0.6875	0.285714	0.814815	0.642857	0.451613	0.307692	-0.333333	0.384615	-0.785714	-0.5	0.333333	-0.157895	-0.259259	-0.207547	-0.636364	0.129032	-0.294118	-0.263158	0.485714	0.428571	0.44	-0.142857	0.5
			0.411765	0	0.384615	0.663158	0.866667	0.188119	0.636364	0.829787	0.661017	0.6	0.723404	0.37931	0.44186	0	0.55102	-0.214286	0.565217	0.0769231	0.647059	0	0.5	-0.714286	0.846154	0.6	0.6875	0.285714	0.814815	0.642857	0.451613	0.307692	-0.333333	0.384615	-0.785714	-0.5	0.333333	-0.157895	-0.259259	-0.207547	-0.636364	0.129032	-0.294118	-0.263158	0.485714	0.428571	0.44	-0.142857	0.5
			0.411765	0	0.384615	0.663158	0.866667	0.188119	0.636364	0.829787	0.661017	0.6	0.723404	0.37931	0.44186	0	0.55102	-0.214286	0.565217	0.0769231	0.647059	0	0.5	-0.714286	0.846154	0.6	0.6875	0.285714	0.814815	0.642857	0.451613	0.307692	-0.333333	0.384615	-0.785714	-0.5	0.333333	-0.157895	-0.259259	-0.207547	-0.636364	0.129032	-0.294118	-0.263158	0.485714	0.428571	0.44	-0.142857	0.5
			0.411765	0	0.384615	0.663158	0.866667	0.211538	0.636364	0.829787	0.661017	0.6	0.723404	0.37931	0.44186	0	0.55102	-0.214286	0.565217	0.0769231	0.647059	0	0.5	-0.714286	0.846154	0.6	0.6875	0.285714	0.814815	0.642857	0.451613	0.307692	-0.333333	0.384615	-0.785714	-0.5	0.333333	-0.157895	-0.259259	-0.207547	-0.636364	0.129032	-0.294118	-0.263158	0.485714	0.444444	0.44	-0.142857	0.5
			0.411765	0	0.384615	0.663158	0.866667	0.219048	0.636364	0.829787	0.661017	0.6	0.723404	0.37931	0.44186	0	0.55102	-0.214286	0.565217	0.0769231	0.647059	0	0.5	-0.714286	0.846154	0.6	0.6875	0.285714	0.814815	0.642857	0.451613	0.307692	-0.333333	0.384615	-0.785714	-0.5	0.333333	-0.157895	-0.259259	-0.207547	-0.636364	0.129032	-0.294118	-0.263158	0.485714	0.487179	0.44	-0.142857	0.5
			0.411765	0	0.384615	0.663158	0.866667	0.247706	0.636364	0.829787	0.661017	0.6	0.723404	0.37931	0.44186	0	0.55102	-0.214286	0.565217	0.0769231	0.647059	0	0.5	-0.714286	0.846154	0.6	0.6875	0.285714	0.814815	0.642857	0.451613	0.307692	-0.333333	0.384615	-0.785714	-0.5	0.333333	-0.157895	-0.259259	-0.207547	-0.636364	0.129032	-0.294118	-0.263158	0.485714	0.487179	0.44	-0.142857	0.5
			0.411765	0	0.384615	0.663158	0.866667	0.247706	0.636364	0.829787	0.661017	0.6	0.723404	0.37931	0.44186	0	0.55102	-0.214286	0.565217	0.0769231	0.647059	0	0.5	-0.714286	0.846154	0.6	0.6875	0.285714	0.814815	0.642857	0.451613	0.307692	-0.333333	0.384615	-0.785714	-0.5	0.333333	-0.157895	-0.259259	-0.207547	-0.636364	0.129032	-0.294118	-0.263158	0.485714	0.487179	0.44	-0.142857	0.5
			0.411765	0	0.384615	0.663158	0.866667	0.254545	0.636364	0.829787	0.661017	0.6	0.723404	0.37931	0.44186	0	0.55102	-0.214286	0.565217	0.0769231	0.647059	0	0.5	-0.714286	0.846154	0.6	0.6875	0.285714	0.814815	0.642857	0.451613	0.307692	-0.333333	0.384615	-0.785714	-0.5	0.333333	-0.157895	-0.259259	-0.207547	-0.636364	0.129032	-0.294118	-0.263158	0.485714	0.487179	0.44	-0.142857	0.5
			0.411765	0	0.384615	0.663158	0.866667	0.254545	0.636364	0.829787	0.661017	0.6	0.723404	0.37931	0.44186	0	0.55102	-0.214286	0.565217	0.0769231	0.647059	0	0.5	-0.714286	0.846154	0.6	0.6875	0.285714	0.814815	0.642857	0.451613	0.307692	-0.333333	0.384615	-0.785714	-0.5	0.333333	-0.157895	-0.259259	-0.207547	-0.636364	0.129032	-0.294118	-0.263158	0.485714	0.487179	0.44	-0.142857	0.5
			0.411765	0	0.384615	0.663158	0.866667	0.254545	0.636364	0.829787	0.661017	0.6	0.734694	0.37931	0.44186	0	0.55102	-0.214286	0.565217	0.0769231	0.647059	0	0.5	-0.714286	0.846154	0.6	0.6875	0.285714	0.814815	0.642857	0.451613	0.307692	-0.333333	0.384615	-0.785714	-0.5	0.333333	-0.157895	-0.259259	-0.207547	-0.636364	0.129032	-0.294118	-0.263158	0.485714	0.487179	0.44	-0.142857	0.5
			0.411765	0	0.384615	0.612245	0.866667	0.254545	0.636364	0.829787	0.661017	0.6	0.734694	0.37931	0.44186	0	0.55102	-0.214286	0.565217	0.0769231	0.647059	0	0.5	-0.714286	0.846154	0.6	0.6875	0.285714	0.814815	0.642857	0.451613	0.357143	-0.333333	0.384615	-0.785714	-0.5	0.333333	-0.157895	-0.259259	-0.207547	-0.636364	0.129032	-0.294118	-0.282051	0.485714	0.487179	0.44	-0.142857	0.5
			0.411765	0	0.384615	0.59596	0.866667	0.254545	0.636364	0.829787	0.661017	0.6	0.734694	0.37931	0.44186	0	0.55102	-0.214286	0.565217	0.0769231	0.647059	0	0.5	-0.714286	0.846154	0.6	0.6875	0.285714	0.814815	0.642857	0.451613	0.4375	-0.333333	0.384615	-0.785714	-0.5	0.333333	-0.157895	-0.259259	-0.207547	-0.636364	0.129032	-0.294118	-0.317073	0.485714	0.487179	0.44	-0.142857	0.5
			0.411765	0	0.384615	0.59596	0.866667	0.254545	0.636364	0.829787	0.661017	0.6	0.734694	0.37931	0.44186	0	0.55102	-0.214286	0.565217	0.0769231	0.647059	0	0.5	-0.714286	0.846154	0.6	0.6875	0.285714	0.814815	0.642857	0.451613	0.4375	-0.333333	0.384615	-0.785714	-0.5	0.333333	-0.157895	-0.259259	-0.207547	-0.636364	0.129032	-0.294118	-0.317073	0.485714	0.487179	0.44	-0.142857	0.5
			0.411765	0	0.384615	0.59596	0.866667	0.254545	0.636364	0.829787	0.661017	0.6	0.734694	0.37931	0.44186	0	0.55102	-0.214286	0.565217	0.0769231	0.647059	0	0.5	-0.714286	0.846154	0.6	0.6875	0.285714	0.814815	0.642857	0.451613	0.4375	-0.333333	0.384615	-0.785714	-0.5	0.333333	-0.157895	-0.259259	-0.207547	-0.636364	0.129032	-0.294118	-0.317073	0.485714	0.487179	0.44	-0.142857	0.5
			0.411765	0	0.384615	0.59596	0.866667	0.254545	0.636364	0.829787	0.661017	0.6	0.734694	0.37931	0.44186	0	0.55102	-0.214286	0.565217	0.0769231	0.647059	0	0.5	-0.714286	0.846154	0.6	0.6875	0.285714	0.814815	0.642857	0.451613	0.4375	-0.333333	0.384615	-0.785714	-0.5	0.333333	-0.157895	-0.259259	-0.207547	-0.636364	0.129032	-0.294118	-0.317073	0.485714	0.487179	0.44	-0.142857	0.5
			0.411765	0	0.384615	0.59596	0.866667	0.254545	0.636364	0.829787	0.661017	0.6	0.734694	0.37931	0.44186	0	0.55102	-0.214286	0.565217	0.0769231	0.647059	0	0.5	-0.714286	0.846154	0.6	0.6875	0.285714	0.814815	0.642857	0.451613	0.4375	-0.333333	0.384615	-0.785714	-0.5	0.333333	-0.157895	-0.259259	-0.207547	-0.636364	0.129032	-0.294118	-0.317073	0.485714	0.487179	0.44	-0.142857	0.5
			0.411765	0	0.384615	0.59596	0.866667	0.254545	0.636364	0.829787	0.661017	0.6	0.734694	0.37931	0.44186	0	0.55102	-0.214286	0.565217	0.0769231	0.647059	0.5	0.5	-0.714286	0.846154	0.6	0.6875	0.285714	0.814815	0.642857	0.451613	0.4375	-0.333333	0.384615	-0.785714	-0.5	0.333333	-0.157895	-0.259259	-0.207547	-0.636364	0.129032	-0.294118	-0.317073	0.485714	0.487179	0.44	-0.142857	0.5
			0.411765	0	0.384615	0.59596	0.866667	0.254545	0.636364	0.829787	0.661017	0.6	0.734694	0.37931	0.44186	0	0.490196	-0.214286	0.565217	0.0769231	0.647059	0.666667	0.5	-0.714286	0.846154	0.6	0.6875	0.285714	0.814815	0.642857	0.451613	0.4375	-0.333333	0.384615	-0.785714	-0.5	0.333333	-0.157895	-0.259259	-0.207547	-0.636364	0.129032	-0.294118	-0.317073	0.485714	0.487179	0.44	-0.142857	0.5
			0.411765	0	0.384615	0.59596	0.866667	0.254545	0.636364	0.829787	0.661017	0.6	0.734694	0.37931	0.44186	0	0.461539	-0.214286	0.565217	0.0769231	0.647059	0.846154	0.5	-0.714286	0.846154	0.6	0.6875	0.285714	0.814815	0.642857	0.451613	0.4375	-0.333333	0.384615	-0.785714	-0.5	0.333333	-0.157895	-0.259259	-0.207547	-0.636364	0.129032	-0.294118	-0.317073	0.485714	0.487179	0.44	-0.142857	0.5
			0.411765	0	0.384615	0.59596	0.866667	0.254545	0.636364	0.829787	0.661017	0.6	0.734694	0.37931	0.44186	0	0.461539	-0.214286	0.565217	0.0769231	0.647059	0.875	0.5	-0.714286	0.846154	0.6	0.6875	0.285714	0.814815	0.642857	0.451613	0.4375	-0.333333	0.384615	-0.785714	-0.5	0.333333	-0.157895	-0.259259	-0.207547	-0.636364	0.129032	-0.294118	-0.317073	0.485714	0.487179	0.44	-0.142857	0.5
			0.411765	0	0.384615	0.59596	0.866667	0.254545	0.636364	0.829787	0.661017	0.6	0.734694	0.37931	0.44186	0	0.461539	-0.214286	0.565217	0.0769231	0.647059	0.875	0.5	-0.714286	0.846154	0.6	0.6875	0.285714	0.814815	0.642857	0.451613	0.4375	-0.333333	0.384615	-0.785714	-0.5	0.333333	-0.157895	-0.259259	-0.207547	-0.636364	0.129032	-0.294118	-0.317073	0.485714	0.487179	0.44	-0.142857	0.5
			0.411765	0	0.384615	0.59596	0.866667	0.254545	0.636364	0.829787	0.661017	0.6	0.734694	0.37931	0.44186	0	0.461539	-0.214286	0.565217	0.0769231	0.647059	0.875	0.5	-0.714286	0.846154	0.6	0.6875	0.285714	0.814815	0.642857	0.451613	0.4375	-0.333333	0.384615	-0.785714	-0.5	0.333333	-0.157895	-0.259259	-0.207547	-0.636364	0.129032	-0.294118	-0.213483	0.485714	0.487179	0.44	-0.142857	0.5
			0.411765	0	0.384615	0.59596	0.866667	0.254545	0.636364	0.829787	0.661017	0.6	0.734694	0.37931	0.44186	0	0.461539	-0.214286	0.565217	0.0769231	0.647059	0.875	0.5	-0.714286	0.846154	0.6	0.6875	0.285714	0.814815	0.642857	0.451613	0.4375	-0.333333	0.384615	-0.785714	-0.5	0.333333	-0.157895	-0.259259	-0.207547	-0.636364	0.129032	-0.294118	-0.125	0.485714	0.487179	0.44	-0.142857	0.5
			0.411765	0	0.384615	0.59596	0.866667	0.254545	0.636364	0.829787	0.661017	0.666667	0.734694	0.37931	0.44186	0	0.461539	-0.214286	0.565217	0.0769231	0.647059	0.875	0.5	-0.714286	0.846154	0.6	0.6875	0.285714	0.814815	0.642857	0.451613	0.4375	-0.333333	0.384615	-0.785714	-0.5	0.333333	-0.157895	-0.259259	-0.207547	-0.636364	0.129032	-0.294118	-0.0485437	0.485714	0.487179	0.44	-0.142857	0.5
			0.411765	0	0.384615	0.59596	0.866667	0.254545	0.636364	0.829787	0.661017	0.8	0.734694	0.37931	0.44186	0	0.461539	-0.214286	0.565217	0.0769231	0.647059	0.875	0.5	-0.714286	0.846154	0.6	0.6875	0.285714	0.814815	0.642857	0.451613	0.4375	-0.333333	0.384615	-0.785714	-0.5	0.333333	-0.157895	-0.259259	-0.207547	-0.636364	0.129032	-0.294118	-0.0285714	0.485714	0.487179	0.44	-0.142857	0.5
			0.411765	0	0.384615	0.59596	0.866667	0.254545	0.636364	0.829787	0.661017	0.8	0.734694	0.37931	0.44186	0	0.461539	-0.214286	0.565217	0.0769231	0.647059	0.875	0.5	-0.714286	0.846154	0.6	0.6875	0.285714	0.814815	0.642857	0.451613	0.4375	-0.333333	0.384615	-0.785714	-0.5	0.333333	-0.157895	-0.259259	-0.207547	-0.636364	0.129032	-0.294118	-0.0285714	0.485714	0.487179	0.44	-0.142857	0.5
			0.411765	0	0.384615	0.59596	0.866667	0.254545	0.636364	0.829787	0.661017	0.8	0.734694	0.37931	0.44186	0	0.461539	-0.214286	0.565217	0.0769231	0.647059	0.875	0.5	-0.714286	0.846154	0.6	0.6875	0.285714	0.814815	0.642857	0.451613	0.4375	-0.333333	0.384615	-0.785714	-0.5	0.333333	-0.157895	-0.259259	-0.207547	-0.636364	0.129032	-0.294118	-0.0188679	0.485714	0.487179	0.44	-0.142857	0.5
			0.411765	0	0.384615	0.59596	0.866667	0.254545	0.636364	0.829787	0.661017	0.833333	0.734694	0.37931	0.44186	0	0.461539	-0.214286	0.565217	0.0769231	0.647059	0.875	0.5	-0.714286	0.846154	0.6	0.636364	0.285714	0.814815	0.642857	0.451613	0.4375	-0.333333	0.384615	-0.785714	-0.5	0.333333	-0.157895	-0.259259	-0.207547	-0.636364	0.129032	-0.294118	-0.0188679	0.485714	0.487179	0.44	-0.142857	0.5
			0.411765	0	0.384615	0.59596	0.866667	0.254545	0.636364	0.829787	0.661017	0.866667	0.734694	0.37931	0.44186	0	0.461539	-0.214286	0.565217	0.0769231	0.647059	0.875	0.5	-0.714286	0.846154	0.6	0.636364	0.285714	0.814815	0.642857	0.451613	0.4375	-0.333333	0.384615	-0.785714	-0.5	0.333333	-0.157895	-0.259259	-0.207547	-0.636364	0.129032	-0.294118	-0.0188679	0.485714	0.487179	0.44	-0.142857	0.5
			0.411765	0	0.384615	0.59596	0.866667	0.254545	0.636364	0.829787	0.661017	0.866667	0.734694	0.37931	0.44186	0	0.461539	-0.214286	0.565217	0.0769231	0.647059	0.875	0.5	-0.714286	0.811321	0.6	0.636364	0.285714	0.814815	0.642857	0.451613	0.4375	-0.333333	0.384615	-0.785714	-0.5	0.333333	-0.157895	-0.259259	-0.207547	-0.636364	0.129032	-0.294118	-0.0188679	0.485714	0.487179	0.44	-0.142857	0.5
			0.411765	0	0.384615	0.59596	0.866667	0.254545	0.636364	0.829787	0.661017	0.866667	0.734694	0.37931	0.44186	0	0.461539	-0.214286	0.565217	0.0769231	0.647059	0.875	0.5	-0.714286	0.811321	0.6	0.636364	0.285714	0.814815	0.642857	0.451613	0.4375	-0.333333	0.384615	-0.785714	-0.5	0.333333	-0.157895	-0.259259	-0.207547	-0.636364	0.129032	-0.294118	-0.0188679	0.485714	0.512195	0.44	-0.142857	0.5
			0.411765	0	0.384615	0.59596	0.866667	0.254545	0.636364	0.755102	0.661017	0.866667	0.734694	0.37931	0.44186	0	0.461539	-0.214286	0.565217	0.0769231	0.647059	0.875	0.5	-0.714286	0.811321	0.6	0.636364	0.285714	0.814815	0.642857	0.451613	0.4375	-0.333333	0.384615	-0.785714	-0.5	0.333333	-0.157895	-0.259259	-0.207547	-0.636364	0.129032	-0.294118	-0.0188679	0.485714	0.512195	0.44	-0.142857	0.5
			0.411765	0	0.384615	0.59596	0.866667	0.254545	0.636364	0.755102	0.661017	0.866667	0.734694	0.37931	0.44186	0	0.461539	-0.214286	0.565217	0.0769231	0.647059	0.875	0.5	-0.714286	0.811321	0.6	0.636364	0.285714	0.814815	0.642857	0.451613	0.4375	-0.333333	0.384615	-0.785714	-0.5	0.333333	-0.157895	-0.259259	-0.207547	-0.636364	0.129032	-0.294118	-0.0188679	0.485714	0.512195	0.44	-0.142857	0.5
			0.411765	0	0.384615	0.59596	0.866667	0.254545	0.636364	0.755102	0.661017	0.866667	0.745098	0.37931	0.44186	0	0.461539	-0.214286	0.565217	0.0769231	0.647059	0.875	0.5	-0.714286	0.811321	0.6	0.636364	0.285714	0.814815	0.642857	0.451613	0.4375	-0.333333	0.384615	-0.785714	-0.5	0.333333	-0.157895	-0.259259	-0.207547	-0.636364	0.129032	-0.294118	-0.0188679	0.485714	0.512195	0.44	-0.142857	0.5
			0.411765	-0.6	0.384615	0.59596	0.866667	0.254545	0.636364	0.755102	0.661017	0.866667	0.754717	0.37931	0.44186	0	0.461539	-0.214286	0.565217	0.0769231	0.647059	0.875	0.5	-0.714286	0.777778	0.6	0.636364	0.285714	0.814815	0.642857	0.451613	0.4375	-0.333333	0.384615	-0.785714	-0.5	0.333333	-0.157895	-0.259259	-0.207547	-0.636364	0.129032	-0.294118	-0.0188679	0.485714	0.512195	0.44	-0.142857	0.5
			0.411765	-0.833333	0.384615	0.59596	0.866667	0.254545	0.636364	0.755102	0.661017	0.866667	0.754717	0.37931	0.44186	0	0.461539	-0.214286	0.565217	0.0769231	0.647059	0.875	0.5	-0.714286	0.777778	0.6	0.636364	0.285714	0.814815	0.642857	0.451613	0.4375	-0.333333	0.384615	-0.785714	-0.5	0.333333	-0.157895	-0.259259	-0.207547	-0.636364	0.129032	-0.294118	-0.0188679	0.485714	0.512195	0.44	-0.142857	0.5
			0.411765	-0.833333	0.384615	0.59596	0.866667	0.254545	0.636364	0.755102	0.661017	0.866667	0.754717	0.37931	0.44186	0	0.461539	-0.214286	0.565217	0.0769231	0.647059	0.875	0.5	-0.714286	0.777778	0.6	0.636364	0.285714	0.814815	0.642857	0.451613	0.4375	-0.333333	0.384615	-0.785714	-0.5	0.333333	-0.157895	-0.259259	-0.207547	-0.636364	0.129032	-0.294118	-0.0188679	0.513513	0.512195	0.44	-0.142857	0.5
			0.411765	-0.833333	0.384615	0.59596	0.866667	0.254545	0.636364	0.755102	0.661017	0.866667	0.754717	0.37931	0.44186	0	0.461539	-0.214286	0.565217	0.0769231	0.647059	0.875	0.5	-0.714286	0.777778	0.6	0.636364	0.285714	0.814815	0.642857	0.451613	0.4375	-0.333333	0.384615	-0.785714	-0.5	0.333333	-0.157895	-0.259259	-0.207547	-0.636364	0.129032	-0.294118	-0.0188679	0.560976	0.512195	0.44	-0.142857	0.5
			0.411765	-0.833333	0.384615	0.59596	0.866667	0.254545	0.636364	0.755102	0.661017	0.866667	0.754717	0.37931	0.44186	0	0.461539	-0.214286	0.565217	0.0769231	0.647059	0.875	0.5	-0.714286	0.777778	0.6	0.636364	0.285714	0.814815	0.642857	0.451613	0.4375	-0.333333	0.384615	-0.785714	-0.5	0.333333	-0.157895	-0.259259	-0.207547	-0.636364	0.129032	-0.294118	-0.0188679	0.560976	0.512195	0.44	-0.142857	0.5
			0.411765	-0.833333	0.384615	0.59596	0.866667	0.254545	0.636364	0.755102	0.661017	0.866667	0.754717	0.37931	0.44186	0	0.461539	-0.214286	0.565217	0.0769231	0.647059	0.875	0.5	-0.714286	0.777778	0.6	0.636364	0.285714	0.814815	0.642857	0.451613	0.4375	-0.333333	0.384615	-0.789474	-0.5	0.333333	-0.157895	-0.259259	-0.207547	-0.636364	0.129032	-0.294118	-0.0188679	0.560976	0.512195	0.44	-0.142857	0.5
			0.411765	-0.833333	0.384615	0.59596	0.866667	0.254545	0.636364	0.755102	0.692308	0.866667	0.754717	0.37931	0.44186	0	0.461539	-0.214286	0.565217	0.0769231	0.647059	0.875	0.5	-0.714286	0.777778	0.6	0.636364	0.285714	0.814815	0.642857	0.451613	0.4375	-0.333333	0.384615	-0.789474	-0.5	0.333333	-0.157895	-0.259259	-0.207547	-0.636364	0.129032	-0.294118	-0.0188679	0.560976	0.512195	0.44	-0.142857	0.5
			0.411765	-0.833333	0.384615	0.59596	0.866667	0.254545	0.636364	0.755102	0.722222	0.866667	0.754717	0.37931	0.44186	0	0.461539	-0.214286	0.565217	0.0769231	0.647059	0.875	0.5	-0.714286	0.777778	0.6	0.636364	0.285714	0.814815	0.642857	0.451613	0.4375	-0.333333	0.384615	-0.789474	-0.5	0.333333	-0.157895	-0.259259	-0.207547	-0.636364	0.129032	-0.294118	-0.0188679	0.560976	0.512195	0.44	-0.142857	0.5
			0.411765	-0.833333	0.384615	0.59596	0.866667	0.254545	0.636364	0.755102	0.722222	0.866667	0.754717	0.37931	0.44186	0	0.461539	-0.214286	0.565217	0.0769231	0.647059	0.875	0.5	-0.714286	0.777778	0.6	0.636364	0.285714	0.814815	0.642857	0.451613	0.4375	-0.333333	0.384615	-0.789474	-0.5	0.333333	-0.157895	-0.259259	-0.207547	-0.636364	0.129032	-0.294118	-0.0188679	0.560976	0.512195	0.44	-0.142857	0.5
			0.411765	-0.833333	0.384615	0.59596	0.866667	0.254545	0.636364	0.755102	0.722222	0.866667	0.754717	0.37931	0.44186	0	0.461539	-0.214286	0.565217	0.0769231	0.647059	0.875	0.5	-0.714286	0.745455	0.6	0.636364	0.285714	0.814815	0.642857	0.451613	0.4375	-0.333333	0.384615	-0.789474	-0.5	0.333333	-0.157895	-0.259259	-0.207547	-0.636364	0.129032	-0.294118	-0.0188679	0.560976	0.512195	0.44	-0.142857	0.5
			0.411765	-0.833333	0.384615	0.59596	0.866667	0.254545	0.636364	0.755102	0.722222	0.866667	0.754717	0.37931	0.44186	0	0.461539	-0.214286	0.565217	0.0769231	0.647059	0.875	0.5	-0.714286	0.745455	0.6	0.636364	0.285714	0.814815	0.642857	0.451613	0.4375	-0.333333	0.384615	-0.789474	-0.5	0.333333	-0.157895	-0.259259	-0.207547	-0.636364	0.129032	-0.294118	-0.0188679	0.560976	0.512195	0.44	-0.142857	0.5
			0.411765	-0.833333	0.384615	0.59596	0.866667	0.254545	0.636364	0.755102	0.722222	0.866667	0.754717	0.37931	0.44186	0	0.461539	-0.214286	0.565217	0.0769231	0.647059	0.875	0.5	-0.714286	0.745455	0.6	0.636364	0.285714	0.814815	0.642857	0.451613	0.4375	-0.333333	0.384615	-0.789474	-0.5	0.333333	-0.157895	-0.259259	-0.207547	-0.636364	0.129032	-0.294118	-0.0188679	0.560976	0.512195	0.44	-0.142857	0.5
			0.411765	-0.833333	0.384615	0.59596	0.866667	0.254545	0.636364	0.755102	0.722222	0.866667	0.754717	0.37931	0.44186	0	0.461539	-0.214286	0.565217	0.0769231	0.647059	0.875	0.5	-0.714286	0.745455	0.6	0.636364	0.285714	0.814815	0.642857	0.451613	0.4375	-0.333333	0.384615	-0.789474	-0.5	0.333333	-0.157895	-0.259259	-0.207547	-0.636364	0.129032	-0.294118	-0.0188679	0.560976	0.512195	0.44	-0.142857	0.5
			0.411765	-0.833333	0.384615	0.59596	0.866667	0.254545	0.636364	0.755102	0.722222	0.866667	0.754717	0.37931	0.44186	0	0.461539	-0.214286	0.565217	0.0769231	0.647059	0.875	0.5	-0.714286	0.745455	0.6	0.636364	0.285714	0.814815	0.642857	0.451613	0.4375	-0.333333	0.384615	-0.789474	-0.5	0.2	-0.157895	-0.259259	-0.207547	-0.636364	0.129032	-0.294118	-0.0188679	0.560976	0.512195	0.44	-0.142857	0.5
			0.411765	-0.833333	0.384615	0.59596	0.866667	0.254545	0.636364	0.755102	0.722222	0.866667	0.754717	0.37931	0.44186	0	0.461539	-0.214286	0.565217	0.0769231	0.647059	0.875	0.5	-0.714286	0.745455	0.6	0.636364	0.285714	0.814815	0.642857	0.451613	0.4375	-0.333333	0.384615	-0.789474	-0.5	-0.25	-0.157895	-0.259259	-0.207547	-0.636364	0.129032	-0.294118	-0.0188679	0.560976	0.44186	0.44	-0.142857	0.5
			0.411765	-0.833333	0.384615	0.59596	0.866667	0.254545	0.636364	0.755102	0.722222	0.894737	0.754717	0.37931	0.44186	0	0.461539	-0.214286	0.565217	0.0769231	0.647059	0.875	0.5	-0.714286	0.745455	0.6	0.636364	0.285714	0.814815	0.642857	0.451613	0.4375	-0.333333	0.384615	-0.789474	-0.5	-0.368421	-0.157895	-0.259259	-0.207547	-0.636364	0.129032	-0.294118	-0.0188679	0.560976	0.44186	0.44	-0.142857	0.5
			0.411765	-0.692308	0.384615	0.59596	0.866667	0.254545	0.636364	0.755102	0.722222	0.894737	0.754717	0.37931	0.44186	0	0.461539	-0.214286	0.565217	0.0769231	0.647059	0.875	0.5	-0.714286	0.745455	0.6	0.636364	0.285714	0.814815	0.642857	0.451613	0.4375	-0.333333	0.384615	-0.789474	-0.5	-0.368421	-0.157895	-0.259259	-0.207547	-0.636364	0.129032	-0.294118	-0.0188679	0.560976	0.44186	0.44	-0.142857	0.5
			0.411765	-0.571429	0.384615	0.59596	0.866667	0.254545	0.636364	0.755102	0.722222	0.894737	0.754717	0.37931	0.44186	0	0.461539	-0.214286	0.565217	0.0769231	0.647059	0.875	0.5	-0.714286	0.745455	0.6	0.636364	0.285714	0.814815	0.642857	0.451613	0.4375	-0.333333	0.384615	-0.789474	-0.5	-0.368421	-0.157895	-0.259259	-0.207547	-0.636364	0.129032	-0.294118	-0.0188679	0.560976	0.44186	0.44	-0.142857	0.5
			0.411765	-0.1	0.384615	0.59596	0.866667	0.254545	0.636364	0.755102	0.722222	0.894737	0.754717	0.37931	0.44186	0	0.461539	-0.214286	0.565217	0.0769231	0.647059	0.875	0.5	-0.714286	0.745455	0.6	0.636364	0.285714	0.814815	0.642857	0.451613	0.4375	-0.333333	0.384615	-0.789474	-0.5	-0.368421	-0.157895	-0.259259	-0.207547	-0.636364	0.129032	-0.294118	-0.0188679	0.560976	0.44186	0.44	-0.142857	0.5
			0.411765	0.0833333	0.384615	0.59596	0.866667	0.254545	0.636364	0.755102	0.722222	0.894737	0.754717	0.37931	0.44186	0	0.461539	-0.214286	0.565217	0.0769231	0.647059	0.875	0.5	-0.714286	0.745455	0.6	0.636364	0.285714	0.814815	0.642857	0.451613	0.4375	-0.333333	0.384615	-0.789474	-0.5	-0.368421	-0.157895	-0.259259	-0.207547	-0.636364	0.129032	-0.294118	-0.0188679	0.560976	0.44186	0.44	-0.142857	0.5
			0.411765	0.0833333	0.384615	0.59596	0.866667	0.254545	0.636364	0.755102	0.722222	0.894737	0.754717	0.37931	0.44186	0	0.461539	-0.214286	0.565217	0.0769231	0.647059	0.875	0.5	-0.714286	0.745455	0.6	0.636364	0.285714	0.814815	0.642857	0.451613	0.4375	-0.333333	0.384615	-0.789474	-0.5	-0.368421	-0.157895	-0.259259	-0.207547	-0.636364	0.129032	-0.294118	-0.0188679	0.560976	0.44186	0.44	-0.142857	0.5
			0.411765	0.0833333	0.384615	0.59596	0.866667	0.254545	0.636364	0.755102	0.722222	0.894737	0.754717	0.37931	0.44186	0	0.461539	-0.214286	0.565217	0.0769231	0.647059	0.875	0.5	-0.714286	0.745455	0.6	0.636364	0.285714	0.814815	0.642857	0.451613	0.4375	-0.333333	0.384615	-0.789474	-0.5	-0.368421	-0.157895	-0.259259	-0.207547	-0.636364	0.129032	-0.294118	-0.0188679	0.560976	0.44186	0.44	-0.142857	0.5
			0.411765	0.0833333	0.384615	0.59596	0.866667	0.254545	0.636364	0.755102	0.722222	0.894737	0.754717	0.37931	0.377778	0	0.461539	-0.214286	0.565217	0.0769231	0.647059	0.875	0.5	-0.714286	0.745455	0.6	0.636364	0.285714	0.814815	0.642857	0.451613	0.4375	-0.333333	0.384615	-0.789474	-0.5	-0.368421	-0.157895	-0.259259	-0.207547	-0.636364	0.129032	-0.294118	-0.0188679	0.560976	0.44186	0.44	-0.142857	0.5
			0.411765	0.0833333	0.384615	0.59596	0.866667	0.254545	0.636364	0.755102	0.722222	0.894737	0.754717	0.37931	0.377778	0	0.461539	-0.214286	0.565217	0.0769231	0.647059	0.875	0.5	-0.714286	0.714286	0.6	0.636364	0.285714	0.814815	0.642857	0.451613	0.4375	-0.333333	0.384615	-0.789474	-0.5	-0.368421	-0.157895	-0.259259	-0.207547	-0.636364	0.129032	-0.294118	-0.0188679	0.560976	0.44186	0.44	-0.142857	0.5
			0.411765	0.04	0.384615	0.59596	0.866667	0.254545	0.636364	0.755102	0.722222	0.894737	0.754717	0.37931	0.377778	0	0.461539	-0.214286	0.565217	0.0769231	0.647059	0.875	0.5	-0.714286	0.714286	0.6	0.636364	0.285714	0.814815	0.642857	0.451613	0.4375	-0.333333	0.384615	-0.789474	-0.5	-0.368421	-0.157895	-0.259259	-0.207547	-0.636364	0.205882	-0.294118	-0.0188679	0.560976	0.44186	0.44	-0.142857	0.5
			0.411765	0.04	0.384615	0.59596	0.866667	0.254545	0.636364	0.755102	0.722222	0.894737	0.754717	0.37931	0.377778	0	0.461539	-0.214286	0.565217	0.0769231	0.647059	0.875	0.5	-0.714286	0.714286	0.6	0.636364	0.285714	0.814815	0.642857	0.451613	0.4375	-0.333333	0.384615	-0.789474	-0.5	-0.368421	-0.157895	-0.259259	-0.207547	-0.636364	0.205882	-0.294118	-0.0188679	0.560976	0.44186	0.44	-0.142857	0.5
			0.411765	0.04	0.384615	0.59596	0.866667	0.254545	0.636364	0.755102	0.726027	0.894737	0.754717	0.37931	0.377778	0	0.461539	-0.214286	0.565217	0.0769231	0.647059	0.875	0.5	-0.714286	0.714286	0.6	0.636364	0.285714	0.814815	0.642857	0.451613	0.4375	-0.333333	0.384615	-0.789474	-0.5	-0.368421	-0.157895	-0.259259	-0.207547	-0.636364	0.205882	-0.294118	-0.0188679	0.560976	0.44186	0.44	-0.142857	0.5
			0.411765	0.04	0.384615	0.59596	0.866667	0.254545	0.636364	0.755102	0.726027	0.894737	0.754717	0.37931	0.377778	0	0.461539	-0.214286	0.565217	0.0769231	0.647059	0.875	0.5	-0.714286	0.714286	0.6	0.636364	0.285714	0.814815	0.642857	0.451613	0.4375	-0.333333	0.384615	-0.789474	-0.5	-0.368421	-0.157895	-0.259259	-0.207547	-0.636364	0.205882	-0.294118	-0.0188679	0.560976	0.44186	0.44	-0.142857	0.5
			0.411765	0.04	0.384615	0.59596	0.866667	0.254545	0.636364	0.755102	0.756098	0.894737	0.754717	0.37931	0.377778	0	0.461539	-0.214286	0.565217	0.0769231	0.647059	0.875	0.5	-0.714286	0.714286	0.6	0.636364	0.220339	0.814815	0.642857	0.451613	0.4375	-0.333333	0.384615	-0.789474	-0.5	-0.368421	-0.157895	-0.259259	-0.207547	-0.636364	0.205882	-0.047619	-0.0188679	0.560976	0.44186	0.44	-0.142857	0.5
			0.411765	0.04	0.384615	0.59596	0.866667	0.254545	0.636364	0.755102	0.756098	0.894737	0.754717	0.37931	0.377778	0	0.433962	-0.214286	0.565217	0.0769231	0.647059	0.875	0.5	-0.714286	0.714286	0.6	0.636364	0.0909091	0.814815	0.642857	0.451613	0.4375	-0.333333	0.384615	-0.789474	-0.5	-0.368421	-0.157895	-0.259259	-0.207547	-0.636364	0.205882	0.12	-0.0188679	0.560976	0.44186	0.44	-0.142857	0.5
			0.411765	0.04	0.384615	0.59596	0.866667	0.254545	0.636364	0.755102	0.756098	0.894737	0.754717	0.37931	0.377778	0	0.433962	-0.214286	0.565217	0.0769231	0.647059	0.875	0.5	-0.714286	0.714286	0.6	0.636364	0.0909091	0.814815	0.642857	0.451613	0.4375	-0.333333	0.384615	-0.789474	-0.5	-0.368421	-0.157895	-0.259259	-0.207547	-0.636364	0.205882	0.266667	-0.0188679	0.560976	0.44186	0.44	-0.142857	0.5
			0.411765	0.04	0.384615	0.59596	0.866667	0.254545	0.636364	0.755102	0.756098	0.894737	0.754717	0.37931	0.377778	0	0.433962	-0.214286	0.565217	0.0769231	0.647059	0.875	0.5	-0.714286	0.714286	0.6	0.636364	0.0909091	0.814815	0.642857	0.451613	0.4375	-0.333333	0.384615	-0.789474	-0.5	-0.368421	-0.157895	-0.259259	-0.207547	-0.636364	0.205882	0.266667	-0.0188679	0.560976	0.44186	0.44	-0.142857	0.5
			0.411765	0.04	0.384615	0.59596	0.866667	0.254545	0.636364	0.755102	0.756098	0.894737	0.754717	0.37931	0.377778	0	0.433962	-0.214286	0.565217	0.0769231	0.647059	0.875	0.5	-0.714286	0.714286	0.6	0.636364	0.0909091	0.814815	0.642857	0.451613	0.4375	-0.333333	0.384615	-0.789474	-0.5	-0.368421	-0.157895	-0.259259	-0.207547	-0.636364	0.205882	0.266667	-0.0188679	0.560976	0.44186	0.44	-0.142857	0.5
			0.411765	0.04	0.384615	0.59596	0.866667	0.254545	0.636364	0.76	0.756098	0.894737	0.754717	0.37931	0.377778	0	0.433962	-0.214286	0.565217	0.0769231	0.647059	0.875	0.5	-0.714286	0.684211	0.6	0.636364	0.0909091	0.814815	0.642857	0.451613	0.4375	-0.333333	0.384615	-0.789474	-0.5	-0.368421	-0.157895	-0.259259	-0.207547	-0.636364	0.205882	0.266667	-0.0188679	0.560976	0.44186	0.44	-0.142857	0.5
			0.411765	0.04	0.384615	0.59596	0.866667	0.254545	0.636364	0.769231	0.756098	0.894737	0.754717	0.37931	0.377778	0	0.433962	-0.214286	0.565217	0.0769231	0.647059	0.875	0.5	-0.714286	0.684211	0.6	0.636364	0.0909091	0.814815	0.642857	0.451613	0.4375	-0.333333	0.384615	-0.789474	-0.5	-0.368421	-0.157895	-0.259259	-0.185185	-0.636364	0.205882	0.266667	-0.0188679	0.560976	0.44186	0.44	-0.142857	0.5
			0.411765	0.04	0.384615	0.59596	0.866667	0.254545	0.636364	0.785714	0.756098	0.894737	0.754717	0.37931	0.377778	0	0.433962	-0.214286	0.565217	0.0769231	0.647059	0.875	0.5	-0.714286	0.684211	0.6	0.636364	0.0909091	0.814815	0.642857	0.451613	0.4375	-0.333333	0.384615	-0.789474	-0.5	-0.368421	-0.157895	-0.259259	-0.0666667	-0.636364	0.205882	0.266667	-0.0188679	0.560976	0.44186	0.44	-0.142857	0.5
			0.411765	0.04	0.384615	0.59596	0.866667	0.254545	0.636364	0.803279	0.756098	0.894737	0.754717	0.37931	0.377778	0	0.433962	-0.214286	0.565217	0.0769231	0.647059	0.875	0.5	-0.714286	0.684211	0.6	0.636364	0.0909091	0.814815	0.642857	0.451613	0.4375	-0.333333	0.384615	-0.789474	-0.5	-0.368421	-0.157895	-0.259259	0.030303	-0.636364	0.205882	0.266667	-0.0188679	0.560976	0.44186	0.44	-0.142857	0.5
			0.411765	0.04	0.384615	0.59596	0.866667	0.254545	0.636364	0.803279	0.756098	0.894737	0.754717	0.37931	0.377778	0	0.433962	-0.214286	0.565217	0.0769231	0.647059	0.875	0.5	-0.714286	0.684211	0.6	0.636364	0.0909091	0.814815	0.642857	0.451613	0.4375	-0.333333	0.384615	-0.789474	-0.5	-0.368421	-0.157895	-0.259259	0.0857143	-0.636364	0.205882	0.266667	-0.0188679	0.560976	0.44186	0.44	-0.142857	0.5
			0.411765	0.04	0.384615	0.59596	0.866667	0.254545	0.636364	0.803279	0.756098	0.894737	0.754717	0.37931	0.377778	0	0.433962	-0.214286	0.565217	0.0769231	0.647059	0.875	0.5	-0.714286	0.684211	0.6	0.636364	0.0909091	0.814815	0.642857	0.451613	0.4375	-0.333333	0.384615	-0.789474	-0.5	-0.368421	-0.157895	-0.259259	0.0410959	-0.636364	0.205882	0.266667	-0.0188679	0.560976	0.44186	0.44	-0.142857	0.5
			0.411765	0.04	0.384615	0.59596	0.866667	0.254545	0.636364	0.806452	0.756098	0.894737	0.754717	0.37931	0.377778	0	0.433962	-0.214286	0.565217	0.0769231	0.647059	0.875	0.5	-0.714286	0.684211	0.6	0.636364	0.0909091	0.814815	0.642857	0.451613	0.4375	-0.333333	0.384615	-0.789474	-0.5	-0.368421	-0.157895	-0.259259	0.0410959	-0.636364	0.205882	0.266667	-0.0188679	0.560976	0.44186	0.44	-0.142857	0.5
			0.411765	0.04	0.384615	0.59596	0.866667	0.254545	0.636364	0.806452	0.756098	0.894737	0.754717	0.37931	0.377778	0	0.433962	-0.214286	0.565217	0.0769231	0.647059	0.875	0.5	-0.714286	0.684211	0.6	0.636364	0.0909091	0.814815	0.642857	0.451613	0.4375	-0.333333	0.384615	-0.789474	-0.5	-0.368421	-0.157895	-0.259259	0.0410959	-0.636364	0.205882	0.266667	-0.0188679	0.560976	0.44186	0.44	-0.142857	0.5
			0.411765	0.04	0.384615	0.59596	0.866667	0.254545	0.636364	0.806452	0.756098	0.894737	0.754717	0.37931	0.377778	0	0.433962	-0.214286	0.565217	0.0769231	0.647059	0.875	0.5	-0.714286	0.684211	0.6	0.636364	0.0909091	0.814815	0.642857	0.451613	0.4375	-0.333333	0.384615	-0.789474	-0.5	-0.368421	-0.157895	-0.259259	0.0410959	-0.636364	0.205882	0.266667	-0.0188679	0.560976	0.44186	0.44	-0.142857	0.5
			0.411765	0.04	0.384615	0.59596	0.866667	0.254545	0.636364	0.806452	0.756098	0.894737	0.754717	0.37931	0.377778	0	0.433962	-0.214286	0.565217	0.0769231	0.647059	0.875	0.5	-0.714286	0.684211	0.6	0.636364	0.0909091	0.814815	0.642857	0.451613	0.4375	-0.333333	0.384615	-0.789474	-0.5	-0.368421	-0.157895	-0.259259	0.0410959	-0.636364	0.205882	0.266667	-0.0188679	0.560976	0.44186	0.44	-0.142857	0.5
			0.411765	0.04	0.384615	0.59596	0.866667	0.254545	0.636364	0.806452	0.756098	0.894737	0.754717	0.37931	0.377778	0	0.433962	-0.214286	0.565217	0.0769231	0.647059	0.875	0.5	-0.714286	0.684211	0.6	0.636364	0.0909091	0.814815	0.642857	0.451613	0.4375	-0.333333	0.384615	-0.789474	-0.5	-0.368421	-0.157895	-0.259259	0.0410959	-0.636364	0.205882	0.266667	-0.0188679	0.560976	0.44186	0.44	-0.142857	0.5
			0.411765	0.04	0.384615	0.59596	0.866667	0.254545	0.636364	0.806452	0.756098	0.894737	0.754717	0.37931	0.347826	0	0.433962	-0.214286	0.565217	0.0769231	0.647059	0.875	0.5	-0.714286	0.684211	0.6	0.636364	0.0909091	0.814815	0.642857	0.451613	0.4375	-0.333333	0.384615	-0.789474	-0.5	-0.368421	-0.157895	-0.259259	0.0410959	-0.636364	0.205882	0.266667	-0.0188679	0.560976	0.44186	0.44	-0.142857	0.5
			0.411765	0.04	0.384615	0.59596	0.866667	0.254545	0.636364	0.806452	0.756098	0.894737	0.754717	0.37931	0.215686	0	0.433962	-0.214286	0.565217	0.0769231	0.647059	0.875	0.5	-0.714286	0.684211	0.6	0.636364	0.0909091	0.814815	0.642857	0.451613	0.4375	-0.333333	0.384615	-0.789474	-0.5	-0.368421	-0.157895	-0.259259	0.0410959	-0.636364	0.205882	0.266667	-0.0188679	0.560976	0.44186	0.44	-0.142857	0.5
			0.411765	0.04	0.384615	0.59596	0.866667	0.254545	0.636364	0.806452	0.756098	0.894737	0.754717	0.37931	0.169811	0	0.433962	-0.214286	0.565217	0.0769231	0.647059	0.875	0.5	-0.714286	0.684211	0.6	0.636364	0.0909091	0.814815	0.642857	0.451613	0.4375	-0.333333	0.384615	-0.789474	-0.5	-0.368421	-0.157895	-0.259259	0.0410959	-0.636364	0.205882	0.266667	-0.0188679	0.560976	0.44186	0.44	-0.142857	0.5
			0.411765	0.04	0.384615	0.59596	0.866667	0.254545	0.636364	0.806452	0.756098	0.894737	0.754717	0.37931	0.169811	0	0.433962	-0.214286	0.565217	0.0769231	0.647059	0.875	0.5	-0.714286	0.684211	0.6	0.636364	0.0909091	0.814815	0.642857	0.451613	0.4375	-0.333333	0.384615	-0.789474	-0.5	-0.368421	-0.157895	-0.259259	0.0410959	-0.636364	0.205882	0.266667	-0.0188679	0.560976	0.44186	0.44	-0.142857	0.5
			0.411765	0.04	0.384615	0.59596	0.866667	0.254545	0.636364	0.806452	0.756098	0.894737	0.754717	0.37931	0.169811	0	0.433962	-0.214286	0.565217	0.0769231	0.647059	0.875	0.5	-0.714286	0.684211	0.6	0.636364	0.0909091	0.814815	0.642857	0.451613	0.4375	-0.333333	0.384615	-0.789474	-0.5	-0.368421	-0.157895	-0.259259	0.0410959	-0.636364	0.205882	0.266667	-0.0188679	0.560976	0.44186	0.44	-0.142857	0.5
			0.411765	0.04	0.384615	0.59596	0.866667	0.254545	0.636364	0.806452	0.756098	0.894737	0.754717	0.37931	0.169811	0	0.433962	-0.214286	0.565217	0.0769231	0.647059	0.875	0.5	-0.714286	0.684211	0.6	0.636364	0.0909091	0.814815	0.642857	0.451613	0.4375	-0.333333	0.384615	-0.789474	-0.5	-0.368421	-0.157895	-0.259259	0.0410959	-0.636364	0.205882	0.266667	-0.0188679	0.560976	0.44186	0.44	-0.142857	0.5
			0.411765	0.04	0.384615	0.59596	0.866667	0.254545	0.636364	0.806452	0.756098	0.894737	0.754717	0.37931	0.169811	0	0.433962	-0.214286	0.565217	0.0769231	0.647059	0.875	0.5	-0.714286	0.684211	0.6	0.636364	0.0909091	0.814815	0.642857	0.451613	0.4375	-0.333333	0.384615	-0.789474	-0.5	-0.368421	-0.157895	-0.259259	0.0410959	-0.636364	0.205882	0.266667	-0.0188679	0.560976	0.44186	0.44	-0.142857	0.5
			0.411765	0.04	0.384615	0.59596	0.866667	0.254545	0.636364	0.806452	0.756098	0.894737	0.754717	0.37931	0.169811	0	0.433962	-0.214286	0.565217	0.0769231	0.647059	0.875	0.5	-0.714286	0.684211	0.6	0.636364	0.0909091	0.814815	0.642857	0.451613	0.4375	-0.333333	0.384615	-0.789474	-0.5	-0.368421	-0.157895	-0.259259	0.0410959	-0.636364	0.205882	0.266667	-0.0188679	0.560976	0.44186	0.44	-0.142857	0.5
			0.411765	0.04	0.384615	0.59596	0.866667	0.254545	0.636364	0.806452	0.756098	0.894737	0.754717	0.37931	0.169811	0	0.433962	-0.214286	0.565217	0.0769231	0.647059	0.875	0.5	-0.714286	0.684211	0.6	0.636364	0.0909091	0.814815	0.642857	0.451613	0.4375	-0.333333	0.384615	-0.789474	-0.5	-0.368421	-0.157895	-0.259259	0.0410959	-0.636364	0.205882	0.266667	-0.0188679	0.560976	0.44186	0.44	-0.142857	0.5
			0.411765	0.04	0.384615	0.59596	0.866667	0.254545	0.636364	0.806452	0.756098	0.714286	0.754717	0.37931	0.169811	0	0.433962	-0.214286	0.565217	0.0769231	0.647059	0.875	0.5	-0.714286	0.684211	0.6	0.636364	0.0909091	0.814815	0.642857	0.451613	0.4375	-0.333333	0.384615	-0.789474	-0.5	-0.368421	-0.157895	-0.259259	0.0410959	-0.636364	0.205882	0.266667	-0.0188679	0.560976	0.44186	0.44	-0.142857	0.5
			0.411765	0.04	0.384615	0.59596	0.866667	0.254545	0.636364	0.806452	0.756098	0.5	0.754717	0.37931	0.169811	0	0.433962	-0.214286	0.565217	0.0769231	0.647059	0.875	0.5	-0.714286	0.684211	0.6	0.636364	0.0909091	0.814815	0.642857	0.451613	0.4375	-0.333333	0.384615	-0.789474	-0.5	-0.368421	-0.157895	-0.259259	0.0410959	-0.636364	0.205882	0.266667	-0.0188679	0.560976	0.44186	0.44	-0.142857	0.5
			0.411765	0.04	0.384615	0.59596	0.866667	0.254545	0.636364	0.806452	0.756098	0.5	0.754717	0.37931	0.169811	0	0.433962	-0.214286	0.565217	0.0769231	0.647059	0.875	0.5	-0.714286	0.684211	0.6	0.636364	0.0909091	0.814815	0.642857	0.451613	0.4375	-0.333333	0.384615	-0.789474	-0.5	-0.368421	-0.157895	-0.259259	0.0410959	-0.636364	0.205882	0.266667	-0.0188679	0.560976	0.44186	0.44	-0.142857	0.5
			0.411765	0.04	0.384615	0.59596	0.866667	0.254545	0.636364	0.806452	0.756098	0.5	0.754717	0.37931	0.169811	0	0.433962	-0.214286	0.565217	0.0769231	0.647059	0.875	0.5	-0.714286	0.684211	0.6	0.636364	0.0909091	0.814815	0.642857	0.451613	0.4375	-0.333333	0.384615	-0.789474	-0.5	-0.368421	-0.157895	-0.259259	0.0410959	-0.636364	0.205882	0.266667	-0.0188679	0.560976	0.44186	0.44	-0.142857	0.5
			0.411765	0.04	0.384615	0.59596	0.866667	0.254545	0.636364	0.806452	0.756098	0.5	0.754717	0.37931	0.169811	0	0.433962	-0.214286	0.565217	0.0769231	0.647059	0.875	0.5	-0.714286	0.684211	0.6	0.636364	0.0909091	0.814815	0.642857	0.451613	0.4375	-0.333333	0.384615	-0.789474	-0.5	-0.368421	-0.157895	-0.259259	0.0410959	-0.636364	0.205882	0.266667	-0.0188679	0.560976	0.44186	0.44	-0.142857	0.5
			0.411765	0.04	0.384615	0.59596	0.866667	0.254545	0.636364	0.806452	0.756098	0.5	0.754717	0.37931	0.169811	0	0.433962	-0.214286	0.565217	0.0769231	0.647059	0.875	0.5	-0.714286	0.684211	0.6	0.636364	0.0909091	0.814815	0.642857	0.451613	0.4375	-0.333333	0.384615	-0.789474	-0.5	-0.368421	-0.157895	-0.259259	0.0410959	-0.636364	0.205882	0.266667	-0.0188679	0.560976	0.44186	0.44	-0.142857	0.5
			0.411765	0.04	0.384615	0.59596	0.866667	0.254545	0.636364	0.806452	0.756098	0.5	0.754717	0.37931	0.169811	0	0.433962	-0.214286	0.565217	0.0769231	0.647059	0.875	0.5	-0.714286	0.684211	0.6	0.636364	0.0909091	0.814815	0.642857	0.451613	0.4375	-0.333333	0.384615	-0.789474	-0.5	-0.368421	-0.157895	-0.259259	0.0410959	-0.636364	0.205882	0.266667	-0.0188679	0.560976	0.44186	0.44	-0.142857	0.5
			0.411765	0.04	0.384615	0.59596	0.866667	0.254545	0.636364	0.806452	0.756098	0.5	0.754717	0.37931	0.169811	0	0.433962	-0.214286	0.565217	0.0769231	0.647059	0.875	0.5	-0.714286	0.684211	0.6	0.636364	0.0909091	0.814815	0.642857	0.451613	0.4375	-0.333333	0.384615	-0.789474	-0.5	-0.368421	-0.157895	-0.259259	0.0410959	-0.636364	0.205882	0.266667	-0.0188679	0.560976	0.44186	0.44	-0.142857	0.5
			0.411765	0.04	0.384615	0.59596	0.866667	0.254545	0.636364	0.806452	0.756098	0.5	0.754717	0.37931	0.169811	0	0.433962	-0.214286	0.565217	0.0769231	0.647059	0.875	0.5	-0.714286	0.684211	0.6	0.636364	0.0909091	0.814815	0.642857	0.451613	0.4375	-0.333333	0.384615	-0.789474	-0.5	-0.368421	-0.157895	-0.259259	0.0410959	-0.636364	0.205882	0.266667	-0.0188679	0.560976	0.44186	0.44	-0.142857	0.5
			0.411765	0.04	0.384615	0.59596	0.866667	0.254545	0.636364	0.806452	0.756098	0.5	0.754717	0.37931	0.169811	0	0.433962	-0.214286	0.565217	0.0769231	0.647059	0.875	0.5	-0.714286	0.684211	0.6	0.636364	0.0909091	0.814815	0.642857	0.451613	0.4375	-0.333333	0.384615	-0.789474	-0.5	-0.368421	-0.157895	-0.259259	0.0410959	-0.636364	0.205882	0.266667	-0.0188679	0.560976	0.44186	0.44	-0.142857	0.5
			0.411765	0.04	0.384615	0.59596	0.888889	0.254545	0.636364	0.806452	0.756098	0.5	0.754717	0.37931	0.169811	0	0.433962	-0.214286	0.565217	0.0769231	0.647059	0.875	0.5	-0.714286	0.684211	0.6	0.636364	0.0909091	0.814815	0.642857	0.451613	0.4375	-0.333333	0.384615	-0.789474	-0.5	-0.368421	-0.157895	-0.259259	0.0410959	-0.636364	0.205882	0.266667	-0.0188679	0.560976	0.44186	0.44	-0.142857	0.5
			0.411765	0.04	0.384615	0.59596	0.916667	0.254545	0.636364	0.806452	0.756098	0.5	0.754717	0.37931	0.169811	0	0.433962	-0.214286	0.565217	0.0769231	0.647059	0.875	0.5	-0.714286	0.684211	0.6	0.636364	0.0909091	0.814815	0.642857	0.451613	0.4375	-0.333333	0.384615	-0.789474	-0.5	-0.368421	-0.157895	-0.259259	0.0410959	-0.636364	0.205882	0.266667	-0.0188679	0.560976	0.44186	0.44	-0.142857	0.5
			0.411765	0.04	0.384615	0.59596	0.933333	0.254545	0.636364	0.806452	0.756098	0.5	0.754717	0.37931	0.169811	0	0.433962	-0.214286	0.565217	0.0769231	0.647059	0.875	0.5	-0.714286	0.684211	0.6	0.636364	0.0909091	0.814815	0.642857	0.451613	0.4375	-0.333333	0.384615	-0.789474	-0.5	-0.368421	-0.157895	-0.259259	0.0410959	-0.636364	0.205882	0.266667	-0.0188679	0.560976	0.44186	0.44	-0.142857	0.5
			0.411765	0.04	0.384615	0.59596	0.948718	0.254545	0.636364	0.806452	0.756098	0.5	0.754717	0.37931	0.169811	0	0.433962	-0.214286	0.565217	0.0769231	0.647059	0.875	0.5	-0.714286	0.684211	0.6	0.636364	0.0909091	0.814815	0.642857	0.451613	0.4375	-0.333333	0.384615	-0.789474	-0.5	-0.368421	-0.157895	-0.259259	0.0410959	-0.636364	0.205882	0.266667	-0.0188679	0.560976	0.44186	0.44	-0.142857	0.5
			0.411765	0.04	0.384615	0.59596	0.951219	0.254545	0.636364	0.806452	0.756098	0.5	0.754717	0.37931	0.169811	0	0.433962	-0.214286	0.565217	0.0769231	0.647059	0.875	0.5	-0.714286	0.684211	0.6	0.636364	0.0909091	0.814815	0.642857	0.451613	0.4375	-0.333333	0.384615	-0.789474	-0.5	-0.368421	-0.157895	-0.259259	0.0410959	-0.636364	0.205882	0.266667	-0.0188679	0.560976	0.44186	0.44	-0.142857	0.5
			0.411765	0.04	0.384615	0.59596	0.951219	0.254545	0.636364	0.806452	0.756098	0.5	0.754717	0.37931	0.169811	0	0.433962	-0.214286	0.565217	0.0769231	0.647059	0.875	0.5	-0.714286	0.684211	0.6	0.636364	0.0909091	0.814815	0.642857	0.451613	0.4375	-0.333333	0.384615	-0.789474	-0.5	-0.368421	-0.157895	-0.259259	0.0410959	-0.636364	0.205882	0.266667	-0.0188679	0.560976	0.44186	0.44	-0.142857	0.5
			0.411765	0.04	0.384615	0.59596	0.952381	0.254545	0.636364	0.806452	0.756098	0.5	0.754717	0.37931	0.169811	0	0.433962	-0.214286	0.565217	0.0769231	0.647059	0.875	0.5	-0.714286	0.684211	0.6	0.636364	0.0909091	0.814815	0.642857	0.451613	0.4375	-0.333333	0.384615	-0.789474	-0.5	-0.368421	-0.157895	-0.259259	0.0410959	-0.636364	0.205882	0.266667	-0.0188679	0.560976	0.454545	0.44	-0.142857	0.5
			0.411765	0.04	0.384615	0.59596	0.952381	0.254545	0.636364	0.806452	0.756098	0.5	0.754717	0.37931	0.169811	0	0.433962	-0.214286	0.565217	0.0769231	0.647059	0.875	0.5	-0.714286	0.684211	0.6	0.636364	0.0909091	0.814815	0.642857	0.451613	0.4375	-0.333333	0.384615	-0.789474	-0.5	-0.368421	-0.157895	-0.259259	0.0410959	-0.636364	0.205882	0.266667	-0.0188679	0.560976	0.454545	0.44	-0.142857	0.5
			0.411765	0.04	0.384615	0.59596	0.952381	0.254545	0.636364	0.806452	0.756098	0.5	0.754717	0.37931	0.169811	0	0.433962	-0.214286	0.565217	0.0769231	0.647059	0.875	0.5	-0.714286	0.684211	0.548387	0.636364	0.0909091	0.814815	0.642857	0.451613	0.4375	-0.333333	0.384615	-0.789474	-0.5	-0.368421	-0.157895	-0.259259	0.0410959	-0.636364	0.205882	0.266667	-0.0188679	0.560976	0.454545	0.44	-0.142857	0.5
			0.411765	0.04	0.384615	0.59596	0.952381	0.254545	0.636364	0.806452	0.756098	0.5	0.754717	0.37931	0.169811	0	0.433962	-0.214286	0.565217	0.0769231	0.647059	0.875	0.5	-0.714286	0.684211	0.548387	0.636364	0.0909091	0.814815	0.642857	0.451613	0.4375	-0.333333	0.384615	-0.789474	-0.5	-0.368421	-0.157895	-0.259259	0.0410959	-0.636364	0.205882	0.266667	-0.0188679	0.560976	0.454545	0.44	-0.142857	0.5
			0.411765	0.04	0.384615	0.59596	0.952381	0.254545	0.636364	0.806452	0.756098	0.5	0.754717	0.37931	0.169811	0	0.433962	-0.214286	0.565217	0.0769231	0.647059	0.875	0.5	-0.714286	0.684211	0.548387	0.636364	0.0909091	0.814815	0.642857	0.451613	0.4375	-0.333333	0.384615	-0.789474	-0.5	-0.368421	-0.157895	-0.259259	0.0410959	-0.636364	0.205882	0.266667	-0.0188679	0.560976	0.454545	0.44	-0.142857	0.5
			0.411765	0.04	0.384615	0.59596	0.952381	0.254545	0.636364	0.806452	0.756098	0.5	0.754717	0.37931	0.169811	0	0.433962	-0.214286	0.565217	0.0769231	0.647059	0.875	0.5	-0.714286	0.684211	0.548387	0.636364	0.0909091	0.814815	0.642857	0.451613	0.4375	-0.333333	0.384615	-0.789474	-0.5	-0.368421	-0.157895	-0.259259	0.0410959	-0.636364	0.205882	0.266667	-0.0188679	0.560976	0.454545	0.44	-0.142857	0.5
			0.411765	0.04	0.384615	0.59596	0.952381	0.254545	0.636364	0.806452	0.756098	0.5	0.754717	0.37931	0.169811	0	0.433962	-0.214286	0.565217	0.0769231	0.647059	0.875	0.5	-0.714286	0.684211	0.548387	0.636364	0.0909091	0.814815	0.642857	0.451613	0.4375	-0.333333	0.384615	-0.789474	-0.5	-0.368421	-0.157895	-0.259259	0.0410959	-0.636364	0.205882	0.266667	-0.0280374	0.560976	0.454545	0.44	-0.142857	0.5
			0.411765	0.04	0.384615	0.59596	0.952381	0.254545	0.636364	0.806452	0.756098	0.5	0.754717	0.37931	0.254237	0	0.433962	-0.214286	0.565217	0.0769231	0.647059	0.875	0.5	-0.714286	0.684211	0.548387	0.636364	0.0909091	0.814815	0.642857	0.451613	0.4375	-0.333333	0.384615	-0.789474	-0.5	-0.368421	-0.157895	-0.259259	0.0410959	-0.636364	0.205882	0.266667	-0.103448	0.560976	0.454545	0.44	-0.142857	0.5
			0.411765	0.04	0.384615	0.59596	0.952381	0.254545	0.636364	0.806452	0.756098	0.5	0.754717	0.37931	0.254237	0	0.433962	-0.214286	0.565217	0.0769231	0.647059	0.875	0.5	-0.714286	0.684211	0.548387	0.636364	0.0909091	0.814815	0.642857	0.451613	0.4375	-0.333333	0.384615	-0.789474	-0.5	-0.368421	-0.157895	-0.259259	0.0410959	-0.636364	0.205882	0.266667	-0.133333	0.560976	0.454545	0.44	-0.142857	0.5
			0.411765	0.04	0.384615	0.59596	0.952381	0.254545	0.636364	0.806452	0.756098	0.5	0.754717	0.37931	0.254237	0	0.433962	-0.214286	0.565217	0.0769231	0.647059	0.875	0.5	-0.714286	0.684211	0.548387	0.636364	0.0909091	0.814815	0.642857	0.451613	0.4375	-0.333333	0.384615	-0.789474	-0.5	-0.368421	-0.157895	-0.259259	0.0410959	-0.636364	0.205882	0.266667	-0.133333	0.560976	0.454545	0.44	-0.142857	0.5
			0.411765	0.04	0.384615	0.59596	0.952381	0.254545	0.636364	0.806452	0.756098	0.5	0.754717	0.37931	0.254237	0	0.433962	-0.214286	0.565217	0.0769231	0.647059	0.875	0.5	-0.714286	0.684211	0.548387	0.636364	0.0909091	0.814815	0.642857	0.451613	0.4375	-0.333333	0.384615	-0.789474	-0.5	-0.368421	-0.157895	-0.259259	0.0410959	-0.636364	0.205882	0.266667	-0.133333	0.560976	0.454545	0.44	-0.142857	0.5
			0.411765	0.04	0.384615	0.59596	0.952381	0.254545	0.636364	0.806452	0.756098	0.5	0.754717	0.37931	0.254237	0	0.433962	-0.214286	0.565217	0.0769231	0.647059	0.875	0.5	-0.714286	0.684211	0.548387	0.636364	0.0909091	0.814815	0.642857	0.451613	0.4375	-0.333333	0.384615	-0.789474	-0.5	-0.368421	-0.157895	-0.259259	0.0410959	-0.636364	0.205882	0.266667	-0.133333	0.560976	0.454545	0.44	-0.142857	0.5
			0.411765	0.04	0.384615	0.59596	0.952381	0.254545	0.636364	0.806452	0.756098	0.5	0.754717	0.37931	0.254237	0	0.433962	-0.214286	0.565217	0.0769231	0.647059	0.875	0.5	-0.714286	0.684211	0.548387	0.636364	0.0909091	0.814815	0.642857	0.451613	0.4375	-0.333333	0.384615	-0.728814	-0.5	-0.368421	-0.157895	-0.259259	0.0410959	-0.636364	0.205882	0.266667	-0.133333	0.560976	0.454545	0.44	-0.142857	0.5
			0.411765	0.04	0.384615	0.59596	0.952381	0.254545	0.636364	0.806452	0.756098	0.5	0.754717	0.37931	0.254237	0	0.433962	-0.214286	0.565217	0.0769231	0.647059	0.875	0.5	-0.714286	0.684211	0.548387	0.636364	0.0909091	0.814815	0.642857	0.451613	0.4375	-0.333333	0.384615	-0.728814	-0.5	-0.368421	-0.157895	-0.259259	0.0410959	-0.636364	0.205882	0.266667	-0.133333	0.560976	0.454545	0.44	-0.142857	0.5
			0.411765	0.04	0.384615	0.59596	0.952381	0.254545	0.636364	0.806452	0.756098	0.5	0.754717	0.37931	0.254237	0	0.433962	-0.214286	0.565217	0.0769231	0.647059	0.875	0.5	-0.714286	0.684211	0.548387	0.636364	0.0909091	0.814815	0.642857	0.451613	0.4375	-0.333333	0.384615	-0.728814	-0.5	-0.368421	-0.157895	-0.259259	0.0410959	-0.636364	0.205882	0.266667	-0.133333	0.560976	0.454545	0.44	-0.142857	0.5
			0.411765	0.04	0.384615	0.59596	0.952381	0.254545	0.636364	0.806452	0.756098	0.5	0.754717	0.37931	0.254237	0	0.433962	-0.214286	0.565217	0.0769231	0.647059	0.875	0.5	-0.714286	0.684211	0.548387	0.636364	0.0909091	0.814815	0.642857	0.451613	0.4375	-0.333333	0.384615	-0.728814	-0.5	-0.368421	-0.157895	-0.259259	0.0410959	-0.636364	0.205882	0.266667	-0.133333	0.560976	0.454545	0.44	-0.142857	0.5
			0.411765	0.04	0.384615	0.59596	0.952381	0.286957	0.636364	0.806452	0.756098	0.5	0.754717	0.37931	0.254237	0	0.433962	-0.214286	0.565217	0.0769231	0.647059	0.875	0.5	-0.714286	0.684211	0.548387	0.636364	0.0909091	0.814815	0.642857	0.451613	0.4375	-0.333333	0.384615	-0.728814	-0.5	-0.368421	-0.157895	-0.259259	0.0410959	-0.636364	0.205882	0.266667	-0.133333	0.560976	0.454545	0.44	-0.142857	0.5
			0.411765	0.04	0.384615	0.59596	0.952381	0.305085	0.636364	0.8125	0.756098	0.5	0.754717	0.37931	0.254237	0	0.433962	-0.214286	0.565217	0.0769231	0.647059	0.875	0.5	-0.714286	0.684211	0.548387	0.636364	0.0909091	0.814815	0.642857	0.451613	0.4375	-0.333333	0.384615	-0.728814	-0.5	-0.368421	-0.157895	-0.259259	0.0410959	-0.636364	0.205882	0.266667	-0.133333	0.560976	0.454545	0.44	-0.142857	0.5
			0.411765	0.04	0.384615	0.59596	0.952381	0.305085	0.636364	0.826087	0.756098	0.5	0.722222	0.37931	0.254237	0	0.433962	-0.214286	0.565217	0.0769231	0.647059	0.875	0.5	-0.714286	0.684211	0.548387	0.636364	0.0909091	0.814815	0.642857	0.451613	0.4375	-0.333333	0.384615	-0.728814	-0.5	-0.368421	-0.157895	-0.259259	0.0410959	-0.636364	0.205882	0.266667	-0.133333	0.560976	0.454545	0.44	-0.142857	0.5
			0.411765	0.04	0.384615	0.59596	0.952381	0.305085	0.636364	0.844156	0.756098	0.5	0.722222	0.37931	0.254237	0	0.433962	-0.214286	0.565217	0.0769231	0.647059	0.875	0.5	-0.714286	0.684211	0.548387	0.636364	0.0909091	0.814815	0.642857	0.451613	0.4375	-0.333333	0.384615	-0.728814	-0.5	-0.368421	-0.157895	-0.259259	0.0410959	-0.636364	0.205882	0.266667	-0.133333	0.560976	0.454545	0.44	-0.142857	0.5
			0.411765	0.04	0.384615	0.59596	0.952381	0.305085	0.636364	0.85	0.756098	0.5	0.722222	0.37931	0.254237	0	0.433962	-0.214286	0.565217	0.0769231	0.647059	0.875	0.5	-0.714286	0.684211	0.548387	0.636364	0.0909091	0.814815	0.642857	0.451613	0.4375	-0.333333	0.384615	-0.728814	-0.5	-0.368421	-0.157895	-0.259259	0.0410959	-0.636364	0.205882	0.266667	-0.133333	0.560976	0.454545	0.44	-0.142857	0.5
			0.411765	0.04	0.384615	0.59596	0.952381	0.305085	0.636364	0.85	0.756098	0.5	0.722222	0.37931	0.254237	0	0.433962	-0.214286	0.565217	0.0769231	0.647059	0.875	0.5	-0.714286	0.684211	0.548387	0.636364	0.0909091	0.814815	0.642857	0.451613	0.4375	-0.333333	0.384615	-0.728814	-0.5	-0.368421	-0.157895	-0.259259	0.0410959	-0.636364	0.205882	0.266667	-0.133333	0.560976	0.422222	0.44	-0.142857	0.5
			0.411765	0.04	0.384615	0.59596	0.952381	0.310924	0.636364	0.851852	0.756098	0.5	0.722222	0.37931	0.254237	0	0.433962	-0.214286	0.565217	0.0769231	0.647059	0.875	0.5	-0.714286	0.684211	0.548387	0.636364	0.0909091	0.814815	0.642857	0.451613	0.4375	-0.333333	0.384615	-0.728814	-0.5	-0.368421	-0.157895	-0.259259	0.0410959	-0.636364	0.205882	0.266667	-0.133333	0.560976	0.422222	0.44	-0.142857	0.5
			0.411765	0.04	0.384615	0.59596	0.952381	0.310924	0.636364	0.851852	0.756098	0.5	0.722222	0.37931	0.254237	0	0.433962	-0.214286	0.565217	0.0769231	0.647059	0.875	0.5	-0.714286	0.684211	0.548387	0.636364	0.0909091	0.814815	0.642857	0.451613	0.4375	-0.333333	0.384615	-0.728814	-0.5	-0.368421	-0.157895	-0.259259	0.0410959	-0.636364	0.205882	0.266667	-0.133333	0.560976	0.422222	0.44	-0.142857	0.5
			0.411765	0.04	0.384615	0.59596	0.952381	0.310924	0.636364	0.851852	0.756098	0.5	0.722222	0.37931	0.254237	0	0.433962	-0.214286	0.565217	0.0769231	0.647059	0.875	0.5	-0.714286	0.684211	0.548387	0.636364	0.0909091	0.814815	0.642857	0.451613	0.4375	-0.333333	0.384615	-0.728814	-0.5	-0.368421	-0.157895	-0.259259	0.0410959	-0.636364	0.15493	0.266667	-0.133333	0.560976	0.422222	0.44	-0.142857	0.5
			0.411765	0.04	0.384615	0.59596	0.952381	0.310924	0.636364	0.851852	0.756098	0.5	0.72973	0.37931	0.254237	0	0.433962	-0.214286	0.565217	0.0769231	0.647059	0.875	0.5	-0.714286	0.684211	0.548387	0.636364	0.0909091	0.814815	0.642857	0.451613	0.4375	-0.333333	0.384615	-0.728814	-0.5	-0.368421	-0.157895	-0.259259	0.0410959	-0.636364	0.138889	0.266667	-0.133333	0.590909	0.422222	0.44	-0.142857	0.5
			0.411765	0.04	0.384615	0.59596	0.952381	0.310924	0.636364	0.851852	0.756098	0.5	0.736842	0.37931	0.254237	0	0.433962	-0.214286	0.565217	0.0769231	0.647059	0.875	0.5	-0.714286	0.684211	0.548387	0.636364	0.0909091	0.814815	0.642857	0.451613	0.4375	-0.333333	0.384615	-0.728814	-0.5	-0.368421	-0.157895	-0.259259	0.0410959	-0.636364	0.138889	0.266667	-0.133333	0.617021	0.422222	0.44	-0.142857	0.5
			0.411765	0.04	0.384615	0.59596	0.952381	0.310924	0.636364	0.851852	0.756098	0.5	0.73913	0.37931	0.254237	0	0.433962	-0.214286	0.565217	0.0769231	0.647059	0.875	0.5	-0.714286	0.684211	0.548387	0.636364	0.0909091	0.814815	0.642857	0.451613	0.4375	-0.333333	0.384615	-0.728814	-0.5	-0.368421	-0.157895	-0.259259	0.0410959	-0.636364	0.138889	0.225806	-0.133333	0.617021	0.422222	0.44	-0.142857	0.5
			0.411765	0.04	0.384615	0.59596	0.952381	0.310924	0.636364	0.851852	0.756098	0.5	0.73913	0.37931	0.254237	0	0.433962	-0.214286	0.565217	0.0769231	0.647059	0.875	0.5	-0.714286	0.684211	0.548387	0.636364	0.0909091	0.814815	0.642857	0.451613	0.4375	-0.333333	0.384615	-0.728814	-0.5	-0.368421	-0.157895	-0.259259	0.0410959	-0.636364	0.138889	0.225806	-0.133333	0.617021	0.422222	0.44	-0.142857	0.5
			0.411765	0.04	0.384615	0.59596	0.952381	0.310924	0.636364	0.851852	0.756098	0.5	0.73913	0.37931	0.254237	0	0.433962	-0.214286	0.565217	0.0769231	0.647059	0.875	0.5	-0.714286	0.684211	0.548387	0.636364	0.0909091	0.814815	0.642857	0.451613	0.4375	-0.333333	0.384615	-0.728814	-0.5	-0.368421	-0.157895	-0.259259	0.0410959	-0.636364	0.138889	0.225806	-0.133333	0.617021	0.422222	0.44	-0.142857	0.5
			0.411765	0.04	0.384615	0.59596	0.952381	0.310924	0.636364	0.851852	0.756098	0.5	0.73913	0.37931	0.254237	0	0.433962	-0.214286	0.565217	0.0769231	0.647059	0.875	0.5	-0.714286	0.684211	0.548387	0.636364	0.0909091	0.814815	0.642857	0.451613	0.4375	-0.333333	0.384615	-0.728814	-0.5	-0.368421	-0.157895	-0.259259	0.0410959	-0.636364	0.138889	0.225806	-0.133333	0.617021	0.422222	0.44	-0.142857	0.5
			0.411765	0.04	0.384615	0.59596	0.952381	0.354331	0.636364	0.851852	0.756098	0.5	0.73913	0.37931	0.254237	0	0.433962	-0.214286	0.565217	0.0769231	0.647059	0.875	0.5	-0.714286	0.684211	0.588235	0.636364	0.0909091	0.814815	0.642857	0.451613	0.4375	-0.333333	0.384615	-0.728814	-0.5	-0.368421	-0.157895	-0.259259	0.0410959	-0.636364	0.138889	0.225806	-0.133333	0.617021	0.422222	0.44	-0.142857	0.5
			0.411765	0.04	0.384615	0.59596	0.952381	0.364341	0.636364	0.851852	0.756098	0.5	0.73913	0.37931	0.254237	0	0.433962	-0.214286	0.565217	0.0769231	0.647059	0.875	0.5	-0.714286	0.684211	0.631579	0.636364	0.0909091	0.814815	0.642857	0.451613	0.4375	-0.333333	0.384615	-0.728814	-0.5	-0.368421	-0.157895	-0.259259	0.0410959	-0.636364	0.138889	0.225806	-0.133333	0.617021	0.422222	0.44	-0.142857	0.5
			0.411765	0.04	0.384615	0.59596	0.952381	0.333333	0.636364	0.851852	0.756098	0.5	0.73913	0.37931	0.254237	0	0.433962	-0.214286	0.565217	0.0769231	0.647059	0.875	0.5	-0.714286	0.684211	0.631579	0.636364	0.0909091	0.814815	0.642857	0.451613	0.4375	-0.333333	0.384615	-0.728814	-0.5	-0.368421	-0.157895	-0.259259	0.0410959	-0.636364	0.138889	0.225806	-0.147541	0.617021	0.422222	0.44	-0.142857	0.5
			0.411765	0.04	0.384615	0.6	0.952381	0.338346	0.636364	0.851852	0.756098	0.5	0.73913	0.37931	0.254237	0	0.433962	-0.214286	0.565217	0.0769231	0.647059	0.875	0.5	-0.714286	0.684211	0.641026	0.636364	0.0909091	0.814815	0.642857	0.451613	0.4375	-0.333333	0.384615	-0.728814	-0.5	-0.368421	-0.157895	-0.259259	0.0410959	-0.636364	0.138889	0.225806	-0.147541	0.617021	0.422222	0.44	-0.142857	0.5
			0.411765	0.04	0.384615	0.622641	0.952381	0.338346	0.636364	0.851852	0.756098	0.5	0.73913	0.37931	0.254237	0	0.433962	-0.214286	0.565217	0.0769231	0.647059	0.875	0.5	-0.714286	0.684211	0.641026	0.636364	0.0909091	0.814815	0.642857	0.451613	0.4375	-0.333333	0.384615	-0.728814	-0.5	-0.368421	-0.157895	-0.259259	0.0410959	-0.636364	0.138889	0.225806	-0.147541	0.617021	0.422222	0.44	-0.142857	0.5
			0.411765	0.04	0.384615	0.633027	0.952381	0.338346	0.636364	0.851852	0.756098	0.5	0.73913	0.37931	0.254237	0	0.433962	-0.214286	0.565217	0.0769231	0.647059	0.875	0.5	-0.714286	0.684211	0.641026	0.636364	0.0909091	0.814815	0.642857	0.451613	0.4375	-0.333333	0.384615	-0.728814	-0.5	-0.368421	-0.157895	-0.259259	0.0410959	-0.636364	0.138889	0.225806	-0.147541	0.617021	0.422222	0.44	-0.142857	0.5
			0.411765	0.04	0.384615	0.633027	0.952381	0.338346	0.636364	0.851852	0.756098	0.5	0.73913	0.37931	0.254237	0	0.433962	-0.214286	0.565217	0.0769231	0.647059	0.875	0.5	-0.714286	0.684211	0.641026	0.636364	0.0140845	0.814815	0.642857	0.451613	0.4375	-0.333333	0.384615	-0.728814	-0.5	-0.368421	-0.157895	-0.259259	0.0410959	-0.636364	0.138889	0.225806	-0.147541	0.617021	0.422222	0.44	-0.142857	0.5
			0.411765	0.04	0.384615	0.633027	0.952381	0.338346	0.636364	0.851852	0.756098	0.5	0.73913	0.37931	0.254237	0	0.433962	-0.214286	0.565217	0.0769231	0.647059	0.875	0.5	-0.714286	0.684211	0.641026	0.636364	-0.0649351	0.814815	0.642857	0.451613	0.4375	-0.333333	0.384615	-0.728814	-0.5	-0.368421	-0.157895	-0.259259	0.0410959	-0.636364	0.138889	0.225806	-0.147541	0.617021	0.422222	0.44	-0.142857	0.5
			0.411765	0.04	0.384615	0.633027	0.952381	0.338346	0.636364	0.851852	0.756098	0.5	0.73913	0.37931	0.254237	0	0.433962	-0.214286	0.565217	0.0769231	0.647059	0.875	0.5	-0.714286	0.684211	0.641026	0.636364	-0.0769231	0.814815	0.642857	0.451613	0.4375	-0.333333	0.384615	-0.728814	-0.5	-0.368421	-0.157895	-0.259259	0.0410959	-0.636364	0.138889	0.225806	-0.147541	0.617021	0.422222	0.44	-0.142857	0.5
			0.411765	0.04	0.384615	0.633027	0.952381	0.338346	0.636364	0.851852	0.756098	0.5	0.73913	0.37931	0.254237	0	0.433962	-0.152542	0.565217	0.0769231	0.647059	0.875	0.5	-0.714286	0.684211	0.641026	0.636364	-0.0769231	0.814815	0.642857	0.451613	0.4375	-0.333333	0.384615	-0.728814	-0.5	-0.368421	-0.157895	-0.259259	0.0410959	-0.636364	0.138889	0.225806	-0.147541	0.617021	0.422222	0.44	-0.142857	0.5
			0.411765	0.04	0.384615	0.633027	0.952381	0.338346	0.636364	0.851852	0.756098	0.5	0.73913	0.37931	0.254237	0	0.433962	-0.030303	0.565217	0.0769231	0.647059	0.875	0.5	-0.714286	0.684211	0.641026	0.636364	-0.0769231	0.814815	0.642857	0.451613	0.4375	-0.333333	0.384615	-0.728814	-0.5	-0.368421	-0.157895	-0.259259	0.0410959	-0.636364	0.138889	0.225806	-0.147541	0.617021	0.422222	0.44	-0.142857	0.5
			0.411765	0.04	0.384615	0.633027	0.952381	0.338346	0.636364	0.851852	0.756098	0.5	0.73913	0.37931	0.254237	0	0.433962	-0.030303	0.565217	0.0769231	0.647059	0.875	0.5	-0.714286	0.684211	0.641026	0.636364	-0.0769231	0.814815	0.642857	0.451613	0.4375	-0.333333	0.384615	-0.728814	-0.5	-0.368421	-0.157895	-0.259259	0.0410959	-0.636364	0.138889	0.225806	-0.147541	0.617021	0.422222	0.44	0	0.5
			0.411765	0.04	0.384615	0.633027	0.952381	0.338346	0.636364	0.851852	0.756098	0.5	0.73913	0.37931	0.254237	0	0.433962	-0.0149254	0.565217	0.0769231	0.647059	0.875	0.5	-0.714286	0.684211	0.641026	0.636364	-0.0769231	0.814815	0.642857	0.451613	0.4375	-0.333333	0.384615	-0.728814	-0.5	-0.368421	-0.157895	-0.259259	0.0410959	-0.636364	0.138889	0.225806	-0.147541	0.617021	0.422222	0.44	0	0.5
			0.411765	0.04	0.384615	0.633027	0.952381	0.338346	0.636364	0.851852	0.756098	0.5	0.73913	0.37931	0.254237	0	0.433962	-0.0149254	0.565217	0.0769231	0.647059	0.875	0.5	-0.714286	0.684211	0.641026	0.636364	-0.0769231	0.814815	0.642857	0.451613	0.4375	-0.333333	0.384615	-0.728814	-0.5	-0.368421	-0.157895	-0.259259	0.0410959	-0.636364	0.138889	0.225806	-0.147541	0.617021	0.422222	0.44	0	0.5
			0.411765	0.04	0.384615	0.633027	0.952381	0.338346	0.636364	0.851852	0.756098	0.5	0.73913	0.37931	0.254237	0	0.433962	-0.0149254	0.565217	0.0769231	0.647059	0.875	0.5	-0.714286	0.684211	0.641026	0.636364	-0.0769231	0.814815	0.642857	0.451613	0.4375	-0.333333	0.384615	-0.728814	-0.5	-0.368421	-0.157895	-0.259259	0.0410959	-0.636364	0.138889	0.225806	-0.147541	0.617021	0.391304	0.44	0	0.5
			0.411765	0.04	0.384615	0.633027	0.952381	0.338346	0.636364	0.851852	0.756098	0.5	0.73913	0.37931	0.254237	0	0.433962	-0.0149254	0.565217	0.0769231	0.647059	0.875	0.5	-0.714286	0.684211	0.641026	0.636364	-0.0769231	0.814815	0.642857	0.451613	0.4375	-0.333333	0.384615	-0.728814	-0.5	-0.368421	-0.157895	-0.259259	0.0410959	-0.636364	0.138889	0.225806	-0.147541	0.617021	0.391304	0.44	0	0.5
			0.411765	0.04	0.384615	0.633027	0.952381	0.338346	0.636364	0.851852	0.756098	0.5	0.73913	0.4	0.254237	0	0.433962	-0.0149254	0.565217	0.0769231	0.647059	0.875	0.5	-0.714286	0.684211	0.641026	0.636364	-0.0769231	0.814815	0.642857	0.451613	0.4375	-0.333333	0.384615	-0.728814	-0.5	-0.368421	-0.157895	-0.259259	0.0410959	-0.636364	0.138889	0.225806	-0.147541	0.617021	0.391304	0.44	0	0.5
			0.411765	0.04	0.384615	0.633027	0.952381	0.338346	0.636364	0.851852	0.756098	0.5	0.73913	0.470588	0.254237	0	0.433962	-0.0149254	0.565217	0.0769231	0.647059	0.875	0.5	-0.714286	0.684211	0.641026	0.636364	-0.0769231	0.814815	0.642857	0.451613	0.4375	-0.333333	0.384615	-0.728814	-0.5	-0.368421	-0.157895	-0.259259	0.0410959	-0.636364	0.138889	0.225806	-0.147541	0.617021	0.391304	0.44	0	0.5
			0.411765	0.04	0.384615	0.633027	0.952381	0.338346	0.636364	0.851852	0.756098	0.5	0.73913	0.538462	0.254237	0	0.381818	-0.0149254	0.565217	0.0769231	0.647059	0.875	0.5	-0.714286	0.684211	0.641026	0.636364	-0.0769231	0.814815	0.642857	0.451613	0.4375	-0.333333	0.384615	-0.728814	-0.5	-0.368421	-0.157895	-0.259259	0.0410959	-0.636364	0.138889	0.225806	-0.147541	0.617021	0.391304	0.44	0	0.5
			0.411765	0.04	0.384615	0.633027	0.952381	0.352941	0.636364	0.851852	0.756098	0.5	0.73913	0.55	0.254237	0	0.381818	-0.0149254	0.565217	0.0769231	0.647059	0.875	0.5	-0.714286	0.684211	0.641026	0.636364	-0.0769231	0.814815	0.642857	0.451613	0.4375	-0.333333	0.384615	-0.728814	-0.5	-0.368421	-0.157895	-0.259259	0.0410959	-0.636364	0.138889	0.225806	-0.147541	0.617021	0.391304	0.44	0	0.5
			0.411765	0.04	0.384615	0.633027	0.952381	0.384615	0.636364	0.851852	0.756098	0.5	0.73913	0.55	0.254237	0	0.381818	-0.0149254	0.565217	0.0769231	0.647059	0.875	0.5	-0.714286	0.684211	0.641026	0.636364	-0.0769231	0.814815	0.642857	0.451613	0.4375	-0.333333	0.384615	-0.728814	-0.5	-0.368421	-0.157895	-0.259259	0.0410959	-0.636364	0.138889	0.225806	-0.147541	0.617021	0.391304	0.44	0	0.5
			0.411765	0.04	0.384615	0.633027	0.952381	0.384615	0.636364	0.851852	0.756098	0.5	0.73913	0.55	0.254237	0	0.381818	-0.0149254	0.565217	0.0769231	0.647059	0.875	0.5	-0.714286	0.684211	0.641026	0.636364	-0.0769231	0.814815	0.642857	0.451613	0.4375	-0.333333	0.384615	-0.728814	-0.5	-0.368421	-0.157895	-0.259259	0.0410959	-0.636364	0.138889	0.225806	-0.147541	0.617021	0.391304	0.44	0	0.5
			0.411765	0.04	0.384615	0.633027	0.952381	0.388889	0.636364	0.851852	0.756098	0.5	0.73913	0.55	0.254237	0	0.381818	-0.0149254	0.565217	0.0769231	0.647059	0.875	0.5	-0.714286	0.684211	0.641026	0.636364	-0.0769231	0.814815	0.642857	0.451613	0.4375	-0.333333	0.384615	-0.728814	-0.5	-0.368421	-0.157895	-0.259259	0.0410959	-0.636364	0.138889	0.225806	-0.147541	0.617021	0.391304	0.44	0	0.5
			0.411765	0.04	0.384615	0.633027	0.952381	0.388889	0.636364	0.851852	0.756098	0.5	0.73913	0.55	0.254237	0	0.381818	-0.0149254	0.565217	0.0769231	0.647059	0.875	0.5	-0.714286	0.684211	0.641026	0.636364	-0.0769231	0.814815	0.642857	0.451613	0.4375	-0.333333	0.384615	-0.728814	-0.5	-0.368421	-0.157895	-0.259259	0.0410959	-0.636364	0.138889	0.225806	-0.147541	0.617021	0.391304	0.44	0	0.5
			0.411765	0.04	0.384615	0.633027	0.952381	0.388889	0.636364	0.851852	0.756098	0.5	0.73913	0.55	0.254237	0	0.381818	-0.0149254	0.565217	0.0769231	0.647059	0.875	0.5	-0.714286	0.684211	0.641026	0.636364	-0.0769231	0.814815	0.642857	0.451613	0.4375	-0.333333	0.384615	-0.728814	-0.5	-0.368421	-0.157895	-0.259259	0.0410959	-0.636364	0.138889	0.225806	-0.147541	0.617021	0.391304	0.44	0	0.5
			0.411765	0.04	0.384615	0.633027	0.952381	0.388889	0.636364	0.851852	0.756098	0.5	0.73913	0.55	0.254237	0	0.381818	-0.0149254	0.565217	0.0769231	0.647059	0.875	0.5	-0.714286	0.684211	0.641026	0.636364	-0.0769231	0.814815	0.642857	0.451613	0.4375	-0.333333	0.384615	-0.728814	-0.5	-0.368421	-0.157895	-0.259259	0.0410959	-0.636364	0.138889	0.225806	-0.147541	0.617021	0.391304	0.44	0	0.5
			0.411765	0.04	0.384615	0.633027	0.952381	0.388889	0.636364	0.851852	0.756098	0.5	0.73913	0.560976	0.254237	0	0.381818	-0.0149254	0.565217	0.0769231	0.647059	0.875	0.5	-0.714286	0.684211	0.641026	0.636364	-0.0769231	0.814815	0.642857	0.451613	0.4375	-0.333333	0.384615	-0.728814	-0.5	-0.368421	-0.157895	-0.259259	0.0410959	-0.636364	0.138889	0.225806	-0.147541	0.617021	0.391304	0.44	0	0.5
			0.411765	0.04	0.384615	0.633027	0.952381	0.388889	0.636364	0.851852	0.756098	0.5	0.747899	0.560976	0.254237	0	0.381818	-0.0149254	0.565217	0.0769231	0.647059	0.875	0.5	-0.714286	0.684211	0.641026	0.636364	-0.0769231	0.814815	0.642857	0.451613	0.4375	-0.333333	0.384615	-0.728814	-0.5	-0.368421	-0.157895	-0.259259	0.0410959	-0.636364	0.138889	0.225806	-0.147541	0.617021	0.391304	0.44	0	0.5
			0.411765	0.04	0.384615	0.633027	0.952381	0.388889	0.636364	0.851852	0.756098	0.5	0.747899	0.560976	0.254237	0	0.381818	-0.0149254	0.565217	0.0769231	0.647059	0.875	0.5	-0.714286	0.684211	0.641026	0.636364	-0.121951	0.814815	0.642857	0.451613	0.4375	-0.333333	0.384615	-0.728814	-0.5	-0.368421	-0.157895	-0.259259	0.0410959	-0.636364	0.138889	0.225806	-0.147541	0.617021	0.391304	0.44	0	0.5
			0.411765	0.04	0.384615	0.633027	0.952381	0.388889	0.636364	0.851852	0.756098	0.5	0.747899	0.560976	0.254237	0	0.381818	-0.0149254	0.565217	0.0769231	0.647059	0.875	0.5	-0.714286	0.684211	0.641026	0.636364	-0.2	0.814815	0.642857	0.451613	0.4375	-0.333333	0.384615	-0.728814	-0.5	-0.368421	-0.157895	-0.259259	0.0410959	-0.636364	0.138889	0.225806	-0.147541	0.617021	0.391304	0.44	0	0.5
			0.411765	0.04	0.384615	0.633027	0.952381	0.388889	0.636364	0.851852	0.756098	0.5	0.747899	0.560976	0.254237	0	0.381818	-0.0149254	0.565217	0.0769231	0.647059	0.875	0.5	-0.714286	0.684211	0.641026	0.636364	-0.208791	0.814815	0.642857	0.451613	0.4375	-0.333333	0.384615	-0.728814	-0.5	-0.368421	-0.157895	-0.259259	0.0410959	-0.636364	0.138889	0.225806	-0.147541	0.617021	0.391304	0.44	0	0.5
			0.411765	0.04	0.384615	0.633027	0.952381	0.388889	0.636364	0.851852	0.756098	0.5	0.747899	0.560976	0.254237	0	0.381818	-0.0149254	0.565217	0.0769231	0.647059	0.875	0.5	-0.714286	0.684211	0.641026	0.636364	-0.208791	0.814815	0.642857	0.451613	0.4375	-0.333333	0.384615	-0.728814	-0.5	-0.368421	-0.157895	-0.259259	0.0410959	-0.636364	0.138889	0.225806	-0.147541	0.617021	0.391304	0.44	0	0.5
			0.411765	0.04	0.384615	0.633027	0.952381	0.388889	0.636364	0.851852	0.756098	0.5	0.747899	0.560976	0.254237	0	0.381818	-0.0149254	0.565217	0.0769231	0.647059	0.875	0.5	-0.714286	0.684211	0.641026	0.636364	-0.217391	0.814815	0.642857	0.451613	0.4375	-0.333333	0.384615	-0.728814	-0.5	-0.368421	-0.157895	-0.259259	0.0410959	-0.636364	0.138889	0.225806	-0.147541	0.617021	0.391304	0.44	0	0.5
			0.411765	0.04	0.384615	0.633027	0.952381	0.388889	0.636364	0.851852	0.756098	0.5	0.747899	0.560976	0.254237	0	0.381818	-0.0149254	0.565217	0.0769231	0.647059	0.875	0.5	-0.714286	0.684211	0.641026	0.636364	-0.217391	0.814815	0.642857	0.451613	0.4375	-0.333333	0.384615	-0.728814	-0.5	-0.368421	-0.157895	-0.259259	0.0410959	-0.636364	0.138889	0.225806	-0.147541	0.617021	0.391304	0.44	0	0.5
			0.411765	0.04	0.384615	0.633027	0.952381	0.388889	0.636364	0.851852	0.756098	0.5	0.747899	0.560976	0.254237	0	0.381818	-0.0149254	0.565217	0.0769231	0.647059	0.875	0.5	-0.714286	0.684211	0.641026	0.636364	-0.217391	0.814815	0.642857	0.451613	0.4375	-0.333333	0.384615	-0.728814	-0.5	-0.368421	-0.157895	-0.259259	0.0410959	-0.636364	0.138889	0.225806	-0.147541	0.617021	0.391304	0.44	0	0.5
			0.411765	0.04	0.384615	0.633027	0.952381	0.388889	0.636364	0.851852	0.756098	0.5	0.747899	0.560976	0.254237	0	0.381818	-0.0149254	0.565217	0.0769231	0.647059	0.875	0.5	-0.714286	0.684211	0.641026	0.636364	-0.217391	0.814815	0.642857	0.451613	0.4375	-0.333333	0.384615	-0.728814	-0.5	-0.368421	-0.157895	-0.259259	0.0410959	-0.636364	0.138889	0.225806	-0.147541	0.617021	0.391304	0.44	-0.0588235	0.5
			0.411765	0.04	0.384615	0.633027	0.952381	0.388889	0.636364	0.851852	0.756098	0.5	0.747899	0.560976	0.254237	0	0.381818	-0.0149254	0.565217	0.0769231	0.647059	0.875	0.5	-0.714286	0.684211	0.641026	0.636364	-0.217391	0.814815	0.642857	0.451613	0.4375	-0.28	0.384615	-0.728814	-0.5	-0.368421	-0.157895	-0.259259	0.0410959	-0.636364	0.138889	0.225806	-0.147541	0.617021	0.391304	0.44	-0.0588235	0.5
			0.411765	0.04	0.384615	0.633027	0.952381	0.388889	0.636364	0.851852	0.756098	0.5	0.719008	0.560976	0.254237	0	0.381818	-0.0149254	0.565217	0.0769231	0.647059	0.875	0.5	-0.714286	0.684211	0.641026	0.636364	-0.217391	0.814815	0.642857	0.451613	0.4375	-0.28	0.384615	-0.728814	-0.5	-0.368421	-0.157895	-0.259259	0.0410959	-0.636364	0.138889	0.225806	-0.147541	0.617021	0.391304	0.44	-0.0588235	0.5
			0.411765	0.04	0.384615	0.633027	0.952381	0.388889	0.636364	0.851852	0.756098	0.5	0.691057	0.560976	0.254237	0	0.381818	-0.0149254	0.565217	0.0769231	0.647059	0.875	0.5	-0.714286	0.684211	0.641026	0.636364	-0.217391	0.814815	0.642857	0.451613	0.4375	-0.28	0.384615	-0.728814	-0.5	-0.368421	-0.157895	-0.133333	0.0410959	-0.636364	0.138889	0.225806	-0.147541	0.617021	0.391304	0.44	-0.0588235	0.5
			0.411765	0.04	0.384615	0.633027	0.952381	0.388889	0.636364	0.851852	0.756098	0.5	0.664	0.560976	0.254237	0	0.381818	-0.0149254	0.565217	0.0769231	0.647059	0.875	0.5	-0.714286	0.684211	0.641026	0.588235	-0.217391	0.814815	0.642857	0.451613	0.4375	-0.28	0.384615	-0.728814	-0.5	-0.368421	-0.157895	-0.133333	0.0410959	-0.636364	0.138889	0.225806	-0.147541	0.617021	0.391304	0.44	-0.0588235	0.5
			0.411765	0.04	0.384615	0.633027	0.952381	0.388889	0.636364	0.851852	0.756098	0.5	0.664	0.560976	0.254237	0	0.381818	-0.0149254	0.565217	0.0769231	0.647059	0.875	0.5	-0.714286	0.684211	0.641026	0.588235	-0.217391	0.814815	0.642857	0.451613	0.4375	-0.28	0.384615	-0.728814	-0.5	-0.0833333	-0.157895	-0.133333	0.0410959	-0.636364	0.138889	0.225806	-0.147541	0.617021	0.391304	0.44	-0.0588235	0.5
			0.411765	0.04	0.384615	0.633027	0.952381	0.388889	0.636364	0.851852	0.756098	0.5	0.664	0.560976	0.254237	0	0.381818	-0.0149254	0.565217	0.0769231	0.647059	0.875	0.5	-0.714286	0.684211	0.641026	0.588235	-0.217391	0.814815	0.642857	0.451613	0.4375	-0.28	0.384615	-0.728814	-0.5	0.037037	-0.157895	-0.133333	0.0410959	-0.636364	0.138889	0.225806	-0.147541	0.617021	0.391304	0.44	-0.0588235	0.5
			0.411765	0.04	0.384615	0.633027	0.952381	0.388889	0.636364	0.851852	0.756098	0.5	0.664	0.560976	0.254237	0	0.381818	-0.0149254	0.565217	0.0769231	0.647059	0.875	0.5	-0.714286	0.684211	0.641026	0.588235	-0.217391	0.814815	0.642857	0.451613	0.4375	-0.28	0.384615	-0.728814	-0.5	0.037037	-0.157895	-0.133333	0.0410959	-0.636364	0.138889	0.225806	-0.147541	0.617021	0.391304	0.44	-0.0588235	0.5
			0.411765	0.04	0.384615	0.633027	0.952381	0.388889	0.636364	0.851852	0.756098	0.5	0.664	0.560976	0.254237	0	0.381818	-0.0149254	0.565217	0.0769231	0.647059	0.875	0.5	-0.714286	0.684211	0.641026	0.588235	-0.217391	0.814815	0.642857	0.451613	0.4375	-0.28	0.384615	-0.728814	-0.5	0.0714286	-0.157895	-0.133333	0.0410959	-0.636364	0.138889	0.225806	-0.147541	0.617021	0.391304	0.44	-0.0588235	0.5
			0.411765	0.04	0.384615	0.633027	0.952381	0.388889	0.636364	0.851852	0.756098	0.5	0.664	0.361702	0.254237	0	0.381818	-0.0149254	0.565217	0.0769231	0.647059	0.875	0.5	-0.714286	0.684211	0.641026	0.588235	-0.217391	0.814815	0.642857	0.451613	0.4375	-0.28	0.384615	-0.728814	-0.5	0.0714286	-0.157895	-0.133333	0.0410959	-0.636364	0.138889	0.225806	-0.147541	0.617021	0.391304	0.44	-0.0588235	0.5
			0.411765	0.04	0.384615	0.633027	0.952381	0.388889	0.636364	0.851852	0.756098	0.5	0.664	0.254902	0.254237	0	0.381818	-0.0149254	0.565217	0.0769231	0.647059	0.875	0.5	-0.714286	0.684211	0.641026	0.588235	-0.217391	0.814815	0.642857	0.46875	0.4375	-0.28	0.384615	-0.728814	-0.5	0.0714286	-0.157895	-0.133333	0.0410959	-0.636364	0.138889	0.225806	-0.147541	0.617021	0.391304	0.44	-0.0588235	0.5
			0.411765	0.04	0.384615	0.633027	0.952381	0.388889	0.636364	0.851852	0.756098	0.5	0.664	0.163636	0.254237	0	0.381818	-0.0149254	0.565217	0.0769231	0.647059	0.875	0.5	-0.714286	0.684211	0.641026	0.588235	-0.217391	0.814815	0.642857	0.5	0.4375	-0.28	0.384615	-0.728814	-0.5	0.0714286	-0.157895	-0.133333	0.0410959	-0.636364	0.138889	0.225806	-0.147541	0.583333	0.391304	0.44	-0.0588235	0.5
			0.411765	0.04	0.384615	0.633027	0.952381	0.388889	0.636364	0.851852	0.756098	0.5	0.664	0.163636	0.254237	0	0.381818	-0.0149254	0.565217	0.0769231	0.647059	0.875	0.5	-0.714286	0.684211	0.641026	0.588235	-0.217391	0.814815	0.642857	0.534247	0.4375	-0.28	0.384615	-0.728814	-0.5	0.0714286	-0.157895	-0.133333	0.0410959	-0.636364	0.138889	0.225806	-0.147541	0.583333	0.391304	0.44	-0.0588235	0.5
			0.411765	0.04	0.384615	0.633027	0.952381	0.388889	0.636364	0.851852	0.756098	0.5	0.664	0.142857	0.254237	0	0.381818	-0.0149254	0.565217	0.0769231	0.647059	0.875	0.5	-0.714286	0.684211	0.641026	0.588235	-0.217391	0.814815	0.642857	0.54054	0.4375	-0.28	0.384615	-0.728814	-0.5	0.0714286	-0.157895	-0.133333	0.0410959	-0.636364	0.138889	0.225806	-0.147541	0.583333	0.391304	0.44	-0.0588235	0.5
			0.411765	0.04	0.384615	0.633027	0.952381	0.388889	0.636364	0.851852	0.756098	0.5	0.664	0.142857	0.254237	0	0.381818	-0.0149254	0.565217	0.0769231	0.647059	0.875	0.5	-0.714286	0.684211	0.641026	0.588235	-0.204301	0.814815	0.642857	0.54054	0.4375	-0.28	0.384615	-0.728814	-0.5	0.0714286	-0.157895	-0.133333	0.0410959	-0.636364	0.138889	0.225806	-0.147541	0.583333	0.391304	0.44	-0.0588235	0.5
			0.411765	0.04	0.384615	0.633027	0.952381	0.388889	0.636364	0.851852	0.756098	0.5	0.664	0.142857	0.254237	0	0.381818	-0.0149254	0.565217	0.0769231	0.647059	0.875	0.5	-0.714286	0.684211	0.641026	0.588235	-0.204301	0.814815	0.642857	0.54054	0.4375	-0.28	0.384615	-0.728814	-0.5	0.0714286	-0.157895	-0.133333	0.0410959	-0.636364	0.138889	0.225806	-0.147541	0.583333	0.391304	0.44	-0.0588235	0.5
			0.411765	0.04	0.384615	0.633027	0.952381	0.388889	0.636364	0.851852	0.756098	0.5	0.664	0.142857	0.254237	0	0.381818	-0.0149254	0.565217	0.0769231	0.647059	0.875	0.5	-0.714286	0.684211	0.641026	0.588235	-0.204301	0.814815	0.642857	0.54054	0.4375	-0.28	0.384615	-0.728814	-0.5	0.0714286	-0.157895	-0.133333	0.0410959	-0.636364	0.138889	0.225806	-0.147541	0.583333	0.391304	0.44	-0.0588235	0.5
			0.411765	0.04	0.384615	0.633027	0.952381	0.388889	0.636364	0.851852	0.756098	0.5	0.664	0.142857	0.254237	0	0.381818	-0.0149254	0.565217	0.0769231	0.647059	0.875	0.5	-0.714286	0.684211	0.641026	0.588235	-0.204301	0.814815	0.642857	0.54054	0.4375	-0.28	0.384615	-0.728814	-0.5	0.0714286	-0.157895	-0.133333	0.0410959	-0.636364	0.138889	0.225806	-0.138211	0.583333	0.391304	0.44	-0.0588235	0.5
			0.411765	0.04	0.384615	0.633027	0.952381	0.388889	0.636364	0.851852	0.756098	0.5	0.664	0.142857	0.254237	0	0.381818	-0.0149254	0.565217	0.0769231	0.647059	0.875	0.5	-0.714286	0.684211	0.641026	0.588235	-0.204301	0.814815	0.642857	0.54054	0.4375	-0.28	0.384615	-0.728814	-0.5	0.0714286	-0.157895	-0.133333	0.0410959	-0.636364	0.138889	0.225806	-0.129032	0.583333	0.391304	0.44	-0.0588235	0.5
			0.411765	0.04	0.384615	0.633027	0.952381	0.388889	0.636364	0.851852	0.756098	0.5	0.664	0.142857	0.254237	0	0.381818	-0.0149254	0.565217	0.0769231	0.647059	0.875	0.5	-0.714286	0.684211	0.641026	0.588235	-0.191489	0.814815	0.642857	0.54054	0.4375	-0.28	0.384615	-0.728814	-0.5	0.0714286	-0.047619	-0.133333	0.0410959	-0.636364	0.138889	0.225806	-0.0852713	0.583333	0.391304	0.44	-0.0588235	0.5
			0.411765	0.04	0.384615	0.633027	0.952381	0.388889	0.636364	0.851852	0.756098	0.5	0.664	0.142857	0.254237	0	0.381818	-0.0149254	0.565217	0.0769231	0.647059	0.875	0.5	-0.714286	0.684211	0.641026	0.588235	-0.191489	0.814815	0.642857	0.54054	0.4375	-0.28	0.384615	-0.728814	-0.5	0.0714286	-0.047619	-0.133333	0.0410959	-0.636364	0.138889	0.225806	-0.0294118	0.583333	0.391304	0.44	-0.0588235	0.5
			0.411765	0.04	0.384615	0.633027	0.952381	0.388889	0.636364	0.851852	0.756098	0.5	0.664	0.142857	0.254237	0	0.381818	-0.0149254	0.565217	0.0769231	0.647059	0.875	0.5	-0.714286	0.684211	0.641026	0.588235	-0.191489	0.814815	0.642857	0.54054	0.4375	-0.28	0.384615	-0.728814	-0.5	0.0714286	-0.130435	-0.133333	0.0410959	-0.636364	0.138889	0.225806	0	0.583333	0.391304	0.44	-0.0588235	0.5
			0.411765	0.04	0.384615	0.633027	0.952381	0.388889	0.636364	0.851852	0.756098	0.5	0.664	0.142857	0.254237	0	0.381818	-0.0149254	0.565217	0.0769231	0.647059	0.875	0.5	-0.714286	0.684211	0.641026	0.588235	-0.191489	0.814815	0.642857	0.54054	0.4375	-0.28	0.384615	-0.728814	-0.5	0.0714286	-0.130435	-0.133333	0.0410959	-0.636364	0.138889	0.225806	0	0.583333	0.391304	0.44	-0.0588235	0.5
			0.411765	0.04	0.384615	0.633027	0.952381	0.388889	0.636364	0.851852	0.756098	0.5	0.664	0.142857	0.254237	0	0.381818	-0.0149254	0.565217	0.0769231	0.647059	0.875	0.5	-0.714286	0.684211	0.641026	0.588235	-0.191489	0.814815	0.642857	0.54054	0.4375	-0.28	0.384615	-0.728814	-0.5	0.0714286	-0.130435	-0.133333	0.0410959	-0.636364	0.138889	0.225806	0.0070922	0.583333	0.391304	0.44	-0.0588235	0.5
			0.411765	0.04	0.384615	0.633027	0.955556	0.388889	0.636364	0.851852	0.756098	0.5	0.664	0.157895	0.254237	0	0.381818	-0.0149254	0.565217	0.0769231	0.647059	0.875	0.5	-0.714286	0.684211	0.641026	0.588235	-0.191489	0.814815	0.642857	0.54054	0.4375	-0.28	0.384615	-0.728814	-0.5	0.0714286	-0.130435	-0.133333	0.0133333	-0.636364	0.138889	0.225806	0.0070922	0.583333	0.391304	0.44	-0.0588235	0.5
			0.411765	0.04	0.384615	0.633027	0.96	0.388889	0.636364	0.851852	0.756098	0.5	0.664	0.157895	0.254237	0	0.381818	-0.0149254	0.565217	0.0769231	0.647059	0.875	0.5	-0.714286	0.684211	0.641026	0.588235	-0.191489	0.814815	0.642857	0.54054	0.4375	-0.28	0.384615	-0.728814	-0.5	0.0714286	-0.130435	-0.133333	0.0133333	-0.636364	0.138889	0.225806	0.0070922	0.583333	0.391304	0.44	-0.0588235	0.5
			0.411765	0.04	0.384615	0.633027	0.965517	0.388889	0.636364	0.851852	0.756098	0.5	0.664	0.172414	0.254237	0	0.381818	-0.0149254	0.565217	0.0769231	0.647059	0.875	0.5	-0.714286	0.684211	0.641026	0.588235	-0.191489	0.814815	0.642857	0.54054	0.4375	-0.28	0.384615	-0.728814	-0.5	0.0714286	-0.130435	-0.133333	0.0133333	-0.636364	0.138889	0.225806	0.0070922	0.583333	0.391304	0.44	-0.0588235	0.5
			0.411765	0.04	0.384615	0.633027	0.968254	0.388889	0.636364	0.851852	0.756098	0.5	0.674419	0.225806	0.254237	0	0.381818	-0.0149254	0.565217	0.0769231	0.647059	0.875	0.5	-0.714286	0.684211	0.641026	0.588235	-0.191489	0.814815	0.642857	0.54054	0.4375	-0.28	0.384615	-0.728814	-0.5	0.0714286	-0.130435	-0.133333	0.0133333	-0.636364	0.138889	0.225806	0.0070922	0.583333	0.391304	0.44	-0.0588235	0.5
			0.411765	0.04	0.384615	0.633027	0.968254	0.388889	0.636364	0.851852	0.756098	0.5	0.679389	0.225806	0.254237	0	0.381818	-0.0149254	0.565217	0.0769231	0.647059	0.875	0.5	-0.714286	0.684211	0.641026	0.588235	-0.191489	0.814815	0.642857	0.54054	0.4375	-0.28	0.384615	-0.728814	-0.5	0.0714286	-0.130435	-0.133333	-0.05	-0.636364	0.138889	0.225806	0.0070922	0.583333	0.391304	0.44	-0.0588235	0.5
			0.411765	0.04	0.384615	0.633027	0.968254	0.388889	0.636364	0.851852	0.756098	0.5	0.679389	0.225806	0.254237	0	0.381818	-0.0149254	0.565217	0.0769231	0.647059	0.875	0.5	-0.714286	0.684211	0.641026	0.588235	-0.191489	0.814815	0.642857	0.54054	0.4375	-0.28	0.384615	-0.728814	-0.5	0.0714286	-0.130435	-0.133333	-0.146067	-0.636364	0.138889	0.225806	0.0070922	0.583333	0.391304	0.44	-0.0588235	0.5
			0.411765	0.04	0.384615	0.633027	0.968254	0.388889	0.636364	0.851852	0.756098	0.5	0.666667	0.225806	0.254237	0	0.381818	-0.0149254	0.565217	0.0769231	0.647059	0.875	0.5	-0.714286	0.684211	0.641026	0.588235	-0.191489	0.814815	0.642857	0.54054	0.4375	-0.28	0.384615	-0.728814	-0.5	0.0714286	-0.130435	-0.133333	-0.146067	-0.636364	0.138889	0.225806	0.0070922	0.583333	0.391304	0.44	-0.0588235	0.5
			0.411765	0.04	0.384615	0.633027	0.968254	0.388889	0.636364	0.851852	0.756098	0.5	0.666667	0.225806	0.254237	0	0.381818	-0.0149254	0.565217	0.0769231	0.647059	0.875	0.5	-0.714286	0.684211	0.641026	0.588235	-0.191489	0.814815	0.642857	0.54054	0.4375	-0.28	0.384615	-0.728814	-0.5	0.0714286	-0.130435	-0.133333	-0.0515464	-0.636364	0.138889	0.225806	0.0070922	0.583333	0.391304	0.44	-0.0588235	0.5
			0.411765	0.04	0.384615	0.633027	0.968254	0.388889	0.636364	0.807229	0.756098	0.5	0.666667	0.225806	0.254237	0	0.381818	-0.0149254	0.565217	0.0769231	0.647059	0.875	0.5	-0.714286	0.684211	0.681818	0.588235	-0.191489	0.814815	0.642857	0.54054	0.4375	-0.28	0.384615	-0.728814	-0.5	0.0714286	-0.130435	-0.133333	-0.0515464	-0.636364	0.138889	0.225806	0.0070922	0.583333	0.416667	0.44	-0.0588235	0.5
			0.411765	0.04	0.384615	0.633027	0.968254	0.388889	0.636364	0.764706	0.756098	0.5	0.666667	0.225806	0.254237	0	0.381818	-0.0149254	0.565217	0.0769231	0.647059	0.875	0.5	-0.714286	0.684211	0.708333	0.588235	-0.191489	0.814815	0.642857	0.54054	0.4375	-0.28	0.384615	-0.728814	-0.5	0.0714286	-0.130435	0	-0.0515464	-0.636364	0.138889	0.225806	0.0070922	0.583333	0.416667	0.44	-0.0588235	0.5
			0.411765	0.04	0.384615	0.633027	0.968254	0.388889	0.636364	0.764706	0.756098	0.5	0.666667	0.225806	0.254237	0	0.381818	-0.0149254	0.565217	0.0769231	0.647059	0.875	0.5	-0.714286	0.684211	0.708333	0.588235	-0.191489	0.814815	0.642857	0.54054	0.4375	-0.28	0.384615	-0.728814	-0.5	0.0714286	-0.130435	0.0810811	-0.0515464	-0.636364	0.138889	0.225806	0.0070922	0.583333	0.416667	0.44	-0.0588235	0.5
			0.411765	0.04	0.384615	0.633027	0.968254	0.388889	0.636364	0.764706	0.756098	0.5	0.666667	0.225806	0.254237	0	0.381818	-0.0149254	0.565217	0.0769231	0.647059	0.875	0.5	-0.714286	0.684211	0.714286	0.588235	-0.191489	0.814815	0.642857	0.54054	0.4375	-0.28	0.384615	-0.728814	-0.5	0.0714286	-0.130435	0.0810811	-0.0515464	-0.636364	0.138889	0.225806	0.0070922	0.583333	0.416667	0.44	-0.0588235	0.5
			0.411765	0.04	0.384615	0.633027	0.968254	0.388889	0.636364	0.764706	0.756098	0.5	0.666667	0.225806	0.254237	0	0.381818	-0.0149254	0.565217	0.0769231	0.647059	0.875	0.5	-0.714286	0.684211	0.714286	0.588235	-0.191489	0.814815	0.642857	0.54054	0.4375	-0.28	0.384615	-0.728814	-0.5	0.0714286	-0.130435	0.0810811	-0.0515464	-0.636364	0.138889	0.117647	0.0070922	0.583333	0.416667	0.44	-0.0588235	0.5
			0.411765	0.04	0.384615	0.633027	0.968254	0.388889	0.636364	0.764706	0.756098	0.5	0.666667	0.225806	0.254237	0	0.381818	-0.0149254	0.565217	0.0769231	0.647059	0.875	0.5	-0.714286	0.684211	0.714286	0.588235	-0.191489	0.814815	0.642857	0.54054	0.4375	-0.28	0.384615	-0.728814	-0.5	0.0714286	-0.130435	0.0810811	-0.0515464	-0.636364	0.138889	0	0.0070922	0.583333	0.416667	0.44	-0.0588235	0.5
			0.411765	0.04	0.384615	0.633027	0.968254	0.388889	0.636364	0.764706	0.756098	0.5	0.666667	0.225806	0.254237	0	0.381818	-0.0149254	0.565217	0.0769231	0.647059	0.875	0.5	-0.714286	0.684211	0.714286	0.588235	-0.191489	0.814815	0.642857	0.54054	0.4375	-0.28	0.384615	-0.728814	-0.5	0.0714286	-0.130435	0.0810811	-0.0515464	-0.636364	0.138889	0	0.0070922	0.583333	0.416667	0.44	-0.0588235	0.5
			0.411765	0.04	0.384615	0.633027	0.968254	0.388889	0.636364	0.764706	0.756098	0.5	0.666667	0.225806	0.254237	0	0.381818	-0.0149254	0.565217	0.0769231	0.647059	0.875	0.5	-0.714286	0.684211	0.714286	0.588235	-0.191489	0.814815	0.642857	0.54054	0.4375	-0.28	0.384615	-0.728814	-0.5	0.0714286	-0.130435	0.0810811	-0.0515464	-0.636364	0.138889	0	0.0070922	0.583333	0.416667	0.44	-0.0588235	0.5
			0.411765	0.04	0.384615	0.633027	0.968254	0.388889	0.636364	0.764706	0.756098	0.5	0.666667	0.225806	0.254237	0	0.381818	-0.0149254	0.565217	0.0769231	0.647059	0.875	0.5	-0.714286	0.684211	0.714286	0.588235	-0.191489	0.814815	0.642857	0.54054	0.4375	-0.28	0.384615	-0.728814	-0.5	0.0714286	-0.130435	0.0810811	-0.0515464	-0.636364	0.138889	0	0.0070922	0.583333	0.416667	0.44	-0.0588235	0.5
			0.411765	0.04	0.384615	0.633027	0.968254	0.388889	0.636364	0.764706	0.756098	0.5	0.666667	0.225806	0.254237	0	0.381818	-0.0149254	0.565217	0.0769231	0.647059	0.875	0.5	-0.714286	0.684211	0.714286	0.588235	-0.191489	0.814815	0.642857	0.54054	0.4375	-0.28	0.384615	-0.728814	-0.5	0.0714286	-0.130435	0.0810811	-0.0515464	-0.636364	0.138889	0	0.0070922	0.583333	0.416667	0.44	-0.0588235	0.5
			0.411765	0.04	0.384615	0.633027	0.968254	0.388889	0.636364	0.764706	0.756098	0.5	0.666667	0.225806	0.254237	0	0.381818	-0.0149254	0.565217	0.0769231	0.647059	0.875	0.5	-0.714286	0.684211	0.714286	0.588235	-0.191489	0.814815	0.642857	0.54054	0.4375	-0.28	0.384615	-0.728814	-0.5	0.0714286	-0.130435	0.0810811	-0.0515464	-0.636364	0.138889	0	0.0070922	0.583333	0.416667	0.44	-0.0588235	0.5
			0.411765	0.04	0.384615	0.633027	0.968254	0.388889	0.636364	0.764706	0.756098	0.5	0.669173	0.225806	0.254237	0	0.381818	-0.0149254	0.565217	0.0769231	0.647059	0.875	0.5	-0.714286	0.684211	0.714286	0.588235	-0.191489	0.814815	0.642857	0.54054	0.4375	-0.28	0.384615	-0.728814	-0.5	0.0714286	-0.130435	0.0810811	-0.0515464	-0.636364	0.138889	0	0.0070922	0.583333	0.416667	0.44	-0.0588235	0.5
			0.411765	0.04	0.384615	0.633027	0.968254	0.388889	0.636364	0.764706	0.756098	0.5	0.671642	0.225806	0.254237	0	0.381818	-0.0149254	0.565217	0.0769231	0.647059	0.875	0.5	-0.714286	0.684211	0.714286	0.588235	-0.191489	0.814815	0.642857	0.54054	0.4375	-0.28	0.384615	-0.728814	-0.5	0.0714286	-0.130435	0.0810811	-0.0515464	-0.636364	0.138889	0	0.0070922	0.583333	0.416667	0.44	-0.0588235	0.777778
			0.411765	0.04	0.384615	0.633027	0.968254	0.388889	0.636364	0.764706	0.756098	0.5	0.671642	0.225806	0.254237	0	0.381818	-0.0149254	0.565217	0.0769231	0.647059	0.875	0.5	-0.714286	0.655172	0.714286	0.588235	-0.191489	0.814815	0.642857	0.54054	0.4375	-0.28	0.384615	-0.728814	-0.5	0.0714286	-0.0833333	0.0810811	-0.0515464	-0.636364	0.138889	0	0.0070922	0.583333	0.416667	0.44	-0.0588235	0.866667
			0.411765	0.04	0.384615	0.633027	0.971429	0.388889	0.5	0.764706	0.756098	0.5	0.671642	0.225806	0.254237	0	0.381818	-0.0149254	0.565217	0.0769231	0.647059	0.875	0.5	-0.714286	0.655172	0.714286	0.588235	-0.191489	0.814815	0.642857	0.54054	0.4375	-0.28	0.384615	-0.728814	-0.5	0.0714286	-0.0833333	0.0810811	-0.0515464	-0.636364	0.138889	0	0.0070922	0.583333	0.416667	0.44	-0.0588235	0.913044
			0.411765	0.04	0.384615	0.633027	0.974684	0.388889	0.5	0.764706	0.756098	0.5	0.671642	0.225806	0.254237	0	0.381818	-0.0149254	0.565217	0.0769231	0.647059	0.875	0.5	-0.714286	0.655172	0.714286	0.588235	-0.191489	0.814815	0.642857	0.54054	0.4375	-0.28	0.384615	-0.728814	-0.5	0.0714286	-0.0833333	0.0810811	-0.009901	-0.636364	0.138889	0	0.0070922	0.583333	0.416667	0.44	-0.0588235	0.916667
			0.411765	0.04	0.384615	0.547826	0.974684	0.388889	0.5	0.764706	0.756098	0.5	0.671642	0.225806	0.254237	0	0.381818	-0.0149254	0.565217	0.0769231	0.647059	0.875	0.5	-0.714286	0.655172	0.714286	0.588235	-0.191489	0.814815	0.642857	0.54054	0.4375	-0.28	0.384615	-0.728814	-0.5	0.0714286	-0.0833333	0.0810811	0.046729	-0.636364	0.138889	0	0.0070922	0.583333	0.416667	0.44	-0.0588235	0.916667
			0.411765	0.04	0.384615	0.534483	0.974684	0.388889	0.5	0.764706	0.756098	0.5	0.671642	0.225806	0.254237	0	0.381818	-0.0149254	0.565217	0.0769231	0.647059	0.875	0.5	-0.714286	0.655172	0.714286	0.588235	-0.191489	0.814815	0.642857	0.54054	0.4375	-0.28	0.384615	-0.728814	-0.5	0.0714286	-0.0833333	0.0810811	0.0555556	-0.636364	0.138889	0	0.0070922	0.583333	0.416667	0.44	-0.0588235	0.916667
			0.411765	0.04	0.384615	0.534483	0.975	0.388889	0.5	0.764706	0.756098	0.5	0.671642	0.225806	0.193548	0	0.381818	-0.0149254	0.565217	0.0769231	0.647059	0.875	0.5	-0.714286	0.655172	0.714286	0.588235	-0.191489	0.814815	0.642857	0.54054	0.4375	-0.28	0.384615	-0.728814	-0.5	0.0714286	-0.0833333	0.0810811	0.0555556	-0.636364	0.138889	0	0.0070922	0.583333	0.416667	0.44	-0.0588235	0.916667
			0.411765	0.04	0.384615	0.534483	0.975	0.388889	0.5	0.764706	0.756098	0.5	0.671642	0.225806	0.193548	0	0.381818	-0.0149254	0.565217	0.0769231	0.647059	0.875	0.5	-0.714286	0.655172	0.714286	0.588235	-0.191489	0.814815	0.642857	0.54054	0.4375	-0.28	0.384615	-0.728814	-0.5	0.0714286	-0.0833333	0.0810811	0.0555556	-0.636364	0.205128	0	0.0070922	0.583333	0.416667	0.44	-0.0588235	0.916667
			0.411765	0.04	0.384615	0.534483	0.975	0.388889	0.5	0.764706	0.756098	0.5	0.671642	0.225806	0.193548	0	0.381818	-0.0149254	0.565217	0.0769231	0.647059	0.875	0.5	-0.714286	0.655172	0.714286	0.588235	-0.191489	0.814815	0.642857	0.54054	0.4375	-0.28	0.384615	-0.728814	-0.5	0.0714286	-0.0833333	0.0810811	0.0555556	-0.636364	0.243902	0	-0.0405405	0.583333	0.416667	0.44	-0.0588235	0.916667
			0.411765	0.04	0.384615	0.534483	0.975	0.388889	0.5	0.764706	0.756098	0.5	0.671642	0.225806	0.193548	0	0.381818	-0.0149254	0.565217	0.0769231	0.647059	0.875	0.5	-0.714286	0.655172	0.714286	0.588235	-0.191489	0.814815	0.642857	0.54054	0.4375	-0.28	0.384615	-0.728814	-0.5	0.0714286	-0.0833333	0.0810811	0.0555556	-0.636364	0.243902	0	-0.0596026	0.583333	0.416667	0.44	-0.0588235	0.916667
			0.411765	0.04	0.384615	0.534483	0.975	0.388889	0.5	0.764706	0.756098	0.5	0.671642	0.225806	0.193548	0	0.381818	-0.0149254	0.565217	0.0769231	0.647059	0.875	0.5	-0.714286	0.655172	0.714286	0.588235	-0.191489	0.814815	0.642857	0.54054	0.4375	-0.28	0.384615	-0.728814	-0.5	0.0714286	-0.0833333	0.0810811	0.0555556	-0.636364	0.243902	0	-0.0657895	0.591837	0.416667	0.44	-0.0588235	0.916667
			0.411765	0.04	0.384615	0.534483	0.975	0.388889	0.5	0.764706	0.756098	0.5	0.671642	0.225806	0.193548	0	0.381818	-0.0149254	0.565217	0.0769231	0.647059	0.875	0.5	-0.714286	0.655172	0.714286	0.588235	-0.191489	0.814815	0.642857	0.54054	0.4375	-0.28	0.384615	-0.728814	-0.5	0.0714286	-0.0833333	0.0810811	0.0555556	-0.636364	0.243902	0	-0.0657895	0.649123	0.428571	0.44	-0.0588235	0.916667
			0.411765	0.04	0.384615	0.534483	0.975	0.388889	0.5	0.767442	0.756098	0.5	0.671642	0.225806	0.193548	0	0.381818	-0.0149254	0.565217	0.0769231	0.647059	0.875	0.5	-0.714286	0.655172	0.714286	0.588235	-0.191489	0.814815	0.642857	0.54054	0.4375	-0.28	0.384615	-0.728814	-0.5	0.0714286	-0.0833333	0.0810811	0.0555556	-0.636364	0.243902	0	-0.0657895	0.666667	0.428571	0.44	-0.0588235	0.916667
			0.411765	0.04	0.384615	0.534483	0.975	0.388889	0.5	0.777778	0.756098	0.5	0.671642	0.225806	0.193548	0	0.381818	-0.0149254	0.565217	0.0769231	0.647059	0.875	0.5	-0.714286	0.655172	0.714286	0.588235	-0.191489	0.814815	0.642857	0.54054	0.4375	-0.28	0.384615	-0.728814	-0.5	0.0714286	-0.0833333	0.0810811	0.0555556	-0.636364	0.243902	0	-0.0657895	0.6875	0.428571	0.44	-0.0588235	0.916667
			0.411765	0.04	0.384615	0.534483	0.975	0.388889	0.5	0.777778	0.756098	0.5	0.671642	0.225806	0.193548	0	0.381818	-0.0149254	0.565217	0.0769231	0.647059	0.875	0.5	-0.714286	0.655172	0.714286	0.588235	-0.191489	0.814815	0.642857	0.54054	0.4375	-0.28	0.384615	-0.728814	-0.5	0.0714286	-0.0833333	0.0810811	0.0555556	-0.636364	0.243902	0	-0.0657895	0.692308	0.4	0.44	-0.0588235	0.916667
			0.411765	0.04	0.384615	0.534483	0.975	0.388889	0.5	0.78022	0.756098	0.5	0.671642	0.225806	0.193548	0	0.381818	-0.0149254	0.565217	0.0769231	0.647059	0.875	0.5	-0.714286	0.655172	0.714286	0.588235	-0.191489	0.814815	0.642857	0.54054	0.4375	-0.28	0.384615	-0.728814	-0.5	0.0714286	-0.0833333	0.0810811	0.0555556	-0.636364	0.243902	0	-0.0657895	0.692308	0.4	0.44	-0.0588235	0.916667
			0.411765	0.04	0.384615	0.534483	0.975	0.388889	0.5	0.8	0.756098	0.5	0.671642	0.225806	0.193548	0	0.381818	-0.0149254	0.565217	0.0769231	0.647059	0.875	0.5	-0.714286	0.655172	0.72	0.588235	-0.191489	0.814815	0.642857	0.54054	0.4375	-0.28	0.384615	-0.728814	-0.5	0.0714286	-0.0833333	0.0810811	0.0555556	-0.636364	0.243902	0	-0.0657895	0.692308	0.4	0.44	-0.0588235	0.916667
			0.411765	0.04	0.384615	0.534483	0.975	0.388889	0.5	0.803922	0.756098	0.5	0.671642	0.225806	0.193548	0	0.381818	-0.0149254	0.565217	0.0769231	0.647059	0.875	0.5	-0.714286	0.655172	0.72549	0.588235	-0.191489	0.814815	0.642857	0.54054	0.4375	-0.28	0.384615	-0.728814	-0.5	0.0714286	-0.0833333	0.0810811	0.0555556	-0.636364	0.243902	0	-0.083871	0.692308	0.4	0.44	-0.0588235	0.916667
			0.411765	0.04	0.384615	0.534483	0.975	0.388889	0.5	0.803922	0.756098	0.5	0.671642	0.225806	0.193548	0	0.381818	-0.0149254	0.565217	0.0769231	0.647059	0.875	0.5	-0.714286	0.655172	0.72549	0.588235	-0.191489	0.814815	0.642857	0.54054	0.4375	-0.28	0.384615	-0.728814	-0.5	0.0714286	-0.0833333	0.0810811	0.0555556	-0.636364	0.243902	0	-0.083871	0.692308	0.4	0.44	-0.0588235	0.916667
			0.411765	0.04	0.384615	0.534483	0.975	0.388889	0.5	0.803922	0.756098	0.5	0.671642	0.225806	0.193548	0	0.381818	-0.0149254	0.565217	0.0769231	0.647059	0.875	0.5	-0.714286	0.655172	0.72549	0.588235	-0.191489	0.814815	0.642857	0.54054	0.4375	-0.28	0.384615	-0.728814	-0.5	0.0714286	-0.0833333	0.0810811	0.0555556	-0.636364	0.243902	0	-0.083871	0.692308	0.4	0.44	-0.0588235	0.916667
			0.411765	0.04	0.384615	0.534483	0.975	0.388889	0.5	0.803922	0.756098	0.5	0.671642	0.225806	0.15625	0	0.381818	-0.0149254	0.565217	0.0769231	0.647059	0.875	0.5	-0.714286	0.627119	0.72549	0.588235	-0.191489	0.814815	0.642857	0.54054	0.393939	-0.28	0.384615	-0.728814	-0.5	0.0714286	-0.0833333	0.0810811	0.0555556	-0.636364	0.243902	0	-0.083871	0.692308	0.4	0.44	-0.0588235	0.916667
[truncated: 2,393 more rows]
[truncated: 812 more columns]

## Sheet: Figure 3-figure supplement 2
		Figure 3-figure supplement 2A	Preference Index (Gr66a activation) (0 hrs starved)
[truncated: 3,602 more rows]
[truncated: 751 more columns]
