# Supplementary material for: Closed-loop optogenetic activation of peripheral or central neurons modulates feeding in freely moving Drosophila
Source: eLife. 2019 Jul 19;8:e45636. doi: 10.7554/eLife.45636 (PMC6668987; doi:10.7554/eLife.45636)
Supplement: Figure 4—source data 1. [file elife-45636-fig4-data1.xlsx]

## Sheet: Figure 4
		Preference Index (Gr64f>CsChrimson)												Preference Index (Gr66a>CsChrimson)												Preference Index (Gr66a>CsChrimson)										Preference Index (Gr64f>CsChrimson)
	Figure 4B	Ret					No Ret						Figure 4C	Ret					No Ret						Figure 4E	Ret				No Ret					Figure 4F	Ret				No Ret
	Sucrose (mM)	0	1	10	100	1000	0	1	10	100	1000		Sucrose (mM)	0	1	10	100	1000	0	1	10	100	1000		Sucrose 50mM + Denatonium (XmM)	0	0.1	1	10	0	0.1	1	10		Denatonium (XmM)	0	0.1	1	10	0	0.1	1	10
		0.51357	0.115152	0.423377	0.558064	-0.344227	-0.724138	-0.136364	-0.117871	-0.0555556	-0.22736			-0.65	-0.181818	-0.96748	-0.747899	-0.978289	-0.781818	0.309859	0.506849	0.177982	0.162325			-0.861199	-0.974026	0.0322581	0.241379	0.444444	-0.489933	-0.59322	0.285714			0.302326	0.629403	0.448276	0.618182	0.0440917	0.116466	0.2	0.153846
		0.534979	0.708067	0.207353	0.00636943	0.306488	0.044586	-0.0649351	0.0192308	0.12605	0.0878661			0	-0.603175	0.490909	-0.895879	-0.916543	0.0380623	0.117331	0.322314	0.516184	0.31524			-0.95207	-0.874587	0.25	0.538462	0.0520741	0.4	0.25	0.551724			0.491304	-0.037594	0.383838	0.796364	-0.513158	0.317739	0.0869565	-0.333333
		0.836412	0.63924	0.110132	0.314286	-0.190388	-0.569893	-0.39916	0.455056	-0.0769231	0.401316			-0.403509	-0.509091	-0.355769	-0.478036	-0.905063	-0.101871	0.34296	-0.47541	-0.429809	-0.656064			-0.842209	-0.918256	-0.860465	0.0769231	-0.665056	0.0126582	0.487179	-0.115942			0.618605	0.536667	0.601286	0.322176	0.315315	-0.00544959	0.310345	-0.613139
		0.716005	0.408971	0.472036	0.344557	-0.158409	0.465753	0.647059	-0.138686	-0.22449	-0.104205			-0.518717	-0.654676	-0.627586	-0.882535	-0.965775	-0.130864	-0.134503	-0.374046	0.585082	0.643083			-0.924731	-0.238095	-0.136364	0.117647	-0.184035	-0.542857	0.227273	0.245283			0.322404	0.786543	0.472693	0.616725	-0.173913	0.0526316	-0.344262	0.188172
		0.751061	0.655877	0.669282	0.064711	0.379169	0.715736	-0.300411	0.147482	-0.352025	0.15508			-0.732218	-0.571429	-0.91195	-0.868668	-0.962185	-0.568345	0.0681818	-0.678261	-0.504202	-0.321678			-0.897059	-0.5	-0.659574	-0.0769231	0.428238	-0.740492	-0.603306	-0.581227			0.568878	0.475124	0.455197	0.552542	0.405797	-0.0537634	0.214286	0.538462
		0.731573	0.272076	0.302326	0.391473	0.0257143	0.170732	-0.338798	-0.36	-0.00434783	0.754682			-0.975309	-0.666667	-0.423529	-0.898438	-0.976496	0.285714	0.353846	0.0575916	0.285714	-0.485944			-0.90604	-0.798742	-0.741935	0.3125	0.563636	-0.111111	-0.0769231	0.707317			0.179431	0.236923	0.399548	0.648745	0.308271	-0.201439	0.402299	-0.022831
		0.680912	0.514825	0.24611	-0.202822	-0.355747	-0.154742	0.263158	0.739691	-0.696049	0.374348			-0.825444	-0.707317	-0.353293	-0.635161	-0.992759	-0.298643	-0.570552	-0.274943	-0.132353	-0.078217			-0.957447	-0.607143	-0.142857	-0.333333	0.0484581	-0.258427	0.952381	0.348837			0.292517	0.91411	0.521127	0.362319	0.397059	0.630832	-0.532091	-0.175
		0.442886	0.415783	0.0117647	0.368746	0.138587	0.0705394	0.182609	-0.336395	0.24	0.534031			-0.276316	-0.529412	-0.311688	-0.901141	-0.980392	-0.431818	0.760684	0.078125	-0.620422	-0.119143			-0.993745	-0.0769231	0.333333	0.35	0.298791	-0.733766	0.0461539	-0.823529			0.54955	0.558974	0.583596	0.557252	0.0265487	-0.0625	-0.473684	0.513513
		0.539503	0.505882	0.703804	0.0120069	-0.729549	-0.059322	-0.286245	0.299435	0.734748	0.193354			-0.372197	-0.0598291	-0.164894	-0.925926	-0.940909	-0.478261	-0.349112	-0.206621	0.140407	0.160839			-0.941964	-0.981651	-0.460317	0.664805	-0.544578	0.448276	-0.295238	0.166667			0.498688	0.345373	0.887454	0.887147	0.304965	0.47541	0.72093	0.355705
		0.184136	0.689815	0.376054	0.514661	-0.51269	-0.118388	-0.193676	0.22365	0.513854	0.818557			-0.636029	-0.377778	-0.477612	-0.836735	-0.978642	0.392857	-0.489655	0.0154321	0.0611791	-0.298559			-0.586854	-0.688889	-0.628319	-0.283019	-0.493534	-0.511111	-0.978378	0.186207			0.454844	0.797368	0.810526	0.804546	0.19403	0.308411	0.146342	-0.733333
		0.462437	0.36646	-0.183246	0.18894	-0.209238	0.0372881	-0.0123457	-0.159664	0.179487	-0.268293			-0.452632	-0.75	-0.684211	-0.565517	-0.821429	-0.0470588	-0.121951	-0.0305677	-0.342857	0.161238			-0.991489	-0.58209	-0.102041	-0.931034	-0.5	-0.331269	0.131579	-0.567568			0.247934	0.304124	0.844898	0.650307	-0.0167866	0.38806	-0.135135	0.669565
		0.53125	0.806202	-0.155303	0.251799	-0.592334	-0.35	0.00680272	0.648649	-0.322997	-0.218692			-0.0280374	-0.236559	0.361963	-0.85336	-0.981795	0.0958904	-0.0634146	0.280899	0.0695187	-0.36144			-0.911111	-0.757962	-0.34375	0.8125	-0.760494	-0.0833333	0.135135	-0.151515			0.465409	0.59852	0.714286	0.804511	-0.499412	-0.485714	0.0489511	-0.147541
		0.666667	0.407595	0.290179	-0.0265958	-0.476961	0.238532	0.298507	-0.341772	0.449692	-0.606715			-0.520408	-0.781659	-0.72973	-0.403727	-0.783582	0.0410959	0.0960452	0.42446	0.0484115	0.109797			-0.65	-0.917526	-0.61165	0.333333	-0.42	-0.473684	-0.65	-0.0681818			0.169725	0.629779	0.717647	0.532787	-0.345794	0.0762712	0.11828	0.0642202
		0.67184	0.0515873	0.398998	0.111795	-0.516463	0.0666667	-0.0784314	0.03125	0.24595	0.463549			-0.560976	-0.183099	-0.466667	-0.964335	-0.963459	-0.240741	-0.169139	-0.169231	0.147717	-0.305407			-0.901141	0.333333	0.111111	0.412698	-0.166346	-0.526992	0.0247934	-0.214286			0.558376	0.728643	0.577039	0.756962	-0.0952381	-0.269663	-0.166667	0.676471
		0.408528	0.415064	0.673163	0.23085	-0.436989	-0.20904	-0.035533	0.041791	0.325301	-0.860789			-0.619048	-0.784232	-0.826087	-0.98324	-0.915323	0.846154	-0.266055	-0.186441	-0.206946	0.635009			-0.370968	-0.31579	-0.136364	-0.238095	-0.254833	0.174785	-0.405405	0			0.727273	0.439024	0.505017	0.666667	0.015625	-0.2	0.297872	0.0119048
		0.773196	0.859956	0.221113	0.946944	-0.254951	-0.463087	-0.444976	-0.333333	-0.115385	0.209836			-0.255814	-0.580838	-0.753425	-0.911555	-0.649099	0.333333	0.00653595	-0.333333	0.0927685	-0.248485			-0.666667	0.15	-0.2	0.555556	-0.149701	-0.483871	0.529412	-0.1875			0.574468	0.0377359	0.532258	0.766497	-0.00952381	0.0813954	-0.0566038	-0.382716
		0.553648	0.786992	0.203215	0.402691	-0.557789	0.513513	0.42029	0.27451	-0.480114	0.100075			-0.469697	-0.57377	-0.485714	-0.921218	-0.813725	0.25	0.73545	-0.146067	-0.174089	-0.5961			-0.964286	-0.92	-0.395349	-0.238095	-0.119593	0.0833333	-0.159664	-0.333333			0.726937	0.497126	0.582569	0.645349	-0.319149	0.310924	0.57971	0.388889
		0.612903	0.583942	0.203046	0.330833	-0.535604	-0.293515	0.297619	-0.259259	0.673469	0.574516			0.0714286	-0.727273	-0.507246	-0.88993	-0.951424	0.0107527	-0.430657	0.492537	0.179104	-0.160079			-0.391304	-0.684848	-0.523077	0.36	-0.121061	-0.226562	-0.140496	-0.352941			0.877647	0.599109	0.492683	0.879032	-0.203704	0.153094	-0.0103093	0.314607
		0.501285	0.118644	0.875	-0.041958	-0.25	-0.354419	-0.532467	0.529412	-0.0238095	-0.1			0.289941	-0.836735	-0.785714	-0.881061	-0.986028	-0.130802	-0.0381679	-0.619048	-0.814599	0.220649			-0.235294	-0.774799	0.307692	-0.333333	0.887641	0.147059	-0.317073	-0.377778			0.923423	0.385965	0.767164	0.789474	0.537037	-0.107492	-0.476191	0.145038
		0.481982	0.250814	0.22291	-0.162418	-0.720745	0.552239	0.459916	-0.408163	-0.417391	0.44426			-0.777778	-0.784946	-0.649123	-0.919269	-0.882855	0.0486487	-0.283843	0.0113207	-0.0372093	0.283133			-0.84466	-0.215686	-0.302326	-0.0476191	0.846154	-0.378571	-0.230769	-0.294118			0.845697	0.314685	0.175758	0.0887574	-0.251908	-0.0980392	-0.106383	-0.333333
		0.661098	0.498599	0.745152	-0.146758	-0.00725689	0.1875	-0.513889	-0.746988	-0.326087	0.265193			-0.6	-0.877551	-0.636364	-0.916493	-0.972799	-0.147287	0.0384615	0.352941	0.140571	-0.0491228			-0.911765	-0.744681	-0.848101	0	-0.264069	-0.223975	-0.818182	0.153846			0.407568	0.506234	-0.173184	0.962963	0.081761	-0.166667	-0.28972	0.232877
		0.41573	0.485207	0.326316	-0.111111	-0.599237	0.0847458	-0.294964	0.0815451	0.573913				-0.856	-0.658537	-0.411765	-0.962085	-0.977172	-0.402985	0.134021	0.749104	0.282101	0.0173228			-0.454545	-0.56	-0.44	-0.381818	0.552804	-0.333333	-0.0508475	-0.0103093			0.503185	0.737024	0.74477	0.806452	-0.136	-0.154362	-0.68	0.382353
		0.873754	0.679012	0.165563	0.311909	-0.116981	-0.162534	-0.133333		0.333333				-0.887324	-0.384615	-0.25	-0.712264	-0.971916	0	-0.610619	0.451613	-0.654183	0.623155			-0.949367	-0.436364	-0.189189	-0.151515	-0.630252	0.291291	-0.0807018	0.777778			0.579618	0.741177	0.563218	0.47907	0.382979	0.260546	0.107143	0.136691
		0.210526	0.452261	0.705729	-0.293578	-0.177419	0.39759	-0.0175439		-0.142857				-0.822785	0.0175439	-0.837838	-0.473684	-0.979926	0.928571	0.25	0.2	-0.170494	-0.656318			-0.677419	-0.888889	0.571429	0.686275	0.201878	-0.297297	0.157895	-0.193548			0.395349	0.327869	0.593846	0.612903	-0.476635	0.183193	-0.0404624	0.0212766
		0.586806	0.31579	0.645897	-0.575274	-0.242424	-0.14094	-0.342857		-0.312169				-0.352941	-0.407407	-0.784946	-0.476635	-0.87643	-0.333333	0.0643777	-0.25	-0.274131	0.0362869			-0.451613	-0.815126	-0.111111	0.148936	-0.457413	0.0243902	-0.411765	0.432099			0.671642	0.67475	0.740113	0.57377	0.506494	-0.259574	0.0470588	-0.487437
		0.736986	0.51145	0.667203	0.0674157	-0.371941		0.581395						-0.529412	-0.6875	-0.433962	-0.763314	-0.899054	0.154639	0.336245	-0.350877	0.655678	0.127584				-0.658768	0.0967742	0.0434783	-0.716956	0.767442	0.333333	0.451613			0.415525	0.792415	-0.0158103	0.337884	0.25	-0.369509	0.0645793	-0.338028
		0.860317	0.587927	0.481781	-0.120879	0.391022								-0.0810811	-0.886364	-0.9		-0.873973	0.084507	0.322404	-0.241379	-0.646341	-0.258956				-0.968586	-0.578475	-0.522124		0.514019	0.123077	0.0724638			0.712682	0.738806	0.823377	0.207207	0.714286	-0.118056	0.177359	0.692982
		0.46748	0.442977	0.706783		-0.10521								-0.509434	-0.75	-0.371429		-0.978116	0.326316	-0.162162	0.25	-0.371388	-0.640264					-0.641026	0.518072		0.266667		0.407821			0.404631	0.41115	0.776527	0.548781	-0.58209	0.284091		0.183673
			0.785068	0.491177		-0.120896									-0.695652	-0.552448		-0.857988	0.0508475	-0.5	-0.381333	-0.518417	0.393151					-0.6	-0.297297							0.325103	0.5	0.840909	0.275862	-0.333333			-0.0897436
			0.481343	0.498208		0.0139276									-0.885057	-0.702811		-0.97619	0.030303	0.6	0.0434783	-0.265882	-0.375286					-0.762376	0.166667							0.304348				-0.625			-0.442623
															-0.44	-0.322034		-0.958651	0.2	0.0175439	0.0588235	-0.380192	-0.393136
															-0.768421	-0.918819		-0.933382	-0.538462	0.157895	-0.333333	0.521873	0.170426
															-0.847458	-0.53125		-0.977679		0.0691244	0.618421	-0.633136	-0.302275
															-0.195531	-0.306931		-0.843284		-0.44856	-0.0675106	-0.255556	0.0029383
																		-0.913265		0.219512	-0.563636	-0.483208	0.406096
																		-0.830508		-0.380282	0.956522	0.0849057	-0.280239
																		-0.940663		0.157895	-0.263941	0.235981	-0.586076
																		-0.929785		-0.620253	-0.448276		-0.360424
																		-0.924953		0.406977	-0.309179		0.290146
																		-0.848649		0.178571	0.217391		0.0877193
																		-0.890428					-0.530249
																		-0.888794					-0.188966
																		-0.883144					0.307578
																		-0.783102					-0.15604
																		-0.793403					-0.543541
																		-0.932065					-0.294985
																							-0.251574
																							-0.563158
																							-0.587678
																							0.403973
																							0.41204
					-0.157895

## Sheet: Figure 4-figure supplement 1
	Figure 4-figure supplement 1B	Sips/interactions (Gr64f>CsChrimson)																					Figure 4-figure supplement 1C	Sips/interactions (Gr66a>CsChrimson)
		Ret light					Ret non light					No Ret light					No Ret non light							Ret light					Ret non light					No Ret light					No Ret non light
	Sucrose (mM)	0	1	10	100	1000	0	1	10	100	1000	0	1	10	100	1000	0	1	10	100	1000		Sucrose (mM)	0	1	10	100	1000	0	1	10	100	1000	0	1	10	100	1000	0	1	10	100	1000
		725	92	274	483	301	233	73	111	137	617	8	38	116	68	401	50	50	147	76	637			14	63	2	15	17	66	91	121	104	1549	6	93	110	321	580	49	49	36	224	418
		373	667	821	395	584	113	114	539	390	310	82	144	106	67	260	75	164	102	52	218			22	25	123	24	28	22	101	42	437	643	150	519	80	445	315	139	410	41	142	164
		1044	777	252	230	219	93	171	202	120	322	40	143	259	114	213	146	333	97	133	91			102	27	67	101	15	240	83	141	286	301	216	186	32	329	173	265	91	90	825	833
		713	801	329	599	603	118	336	118	292	830	107	84	118	152	245	39	18	156	240	302			45	24	27	38	16	142	115	118	609	919	176	74	41	680	778	229	97	90	178	169
		619	486	1383	617	1013	88	101	274	542	456	338	85	319	104	108	56	158	237	217	79			32	48	14	70	9	207	176	304	996	467	30	47	37	59	291	109	41	193	179	567
		787	533	448	359	718	122	305	240	157	682	72	121	32	229	937	51	245	68	231	131			1	9	147	26	11	80	45	363	486	925	45	44	202	315	256	25	21	180	175	740
		295	281	881	226	412	56	90	533	341	867	254	96	675	50	659	347	56	101	279	300			59	6	108	193	5	617	35	226	865	1376	155	35	476	472	548	287	128	837	616	641
		360	601	258	1108	419	139	248	252	511	317	129	68	289	341	293	112	47	582	209	89			55	12	53	26	5	97	39	101	500	505	25	103	138	171	658	63	14	118	730	836
		341	128	627	295	81	102	42	109	288	518	111	96	230	327	395	125	173	124	50	267			70	55	157	27	13	153	62	219	702	427	30	55	695	532	415	85	114	1057	401	300
		209	365	816	749	288	144	67	370	240	894	175	102	238	601	441	222	151	151	193	44			99	28	70	52	14	445	62	198	585	1297	39	37	329	477	511	17	108	319	422	946
		438	330	312	387	856	161	153	452	264	1309	153	40	100	115	180	142	41	138	80	312			52	7	6	63	15	138	49	32	227	153	81	18	555	161	713	89	23	590	329	515
		392	233	223	609	117	120	25	305	364	457	13	74	61	131	209	27	73	13	256	326			52	71	111	36	7	55	115	52	455	762	40	96	57	100	621	33	109	32	87	1324
		495	278	289	366	420	99	117	159	386	1186	135	87	26	353	82	83	47	53	134	335			47	25	10	96	58	149	204	64	226	478	38	97	99	693	657	35	80	40	629	527
		377	265	838	542	257	74	239	360	433	806	48	47	33	423	532	42	55	31	256	195			9	58	12	13	15	32	84	33	716	806	41	140	27	641	456	67	197	38	476	857
		512	883	558	1165	172	215	365	109	728	439	70	95	349	220	30	107	102	321	112	401			16	26	2	3	21	68	215	21	355	475	192	40	72	274	439	16	69	105	417	98
		344	425	428	844	301	44	32	273	23	507	40	58	11	46	738	109	151	22	58	482			16	35	18	31	253	27	132	128	670	1189	18	154	50	748	124	9	152	100	621	206
		181	2198	524	782	132	52	262	347	333	465	140	49	195	183	731	45	20	111	521	598			35	39	9	44	57	97	144	26	1073	555	20	164	38	306	145	12	25	51	435	573
		225	434	474	887	150	54	114	314	446	496	207	109	70	41	692	379	59	119	8	187			60	9	17	94	29	52	57	52	1614	1165	47	39	50	316	425	46	98	17	220	587
		292	330	405	411	174	97	260	27	447	290	347	72	91	82	135	728	236	28	86	165			218	16	9	65	7	120	180	75	1028	995	103	63	16	127	733	134	68	68	1243	468
		329	192	395	575	105	115	115	251	798	647	52	173	29	134	434	15	64	69	326	167			15	10	10	53	96	120	83	47	1260	1543	97	82	134	207	639	88	147	131	223	357
		348	535	630	375	342	71	179	92	504	347	19	35	21	31	229	13	109	145	61	133			9	3	16	20	19	36	46	72	459	1378	55	27	69	499	813	74	25	33	376	897
		126	502	315	184	105	52	174	160	230	419	64	49	126	362		54	90	107	98				9	14	10	8	18	116	68	24	414	1559	20	55	244	659	646	47	42	35	369	624
		282	272	352	347	351	19	52	252	182	444	152	26		134		211	34		67				4	8	24	61	14	67	18	40	363	983	47	22	90	217	715	47	91	34	1038	166
		23	289	655	154	306	15	109	113	282	438	58	28		123		25	29		164				7	29	24	35	19	72	28	272	98	1874	81	25	57	596	238	3	15	38	841	1147
		457	50	1083	213	300	119	26	233	790	492	64	23		195		85	47		372				11	24	10	28	54	23	57	83	79	820	4	124	6	564	614	8	109	10	990	571
		634	99	1037	475	385	96	32	207	415	841		34					9						8	10		20	48	26	54	38	149	903	56	153	111	1130	1118	41	76	231	235	865
		293	605	549	280	1069	22	157	192	357	468													34	5	15		46	40	83	133		684	77	121	66	145	362	65	62	108	675	615
		361	601	390	137	893	131	232	67		1103													13	11	7		18	40	77	48		1627	63	31	35	446	218	32	43	21	973	994
		233	789	507	390	589		95	173		751														14	22		48		78	111		628	31	12	116	353	1017	28	36	259	1113	443
		113	397	627	120	364		139	210		354														5	32		26		82	212		2158	34	16	12	624	273	32	4	11	1076	601
		93	73	111	292	617																			14	37		19		36	39		900	12	29	9	194	389	8	28	8	432	893
		118	114	539	542	310																			11	20		46		84	260		1335	30	11	16	1235	467	100	8	32	388	331
		88	171	202	157	322																			9	11		5		109	49		443		116	123	124	322		101	29	552	601
		122	336	118		830																			72	15		21		107	66		247		67	221	201	512		176	253	339	509
			101	274		456																				35		34					750		25	24	377	715		16	86	1082	302
			305	240		682																						30					324		22	90	115	601		49	2	97	1069
			90	533		867																						17					556		33	99	529	547		24	170	327	2096
			248	252		317																						31					852		15	72		181		64	189		385
																												20					513		121	143		707		51	271		389
																												70					855		33	14		279		23	9		234
																												87					1501					132					430
																												65					1104					294					431
																												113					1821					440					233
																												86					707					503					689
																												119					1033					553					1870
																												25					711					478					878
																																						1129					1888
																																						415					1485
																																						261					1005
																																						954					405
																																						1208					503
	Figure 4-figure supplement 1E	Sips/interactions (Gr66a>CsChrimson)																					Figure 4-figure supplement 1F	Sips/interactions (Gr64f>CsChrimson)
		Ret light				Ret non light				No Ret light				No Ret non light										Ret light				Ret non light				No Ret light				No Ret non light
	Sucrose 50mM + Denatonium (XmM)	0	0.1	1	10	0	0.1	1	10	0	0.1	1	10	0	0.1	1	10						Denatonium (XmM)	0	0.1	1	10	0	0.1	1	10	0	0.1	1	10	0	0.1	1	10
		22	1	16	18	295	76	15	11	13	38	24	9	5	111	94	5							224	532	168	178	120	121	64	42	296	139	3	30	271	110	2	22
		22	19	30	40	896	284	18	12	596	280	20	45	537	120	12	13							343	192	137	247	117	207	61	28	37	338	25	9	115	175	21	18
		40	15	3	7	467	352	40	6	104	120	29	61	517	117	10	77							696	461	249	158	164	139	62	81	73	365	19	53	38	369	10	221
		7	16	19	19	179	26	25	15	184	8	27	132	267	27	17	80							242	385	391	232	124	46	140	55	19	60	20	221	27	54	41	151
		28	6	8	18	516	18	39	21	1224	58	24	58	490	389	97	219							615	593	203	229	169	211	76	66	97	132	187	30	41	147	121	9
		28	16	16	84	568	143	108	44	172	8	12	105	48	10	14	18							539	201	310	230	375	124	133	49	174	111	122	214	92	167	52	224
		20	11	3	16	920	45	4	32	238	99	41	29	216	168	1	14							95	312	162	47	52	14	51	22	95	402	113	33	41	91	370	47
		4	12	20	27	1275	14	10	13	752	41	34	3	406	267	31	31							344	304	251	306	100	86	66	87	116	45	10	28	110	51	28	9
		26	1	17	149	870	108	46	30	189	84	37	42	641	32	68	30							571	298	1023	602	191	145	61	36	92	45	148	101	49	16	24	48
		44	14	21	19	169	76	92	34	235	121	2	86	693	374	183	59							443	683	1032	397	166	77	108	43	120	70	47	4	81	37	35	26
		6	28	22	1	1404	106	27	28	163	108	43	16	489	215	33	58							151	253	904	269	91	135	76	57	205	93	32	96	212	41	42	19
		6	19	21	29	129	138	43	3	97	11	21	42	713	13	16	57							233	864	480	360	85	217	80	39	213	27	75	52	638	78	68	70
		7	4	20	40	33	93	83	20	174	80	7	14	426	224	33	1							255	405	365	374	181	92	60	114	35	127	104	58	72	109	82	51
		26	20	15	89	500	10	12	37	867	92	62	41	1213	297	59	47							307	344	261	347	87	54	70	48	171	65	20	57	207	113	28	11
		39	13	19	8	85	25	25	13	424	205	11	11	714	144	26	17							418	177	225	140	66	69	74	28	195	74	61	85	189	111	33	83
		6	23	6	21	30	17	9	6	284	16	26	41	384	46	8	41							259	165	475	174	70	153	145	23	52	93	25	25	53	79	28	56
		13	15	13	24	715	360	30	39	173	13	50	52	220	11	69	76							234	521	345	283	37	175	91	61	16	78	218	100	31	41	58	44
		14	26	31	34	32	139	99	16	265	99	52	15	338	157	69	30							1197	359	306	233	78	90	104	15	86	177	48	117	130	130	49	61
		13	42	17	18	21	331	9	36	84	78	14	11	5	58	27	23							854	316	296	340	34	140	39	40	83	137	11	75	25	170	31	56
		32	40	15	10	380	62	28	11	24	87	15	14	2	193	24	31							933	188	194	92	78	98	136	77	49	46	21	44	82	56	26	88
		9	6	6	9	195	41	73	9	170	123	7	6	292	194	70	11							651	302	148	371	274	99	210	7	86	70	38	45	73	98	69	28
		18	11	7	17	48	39	18	38	2132	230	56	15	614	460	62	11							354	251	417	252	117	38	61	27	108	126	4	47	142	172	21	21
		6	31	15	14	231	79	22	19	44	215	131	48	194	118	154	49							372	222	68	159	99	33	19	56	130	254	62	79	58	149	50	60
		25	2	22	43	130	34	6	8	128	91	11	8	85	168	8	1							240	81	259	25	104	41	66	6	28	352	83	24	79	243	90	23
		17	11	4	27	45	108	5	20	86	42	10	25	231	40	24	37							224	587	154	144	44	114	23	39	58	87	89	51	19	148	81	148
			36	34	12		175	28	11	106	342	22	58	643	45	11	23							310	898	249	196	128	104	257	97	70	122	272	47	42	265	239	95
			3	47	27		188	176	86		81	73	45		26	57	17							763	466	351	67	128	70	34	44	114	127	156	193	19	161	109	35
				14	63			64	20		133		37		77		32							637	405	1105	254	270	169	139	74	42	226		29	159	126		20
				6	13			24	24				126				53							161	75	162	111	82	25	14	63	5			71	10			85
				24	21			178	15															285				152				3			17	13			44
					32				44

## Sheet: Figure 4-figure supplement 2
		Figure 4-figure supplement 2A	Preference Index (Gr64f activation) (0 mM sucrose)
			Ret																												No ret
			0	0	0	0	0	0	0	0	0	0	0	0	0	0	0	0	0	0	0	0	0	0	0	0	0	0	0	0	0	0	0	0	0	0	0	0	0	0	0	0	0	0	0	0	0	0	0
			0	0	0	0	0	0	0	0	0	0	0	0	0	0	0	0	0	0	0	0	0	0	0	0	0	0	0	0	0	0	0	0	0	0	0	0	0	0	0	0	0	0	0	0	0	0	0
			0	0	0	0	0	0	0	0	0	0	0	0	0	0	0	0	0	0	0	0	0	0	0	0	0	0	0	0	0	0	0	0	0	0	0	0	0	0	0	0	0	0	0	0	0	0	0
			0	0	0	0	0	0	0	0	0	0	0	0	0	0	0	0	0	0	0	0	0	0	0	0	0	0	0	0	0	0	0	0	0	0	0	0	0	0	0	0	0	0	0	0	0	0	0
			0	0	0	0	0	0	0	0	0	0	0	0	0	0	0	0	0	0	0	0	0	0	0	0	0	0	0	0	0	0	0	0	0	0	0	0	0	0	0	0	0	0	0	0	0	0	0
			0	0	0	0	0	0	0	0	0	0	0	0	0	0	0	0	0	0	0	0	0	0	0	0	0	0	0	0	0	0	0	0	0	0	0	0	0	0	0	0	0	0	0	0	0	0	0
			0	0	0	0	0	0	0	0	0	0	0	0	0	0	0	0	0	0	0	0	0	0	0	0	0	0	0	0	0	0	0	0	0	0	0	0	0	0	0	0	0	0	0	0	0	0	0
			0	0	0	0	0	0	0	0	0	0	0	0	0	0	0	0	0	0	0	0	0	0	0	0	0	0	0	0	0	0	0	0	0	0	0	0	0	0	0	0	0	0	0	0	0	0	0
			0	0	0	0	0	0	0	0	0	0	0	0	0	0	0	0	0	0	0	0	0	0	0	0	0	0	0	0	0	0	0	0	0	0	0	0	0	0	0	0	0	0	0	0	0	0	0
			0	0	0	0	0	0	0	0	0	0	0	0	0	0	0	0	0	0	0	0	0	0	0	0	0	0	0	0	0	0	0	0	0	0	0	0	0	0	0	0	0	0	0	0	0	0	0
			0	0	0	0	0	0	0	0	0	0	0	0	0	0	0	0	0	0	0	0	0	0	0	0	0	0	0	0	0	0	0	0	0	0	0	0	0	0	0	0	0	0	0	0	0	0	0
			0	0	0	0	0	0	0	0	0	0	0	0	0	0	0	0	0	0	0	0	0	0	0	0	0	0	0	0	0	0	0	0	0	0	0	0	0	0	0	0	0	0	0	0	0	0	0
			0	0	0	0	0	0	0	0	0	0	0	0	0	0	0	0	0	0	0	0	0	0	0	0	0	0	0	0	0	0	0	0	0	0	0	0	0	0	0	0	0	0	0	0	0	0	0
			0	0	0	0	0	0	0	0	0	0	0	0	0	0	0	0	0	0	0	0	0	0	0	0	0	0	0	0	0	0	0	0	0	0	0	0	0	0	0	0	0	0	0	0	0	0	0
			0	0	0	0	0	0	0	0	0	0	0	0	0	0	0	0	0	0	0	0	0	0	0	0	0	0	0	0	0	0	0	0	0	0	0	0	0	0	0	0	0	0	0	0	0	0	0
			0	0	0	0	0	0	0	0	0	0	0	0	0	0	0	0	0	0	0	0	0	0	0	0	0	0	0	0	0	0	0	0	0	0	0	0	0	0	0	0	0	0	0	0	0	0	0
			0	0	0	0	0	0	0	0	0	0	0	0	0	0	0	0	0	0	0	0	0	0	0	0	0	0	0	0	0	0	0	0	0	0	0	0	0	0	0	0	0	0	0	0	0	0	0
			0	0	0	0	0	0	0	0	0	0	0	0	0	0	0	0	0	0	0	0	0	0	0	0	0	0	0	0	0	0	0	0	0	0	0	0	0	0	0	0	0	0	0	0	0	0	0
			0	0	0	0	0	0	0	0	0	0	0	0	0	0	0	0	0	0	0	0	0	0	0	0	0	0	0	0	0	0	0	0	0	0	0	0	0	0	0	0	0	0	0	0	0	0	0
			0	0	0	0	0	0	-0.6	0	0	0	0	0	0	0	0	0	0	0	0	0	0	0	0	0	0	0	0	0	0	0	0	0	0	0	0	0	0	0	0	0	0	0	0	0.333333	0	0	0
			0	0	0	0	0	0	-0.6	0	0	0	0	0	0	0	0	0	0	0	0	0	0	0	0	0	0	0	0	0	0	0	0	0	0	0	0	0	0	0	0	0	0	0	0	0.333333	0	0	0
			0	0	0	0	0	0	-0.6	0	0	0	0	0	0	0	0	0	0	0	0	0	0	0	0	0	0	0	0	0	0	0	0	0	0	0	0	0	0	0	0	0	0	0	0	0.333333	0	0	0
			0	0	0	0	0	0	-0.6	0	0	0	0	0	0	0	0	0	0	0	0	0	0	0	0	0	0	0	0	0	0	0	0	0	0	0	0	0	0	0	0	0	0	0	0	0.333333	0	0	0
			0	0	0	0	0	0	-0.6	0	0	0	0	0	0	0	0	0	0	0	0	0	0	0	0	0	0	0	0	0	0	0	0	0	0	0	0	0	0	0	0	0	0	0	0	0.333333	0	0	0
			0	0	0	0	0	0	-0.6	0	0	0	0	0	0	0	0	0	0	0	0	0	0	0	0	0	0	0	0	0	0	0	0	0	0	0	0	0	0	0	0	0	0	0	0	0.333333	0	0	0
			0	0	0	0	0	0	-0.6	0	0	0	0	0	0	0	0	0	0	0	0	0	0	0	0	0	0	0	0	0	0	0	0	0	0	0	0	0	0	0	0	0	0	0	0	0.333333	0	0	0
			0	0	0	0	0	0	-0.6	0	0	0	0	0	0	0	0	0	0	0	0	0	0	0	0	0	0	0	0	0	0	0	0	0	0	0	0	0	0	0	0	0	0	0	0	0.333333	0	0	0
			0	0	0	0	0	0	-0.6	0	0	0	0	0	0	0	0	0	0	0	0	0	0	0	0	0	0	0	0	0	0	0	0	0	0	0	0	0	0	0	0	0	0	0	0	0.333333	0	0	0
			0	0	0	0	0	0	-0.6	0	0	0	0	0	0	0	0	0	0	0	0	0	0	0	0	0	0	0	0	0	0	0	0	0	0	0	0	0	0	0	0	0	0	0	0	0.333333	0	0	0
			0	0	0	0	0	0	-0.6	0	0	0	0	0	0	0	0	0	0	0	0	0	0	0	0	0	0	0	0	0	0	0	0	0	0	0	0	0	0	0	0	0	0	0	0	0.333333	0	0	0
			0	0	0	0	0	0	-0.6	0	0	0	0	0	0	0	0	0	0	0	0	0	0	0	0	0	0	0	0	0	0	0	0	0	0	0	0	0	0	0	0	0	0	0	0	0.333333	0	0	0
			0	0	0	0	0	0	-0.6	0	0	0	0	0	0	0	0	0	0	0	0	0	0	0	0	0	0	0	0	0	0	0	0	0	0	0	0	0	0	0	0	0	0	0	0	0.333333	0	0	0
			0	0	0	0	0	0	-0.6	0	0	0	0	0	0	0	0	0	0	0	0	0	0	0	0	0	0	0	0	0	0	0	0	0	0	0	0	0	0	0	0	0	0	0	0	0.333333	0	0	0
			0	0	0	0	0	0	-0.6	0	0	0	0	0	0	0	0	0	0	0	0	0	0	0	0	0	0	0	0	0	0	0	0	0	0	0	0	0	0	0	0	0	0	0	0	0.333333	0	0	0
			0	0	0	0	0	0	-0.6	0	0	0	0	0	0	0	0	0	0	0	0	0	0	0	0	0	0	0	0	0	0	0	0	0	0	0	0	0	0	0	0	0	0	0	0	0.333333	0	0	0
			0	0	0	0	0	0	-0.6	0	0	0	0	0	0	0	0	0	0	0	0	0	0	0	0	0	0	0	0	0	0	0	0	0	0	0	0	0	0	0	0	0	0	0	0	0.333333	0	0	0
			0	0	0	0	0	0	-0.6	0	0	0	0	0	0	0	0	0	0	0	0	0	0	0	0	0	0	0	0	0	0	0	0	0	0	0	0	0	0	0	0	0	0	0	0	0.333333	0	0	0
			0	0	0	0	0	0	-0.6	0	0	0	0	0	0	0	0	0	0	0	0	0	0	0	0	0	0	0	0	0	0	0	0	0	0	0	0	0	0	0	0	0	0	0	0	0.333333	0	0	0
			0	0	0	0	0	0	-0.6	0	0	0	0	0	0	0	0	0	0	0	0	0	0	0	0	0	0	0	0	0	0	0	0	0	0	0	0	0	0	0	0	0	0	0	0	0.333333	0	0	0
			0	0	0	0	0	0	-0.6	0	0	0	0	0	0	0	0	0	0	0	0	0	0	0	0	0	0	0	0	0	0	0	0	0	0	0	0	0	0	0	0	0	0	0	0	0.333333	0	0	0
			0	0	0	0	0	0	-0.6	0	0	0	0	0	0	0	0	0	0	0	0	0	0	0	0	0	0	0	0	0	0	0	0	0	0	0	0	0	0	0	0	0	0	0	0	0.333333	0	0	0
			0	0	0	0	0	0	-0.6	0	0	0	0	0	0	0	0	0	0	0	0	0	0	0	0	0	0	0	0	0	0	0	0	0	0	0	0	0	0	0	0	0	0	0	0	0.333333	0	0	0
			0	0	0	0	0	0	-0.6	0	0	0	0	0	0	0	0	0	0	0	0	0	0	0	0	0	0	0	0	0	0	0	0	0	0	0	0	0	0	0	0	0	0	0	0	0.333333	0	0	0
			0	0	0	0	0	0	-0.6	0	0	0	0	0	0	0	0	0	0	0	0	0	0	0	0	0	0	0	0	0	0	0	0	0	0	0	0	0	0	0	0	0	0	0	0	0.333333	0	0	0
			0	0	0	0	0	0	-0.6	0	0	0	0	0	0	0	0	0	0	0	0	0	0	0	0	0	0	0	0	0	0	0	0	0	0	0	0	0	0	0	0	0	0	0	0	0.333333	0	0	0
			0	0	0	0	0	0	-0.6	0	0	0	0	0	0	0	0	0	0	0	0	0	0	0	0	0	0	0	0	0	0	0	0	0	0	0	0	0	0	0	0	0	0	0	0	0.333333	0	0	0
			0	0	0	0	0	0	-0.6	0	0	0	0	0	0	0	0	0	0	0	0	0	0	0	0	0	0	0	0	0	0	0	0	0	0	0	0	0	0	0	0	0	0	0	0	0.333333	0	0	0
			0	0	0	0	0	0	-0.6	0	0	0	0	0	0	0	0	0	0	0	0	0	0	0	0	0	0	0	0	0	0	0	0	0	0	0	0	0	0	0	0	0	0	0	0	0.333333	0	0	0
			0	0	0	0	0	0	-0.6	0	0	0	0	0	0	0	0	0	0	0	0	0	0	0	0	0	0	0	0	0	0	0	0	0	0	0	0	0	0	0	0	0	0	0	0	0.333333	0	0	0
			0	0	0	0	0	0	-0.6	0	0	0	0	0	0	0	0	0	0	0	0	0	0	0	0	0	0	0	0	0	0	0	0	0	0	0	0	0	0	0	0	0	0	0	0	0.333333	0	0	0
			0	0	0	0	0	0	-0.6	0	0	0	0	0	0	0	0	0	0	0	0	0	0	0	0	0	0	0	0	0	0	0	0	0	0	0	0	0	0	0	0	0	0	0	0	0.333333	0	0	0
			0	0	0	0	0	0	-0.6	0	0	0	0	0	0	0	0	0	0	0	0	0	0	0	0	0	0	0	0	0	0	0	0	0	0	0	0	0	0	0	0	0	0	0	0	0.333333	0	0	0
			0	0	0	0	0	0	-0.6	0	0	0.714286	0	0	0.5	0	0	0	0	0	0	0	0	0	0	0	0	0	0	0	0	0	0	0	0	0	0	0	0	0	0	0	0	0	0	0.333333	0	0	0
			0	0	0	0	0	0	-0.6	0	0	0.714286	0	0	0.5	0	0	0	0	0	0	0	0	0	0	0	0	0	0	0	0	0	0	0	0	0	0	0	0	0	0	0	0	0	0	0.333333	0	0	0
			0	0	0	0	0	0	-0.6	0	0	0.714286	0	0	0.5	0	0	0	0	0	0	0	0	0	0	0	0	0	0	0	0	0	0	0	0	0	0	0	0	0	0	0	0	0	0	0.333333	0	0	0
			0	0	0	0	0	0	-0.6	0	0	0.714286	0	0	0.5	0	0	0	0	0	0	0	0	0	0	0	0	0	0	0	0	0	0	0	0	0	0	0	0	0	0	0	0	0	0	0.333333	0	0	0
			0	0	0	0	0	0	-0.6	0	0	0.714286	0	0	0.5	0	0	0	0	0	0	0	0	0	0	0	0	0	0	0	0	0	0	0	0	0	0	0	0	0	0	0	0	0	0	0.333333	0	0	0
			0	0	0	0	0	0	-0.6	0	0	0.714286	0	0	0.5	0	0	0	0	0	0	0	0	0	0	0	0	0	0	0	0	0	0	0	0	0	0	0	0	0	0	0	0	0	0	0.333333	0	0	0
			0	0	0	0	0	0	-0.6	0	0	0.714286	0	0	0.5	0	0	0	0	0	0	0	0	0	0	0	0	0	0	0	0	0	0	0	0	0	0	0	0	0	0	0	0	0	0	0.333333	0	0	0
			0	0	0	0	0	0	-0.6	0	0	0.714286	0	0	0.5	0	0	0	0	0	-0.333333	0	0	0	0	0	0	0	0	0	0	0	0	0	0	0	0	0	0	0	0	0	0	0	0	0.333333	0	0	0
			0	0	0	0	0	0	-0.6	0	0	0.714286	0	0	0.5	0	0	0	0	0	-0.333333	0	0	0	0	0	0	0	0	0	0	0	0	0	0	0	0	0	0	0	0	0	0	0	0	0.333333	0	0	0
			0	0	0	0	0	0	-0.6	0	0	0.714286	0	0	0.5	0	0	0	0	0	-0.333333	0	0	0	0	0	0	0	0	0	0	0	0	0	0	0	0	0	0	0	0	0	0	0	0	0.333333	0	0	0
			0	0	0	0	0	0	-0.6	0	0	0.714286	0	0	0.5	0	0	0	0	0	-0.333333	0	0	0	0	0	0	0	0	0	0	0	0	0	0	0	0	0	0	0	0	0	0	0	0	0.333333	0	0	0
			0	0	0	0	0	0	-0.6	0	0	0.714286	0	0	0.5	0	0	0	0	0.333333	-0.333333	0	0	0	0	0	0	0	0	0	0	0	0	0	0	0	0	0	0	0	0	0	0	0	0	0.333333	0	0	0
			0	0	0	0	0	0	-0.6	0	0	0.714286	0	0	0.5	0	0	0	0	0.333333	-0.333333	0	0	0	0	0	0	0	0	0	0	0	0	0	0	0	0	0	0	0	0	0	0	0	0	0.333333	0	0	0
			0	0	0	0	0	0	-0.6	0	0	0.714286	0	0	0.5	0	0	0	0	0.333333	-0.333333	0	0	0	0	0	0	0	0	0	0	0	0	0	0	0	0	0	0	0	0	0	0	0	0	0.333333	0	0	0
			0	0	0	0	0	0	-0.6	0	0	0.714286	0	0	0.5	0	0	0	0	0.333333	-0.333333	0	0	0	0	0	0	0	0	0	0	0	0	0	0	0	0	0	0	0	0	0	0	0	0	0.333333	0	0	0
			0	0	0	0	0	0	-0.6	0	0	0.714286	0	0	0.5	0	-0.5	0	0	0.333333	-0.333333	0	0	0	0	0	0	0	0	0	0	0	0	0	0	0	0	0	0	0	0	0	0	0	0	0.333333	0	0	0
			0	0	0	0	0	0	-0.6	0	0	0.714286	0	0	0.5	0	-0.5	0	0	0.333333	-0.333333	0	0	0	0	0	0	0	0	0	0	0	0	0	0	0	0	0	0	0	0	0	0	0	0	0.333333	0	0	0
			0	0	0	0	0	0	-0.6	0	0	0.714286	0	0	0.5	0	-0.5	0	0	0.333333	-0.333333	0	0	0	0	0	0	0	0	0	0	0	0	0	0	0	0	0	0	0	0	0	0	0	0	0.333333	0	0	0
			0	0	0	0	0	0	-0.6	0	0	0.714286	0	0.333333	0.5	0	-0.5	0	0	0.333333	-0.333333	0	0	0	0	0	0	0	0	0	0	0	0	0	0	0	0	0	0	0	0	0	0	0	0	0.333333	0	0	0
			0	0	0	0	0	0	-0.6	0	0	0.714286	0	0.714286	0.5	0	-0.5	0	0	0.333333	-0.333333	0	0	0	0	0	0	0	0	0	0	0	0	0	0	0	0	0	0	0	0	0	0	0	0	0.333333	0	0	0
			0	0	0	0	0	0	-0.6	0	0	0.714286	0	0.75	0.5	0	-0.5	0	0	0.333333	-0.333333	0	0	0	0	0	0	0	0	0	0	0	0	0	0	0	0	0	0	0	0	0	0	0	0	0.333333	0	0	0
			0	0	0	0	0	0	-0.6	0	0	0.714286	0	0.75	0.5	0	-0.5	0	0	0.333333	-0.333333	0	0	0	0	0	0	0	0	0	0	0	0	0	0	0	0	0	0	0	0	0	0	0	0	0.333333	0	0	0
			0	0	0	0	0	0	-0.6	0	0	0.714286	0	0.75	0.5	0	-0.5	0	0	0.333333	-0.333333	0	0	0	0	0	0	0	0	0	0	0	0	0	0	0	0	0	0	0	0	0	0	0	0	0.333333	0	0	0
			0	0	0	0	0	0	-0.6	0	0	0.714286	0	0.75	0.5	0	-0.5	0	0	0.333333	-0.333333	0	0	0	0	0	0	0	0	0	0	0	0	0	0	0	0	0	0	0	0	0	0	0	0	0.333333	0	0	0
			0	0	0	0	0	0	-0.6	0	0	0.714286	0	0.75	0.5	0	-0.5	0	0	0.333333	-0.333333	0	0	0	0	0	0	0	0	-0.5	0	0	0	0	0	0	0	0	0	0	0	0	0	0	0	0.333333	0	0	0
			0	0	0	0	0	0	-0.6	0	0	0.714286	0	0.555556	0.5	0	-0.5	0	0	0.333333	-0.333333	0	0	0	0	0	0	0	0	-0.8	0	0	0	0	0	0	0	0	0	0	0	0	0	0	0	0.333333	0	0	0
			0	0	0.666667	0	0	0	-0.6	0	0	0.714286	0	0.555556	0.5	0	-0.5	0	0	0.333333	-0.333333	0	0	0	0	0	0	0	0	-0.8	0	0	0	0	0	0	0	0	0	0	0	0	0	0	0	0.333333	0	0	0
			0	0	0.666667	0	0	0	-0.6	0	0	0.714286	0	0.555556	0.5	0	-0.5	0	0	0.333333	-0.333333	0	0	0	0	0	0	0	0	-0.8	0	0	0	0	0	0	0	0	0	0	0	0	0	0	0	0.333333	0	0	0
			0	0	0.666667	0	0	0	-0.6	0	0	0.714286	0	0.555556	0.5	0	-0.5	0	0	0.333333	-0.333333	0	0	0	0	0	0	0	0	-0.8	0	0	0	0	0	0	0	0	0	0	0	0	0	0	0	0.333333	0	0	0
			0	0	0.666667	0	0	0	-0.6	0	0	0.714286	0	0.555556	0.5	0	-0.5	0	0	0.333333	-0.333333	0	0	0	0	0	0	0	0	-0.8	0	0	0	0	0	0	0	0	0	0	0	0	0	0	0	0.333333	0	0	0
			0	0	0.833333	0	0	0	-0.6	0	0	0.714286	0	0.555556	0.5	0	-0.5	0	0	0.333333	-0.333333	0	0.5	0	0	0	0	0	0	-0.8	0	0	0	0	0	0	0	0	0	0	0	0	0	0	0	0.333333	0	0	0
			0	0	0.846154	0	0	0	-0.6	0	0	0.714286	0	0.555556	0.5	0	-0.5	0	0	0.333333	-0.333333	0	0.5	0	0	0	0	0	0	-0.8	0	0	0	0	0	0	0	0	0	0	0	0	0	0	0	0.333333	0	0	0
			0	0	0.846154	0	0	0	-0.6	0	0	0.714286	0	0.555556	0.5	0	-0.5	0	0	0.333333	-0.333333	0	0.5	0	0	0	0	0	0	-0.8	0	0	0	0	0	0	0	0	0	0	0	0	0	0	0	0.333333	0	0	0
			0	0	0.846154	0	0	0	-0.6	0	0	0.714286	0	0.555556	0.5	0	-0.5	0	0	0.333333	-0.333333	0	0.5	0	0	0	0	0	0	-0.8	0	0	0	0	0	0	0	0	0	0	0	0	0	0	0	0.333333	0	0	0
			0	0	0.846154	0	0	0	-0.6	0	0	0.714286	0	0.555556	0.5	0	-0.5	0	0	0.333333	-0.333333	0	0.5	0	0	0	0	0	0	-0.8	0	0	0	0	0	0	0	0	0	0	0	0	0	0	0	0.333333	0	0	0
			0	0	0.846154	0	0	0	-0.6	0	0	0.714286	0	0.555556	0.5	0	-0.5	0	0	0.333333	-0.333333	0	0.5	0	0	0	0	0	0	-0.8	0	0	0	0	0	0	0	0	0	0	0	0	0	0	0	0.333333	0	0	0
			0	0	0.846154	0	0	0	-0.6	0	0	0.714286	0	0.555556	0.5	0	-0.5	0	0	0.333333	-0.333333	0	0.5	0	0	0	0	0	0	-0.8	0	0	0	0	0	0	0	0	0	0	0	0	0	0	0	0.333333	0	0	0
			0	0	0.846154	0	0	0	-0.6	0	0	0.714286	0	0.555556	0.5	0	-0.5	0	0	0.333333	-0.333333	0	0.5	0	0	0	0	0	0	-0.8	0	0	0	0	0	0	0	0	0	0	0	0	0	0	0	0.333333	0	0	0
			0	0	0.846154	0	0	0	-0.6	0	0	0.714286	0	0.555556	0.5	0	-0.5	0	0	0.333333	-0.333333	0	0.5	0	0	0	0	0	0	-0.8	0	0	0	0	0	0	0	0	0	0	0	0	0	0	0	0.333333	0	0	0
			0	0	0.846154	0	0	0	-0.6	0	0	0.714286	0	0.555556	0.5	0	-0.5	0	0	0.333333	-0.333333	0	0.5	0	0	0	0	0	0	-0.8	0	0	0	0	0	0	0	0	0	0	0	0	0	0	0	0.333333	0	0	0
			0	0	0.846154	0	0	0	-0.6	0	0	0.714286	0	0.555556	0.5	0	-0.5	0	0	0.333333	-0.333333	0	0.5	0	0	0	0	0	0	-0.8	0	0	0	0	0	0	0	0	0	0	0	0	0	0	0	0.333333	0	0	0
			0	0	0.846154	0	0	0	-0.6	0	0	0.714286	0	0.555556	0.5	0	-0.5	0	0	0.333333	-0.333333	0	0.5	0	0	0	0	0	0	-0.8	0	0	0	0	0	0	0	0	0	0	0	0	0	0	0	0.333333	0	0	0
			0	0	0.846154	0	0	0	-0.6	0	0	0.714286	0	0.555556	0.5	0	-0.5	0	0	0.333333	-0.333333	0	0.5	0	0	0	0	0	0	-0.8	0	0	0	0	0	0	0	0	0	0	0	0	0	0	0	0.333333	0	0	0
			0	0	0.846154	0	0	0	-0.6	0	0	0.714286	0	0.555556	0.5	0	-0.5	0	0	0.333333	-0.333333	0	0.5	0	0	0	0	0	0	-0.8	0	0	0	0	0	0	0	0	0	0	0	0	0	0	0	0.333333	0	0	0
			0	0	0.846154	0	0	0	-0.6	0	0	0.714286	0	0.555556	0.5	0	-0.5	0	-0.5	0.333333	-0.333333	0	0.5	0	-0.333333	0	0	0	0	-0.8	0	0	0	0	0	0	0	0	0	0	0	0	0	0	0	0.333333	0	0	0
			0	0	0.846154	0	0	0	-0.6	0	0	0.714286	0	0.555556	0.5	0	-0.5	0	-0.5	0.333333	-0.333333	0	0.5	0	-0.333333	0	0	0	0	-0.8	0	0	0	0	0	0	0	0	0	0	0	0	0	0	0	0.333333	0	0	0
			0	0	0.846154	0	0	0	-0.6	0	0	0.714286	0	0.555556	0.5	0	-0.5	0	-0.5	0.333333	-0.333333	0	0.5	0	-0.333333	0	0	0	0	-0.8	0	0	0	0	0	0	0	0	0	0	0	0	0	0	0	0.333333	0	0	0
			0	0	0.846154	0	0	0	-0.6	0	0	0.714286	0	0.555556	0.5	0	-0.5	0	-0.5	0.333333	-0.333333	0	0.5	0	-0.333333	0	0	0	0	-0.8	0	0	0	0	0	0	0	0	0	0	0	0	0	0	0	0.333333	0	0	0
			0	0	0.846154	0	0	0	-0.6	0	0	0.714286	0	0.555556	0.5	0	-0.5	0	-0.5	0.333333	-0.333333	0	0.5	0	-0.333333	0	0	0	0	-0.8	0	0	0	0	0	0	0	0	0	0	0	0	0	0	0	0.333333	0	0	0
			0	0	0.846154	0	0	0	-0.6	0	0	0.714286	0	0.555556	0.5	0	-0.5	0	-0.5	0.333333	-0.333333	0	0.5	0	0.333333	0	0	0	0	-0.8	0	0	0	0	0	0	0	0	0	0	0	0	0	0	0	0.333333	0	0	0
			0	0	0.846154	0	0	0	-0.6	0	0	0.714286	0	0.555556	0.5	0	-0.5	0	-0.5	0.333333	-0.333333	0	0.5	0	0.333333	0	0	0	0	-0.8	0	0	0	0	0	0	0	0	0	0	0	0	0	0	0	0.333333	0	0	0
			0	0	0.846154	0	0	0	-0.6	0	0	0.714286	0	0.555556	0.5	0	-0.5	0	-0.5	0.333333	-0.333333	0	0.5	0	0.333333	0	0	0	0	-0.8	0	0	0	0	0	0	0	0	0	0	0	0	0	0	0	0.333333	0	0	0
			0	0	0.846154	0	0	0	-0.6	0	0	0.714286	0	0.555556	0.5	0	-0.5	0	-0.5	0.333333	-0.333333	0	0.5	0	0.333333	0	0	0	0	-0.8	0	0	0	0	0	0	0	0	0	0	0	0	0	0	0	0.333333	0	0	0
			0	0	0.846154	0	0	0	-0.6	0	0	0.714286	0	0.555556	0.5	0	-0.5	0	-0.5	0.333333	-0.333333	0	0.5	0	0.333333	0	0	0	0	-0.8	0	0	0	0	0	0	0	0	0	0	0	0	0	0	0	0.333333	0	0	0
			0	0	0.888889	0	0	0	-0.6	0	0	0.714286	0	0.555556	0.5	0	0.4	0	-0.5	0.333333	-0.333333	0	0.5	0	0.333333	0	0	0	0	-0.8	0	0	0	0	0	0	0	0	0	0	0	0	0	0	0	0.333333	0	0	0
			0	0	0.9	0	0	0	-0.6	0	0	0.714286	0	0.555556	0.5	0	0.6	0	-0.5	0.333333	-0.333333	0	0.5	0	0.333333	0	0	0	0	-0.8	0	0	0	0	0	0	0	0	0	0	0	0	0	0	0	0.333333	0	0	0
			0	-0.6	0.9	0	0	0	-0.6	0	0	0.714286	0	0.555556	0.5	0	0.6	0	-0.5	0.333333	-0.333333	0	0.5	0	0.333333	0	0	0	0	-0.5	0	0	0	0	0	0	0	0	0	0	0	0	0	0	0	0.333333	0	0	0
			0	-0.6	0.9	0	0	0	-0.6	0	0	0.714286	0	0.555556	0.5	0	0.625	0	-0.5	0.333333	-0.333333	0	0.5	0	0.333333	0	0	0	0	-0.5	0	0	0	0	0	0	0	0	0	0	0	0	0	0	0	0.333333	0	0	0
			0	-0.6	0.9	0	0	0	-0.6	0	0	0.714286	0	0.555556	0.5	0	0.625	0	-0.5	0.333333	-0.333333	0	0.5	0	0.333333	0	0	0	0	-0.5	0	0	0	0	0	0	0	0	0	0	0	0	0	0	0	0.333333	0	0	0
			0	-0.6	0.9	0	0	0	-0.6	0	0	0.714286	0	0.555556	0.5	0	0.625	0	-0.5	0.333333	-0.333333	0	0.5	0	0.333333	0	0	0	0	-0.5	0	0	0	0	0	0	0	0	0	0	0	0	0	0	0	0.333333	0	0	0
			0	-0.6	0.9	0	0	0	-0.6	0	0	0.5	0	0.555556	0.5	0	0.625	0	-0.5	0.333333	-0.333333	0	0.5	0	0.333333	0	0	0	0	-0.5	0	0	0	0	0	0	0	0	0	0	0	0	0	0	0	0.333333	0	0	0
			0	-0.6	0.9	0	0	0	-0.6	0	0	0.5	0	0.555556	0.5	0	0.625	0	-0.5	0.333333	-0.333333	0	0.5	0	0.333333	0	0	0	0	-0.5	0	0	0	0	0	0	0	0	0	0	0	0	0	0	0	0.333333	0	0	0
			0	-0.6	0.9	0	0	0	-0.6	0	0	0.5	0	0.555556	0.5	0	0.625	0	-0.5	0.333333	-0.333333	0	0.5	0	0.333333	0	0	0	0	-0.5	0	0	0	0	0	0	0	0	0	0	0	0	0	0	0	0.333333	0	0	0
			0	-0.6	0.9	0	0	0	-0.6	0	0	0.5	0	0.555556	0.5	0	0.625	0	-0.5	0.333333	-0.333333	0	0.5	0	0.333333	0	0	0	0	-0.5	0	0	0	0	0	0	0	0	0	0	0	0	0	0	0	0.333333	0	0	0
			0	-0.6	0.9	0	0	0	-0.6	0	0	0.5	0	0.555556	0.5	0	0.238095	0	-0.5	0.333333	-0.333333	0	0.5	0	0.333333	0	0	0	0	-0.5	0	0	0	0	0	0	0	0	0	0	0	0	0	0	0	0.333333	0	0	0
			0	-0.6	0.9	0	0	0	-0.6	0	0	0.5	0	0.555556	0.5	0	0.238095	0	-0.5	0.333333	-0.333333	0	0.5	0	0.333333	0	0	0	0	-0.5	0	0	0	0	0	0	0	0	0	0	0	0	0	0	0	0.333333	0	0	0
			0	-0.6	0.9	0	0	0	-0.6	0	0	0.5	0	0.555556	0.5	0	0.238095	0	-0.5	0.333333	-0.333333	0	0.5	0	0.333333	0	0	0	0	-0.5	0	0	0	0	0	0	0	0	0	0	0	0	0	0	0	0.333333	0	0	0
			0	-0.6	0.9	0	0	0	-0.6	0	0	0.5	0	0.555556	0.5	0	0.238095	0	-0.5	0.333333	-0.333333	0	0.5	0	0.333333	0	0	0	0	-0.5	0	0	0	0	0	0	0	0	0	0	0	0	0	0	0	0.333333	0	0	0
			0	-0.6	0.9	0	0	0	-0.6	0	0	0.5	0	0.555556	0.5	0	0.238095	0	-0.5	0.333333	-0.333333	0	0.5	0	0.333333	0	0	0	0	-0.5	0	0	0	0	0	0	0	0	0	0	0	0	0	0	0	0.333333	0	0	0
			0	-0.6	0.9	0	0	0	-0.6	0	0	0.5	0	0.555556	0.5	0	0.238095	0	-0.5	0.333333	-0.333333	0	0.5	0	0.333333	0	0	0	0	-0.5	0	0	0	0	0	0	0	0	0	0	0	0	0	0	0	0.333333	0	0	0
			0	-0.6	0.9	0	0	0	-0.6	0	0	0.5	0	0.555556	0.5	0	0.238095	0	-0.5	0.333333	-0.333333	0	0.5	0	0.333333	0	0	0	0	-0.5	0	0	0	0	0	0	0	0	0	0	0	0	0	0	0	0.333333	0	0	0
			0	-0.6	0.9	0	0	0.333333	-0.6	0	0	0.5	0	0.555556	0.5	0	0.238095	0	-0.5	0.333333	-0.333333	0	0.5	0	0.333333	0	0	0	0.5	-0.5	0	0	0	0	0	0	0	0	0	0	0	0	0	0	0	0.333333	0	0	0
			0	-0.6	0.9	0	0	0.777778	-0.6	0	-0.6	0.5	0	0.555556	0.5	0	0.238095	0	-0.5	0.333333	-0.333333	0	0.5	0	0.333333	0	0	0	0.6	-0.5	0	0	0	0	0	0	0	0	0	0	0	0	0	0	0	0.333333	0	0	0
			0	-0.6	0.9	0	0	0.875	-0.6	0	-0.6	0.5	0	0.555556	0.5	0	0.238095	0	-0.5	0.333333	-0.333333	0	0.5	0	0.333333	0	0	0	0.142857	-0.5	0	0	0	0	0	0	0	0	0	0	0	0	0	0	0	0.333333	0	0	0
			0	-0.6	0.9	0	0	0.9	-0.6	0	-0.6	0.5	0	0.555556	0.5	0	0.238095	0	-0.5	0.333333	-0.333333	0	0.5	0	0.333333	0	0	0	0.142857	-0.5	0	0	0	0	0	0	0	0	0	0	0	0	0	0	0	0.333333	0	0	0
			0	-0.6	0.9	0	0	0.9	-0.6	0	-0.6	0.5	0	0.555556	0.5	0	0.238095	0	-0.5	0.333333	-0.333333	0	0.5	0	0.333333	0	0	0	0.142857	-0.5	0	0	0	0	0	0	0	0	0	0	0	0	0	0	0	0.333333	0	0	0
			0	-0.6	0.9	0	0	0.9	-0.6	0	-0.6	0.5	0	0.555556	0.5	0	0.238095	0	-0.5	0.333333	-0.333333	0	0.5	0	0.333333	0	0	0	0.142857	-0.5	0	0	0	0	0	0	0	0	0	0	0	0	0	0	0	0.333333	0	0	0
			0	-0.6	0.9	0	0	0.9	-0.6	0	-0.6	0.5	0	0.555556	0.5	0	0.238095	0	-0.5	0.333333	-0.333333	0	0.5	0	0.333333	0	0	0	0.142857	-0.5	0	0	0	0	0	0	0	0	0	0	0	0	0	0	0	0.333333	0	0	0
			0	-0.6	0.9	0	0	0.9	-0.6	0	-0.6	0.5	0	0.555556	0.5	0	0.238095	0	-0.5	0.333333	-0.333333	0	0.5	0	0.333333	0	0	0	0.142857	-0.5	0	0	0	0	0	0	0	0	0	0	0	0	0	0	0	0.333333	0	0	0
			0	-0.6	0.9	0	0	0.9	-0.6	0	-0.6	0.5	0	0.555556	0.5	0	0.238095	0	-0.5	0.333333	-0.333333	0	0.5	0	0.333333	0	0	0	0.142857	-0.5	0	0	0	0	0	0	0	0	0	0	0	0	0	0	0	0.333333	0	0	0.666667
			0	-0.6	0.9	0	0	0.9	-0.6	0	-0.6	0.5	0	0.555556	0.5	0	0.238095	0	-0.5	0.333333	-0.333333	0	0.5	0	0.333333	0	0	0	0.142857	-0.5	0	0	0	0	0	0	0	0	0	0	0	0	0	0	0	0.333333	0	0	0.666667
			0	-0.6	0.9	0	0	0.9	-0.6	0	-0.6	0.5	0	0.555556	0.5	0	0.238095	0	-0.5	0.333333	-0.333333	0	0.5	0	0.333333	0	0	0	0.142857	-0.5	0	0	0	0	0	0	0	0	0	0	0	0	0	0	0	0.333333	0	0	0.666667
			0	-0.6	0.9	0	0	0.9	-0.6	0	-0.6	0.5	0	0.555556	0.5	0	0.238095	0	-0.5	0.333333	-0.333333	0	0.5	0	0.333333	0	0	0	0.142857	-0.5	0	0	0	0	0	0	0	0	0	0	0	0	0	0	0	0.333333	0	0	0.666667
			0	-0.6	0.9	0	0	0.9	-0.6	0	-0.6	0.5	0	0.555556	0.5	0	0.238095	0	-0.5	0.333333	-0.333333	0	0.5	0	0.333333	0	0	0	0.142857	-0.5	0	0	0	0	0	0	0	0	0	0	0	0	0	0	0	0.333333	0	0	0.666667
			0	-0.6	0.9	0	0	0.9	-0.6	0	-0.6	0.5	0	0.555556	0.5	0	0.238095	0	-0.5	0.333333	-0.333333	0	0.5	0	0.333333	0	0	0	0.142857	-0.5	0	0	0	0	0	0	0	0	0	0	0	0	0	0	0	0.333333	0	0	0.666667
			0	-0.6	0.9	0	0	0.9	-0.6	0	-0.6	0.5	0	0.555556	0.5	0	0.238095	0	-0.5	0.333333	-0.333333	0	0.5	0	0.333333	0	0	0	0.142857	-0.5	0	0	0	0	0	0	0	0	0	0	0	0	0	0	0	0.333333	0	0	0.666667
			0	-0.6	0.9	0	0	0.9	-0.6	0	-0.6	0.5	0	0.555556	0.5	0	0.238095	0	-0.5	0.333333	-0.333333	0	0.5	0	0.333333	0	0	0	0.142857	-0.5	0	0	0	0	0	0	0	0	0	0	0	0	0	0	0	0.333333	0	0	0.666667
			0	-0.6	0.9	0	0	0.9	-0.6	-0.666667	-0.6	0.5	0	0.555556	0.5	0	0.238095	0	-0.5	0.333333	-0.333333	0	0.5	0	0.333333	0	0	0	0.142857	-0.5	0	0	0	0	0	0	0	0	0	0	0	0	0	0	0	0.333333	0	0	0.666667
			0	-0.6	0.9	0	0	0.9	-0.6	-0.666667	-0.6	0.5	-0.333333	0.555556	0.5	0	0.238095	0	-0.5	0.333333	-0.333333	0	0.5	0	0.333333	0	0	0	0.142857	-0.5	0	0	0	0	0	0	0	0	0	0	0	0	0	0	0	0.333333	0	0	0.666667
			0	-0.6	0.9	0	0	0.9	-0.6	-0.666667	-0.6	0.5	-0.333333	0.555556	0.5	0	0.181818	0	-0.5	0.333333	-0.333333	0	0.5	0	0.333333	0	0	0	0.142857	-0.5	0	0	0	0	0	0	0	0	0	0	0	0	0	0	0	0.333333	0	0	0.666667
			0	-0.6	0.9	0	0	0.92	-0.6	-0.666667	-0.6	0.5	-0.333333	0.555556	0.5	0	0.181818	0	-0.5	0.333333	-0.333333	0	0.5	0	0.333333	0	0	0	0.142857	-0.5	0	0	0	0	0	0	0	0	0	0	0	0	0	0	0	0.333333	0	0	0.666667
			0	-0.6	0.9	0	0	0.9375	-0.6	-0.666667	-0.6	0.5	-0.333333	0.555556	0.5	0	0.181818	0	-0.5	0.333333	-0.333333	0	0.5	0	0.333333	0	0	0	0.142857	-0.5	0	0	0	0	0	0	0	0	0	0	0	0	0	0	0	0.333333	0	0	0.666667
			0	-0.6	0.9	0	0	0.939394	-0.6	-0.666667	-0.6	0.5	-0.333333	0.555556	0.5	0	0.181818	0	-0.5	0.333333	-0.333333	0	0.5	0	0.333333	0	0	0	0.142857	-0.5	0	0	0	0	0	0	0	0	0	0	0	0	0	0	0	0.333333	0	0	0.666667
			0	-0.6	0.9	0	0	0.939394	-0.6	-0.666667	-0.6	0.5	-0.333333	0.555556	0.5	0	0.181818	0	-0.5	0.333333	-0.75	0	0.5	0	0.333333	0	0	0	0.142857	-0.5	0	0	0	0	0	0	0	0	0	0	0	0	0	0	0	0.333333	0	0	0.666667
			0	-0.6	0.9	0	0.333333	0.939394	-0.6	-0.666667	-0.6	0.5	-0.333333	0.555556	0.5	0	0.181818	0	-0.5	0.333333	-0.75	0	0.5	0	0.333333	0	0	0	0.142857	-0.5	0	0	0	0	0	0	0	0	0	0	0	0	0	0	0	0.333333	0	0	0.666667
			0	-0.6	0.9	0	0.666667	0.939394	-0.6	-0.666667	-0.6	0.5	-0.333333	0.555556	0.5	0	0.181818	0	-0.5	0.333333	-0.75	0	0.5	0	0.333333	0	0	0	0.142857	-0.5	0	0	0	0	0	0	0	0	0	0	0	0	0	0	0	0.333333	0	0	0.666667
			0	-0.6	0.9	0	0.666667	0.939394	-0.6	-0.666667	-0.6	0.5	-0.333333	0.555556	0.5	0	0.181818	0	-0.5	0.333333	-0.75	0	0.5	0	0.333333	0	0	0	0.142857	-0.5	-0.333333	0	0	0	0	0	0	0	0	0	0	0	0	0	0	0.333333	0	0	0.666667
			0	-0.6	0.9	0	0.666667	0.939394	-0.6	-0.666667	-0.6	0.5	-0.333333	0.555556	0.5	0	0.181818	0	-0.5	0.333333	-0.75	0	0.5	0	0.333333	0	0	0	0.142857	-0.5	-0.333333	0	0	0	0	0	0	0	0	0	0	0	0	0	0	0.333333	0	0	0.666667
			0	-0.6	0.9	0	0.666667	0.939394	-0.6	-0.666667	-0.6	0.5	-0.333333	0.555556	0.5	0	0.181818	0	-0.5	-0.333333	-0.75	0	0.5	0	0.333333	0	0	0	0.142857	-0.5	-0.333333	0	0	0	0	0	0	0	0	0	0	0	0	0	0	0.333333	0	0	0.666667
			0	-0.6	0.9	0	0.666667	0.939394	-0.6	-0.666667	-0.6	0.5	-0.333333	0.555556	0.5	0	0.181818	0	-0.5	-0.428571	-0.75	0	0.5	0	0.333333	0	0	0	0.142857	-0.5	-0.333333	0	0	0	0	0	0	0	0	0	0	0	0	0	0	0.333333	0	0	0.666667
			0	-0.6	0.9	0	0.666667	0.939394	-0.6	-0.666667	-0.6	0.5	-0.333333	0.555556	0.5	0	0.181818	0	-0.5	-0.428571	-0.75	0	0.5	0	0.333333	0	0	0	0.571429	-0.5	-0.333333	0	0	0	0	0	0	0	0	0	-0.5	0	0	0	0	0.333333	0	0	0.666667
			0	-0.6	0.9	0	0.666667	0.939394	-0.6	-0.666667	-0.6	0.5	-0.333333	0.555556	0.5	0	0.181818	0	-0.5	-0.428571	-0.75	0	0.5	0	0.333333	0	0	0	0.684211	-0.5	-0.333333	0	0	0	0	0	0	0	0	0	-0.5	0	0	0	0	0.333333	0	0	0.666667
			0	-0.6	0.9	0	0.666667	0.939394	-0.6	-0.666667	-0.6	0.5	-0.333333	0.555556	0.5	0	0.181818	0	-0.5	-0.428571	-0.75	0	0.5	0	0.333333	0	0	0	0.727273	-0.5	-0.333333	0	0	0	0	0	0	0	0	0	-0.5	-0.5	0	0	0	0.333333	0	0	0.666667
			0	-0.6	0.9	0	0.666667	0.939394	-0.6	-0.666667	-0.6	0.5	-0.333333	0.555556	0.5	0	0.181818	0	-0.5	-0.428571	-0.75	0	0.5	0	0.333333	0	0	0	0.727273	-0.5	-0.333333	0	0	0	0	0	0	0	0	0	-0.5	-0.6	0	0	0	0.333333	-0.333333	0	0.666667
			0	-0.6	0.9	0	0.666667	0.939394	-0.6	-0.666667	-0.6	0.5	-0.333333	0.555556	0.5	0	0.181818	0	-0.5	-0.428571	-0.75	0	0.5	0	0.333333	0	0	0	0.727273	-0.5	-0.333333	0	0	0	0	0	0	0	0	0	-0.5	-0.6	0	0	0	0.333333	-0.5	0	0.666667
			0	-0.6	0.9	0	0.666667	0.939394	-0.6	-0.666667	-0.6	0.5	-0.333333	0.555556	0.5	0	0.181818	0	-0.5	-0.428571	-0.75	0	0.5	0	0.333333	0	0	0	0.727273	-0.5	-0.333333	0	0	0	0	0	0	0	0	0	-0.5	-0.6	0	0	0	0.333333	-0.5	0	0.666667
			0	-0.6	0.9	0	0.666667	0.939394	-0.6	-0.666667	-0.6	0.5	-0.333333	0.555556	0.5	0	0.181818	0	-0.5	-0.428571	-0.75	0	0.5	0	0.333333	0	0	0	0.727273	-0.384615	-0.333333	0	0	0	0	0	0	0	0	0	-0.5	-0.6	0	0	0	0.333333	-0.5	0	0.666667
			0	-0.6	0.9	0	0.666667	0.939394	-0.6	-0.666667	-0.6	0.5	-0.333333	0.555556	0.5	0	0.181818	0	-0.5	-0.428571	-0.75	0	0.5	0	0.333333	0	0	0	0.727273	0.0526316	-0.333333	0	0	0	0	0	0	0	0	0	-0.5	-0.6	0	0	0	0.333333	-0.5	0	0.666667
			0	-0.6	0.9	0	0.666667	0.939394	-0.6	-0.666667	-0.6	0.5	-0.333333	0.555556	0.5	0	0.181818	0	-0.5	-0.428571	-0.75	0	0.5	0	0.333333	0	0	0	0.727273	0.0526316	-0.333333	0	0	0	0	0	0	0	0	0	-0.5	-0.6	0	0	0	0.333333	-0.5	0	0.666667
			0	-0.333333	0.9	0	0.666667	0.939394	-0.6	-0.666667	-0.6	0.5	-0.333333	0.555556	0.5	0	0.181818	0	-0.5	-0.428571	-0.75	0	0.5	0	0.333333	0	0	0	0.727273	0.0526316	-0.333333	0	0	0	0	0	0	0	0	0	-0.5	-0.6	0	0	0	0.333333	-0.5	0	0.666667
			0	0.111111	0.9	0	0.666667	0.939394	-0.6	-0.666667	-0.6	0.5	-0.333333	0.555556	0.5	0	0.181818	0	-0.5	-0.428571	-0.75	0	0.5	0	0.333333	0	0	0.333333	0.727273	0.0526316	-0.333333	0	0	0	0	0	0	0	0	0	-0.666667	-0.6	0	0	0	0.333333	-0.5	0	0.666667
			0	0.384615	0.9	0	0.666667	0.939394	-0.6	-0.666667	-0.6	0.692308	-0.333333	0.555556	0.5	0	0.181818	0	-0.5	-0.428571	-0.75	0	0.5	0	0.333333	0	0	0.6	0.727273	0.0526316	-0.333333	0	0	0	0	0	0	0	0	0	-0.666667	-0.6	0	0	0	0.333333	-0.5	0	0.666667
			0	0.384615	0.9	0	0.666667	0.939394	-0.6	-0.666667	-0.6	0.692308	-0.333333	0.555556	0.5	0	0.181818	0	-0.5	-0.428571	-0.75	0	0.5	0	0.333333	0	0	0.6	0.727273	0.0526316	-0.333333	0	0	0	0	0	0	0	0	0	-0.666667	-0.6	0	0	0	0.333333	-0.5	0	0.666667
			0	0.384615	0.9	0	0.666667	0.939394	-0.6	-0.666667	-0.6	0.692308	-0.333333	0.555556	0.5	0	0.181818	0	-0.5	-0.428571	-0.75	0	0.5	0	0.333333	0	0	0.714286	0.727273	0.0526316	-0.333333	0	0	0	0	0	0	0	0	0	-0.666667	-0.6	0	0	0	0.333333	-0.5	0	0.666667
			0	0.384615	0.9	0	0.666667	0.939394	-0.6	-0.666667	-0.6	0.692308	-0.333333	0.555556	0.5	0	0.181818	0	-0.5	-0.428571	-0.833333	0	0.5	0	0.333333	0	0	0.866667	0.727273	0.0526316	-0.333333	0	0	0	0	0	0	0	0	0	-0.666667	-0.6	0	0	0	0.333333	-0.5	0	0.666667
			0	0.384615	0.9	0	0.666667	0.939394	-0.6	-0.666667	-0.6	0.692308	-0.333333	0.555556	0.5	0	0.181818	0	-0.5	-0.428571	-0.833333	0	0.5	0	0.333333	0	0	0.866667	0.727273	0.0526316	-0.333333	0	0	0	0	0	0	0	0	0	-0.666667	-0.6	0	0	0	0.333333	-0.5	0	0.666667
			0	0.384615	0.9	0	0.666667	0.939394	-0.6	-0.666667	-0.6	0.692308	-0.333333	0.555556	0.5	0	0.181818	0	-0.5	-0.428571	-0.833333	0	0.5	0	0.333333	0	0	0.875	0.727273	0.0526316	-0.333333	0	0	0	0	0	0	0	0	0	-0.666667	-0.6	0	0	0	0.333333	-0.5	0	0.666667
			0	0.384615	0.9	0	0.666667	0.939394	-0.6	-0.666667	-0.6	0.692308	-0.333333	0.555556	0.5	0	0.181818	0	-0.5	-0.428571	-0.833333	0	0.5	0	0.333333	0	0	0.875	0.727273	0.0526316	-0.333333	0	0	0	0	0	0	0	0	0	-0.666667	-0.6	0	0	0	0.333333	-0.5	0	0.666667
			0	0.384615	0.9	0	0.777778	0.939394	-0.6	-0.666667	-0.6	0.692308	-0.333333	0.555556	0.5	0	0.181818	0	-0.5	-0.428571	-0.833333	0	0.5	0	0.333333	0	0	0.875	0.727273	0.0526316	-0.333333	0	0	0	0	0	0	0	0	0	-0.666667	-0.6	0	0	0	0.333333	-0.5	0	0.666667
			0	0.384615	0.9	0	0.857143	0.939394	-0.6	-0.666667	-0.6	0.692308	-0.333333	0.555556	0.5	0	0.181818	0	-0.5	-0.428571	-0.833333	0	0.5	0	0.333333	0	0	0.875	0.727273	0.0526316	-0.333333	0	0	0	0	0	0	0	0	0	-0.666667	-0.6	0	0	0	0.333333	-0.5	0	0.666667
			0	0.384615	0.9	0	0.882353	0.939394	-0.6	-0.666667	-0.6	0.692308	-0.333333	0.555556	0.5	0	0.181818	0	-0.5	-0.428571	-0.833333	0	0.5	0	0.333333	0	0	0.875	0.727273	0.0526316	-0.333333	0	0	0	0	0	0	0	0	0	-0.666667	-0.6	0	0	0	0.333333	-0.5	0	0.666667
			0	0.384615	0.9	0	0.882353	0.939394	-0.6	-0.666667	-0.6	0.733333	-0.333333	0.555556	0.5	0	0.181818	0	-0.5	-0.428571	-0.833333	0	0.5	0	0.333333	0	0	0.875	0.652174	0.0526316	-0.333333	0	0	0	0	0	0	0	0	0	-0.666667	-0.6	0	0	0	0.333333	-0.5	0	0.666667
			0	0.384615	0.9	0	0.882353	0.939394	-0.6	-0.666667	-0.6	0.809524	-0.333333	0.555556	0.5	0	0.181818	0	-0.5	-0.428571	-0.833333	0	0.5	0	0.333333	0	0	0.875	0.52	0.0526316	-0.333333	0	0	0	0	0	0	0	0	0	-0.666667	-0.6	0	0	0	0.333333	-0.5	0	0.666667
			0	0.384615	0.9	0	0.882353	0.939394	-0.6	-0.666667	-0.6	0.862069	-0.333333	0.555556	0.5	0	0.181818	0	-0.5	-0.428571	-0.833333	0	0.5	0	0.333333	0	0	0.875	0.52	0.0526316	-0.333333	0	0	0	0	0	0	0	0	0	-0.666667	-0.6	0	0	0	0.333333	-0.5	0	0.666667
			0	0.384615	0.9	0	0.882353	0.939394	-0.6	-0.666667	-0.6	0.862069	-0.333333	0.555556	0.5	0	0.181818	0	-0.5	-0.428571	-0.833333	0	0.5	0	0.333333	0	0	0.875	0.52	0.0526316	-0.333333	0	0	0	0	0	0	0	0	0	-0.666667	-0.6	0	0	0	0.333333	-0.5	0	0.666667
			0	0.384615	0.9	0	0.882353	0.939394	-0.6	-0.666667	-0.6	0.862069	-0.333333	0.555556	0.5	0	0.181818	0	-0.5	-0.428571	-0.833333	0	0.5	0	0.333333	0	0	0.875	0.52	0.0526316	-0.333333	0	0	0	0	0	0	0	0	0	-0.666667	-0.6	0	0	0	0.333333	-0.5	0	0.666667
			0	0.384615	0.9	0	0.882353	0.939394	-0.6	-0.666667	-0.6	0.862069	-0.333333	0.555556	0.5	0	0.181818	0	-0.5	-0.428571	-0.833333	0	0.5	0	0.333333	0	0	0.875	0.52	0.0526316	-0.333333	0	0	0	0	0	0	0	0	0	-0.666667	-0.6	0	0	0	0.333333	-0.5	0	0.666667
			0	0.384615	0.9	0	0.882353	0.939394	-0.6	-0.666667	-0.6	0.862069	-0.333333	0.555556	0.5	0	0.181818	0	-0.5	-0.428571	-0.833333	0	0.5	0	0.333333	0	0	0.875	0.52	0.0526316	-0.333333	0.333333	0	0	0	0	0	0	0	0	-0.666667	-0.6	0	0	0	0.333333	-0.5	0	0.666667
			0	0.384615	0.9	0	0.882353	0.939394	-0.6	-0.666667	-0.6	0.862069	-0.333333	0.555556	0.5	0	0.181818	0	-0.5	-0.428571	-0.833333	0	0.5	0	0.333333	0	0	0.875	0.52	0.0526316	-0.333333	0.714286	0	0	0	0	0	0	0	0	-0.666667	-0.6	0	0	0	0.333333	-0.5	0	0.666667
			0	0.285714	0.9	0	0.882353	0.939394	-0.6	-0.666667	-0.6	0.862069	-0.333333	0.555556	0.5	0	0.181818	0	-0.5	-0.428571	-0.833333	0	0.5	0	0.333333	0	0	0.875	0.52	0.0526316	-0.333333	0.777778	0	0	0	0	0	0	0	0	-0.666667	-0.6	0	0	0	0.333333	-0.5	0	0.666667
			0	0.285714	0.9	0	0.882353	0.939394	-0.6	-0.666667	-0.6	0.862069	-0.333333	0.555556	0.5	0	0.181818	0	-0.5	-0.428571	-0.833333	0	0.5	0	0.333333	0	0	0.875	0.52	0.0526316	-0.333333	0.777778	0	0	0	0	0	0	0	0	-0.666667	-0.6	0	0	0	0.333333	-0.5	0	0.666667
			0	0.285714	0.9	0	0.882353	0.939394	-0.6	-0.666667	-0.6	0.862069	-0.333333	0.555556	0.5	0	0.181818	0	-0.5	-0.428571	-0.833333	0	0.5	0	0.333333	0	0	0.875	0.52	0.0526316	-0.333333	0.777778	0	0	0	0	0	0	0	0	-0.666667	-0.6	0	0	0	0.333333	-0.5	0	0.666667
			0	0.285714	0.9	0	0.882353	0.939394	-0.6	-0.666667	-0.6	0.862069	-0.333333	0.555556	0.5	0	0.181818	0	-0.5	-0.428571	-0.833333	0	0.5	0	0.333333	0	0	0.875	0.52	0.0526316	-0.333333	0.777778	0	0	0	0	0	0	0	0	-0.666667	-0.6	0	0	0	0.333333	-0.5	0	0.666667
			0	0.285714	0.9	0	0.882353	0.939394	-0.6	-0.666667	-0.6	0.862069	-0.333333	0.555556	0.5	0	0.181818	0	-0.5	-0.428571	-0.833333	0	0.5	0	0.333333	0	0	0.875	0.52	0.0526316	-0.333333	0.777778	0	0	0	0	0	0	0	0	-0.666667	-0.6	0	0	0	0.333333	-0.5	0	0.666667
			0	0.285714	0.9	0	0.882353	0.939394	-0.6	-0.666667	-0.6	0.862069	-0.333333	0.555556	0.5	0	0.181818	0	-0.5	-0.428571	-0.833333	0	0.5	0	0.333333	0	0	0.875	0.52	0.0526316	-0.333333	0.777778	0	0	0	0	0	0	0	0	-0.666667	-0.6	0	0	0	0.333333	-0.666667	0	0.666667
			0	0.285714	0.9	0	0.882353	0.939394	-0.6	-0.666667	-0.6	0.862069	-0.333333	0.555556	0.5	0	0.181818	0	-0.5	-0.428571	-0.833333	0	0.5	0	0.333333	0	0	0.875	0.52	0.0526316	-0.333333	0.777778	0	0	0	0	0	0	0	0	-0.666667	-0.6	0	0	0	0.333333	-0.714286	0	0.666667
			0	0.285714	0.9	0	0.882353	0.939394	-0.6	-0.666667	-0.6	0.862069	-0.333333	0.555556	0.5	0	0.181818	0	-0.5	-0.428571	-0.833333	0	0.5	0	0.333333	0	0	0.875	0.52	0.0526316	-0.333333	0.777778	0	0	0	0	0	0	0	0	-0.666667	-0.6	0	0	0	0.333333	-0.714286	0	0.666667
			0	0.285714	0.9	0	0.882353	0.939394	-0.6	-0.666667	-0.6	0.862069	-0.333333	0.555556	0.5	0	0.181818	0	-0.5	-0.428571	-0.833333	0	0.5	0	0.333333	0	0	0.875	0.52	0.0526316	-0.333333	0.777778	0	0	0	0	0	0	0	0	-0.666667	-0.6	0	0	0	0.333333	-0.714286	0	0.666667
			0	0.285714	0.9	0	0.882353	0.939394	-0.6	-0.666667	-0.6	0.862069	-0.333333	0.555556	0.5	0	0.181818	0	-0.5	-0.428571	-0.833333	0	0.5	0	0.333333	0	0	0.875	0.52	0.0526316	-0.333333	0.777778	0	0	0	0	0	0	0	0	-0.666667	-0.6	0	0	0	0.333333	-0.714286	0	0.666667
			0	0.285714	0.9	0	0.882353	0.939394	-0.6	-0.666667	-0.6	0.862069	-0.333333	0.555556	0.5	0	0.181818	0	-0.5	-0.428571	-0.833333	0	0.5	0	0.333333	0	0	0.875	0.52	0.0526316	-0.333333	0.777778	0	0	0	0	0	0	0	0	-0.666667	-0.6	0	0	0	0.333333	-0.714286	0	0.666667
			0	0.285714	0.9	0	0.882353	0.939394	-0.6	-0.666667	-0.6	0.862069	-0.333333	0.555556	0.5	0	0.181818	0	-0.5	-0.428571	-0.833333	0	0.5	0	0.333333	0	0	0.875	0.52	0.0526316	-0.333333	0.777778	0	0	0	0	0	0	0	0	-0.666667	-0.6	0	0	0	0.333333	-0.714286	0	0.666667
			0	0.285714	0.9	0	0.882353	0.939394	-0.6	-0.666667	-0.6	0.862069	-0.333333	0.555556	0.5	0	0.181818	0	-0.5	-0.428571	-0.833333	0	0.5	0	0.333333	0	0.333333	0.875	0.52	0.0526316	-0.333333	0.777778	0	0	0	0	0	0	0	0	-0.666667	-0.714286	0	0	0	0.333333	-0.714286	0	0.666667
			0	0.285714	0.9	0	0.882353	0.939394	-0.6	-0.666667	-0.6	0.862069	-0.333333	0.555556	0.5	0	0.181818	0	-0.5	-0.428571	-0.833333	0	0.5	0	0.333333	0	0.333333	0.875	0.52	0.0526316	-0.333333	0.777778	0	0	0	0	0	0	0	0	-0.666667	-0.714286	0	0	0	0.333333	-0.714286	0	0.666667
			0	0.285714	0.9	0	0.882353	0.939394	-0.6	-0.666667	-0.6	0.862069	-0.333333	0.555556	0.5	0	0.181818	0	-0.5	-0.428571	-0.833333	0	0.5	0	0.333333	0	0.333333	0.875	0.52	0.0526316	-0.333333	0.777778	0	0	0	0	0	0	0	0	-0.666667	-0.714286	0	0	0	0.333333	-0.714286	0	0.666667
			0	0.285714	0.9	0	0.882353	0.939394	-0.6	-0.666667	-0.6	0.862069	-0.333333	0.555556	0.5	0	0.181818	0	-0.5	-0.428571	-0.833333	0	0.5	0	0.333333	0	0.333333	0.875	0.52	0.0526316	-0.333333	0.777778	0	0	0	0	0	0	0	0	-0.666667	-0.714286	0	0	0	0.333333	-0.714286	0	0.666667
			0	0.285714	0.9	0	0.882353	0.939394	-0.6	-0.666667	-0.6	0.862069	-0.333333	0.555556	0.5	0	0.181818	0	-0.5	-0.428571	-0.833333	0	0.5	0	0.333333	0	0.333333	0.875	0.52	0.0526316	-0.333333	0.777778	0	0	0	0	0	0	0	0	-0.666667	-0.714286	0	0	0	0.333333	-0.714286	0	0.666667
			0	0.285714	0.9	0	0.882353	0.939394	-0.6	-0.666667	-0.6	0.862069	-0.333333	0.555556	0.5	0	0.181818	0	-0.5	-0.428571	-0.833333	0	0.5	0	0.333333	0	0.333333	0.875	0.52	0.0526316	-0.333333	0.777778	0	0	0	0	0	0	0	0	-0.666667	-0.714286	0	0	0	0.333333	-0.714286	0	0.666667
			0	0.285714	0.9	0	0.882353	0.939394	-0.6	-0.666667	-0.6	0.862069	-0.333333	0.555556	0.5	0	0.181818	0	-0.5	-0.428571	-0.833333	0	0.5	0	0.333333	0	0.333333	0.875	0.52	0.0526316	-0.333333	0.777778	0	0	0	0	0	0	0	0	-0.666667	-0.714286	0	0	0	0.333333	-0.714286	0	0.666667
			0	0.285714	0.9	0	0.882353	0.939394	-0.6	-0.666667	-0.6	0.862069	-0.333333	0.555556	0.5	0	0.181818	0	-0.5	-0.428571	-0.833333	0	0.5	0	0.333333	0	0.333333	0.875	0.52	0.0526316	-0.333333	0.777778	0	0	0	0	0	0	0	0	-0.666667	-0.714286	0	0	0	0.333333	-0.714286	0	0.666667
			0	0.285714	0.9	0	0.882353	0.939394	-0.6	-0.666667	-0.6	0.862069	-0.333333	0.555556	0.5	0	0.181818	0	-0.5	-0.428571	-0.833333	0	0.5	0	0.333333	0	0.333333	0.875	0.52	0.0526316	-0.333333	0.777778	0	0	0	0	0	0	0	0	-0.666667	-0.714286	0	0	0	0.333333	-0.714286	0	0.666667
			0	0.285714	0.9	0	0.882353	0.939394	-0.6	-0.666667	-0.6	0.862069	-0.333333	0.555556	0.5	0	0.181818	0	-0.5	-0.428571	-0.833333	0	0.5	0	0.333333	0	0.333333	0.875	0.52	0.0526316	-0.333333	0.777778	0	0	0	0	0	0	0	0	-0.666667	-0.714286	0	0	0	0.333333	-0.714286	0	0.666667
			0	0.285714	0.9	0	0.882353	0.939394	-0.6	-0.666667	-0.6	0.862069	-0.333333	0.555556	0.5	0	0.181818	0	-0.5	-0.428571	-0.833333	0	0.5	0	0.333333	0	0.333333	0.875	0.52	0.0526316	-0.333333	0.777778	0	0	0	0	0	0	0	0	-0.666667	-0.714286	0	0	0	0.333333	-0.714286	0	0.666667
			0	0.285714	0.9	0	0.882353	0.939394	-0.6	-0.666667	0.2	0.862069	-0.333333	0.555556	0.5	0	0.181818	0	-0.5	-0.428571	-0.833333	0	0.5	0	0.333333	0	0.333333	0.875	0.52	0.0526316	-0.333333	0.777778	0	0	0	0	0	0	0	0	-0.666667	-0.714286	0	0	0	0.333333	-0.714286	0	0.666667
			0	0.285714	0.9	0	0.882353	0.939394	-0.6	-0.666667	0.578947	0.862069	-0.333333	0.555556	0.5	0	0.181818	0	-0.5	-0.428571	-0.833333	0	0.5	0	0.333333	0	0.333333	0.875	0.52	0.0526316	-0.333333	0.777778	0	0	0	0	0	0	0	0	-0.666667	-0.714286	0	0	0	0.333333	-0.714286	0	0.666667
			0	0.285714	0.9	0	0.882353	0.939394	-0.6	-0.666667	0.578947	0.862069	-0.333333	0.555556	0.5	0	0.181818	0	-0.5	-0.428571	-0.833333	0	0.5	0	0.333333	0	0.333333	0.875	0.52	0.0526316	-0.333333	0.777778	0	0	0	0	0	0	0	0	-0.666667	-0.714286	0	0	0	0.333333	-0.714286	0	0.666667
			0	0.285714	0.9	0	0.882353	0.939394	-0.6	-0.666667	0.6	0.862069	-0.333333	0.555556	0.5	0	0.181818	0	-0.5	-0.428571	-0.833333	0	0.5	0	0.333333	0	0.333333	0.875	0.52	0.0526316	-0.333333	0.777778	0	0	0	0	0	0	0	0	-0.666667	-0.714286	0	0	-0.6	0.333333	-0.714286	0	0.666667
			0	0.285714	0.9	0	0.882353	0.939394	-0.6	-0.666667	0.6	0.862069	-0.333333	0.555556	0.5	0	0.181818	0	-0.5	-0.428571	-0.833333	0	0.5	0	0.333333	0	0.333333	0.875	0.586207	0.0526316	-0.333333	0.777778	0	0	0	0	0	0	0	0	-0.666667	-0.714286	0	0	-0.8	0	-0.714286	0	0.666667
			0	0.285714	0.9	0	0.882353	0.939394	-0.6	-0.666667	0.6	0.862069	-0.333333	0.555556	0.5	0	0.181818	0	-0.5	-0.428571	-0.833333	0	0.5	0	0.333333	0	0.333333	0.875	0.675676	0.0526316	-0.333333	0.777778	0	0	0	0	0	0	0	0	-0.666667	-0.714286	0	0	-0.8	0	-0.714286	0	0.666667
			0	0.285714	0.9	0	0.882353	0.939394	-0.6	-0.666667	0.6	0.862069	-0.333333	0.555556	0.5	0	0.181818	0	-0.5	-0.428571	-0.833333	0	0.5	0	0.333333	0	0.333333	0.875	0.707317	0.0526316	-0.333333	0.777778	0	0	0	0	0	0	0	0	-0.666667	-0.714286	0	0	-0.818182	0	-0.714286	0	0.666667
			0	0.285714	0.9	0	0.882353	0.939394	-0.6	-0.666667	0.6	0.862069	-0.333333	0.555556	0.5	0	0.181818	0	-0.5	-0.428571	-0.833333	0	0.5	0	0.333333	0	0.333333	0.875	0.707317	0.0526316	-0.333333	0.777778	0	0	0	0	0	0	0	0	-0.666667	-0.714286	0	0	-0.818182	0	-0.714286	0	0.666667
			0	0.285714	0.9	0	0.882353	0.939394	-0.6	-0.666667	0.6	0.862069	-0.333333	0.555556	0.5	0	0.181818	0	-0.5	-0.428571	-0.833333	0	0.5	0	0.333333	0	0.333333	0.875	0.707317	0.0526316	-0.333333	0.777778	0	0	0	0	0	0	0	0	-0.666667	-0.714286	0	0	-0.818182	0	-0.714286	0	0.666667
			0	0.285714	0.9	0	0.882353	0.939394	-0.6	-0.666667	0.6	0.862069	-0.333333	0.555556	0.5	0	0.181818	0	-0.5	-0.428571	-0.833333	0	0.5	0	0.333333	0	0.333333	0.875	0.707317	0.0526316	-0.333333	0.777778	0	0	0	0	0	0	0	0	-0.666667	-0.714286	0	0	-0.818182	0	-0.714286	0	0.666667
			0	0.285714	0.9	0	0.882353	0.939394	-0.6	-0.666667	0.6	0.875	-0.333333	0.555556	0.5	0	0.181818	0	-0.5	-0.428571	-0.833333	0	0.5	0	0.333333	0	0.333333	0.875	0.707317	0.0526316	-0.333333	0.777778	0	0	0	0	0	0	0	0	-0.666667	-0.714286	0	0	-0.818182	0	-0.714286	0	0.666667
			0	0.285714	0.9	0	0.882353	0.939394	-0.6	-0.666667	0.6	0.882353	-0.333333	0.555556	0.5	0	0.181818	0	-0.5	-0.428571	-0.833333	0	0.5	0	0.333333	0	0.333333	0.875	0.707317	0.0526316	-0.333333	0.777778	0	0	0	0	0	0	0	0	-0.666667	-0.714286	0	0	-0.818182	0	-0.714286	0	0.666667
			0	0.285714	0.9	0	0.882353	0.939394	-0.6	-0.666667	0.6	0.882353	-0.333333	0.555556	0.5	0	0.181818	0	-0.5	-0.428571	-0.833333	0	0.5	0	0.333333	0	0.333333	0.875	0.707317	0.0526316	-0.333333	0.777778	0	0	0	0	0	0.333333	0	0	-0.666667	-0.714286	0	0	-0.818182	0	-0.714286	0	0.666667
			0	0.285714	0.9	0	0.882353	0.939394	-0.6	-0.666667	0.6	0.882353	-0.333333	0.555556	0.5	0	0.181818	0	-0.5	-0.428571	-0.833333	0	0.5	0	0.333333	0	0.333333	0.875	0.707317	0.0526316	-0.333333	0.777778	0	0	0	0	0	0.333333	0	0	-0.666667	-0.714286	0	0	-0.818182	0	-0.714286	0	0.666667
			0	0.285714	0.9	0	0.882353	0.939394	-0.6	-0.666667	0.6	0.882353	-0.333333	0.555556	0.5	0	0.181818	0	-0.5	-0.428571	-0.833333	0	0.5	0	0.333333	0	0.333333	0.875	0.707317	0.0526316	-0.333333	0.777778	0	0	0	0	0	0.333333	0	0	-0.666667	-0.714286	0	0	-0.818182	0	-0.714286	0	0.666667
			0	0.285714	0.9	0	0.882353	0.939394	-0.6	-0.666667	0.6	0.882353	-0.333333	0.555556	0.5	0	0.181818	0	-0.5	-0.428571	-0.833333	0	0.5	0	0.333333	0	0.333333	0.875	0.707317	0.0526316	-0.333333	0.777778	0	0	0	0	0	0.333333	0	0.333333	-0.666667	-0.714286	0	0	-0.818182	0	-0.714286	0	0.666667
			0	0.285714	0.9	0	0.882353	0.939394	-0.6	-0.666667	0.6	0.882353	-0.333333	0.555556	0.5	0	0.181818	0	-0.5	-0.428571	-0.833333	0	0.5	0	0.333333	0	0.333333	0.875	0.707317	0.0526316	-0.333333	0.777778	0	0	0	0	0	0.333333	0	0.333333	-0.666667	-0.714286	0	0	-0.818182	0	-0.714286	0	0.666667
			0	0.285714	0.9	0	0.882353	0.939394	-0.6	-0.666667	0.6	0.882353	-0.333333	0.555556	0.5	0	0.181818	0	-0.5	-0.428571	-0.833333	0	0.5	0	0.333333	0	0.333333	0.875	0.707317	0.0526316	-0.333333	0.777778	0	0	0	0	0	0.333333	0	0.333333	-0.666667	-0.714286	0	0	-0.818182	0	-0.714286	0	0.666667
			0	0.285714	0.9	0	0.882353	0.939394	-0.6	-0.666667	0.6	0.882353	-0.333333	0.555556	0.5	0	0.181818	0	-0.5	-0.428571	-0.833333	0	0.5	0	0.333333	0	0.333333	0.875	0.707317	0.0526316	-0.333333	0.777778	0	0	0	0	0	0.333333	0	0.333333	-0.666667	-0.714286	0	0	-0.818182	0	-0.714286	0	0.666667
			0	0.285714	0.9	0	0.882353	0.939394	-0.6	-0.666667	0.6	0.882353	-0.333333	0.555556	0.5	0	0.181818	0	-0.5	-0.428571	-0.833333	0	0.5	0	0.333333	0	0.333333	0.875	0.707317	0.0526316	-0.333333	0.777778	0	0	0	0	0	0.333333	0	0.333333	-0.666667	-0.714286	0	0	-0.818182	0	-0.714286	0	0.666667
			0	0.285714	0.9	0	0.882353	0.939394	-0.6	-0.666667	0.6	0.882353	-0.333333	0.555556	0.5	0	0.130435	0	-0.5	-0.428571	-0.833333	0	0.5	0	0.333333	0	0.333333	0.875	0.707317	0.0526316	-0.333333	0.777778	0	0	0	0	0	0.333333	0	0.333333	-0.666667	-0.714286	0	0	-0.818182	0	-0.714286	0	0.666667
			0	0.285714	0.9	0	0.882353	0.939394	-0.6	-0.666667	0.6	0.882353	-0.333333	0.555556	0.5	0	0.130435	0	-0.5	-0.428571	-0.846154	0	0.5	0	0.333333	0	0.333333	0.875	0.707317	0.0526316	-0.333333	0.777778	0	0	0	0	0	0.333333	0	0.333333	-0.666667	-0.714286	0	0	-0.818182	0	-0.714286	0	0.666667
			0	0.285714	0.9	0	0.882353	0.939394	-0.6	-0.666667	0.6	0.882353	-0.333333	0.555556	0.5	0	0.130435	0	-0.5	-0.428571	-0.846154	0	0.5	0	0.333333	0	0.333333	0.875	0.707317	0.0526316	-0.333333	0.777778	0	0	0	0	0	0.333333	0	0.333333	-0.666667	-0.714286	0	0	-0.818182	0	-0.714286	0	0.666667
			0	0.285714	0.9	0	0.882353	0.939394	-0.6	-0.666667	0.6	0.882353	-0.333333	0.555556	0.5	0	0.130435	0	-0.5	-0.428571	-0.846154	0	0.5	0	0.333333	0	0.333333	0.875	0.707317	0.0526316	-0.333333	0.777778	0	0	0	0	0	0.333333	0	0.333333	-0.666667	-0.714286	0	0	-0.818182	0	-0.714286	0	0.666667
			0	0.285714	0.9	0	0.904762	0.939394	-0.6	-0.666667	0.6	0.882353	-0.333333	0.555556	0.5	0	0.130435	0	-0.2	-0.428571	-0.846154	0	0.5	0	0.333333	0	0.333333	0.875	0.707317	0.0526316	-0.333333	0.777778	0	0	0	0	0	0.333333	0	0.333333	-0.666667	-0.714286	0	0	-0.818182	0	-0.714286	0	0.666667
			0	0.285714	0.9	0	0.909091	0.939394	-0.6	-0.666667	0.6	0.882353	-0.333333	0.555556	0.5	0	0.130435	0	0.333333	-0.428571	-0.846154	0	0.5	0	0.333333	0	0.333333	0.875	0.707317	0.0526316	-0.333333	0.777778	0	0	0	0	0	0.333333	0	0.333333	-0.666667	-0.714286	0	0	-0.818182	0	-0.714286	0	0.666667
			0	0.285714	0.9	0	0.92	0.939394	-0.6	-0.666667	0.68	0.882353	-0.333333	0.555556	0.5	0	0.130435	0	0.6	-0.428571	-0.846154	0	0.5	0	0.333333	0	0.333333	0.875	0.707317	0.0526316	-0.333333	0.777778	0	0	0	0	0	0.333333	-0.333333	0.333333	-0.666667	-0.714286	0	0	-0.818182	0	-0.714286	0	0.666667
			0	0.285714	0.9	0	0.933333	0.939394	-0.6	-0.666667	0.741935	0.882353	-0.333333	0.555556	0.5	0	0.130435	0	0.714286	-0.428571	-0.846154	0	0.5	0	0.333333	0	0.333333	0.875	0.707317	0.0526316	-0.333333	0.777778	0	0	0	0	-0.333333	0.333333	-0.333333	0.333333	-0.666667	-0.714286	0	0	-0.818182	0	-0.714286	0	0.666667
			0	0.285714	0.9	0	0.933333	0.939394	-0.6	-0.666667	0.789474	0.882353	-0.333333	0.555556	0.5	0	0.130435	0	0.769231	-0.428571	-0.846154	0	0.5	0	0.333333	0	0.333333	0.875	0.707317	0.0526316	-0.333333	0.777778	0	0	0	0	-0.333333	0.333333	-0.333333	0.333333	-0.666667	-0.714286	0	0	-0.818182	0	-0.714286	0	0.666667
			0	0.285714	0.9	0	0.933333	0.939394	-0.6	-0.666667	0.789474	0.882353	-0.333333	0.636364	0.5	0	0.130435	0	0.769231	-0.428571	-0.846154	0	0.5	0	0.333333	0	0.333333	0.875	0.707317	0.0526316	-0.333333	0.777778	0	0	0	0	-0.333333	0.333333	-0.333333	0.333333	-0.666667	-0.714286	0	0	-0.818182	0	-0.714286	0	0.666667
			0	0.285714	0.9	0	0.933333	0.939394	-0.6	-0.666667	0.789474	0.828571	-0.333333	0.636364	0.5	0	0.130435	0	0.769231	-0.428571	-0.846154	0	0.5	0	0.333333	0	0.333333	0.875	0.707317	0.0526316	-0.333333	0.777778	0	0	0	0	-0.333333	0.333333	-0.333333	0.333333	-0.666667	-0.714286	0	0	-0.818182	0	-0.714286	0	0.666667
			0	0.285714	0.9	0	0.933333	0.939394	-0.6	-0.666667	0.789474	0.72973	-0.333333	0.636364	0.5	0	0.130435	0	0.769231	-0.428571	-0.846154	0	0.5	0	0.333333	0	0.333333	0.875	0.707317	0.0526316	-0.333333	0.777778	0	0	0	0	-0.333333	0.333333	-0.333333	0.333333	-0.666667	-0.714286	0	0	-0.818182	0	-0.714286	0	0.666667
			0	0.285714	0.9	0	0.933333	0.939394	-0.6	-0.666667	0.789474	0.6	-0.333333	0.636364	0.5	0	0.130435	0	0.769231	-0.428571	-0.846154	0	0.5	0	0.333333	0	0.333333	0.875	0.707317	0.0526316	-0.333333	0.777778	0	0	0	0	-0.333333	0.333333	-0.333333	0.333333	-0.666667	-0.714286	0	0	-0.818182	0	-0.714286	0	0.666667
			0	0.285714	0.9	0	0.933333	0.939394	-0.6	-0.666667	0.789474	0.6	-0.333333	0.636364	0.5	0	0.130435	0	0.769231	-0.428571	-0.846154	0	0.5	0	0.333333	0	0.333333	0.875	0.707317	0.0526316	-0.333333	0.777778	0	0	0	0	-0.333333	0.333333	-0.333333	0.333333	-0.666667	-0.714286	0	0	-0.818182	0	-0.714286	0	0.666667
			0	0.285714	0.9	0	0.933333	0.939394	-0.6	-0.666667	0.789474	0.6	-0.333333	0.636364	0.5	0	0.130435	0	0.769231	-0.428571	-0.846154	0	0.5	0	0.333333	0	0.333333	0.875	0.707317	0.0526316	-0.333333	0.777778	0	0	0	0	-0.333333	0.333333	-0.333333	0.333333	-0.666667	-0.714286	0	0	-0.818182	0	-0.714286	0	0.666667
			0	0.285714	0.9	0	0.933333	0.939394	-0.6	-0.666667	0.789474	0.6	-0.333333	0.636364	0.5	0	0.130435	0	0.769231	-0.428571	-0.846154	0	0.5	0	0.333333	0	0.333333	0.875	0.707317	0.0526316	-0.333333	0.777778	0	0	0	0	-0.333333	0.333333	-0.333333	0.333333	-0.666667	-0.714286	0	0	-0.818182	0	-0.714286	0	0.666667
			0	0.285714	0.9	0	0.933333	0.939394	-0.6	-0.666667	0.789474	0.6	-0.333333	0.636364	0.5	0	0.130435	0	0.769231	-0.428571	-0.846154	0	0.5	0	0.333333	0	0.714286	0.875	0.707317	0.0526316	-0.333333	0.777778	0	0	0	0	-0.333333	0.333333	-0.333333	0.333333	-0.666667	-0.714286	0	0	-0.818182	0	-0.714286	-0.714286	0.666667
			0	0.285714	0.9	0	0.933333	0.939394	-0.6	-0.666667	0.789474	0.6	-0.333333	0.636364	0.5	0	0.130435	0	0.769231	-0.428571	-0.846154	0	0.5	0	0.333333	0	0.875	0.875	0.707317	0.0526316	-0.333333	0.777778	0	0	0	0	-0.333333	0.333333	-0.333333	0.333333	-0.666667	-0.714286	0	0	-0.818182	0	-0.714286	-0.75	0.666667
			0	0.285714	0.9	0	0.933333	0.939394	-0.6	-0.666667	0.789474	0.6	-0.333333	0.636364	0.5	0	0.130435	0	0.769231	-0.428571	-0.846154	0	0.5	0	0.333333	0	0.9	0.875	0.707317	0.0526316	-0.333333	0.777778	0	0	0	0	-0.333333	0.333333	-0.333333	0.333333	-0.666667	-0.714286	0	0	-0.818182	0	-0.714286	-0.75	0.666667
			0	0.285714	0.9	0	0.933333	0.939394	-0.6	-0.666667	0.789474	0.6	-0.333333	0.636364	0.5	0	0.130435	0	0.769231	-0.428571	-0.846154	0	0.5	0	0.333333	0.333333	0.904762	0.875	0.707317	0.0526316	-0.333333	0.777778	0	0	0	0	-0.333333	0.333333	-0.333333	0.333333	-0.666667	-0.714286	0	0	-0.818182	0	-0.714286	-0.75	0.666667
			0	0.285714	0.9	0	0.933333	0.939394	-0.6	-0.666667	0.789474	0.6	-0.333333	0.636364	0.5	0	0.130435	0	0.769231	-0.428571	-0.846154	0	0.5	0	0.333333	0.818182	0.904762	0.875	0.707317	0.0526316	-0.333333	0.777778	0	0	0	0	-0.333333	0.333333	-0.333333	0.333333	-0.666667	-0.714286	0	0	-0.818182	0	-0.714286	-0.777778	0.666667
			0	0.285714	0.9	0	0.933333	0.939394	-0.6	-0.666667	0.789474	0.6	-0.333333	0.636364	0.5	0	0	0	0.769231	-0.428571	-0.846154	0	0.5	0	0.333333	0.882353	0.904762	0.875	0.707317	0.0526316	-0.333333	0.777778	0	0	0	0	-0.333333	0.333333	-0.333333	0.333333	-0.666667	-0.714286	0	0	-0.818182	0	-0.714286	-0.777778	0.666667
			0	0.285714	0.9	0	0.933333	0.939394	-0.6	-0.666667	0.581395	0.6	-0.333333	0.636364	0.5	0	0	0	0.769231	-0.428571	-0.846154	0	0.5	0	0.333333	0.882353	0.904762	0.875	0.707317	0.0526316	-0.333333	0.777778	0	0	0	0	-0.333333	0.333333	-0.333333	0.333333	-0.666667	-0.5	0	0	-0.818182	0	-0.714286	-0.777778	0.666667
			0	0.285714	0.9	0	0.933333	0.939394	-0.6	-0.666667	0.545455	0.6	-0.333333	0.636364	0.5	0	0	0	0.769231	-0.428571	-0.846154	-0.5	0.5	0	0.333333	0.882353	0.904762	0.875	0.707317	0.0526316	-0.333333	0.777778	0	0	0	0	-0.333333	0.333333	-0.333333	0.333333	-0.666667	-0.5	0	0	-0.818182	0	-0.714286	-0.777778	0.666667
			0	0.285714	0.9	0	0.933333	0.939394	-0.6	-0.666667	0.545455	0.6	-0.333333	0.636364	0.5	0	0	0	0.769231	-0.428571	-0.846154	-0.5	0.5	0	0.333333	0.882353	0.904762	0.875	0.73913	0.0526316	-0.333333	0.777778	0	0	0	0	-0.333333	0.333333	-0.333333	0.333333	-0.666667	-0.5	0	0	-0.818182	0	-0.714286	-0.777778	0.666667
			0	0.285714	0.9	0	0.933333	0.939394	-0.6	-0.666667	0.545455	0.6	-0.333333	0.636364	0.5	0	0	0	0.769231	-0.5	-0.846154	-0.5	0.5	0	0.333333	0.882353	0.904762	0.875	0.764706	0.0526316	-0.333333	0.777778	0	0	0	0	-0.333333	0.333333	-0.333333	0.5	-0.666667	-0.5	0	0	-0.818182	0	-0.714286	-0.777778	0.666667
			0	0.285714	0.9	0	0.933333	0.939394	-0.6	-0.666667	0.545455	0.6	-0.333333	0.636364	0.5	0	0	0	0.769231	-0.555556	-0.846154	-0.5	0.5	0	0.333333	0.882353	0.904762	0.875	0.769231	0.0526316	-0.333333	0.777778	0	0	0	0	-0.333333	0.333333	-0.333333	0.5	-0.666667	-0.5	0	0	-0.818182	0	-0.714286	-0.777778	0.666667
			0	0.285714	0.9	0	0.933333	0.939394	-0.6	-0.666667	0.545455	0.6	-0.333333	0.636364	0.5	0	0	0	0.769231	-0.555556	-0.846154	-0.5	0.5	0	0.333333	0.882353	0.904762	0.875	0.769231	0.0526316	-0.333333	0.777778	0	0	0	0	-0.333333	0.333333	-0.333333	0.5	-0.666667	-0.5	0	0	-0.818182	0	-0.714286	-0.777778	0.666667
			0	0.285714	0.9	0	0.933333	0.939394	-0.6	-0.666667	0.545455	0.6	-0.333333	0.636364	0.5	0	0	0	0.769231	-0.555556	-0.846154	-0.5	0.5	0	0.333333	0.882353	0.904762	0.875	0.769231	0.0526316	-0.333333	0.777778	0	0	0	0	-0.333333	0.333333	-0.333333	0.5	-0.666667	-0.5	0	0	-0.818182	0	-0.714286	-0.777778	0.666667
			0	0.285714	0.9	0	0.933333	0.939394	-0.6	-0.666667	0.545455	0.6	-0.333333	0.636364	0.5	0	0	0	0.769231	-0.555556	-0.846154	-0.2	0.5	0	0.333333	0.882353	0.904762	0.875	0.769231	0.0526316	-0.333333	0.777778	0	0	0	0	-0.333333	0.333333	-0.333333	0.5	-0.666667	-0.5	0	0	-0.818182	0	-0.714286	-0.6	0.666667
			0	0.285714	0.9	0	0.933333	0.939394	-0.6	-0.666667	0.545455	0.6	-0.333333	0.636364	0.5	0	0	0	0.769231	-0.555556	-0.846154	0.4	0.5	0	0.333333	0.882353	0.904762	0.875	0.769231	0.0526316	-0.333333	0.777778	0	0	0	0	-0.333333	0.333333	-0.333333	0.5	-0.666667	-0.5	0	0	-0.818182	0	-0.714286	-0.0666667	0.666667
			0	0.285714	0.9	0	0.933333	0.939394	-0.6	-0.666667	0.545455	0.6	-0.333333	0.636364	0.5	0	0	0	0.769231	-0.555556	-0.846154	0.647059	0.5	0	0.333333	0.882353	0.904762	0.875	0.769231	0.0526316	-0.333333	0.777778	0	0	0	0	-0.333333	0.333333	-0.333333	0.5	-0.666667	-0.5	0	0	-0.818182	0.2	-0.714286	-0.0666667	0.666667
			0	0.285714	0.9	0	0.933333	0.939394	-0.6	-0.666667	0.545455	0.6	-0.333333	0.636364	0.5	0	0	0	0.769231	-0.555556	-0.846154	0.727273	0.5	0	0.333333	0.882353	0.904762	0.875	0.769231	0.0526316	-0.333333	0.777778	0	0	0	0	-0.333333	0.333333	-0.333333	0.5	-0.666667	-0.5	0	0	-0.818182	0.2	-0.714286	-0.0666667	0.666667
			0	0.285714	0.9	0	0.933333	0.939394	-0.6	-0.666667	0.545455	0.6	-0.333333	0.636364	0.5	0	0.0714286	0	0.769231	-0.555556	-0.846154	0.727273	0.5	0	0.333333	0.882353	0.818182	0.875	0.769231	0.0526316	-0.333333	0.777778	0	0	0	0	-0.333333	0.333333	-0.333333	0.5	-0.666667	-0.5	0	0	-0.818182	0.2	-0.714286	-0.0666667	0.666667
			0	0.285714	0.9	0	0.933333	0.939394	-0.6	-0.666667	0.545455	0.6	-0.333333	0.636364	0.5	0	0.235294	0	0.769231	-0.555556	-0.846154	0.727273	0.5	0	0.333333	0.882353	0.666667	0.875	0.769231	0.0526316	-0.333333	0.777778	0	0	0	0	-0.333333	0.333333	-0.333333	0.5	-0.666667	-0.5	0	0	-0.818182	0.2	-0.714286	-0.0666667	0.666667
			0	0.285714	0.9	0	0.933333	0.939394	-0.6	-0.666667	0.545455	0.6	-0.333333	0.636364	0.5	0	0.317073	0	0.769231	-0.555556	-0.846154	0.727273	0.5	0	0.333333	0.882353	0.714286	0.875	0.769231	0.0526316	-0.333333	0.777778	0	0	0	0	-0.333333	0.333333	-0.333333	0.5	-0.666667	-0.5	0	0	-0.818182	0.2	-0.714286	-0.0666667	0.666667
			0	0.285714	0.9	0	0.933333	0.939394	-0.6	-0.666667	0.545455	0.6	-0.333333	0.636364	0.5	0	0.317073	0	0.769231	-0.555556	-0.846154	0.727273	0.5	0	0.333333	0.882353	0.777778	0.875	0.769231	0.0526316	-0.333333	0.777778	0	0	0	0	-0.333333	0.333333	-0.333333	0.5	-0.666667	-0.5	0	0	-0.818182	0.2	-0.714286	-0.0666667	0.666667
			0	0.285714	0.9	0	0.933333	0.939394	-0.6	-0.666667	0.545455	0.6	-0.333333	0.636364	0.5	0	0.317073	0	0.769231	-0.555556	-0.846154	0.727273	0.5	0	0.333333	0.882353	0.789474	0.875	0.769231	0.0526316	-0.333333	0.777778	0	0	0	0	-0.333333	0.333333	-0.333333	0.5	-0.666667	-0.5	0	0	-0.818182	0.2	-0.714286	-0.0666667	0.666667
			0	0.285714	0.9	0	0.933333	0.939394	-0.6	-0.666667	0.545455	0.6	-0.333333	0.636364	0.5	0	0.317073	0	0.769231	-0.555556	-0.846154	0.461539	0.5	0	0.333333	0.882353	0.789474	0.875	0.769231	0.0526316	-0.333333	0.777778	0	0	0	0	-0.333333	0.333333	-0.333333	0.5	-0.666667	-0.5	0	0	-0.818182	0.2	-0.714286	-0.0666667	0.666667
			0	0.285714	0.9	0	0.933333	0.939394	-0.6	-0.666667	0.545455	0.6	-0.333333	0.636364	0.5	0	0.317073	0	0.769231	-0.555556	-0.846154	0.461539	0.5	0	0.333333	0.882353	0.789474	0.875	0.769231	0.0526316	-0.333333	0.777778	0	0	0	0	-0.333333	0.333333	-0.333333	0.5	-0.666667	-0.5	0	0	-0.818182	0.2	-0.714286	-0.0666667	0.666667
			0	0.285714	0.9	0	0.933333	0.939394	-0.6	-0.666667	0.545455	0.6	-0.333333	0.636364	0.5	0	0.317073	0	0.769231	-0.555556	-0.846154	0.461539	0.5	0	0.333333	0.882353	0.789474	0.875	0.769231	0.0526316	-0.333333	0.777778	0	0	0	0	-0.333333	0.333333	-0.333333	0.5	-0.666667	-0.5	0	0	-0.818182	0.2	-0.714286	-0.0666667	0.666667
			0	0.285714	0.9	0	0.933333	0.939394	-0.6	-0.666667	0.545455	0.6	-0.333333	0.636364	0.5	0	0.317073	0	0.769231	-0.555556	-0.846154	0.461539	0.5	0	0.333333	0.882353	0.789474	0.875	0.769231	0.0526316	-0.333333	0.777778	0	0	0	0	-0.333333	0.333333	-0.333333	0.5	-0.666667	-0.5	0	0	-0.818182	0.2	-0.714286	-0.0666667	0.666667
			0	0.285714	0.9	0	0.870968	0.939394	-0.6	-0.666667	0.545455	0.6	-0.333333	0.636364	0.5	0	0.317073	0	0.785714	-0.555556	-0.846154	0.461539	0.5	0	0.333333	0.882353	0.789474	0.875	0.769231	0.0526316	-0.333333	0.777778	0	0	0	0	-0.333333	0.333333	-0.333333	0.5	-0.666667	-0.5	0	0	-0.846154	0.2	-0.714286	-0.0666667	0.666667
			0	0.285714	0.9	0	0.870968	0.939394	-0.6	-0.666667	0.545455	0.6	-0.333333	0.636364	0.5	0	0.317073	0	0.818182	-0.555556	-0.846154	0.461539	0.5	0	0.333333	0.882353	0.789474	0.875	0.769231	0.0526316	-0.333333	0.777778	0	0	0	0	-0.333333	0.333333	-0.333333	0.5	-0.666667	-0.5	0	0	-0.846154	0.2	-0.714286	-0.0666667	0.666667
			0	0.285714	0.9	0	0.870968	0.939394	-0.6	-0.666667	0.545455	0.6	-0.333333	0.636364	0.5	0	0.317073	0	0.842105	-0.555556	-0.846154	0.461539	0.5	0	0.333333	0.882353	0.789474	0.875	0.769231	0.0526316	-0.333333	0.777778	0	0	0	0	-0.333333	0.333333	-0.333333	0.5	-0.666667	-0.5	0	0	-0.846154	0.2	-0.714286	-0.0666667	0.666667
			0	0.285714	0.9	0	0.870968	0.939394	-0.6	-0.666667	0.545455	0.6	-0.333333	0.636364	0.5	0	0.317073	0	0.866667	-0.555556	-0.846154	0.461539	0.5	0	0.333333	0.882353	0.789474	0.875	0.769231	0.0526316	-0.333333	0.777778	0	0	0	0	-0.333333	0.333333	-0.333333	0.5	-0.666667	-0.5	0	0	-0.846154	0.2	-0.714286	-0.0666667	0.666667
			0	0.285714	0.9	0	0.870968	0.939394	-0.6	-0.666667	0.545455	0.6	-0.333333	0.636364	0.5	0	0.317073	0	0.866667	-0.555556	-0.846154	0.461539	0.5	0	0.333333	0.882353	0.789474	0.875	0.769231	0.0526316	-0.333333	0.777778	0	0	0	0	-0.333333	0.333333	-0.333333	0.5	-0.666667	-0.5	0	0	-0.846154	0.2	-0.714286	-0.0666667	0.666667
			0	0.285714	0.9	0	0.870968	0.939394	-0.6	-0.666667	0.545455	0.6	-0.333333	0.636364	0.5	0	0.317073	0	0.866667	-0.555556	-0.846154	0.461539	0.5	0	0.333333	0.882353	0.789474	0.875	0.769231	0.0526316	-0.333333	0.777778	0	0	0	0	-0.333333	0.333333	-0.333333	0.5	-0.666667	-0.5	0	0	-0.846154	0.333333	-0.714286	-0.0666667	0.666667
			0	0.285714	0.9	0	0.870968	0.939394	-0.6	-0.666667	0.545455	0.6	-0.333333	0.636364	0.5	0	0.317073	0	0.866667	-0.555556	-0.846154	0.461539	0.5	0	0.333333	0.882353	0.789474	0.875	0.769231	0.0526316	-0.333333	0.777778	0	0	0	0	-0.333333	0.333333	-0.333333	0.5	-0.666667	-0.5	0	0	-0.846154	0.333333	-0.714286	-0.0666667	0.666667
			0	0.285714	0.9	0	0.870968	0.939394	-0.6	-0.666667	0.545455	0.6	-0.333333	0.636364	0.5	0	0.317073	0	0.866667	-0.555556	-0.846154	0.461539	0.5	0	0.333333	0.882353	0.789474	0.875	0.769231	0.0526316	-0.333333	0.777778	0	0	0	0	-0.333333	0.333333	-0.333333	0.5	-0.666667	-0.5	0	0	-0.846154	0.333333	-0.714286	-0.0666667	0.666667
			0	0.285714	0.9	0	0.870968	0.939394	-0.6	-0.666667	0.545455	0.6	-0.333333	0.636364	0.5	0	0.317073	0	0.866667	-0.555556	-0.846154	0.461539	0.5	0	0.333333	0.882353	0.789474	0.875	0.769231	0.0526316	-0.333333	0.777778	0	0	0	0	-0.333333	0.333333	-0.333333	0.5	-0.666667	-0.5	0	0	-0.846154	0.333333	-0.714286	-0.0666667	0.666667
			0	0.285714	0.9	0	0.870968	0.939394	-0.6	-0.666667	0.545455	0.6	-0.333333	0.636364	0.5	0	0.317073	0	0.866667	-0.555556	-0.846154	0.461539	0.5	0	0.333333	0.882353	0.789474	0.875	0.769231	0.0526316	-0.333333	0.777778	0	0	0	-0.333333	-0.333333	0.333333	-0.333333	0.5	-0.666667	-0.5	0	0	-0.846154	0.333333	-0.714286	-0.0666667	0.666667
			0	0.285714	0.9	0	0.870968	0.939394	-0.6	-0.666667	0.545455	0.6	-0.333333	0.636364	0.5	0	0.317073	0	0.866667	-0.555556	-0.846154	0.461539	0.5	0.6	0.333333	0.882353	0.789474	0.875	0.769231	0.0526316	-0.333333	0.777778	0	0	0	-0.333333	-0.333333	0.333333	-0.333333	0.5	-0.666667	-0.5	0	0	-0.846154	0.333333	-0.714286	-0.0666667	0.666667
			0	0.285714	0.9	0	0.870968	0.939394	-0.6	-0.666667	0.545455	0.6	-0.333333	0.636364	0.5	0	0.317073	0	0.866667	-0.555556	-0.846154	0.461539	0.5	0.714286	0.333333	0.882353	0.789474	0.875	0.769231	0.0526316	-0.333333	0.777778	0	0	0	-0.333333	-0.333333	0.333333	-0.333333	0.5	-0.666667	-0.555556	0	0	-0.846154	0.333333	-0.714286	-0.0666667	0.666667
			0	0.285714	0.9	0	0.870968	0.939394	-0.6	-0.666667	0.545455	0.6	-0.333333	0.636364	0.5	0	0.317073	0	0.866667	-0.555556	-0.846154	0.461539	0.5	0.75	0.333333	0.882353	0.789474	0.875	0.769231	0.0526316	-0.333333	0.777778	0	0	0	-0.333333	-0.333333	0.333333	-0.333333	0.5	-0.666667	-0.555556	0	0	-0.846154	0.333333	-0.714286	-0.0666667	0.666667
			0	0.285714	0.9	0	0.870968	0.939394	-0.6	-0.666667	0.545455	0.6	-0.333333	0.636364	0.5	0	0.317073	0	0.866667	-0.555556	-0.846154	0.461539	0.5	0.818182	0.333333	0.882353	0.789474	0.875	0.769231	0.0526316	-0.333333	0.777778	0	0	0	-0.333333	-0.333333	0.333333	-0.333333	0.5	-0.666667	-0.555556	0	0	-0.846154	0.333333	-0.714286	-0.0666667	0.666667
			0	0.285714	0.9	0	0.870968	0.939394	-0.6	-0.666667	0.545455	0.6	-0.333333	0.636364	0.5	0	0.317073	0	0.866667	-0.555556	-0.846154	0.461539	0.5	0.818182	0.333333	0.882353	0.789474	0.875	0.769231	0.0526316	-0.333333	0.777778	0	0	0	-0.333333	-0.333333	0.333333	-0.333333	0.5	-0.666667	-0.555556	0	0	-0.846154	0.333333	-0.714286	-0.0666667	0.666667
			0	0.285714	0.9	0	0.870968	0.939394	-0.6	-0.666667	0.545455	0.6	-0.333333	0.636364	0.5	0	0.317073	0	0.866667	-0.555556	-0.846154	0.461539	0.5	0.818182	0.333333	0.882353	0.789474	0.875	0.769231	0.0526316	-0.333333	0.777778	0	0	0	-0.333333	-0.333333	0.333333	-0.333333	0.5	-0.666667	-0.555556	0	0	-0.846154	0.333333	-0.714286	-0.0666667	0.666667
			0	0.285714	0.9	0	0.870968	0.939394	-0.6	-0.666667	0.545455	0.6	-0.333333	0.636364	0.5	0	0.317073	0	0.866667	-0.555556	-0.846154	0.461539	0.5	0.818182	0.333333	0.888889	0.789474	0.875	0.769231	0.1	-0.333333	0.777778	0	0	0	-0.333333	-0.333333	0.333333	-0.333333	0.5	-0.666667	-0.555556	0	0	-0.846154	0.333333	-0.714286	-0.0666667	0.666667
			0	0.285714	0.9	0	0.870968	0.777778	-0.6	-0.666667	0.545455	0.6	-0.333333	0.636364	0.5	0	0.317073	0	0.866667	-0.555556	-0.846154	0.461539	0.5	0.818182	0.333333	0.923077	0.789474	0.875	0.769231	0.1	-0.333333	0.777778	0	0	0	-0.333333	-0.333333	0.333333	-0.333333	0.5	-0.666667	-0.555556	0	0	-0.846154	0.333333	-0.714286	-0.0666667	0.666667
			0	0.285714	0.9	0	0.870968	0.777778	-0.6	-0.666667	0.545455	0.6	-0.333333	0.636364	0.5	0	0.317073	0	0.866667	-0.555556	-0.846154	0.461539	0.5	0.818182	0.333333	0.9375	0.789474	0.875	0.769231	0.1	-0.333333	0.777778	0	0	0	-0.333333	-0.333333	0.333333	-0.333333	0.5	-0.666667	-0.555556	0	0	-0.846154	0.428571	-0.714286	-0.0666667	0.666667
			0	0.285714	0.9	0	0.870968	0.777778	-0.6	-0.666667	0.545455	0.6	-0.333333	0.636364	0.5	0	0.317073	0	0.866667	-0.555556	-0.846154	0.461539	0.5	0.818182	0.333333	0.9375	0.789474	0.875	0.769231	0.1	-0.333333	0.777778	0	0	0	-0.333333	-0.333333	0.333333	-0.333333	0.5	-0.666667	-0.555556	0	0	-0.846154	0.428571	-0.714286	-0.0666667	0.666667
			0	0.285714	0.9	0	0.870968	0.777778	-0.6	-0.666667	0.545455	0.6	-0.333333	0.636364	0.5	0	0.317073	0	0.866667	-0.555556	-0.846154	0.461539	0.5	0.818182	0.333333	0.9375	0.789474	0.875	0.769231	0.1	-0.333333	0.777778	0	0	0	-0.333333	-0.333333	0.333333	-0.333333	0.5	-0.666667	-0.555556	0	0	-0.846154	0.428571	-0.714286	-0.0666667	0.666667
			0	0.285714	0.9	0	0.870968	0.777778	-0.6	-0.666667	0.545455	0.6	-0.333333	0.636364	0.5	0	0.317073	0	0.866667	-0.555556	-0.846154	0.461539	0.5	0.818182	0.333333	0.9375	0.789474	0.875	0.769231	0.1	-0.333333	0.777778	0	0	0	-0.333333	-0.333333	0.333333	-0.333333	0.5	-0.666667	-0.555556	0	0	-0.846154	0.428571	-0.714286	0	0.666667
			0	0.285714	0.9	0	0.870968	0.777778	-0.6	-0.666667	0.545455	0.6	-0.333333	0.636364	0.5	0	0.317073	0	0.866667	-0.555556	-0.846154	0.461539	0.5	0.818182	0.333333	0.9375	0.789474	0.875	0.769231	0.1	-0.333333	0.777778	0	0	0	-0.333333	-0.333333	0.333333	-0.333333	0.5	-0.666667	-0.555556	0	0	-0.846154	0.428571	-0.714286	0	0.666667
			0	0.285714	0.9	0	0.870968	0.777778	-0.6	-0.666667	0.545455	0.6	-0.333333	0.636364	0.5	0	0.317073	0	0.866667	-0.555556	-0.846154	0.461539	0.5	0.818182	0.333333	0.9375	0.789474	0.875	0.769231	0.1	-0.333333	0.777778	0	0	0	-0.333333	-0.333333	0.333333	-0.333333	0.5	-0.666667	-0.555556	0	0	-0.846154	0.428571	-0.714286	0	0.666667
			0	0.285714	0.9	0	0.870968	0.777778	-0.6	-0.666667	0.545455	0.6	-0.333333	0.636364	0.5	0	0.317073	0	0.866667	-0.555556	-0.846154	0.461539	0.5	0.818182	0.333333	0.9375	0.789474	0.875	0.769231	0.1	-0.333333	0.777778	0	0	0	-0.333333	-0.333333	0.333333	-0.333333	0.5	-0.666667	-0.555556	0	0	-0.846154	0.428571	-0.714286	0	0.666667
			0	0.285714	0.9	0	0.870968	0.777778	-0.6	-0.666667	0.545455	0.6	-0.333333	0.636364	0.5	0	0.317073	0	0.866667	-0.555556	-0.846154	0.461539	0.5	0.818182	0.333333	0.9375	0.789474	0.875	0.769231	0.1	-0.333333	0.777778	0	0	0	-0.333333	-0.333333	0.333333	-0.333333	0.5	-0.666667	-0.555556	0	0	-0.846154	0.428571	-0.714286	0	0.666667
			0	0.285714	0.9	0	0.870968	0.777778	-0.6	-0.666667	0.545455	0.6	-0.333333	0.636364	0.5	0	0.317073	0	0.866667	-0.555556	-0.846154	0.461539	0.5	0.818182	0.333333	0.9375	0.789474	0.875	0.769231	0.1	-0.333333	0.777778	0	0	0	-0.333333	-0.333333	0.333333	-0.333333	0.5	-0.666667	-0.555556	0	0	-0.846154	0.428571	-0.714286	0	0.666667
			0	0.285714	0.9	0	0.870968	0.777778	-0.6	-0.666667	0.545455	0.6	-0.333333	0.636364	0.5	0	0.317073	0	0.866667	-0.555556	-0.846154	0.461539	0.5	0.818182	0.333333	0.9375	0.789474	0.875	0.769231	0.1	-0.333333	0.777778	0	0	0	-0.333333	-0.333333	0.333333	-0.333333	0.5	-0.666667	-0.555556	0	0	-0.846154	0.428571	-0.714286	0	0.666667
			0	0.285714	0.9	0	0.870968	0.777778	-0.6	-0.666667	0.545455	0.6	-0.333333	0.636364	0.5	0	0.317073	0	0.866667	-0.555556	-0.846154	0.461539	0.5	0.818182	0.333333	0.9375	0.789474	0.875	0.769231	0.1	-0.333333	0.777778	0	0	0	-0.333333	-0.333333	0.333333	-0.333333	0.5	-0.666667	-0.555556	0	0	-0.846154	0.428571	-0.714286	0	0.666667
			0	0.285714	0.9	0	0.870968	0.777778	-0.6	-0.666667	0.545455	0.6	-0.333333	0.636364	0.5	0	0.317073	0	0.866667	-0.555556	-0.846154	0.461539	0.5	0.818182	0.333333	0.9375	0.789474	0.875	0.769231	0.1	-0.333333	0.777778	0	0	0	-0.333333	-0.333333	0.333333	-0.333333	0.5	-0.666667	-0.555556	0	0	-0.846154	0.428571	-0.714286	0	0.666667
			0	0.285714	0.9	0	0.870968	0.777778	-0.6	-0.666667	0.545455	0.6	-0.333333	0.764706	0.5	0	0.317073	0	0.866667	-0.555556	-0.846154	0.461539	0.5	0.818182	0.333333	0.9375	0.789474	0.875	0.769231	0.1	-0.333333	0.777778	0	0	0	-0.333333	-0.333333	0.333333	-0.333333	0.5	-0.666667	-0.555556	0	0	-0.846154	0.428571	-0.714286	0	0.666667
			0	0.285714	0.9	0	0.870968	0.777778	-0.6	-0.666667	0.545455	0.609756	-0.333333	0.764706	0.5	0	0.317073	0	0.866667	-0.555556	-0.846154	0.461539	0.5	0.818182	0.333333	0.9375	0.789474	0.875	0.769231	0.1	-0.333333	0.777778	0	0	0	-0.333333	-0.333333	0.333333	-0.333333	0.5	-0.666667	-0.555556	0	0	-0.846154	0.428571	-0.714286	0	0.666667
			0	0.285714	0.9	0	0.870968	0.777778	-0.6	-0.666667	0.545455	0.609756	-0.333333	0.789474	0.5	0	0.317073	0	0.866667	-0.555556	-0.846154	0.461539	0.5	0.818182	0.333333	0.9375	0.789474	0.875	0.769231	0.1	-0.333333	0.777778	0	0	0	-0.333333	-0.333333	0.333333	-0.333333	0.5	-0.666667	-0.555556	0	0	-0.846154	0.428571	-0.714286	0	0.666667
			0	0.285714	0.9	0	0.870968	0.777778	-0.6	-0.666667	0.545455	0.609756	-0.333333	0.809524	0.5	0	0.317073	0	0.866667	-0.555556	-0.846154	0.461539	0.5	0.818182	0.333333	0.9375	0.789474	0.875	0.703704	0.1	-0.333333	0.777778	0	0	0	-0.333333	-0.333333	0.333333	-0.333333	0.5	-0.666667	-0.555556	0	0	-0.846154	0.428571	-0.714286	0	0.666667
			0	0.285714	0.9	0	0.870968	0.777778	-0.6	-0.666667	0.545455	0.609756	-0.333333	0.809524	0.5	0	0.317073	0	0.866667	-0.555556	-0.846154	0.461539	0.5	0.818182	0.333333	0.9375	0.789474	0.875	0.703704	0.1	-0.333333	0.777778	0	0	0	-0.333333	-0.333333	0.333333	-0.333333	0.5	-0.666667	-0.555556	0	0	-0.846154	0.428571	-0.714286	0	0.666667
			0	0.285714	0.9	0	0.870968	0.777778	-0.6	-0.666667	0.545455	0.609756	-0.333333	0.809524	0.5	0	0.317073	0	0.866667	-0.555556	-0.846154	0.461539	0.5	0.818182	0.333333	0.9375	0.789474	0.875	0.703704	0.1	-0.333333	0.777778	0	0	0	-0.333333	-0.333333	0.333333	-0.333333	0.5	-0.666667	-0.555556	0	0	-0.846154	0.428571	-0.714286	0	0.666667
			0	0.285714	0.9	0	0.870968	0.777778	-0.6	-0.666667	0.545455	0.609756	-0.333333	0.809524	0.5	0	0.317073	0	0.866667	-0.555556	-0.846154	0.461539	0.5	0.818182	0.333333	0.9375	0.789474	0.875	0.703704	0.1	-0.333333	0.777778	0	0	0	-0.333333	-0.333333	0.333333	-0.333333	0.5	-0.666667	-0.555556	0	0	-0.846154	0.428571	-0.714286	0	0.666667
			0	0.285714	0.9	0	0.870968	0.777778	-0.6	-0.666667	0.545455	0.609756	-0.333333	0.809524	0.5	0	0.317073	0	0.866667	-0.555556	-0.846154	0.461539	0.5	0.818182	0.333333	0.9375	0.789474	0.875	0.703704	0.1	-0.333333	0.777778	0	0	0	-0.333333	-0.333333	0.333333	-0.333333	0.5	-0.666667	-0.555556	0	0	-0.846154	0.428571	-0.714286	0	0.666667
			0	0.285714	0.9	0	0.870968	0.777778	-0.6	-0.666667	0.545455	0.609756	-0.333333	0.809524	0.5	0	0.317073	0	0.866667	-0.555556	-0.846154	0.461539	0.5	0.818182	0.333333	0.9375	0.789474	0.875	0.703704	0.1	-0.333333	0.777778	0	0	0	-0.333333	-0.333333	0.333333	-0.333333	0.5	-0.666667	-0.555556	0	0	-0.846154	0.428571	-0.714286	0	0.666667
			0	0.285714	0.9	0	0.870968	0.777778	-0.6	-0.666667	0.545455	0.609756	-0.333333	0.809524	0.5	0	0.317073	0	0.866667	-0.555556	-0.846154	0.461539	0.5	0.818182	0.333333	0.9375	0.789474	0.875	0.703704	0.1	-0.333333	0.777778	0	0	0	-0.333333	-0.333333	0.333333	-0.333333	0.5	-0.666667	-0.555556	0	0	-0.846154	0.428571	-0.714286	0	0.666667
			0	0.285714	0.9	0	0.870968	0.777778	-0.6	-0.666667	0.545455	0.609756	-0.333333	0.809524	0.5	0	0.317073	0	0.866667	-0.555556	-0.846154	0.461539	0.5	0.818182	0.333333	0.9375	0.789474	0.875	0.703704	0.1	-0.333333	0.777778	0	0	0	-0.333333	-0.333333	0.333333	-0.333333	0.5	-0.666667	-0.555556	0	0	-0.846154	0.428571	-0.714286	0	0.666667
			0	0.285714	0.9	0	0.870968	0.777778	-0.6	-0.666667	0.545455	0.609756	-0.333333	0.809524	0.5	0	0.317073	0	0.866667	-0.555556	-0.846154	0.461539	0.5	0.818182	0.333333	0.9375	0.789474	0.875	0.703704	0.1	-0.333333	0.777778	0	0	0	-0.333333	-0.333333	0.333333	-0.333333	0.5	-0.666667	-0.555556	0	0	-0.846154	0.428571	-0.714286	0	0.666667
			0	0.285714	0.9	0	0.870968	0.777778	-0.6	-0.666667	0.545455	0.609756	-0.333333	0.809524	0.5	0	0.317073	0	0.866667	-0.692308	-0.846154	0.461539	0.5	0.818182	0.333333	0.9375	0.789474	0.875	0.703704	0.1	-0.333333	0.777778	0	0	0	-0.333333	-0.333333	0.333333	-0.333333	0.5	-0.666667	-0.555556	0	0	-0.846154	0.428571	-0.714286	0	0.666667
			0	0.285714	0.9	0	0.870968	0.777778	-0.6	-0.666667	0.545455	0.609756	-0.333333	0.809524	0.5	0	0.317073	0	0.866667	-0.692308	-0.846154	0.461539	0.5	0.818182	0.333333	0.9375	0.789474	0.875	0.703704	0.1	-0.333333	0.777778	0	0	0	-0.333333	-0.333333	0.333333	-0.333333	0.5	-0.666667	-0.555556	0	0	-0.846154	0.428571	-0.714286	0	0.666667
			0	0.285714	0.9	0	0.870968	0.777778	-0.6	-0.666667	0.545455	0.609756	-0.333333	0.809524	0.5	0	0.317073	0	0.866667	-0.692308	-0.846154	0.461539	0.5	0.818182	0.333333	0.9375	0.789474	0.875	0.703704	0.1	-0.333333	0.777778	0	0	0	-0.333333	-0.333333	0.333333	-0.333333	0.5	-0.666667	-0.555556	0	0	-0.846154	0.428571	-0.714286	0	0.666667
			0	0.285714	0.9	0	0.870968	0.777778	-0.6	-0.666667	0.511111	0.609756	-0.333333	0.809524	0.5	0	0.317073	0	0.866667	-0.692308	-0.846154	0.461539	0.5	0.818182	0.333333	0.9375	0.789474	0.875	0.703704	0.1	-0.333333	0.777778	0	0	0	-0.333333	-0.333333	0.333333	-0.333333	0.5	-0.666667	-0.555556	0	0	-0.846154	0.428571	-0.714286	0	0.666667
			0	0.285714	0.9	0	0.870968	0.777778	-0.6	-0.666667	0.511111	0.609756	-0.333333	0.809524	0.5	0	0.317073	0	0.866667	-0.692308	-0.846154	0.461539	0.5	0.818182	0.333333	0.9375	0.789474	0.875	0.703704	0.1	-0.333333	0.777778	0	0	0	-0.333333	-0.333333	0.333333	-0.333333	0.5	-0.666667	-0.555556	0	0	-0.846154	0.428571	-0.714286	0	0.666667
			0	0.285714	0.9	0	0.870968	0.777778	-0.6	-0.666667	0.511111	0.609756	-0.333333	0.809524	0.5	0	0.317073	0	0.866667	-0.692308	-0.846154	0.461539	0.5	0.818182	0.333333	0.9375	0.789474	0.875	0.703704	0.1	-0.333333	0.777778	0	0	0	-0.333333	-0.333333	0.333333	-0.333333	0.5	-0.666667	-0.555556	0	0	-0.846154	0.428571	-0.714286	0	0.666667
			0	0.285714	0.9	0	0.870968	0.777778	-0.6	-0.666667	0.511111	0.609756	-0.333333	0.809524	0.5	0	0.317073	0	0.866667	-0.692308	-0.846154	0.461539	0.5	0.818182	0.333333	0.9375	0.789474	0.875	0.703704	0.1	-0.333333	0.777778	0	0	0	-0.6	-0.333333	0.333333	-0.333333	0.5	-0.666667	-0.555556	0	0	-0.846154	0.428571	-0.714286	0	0.666667
			0	0.285714	0.9	0	0.870968	0.777778	-0.6	-0.666667	0.511111	0.609756	-0.333333	0.809524	0.5	0	0.317073	0	0.866667	-0.692308	-0.846154	0.461539	0.5	0.818182	0.333333	0.9375	0.789474	0.875	0.703704	0.1	-0.333333	0.777778	0	0	0	-0.6	-0.333333	0.333333	-0.333333	0.5	-0.666667	-0.555556	0	0	-0.846154	0.428571	-0.714286	0	0.666667
			0	0.285714	0.9	0	0.870968	0.777778	-0.6	-0.777778	0.511111	0.609756	-0.333333	0.809524	0.5	0	0.317073	0	0.866667	-0.692308	-0.846154	0.461539	0.5	0.818182	0.333333	0.9375	0.7	0.875	0.703704	0.1	-0.333333	0.777778	0	0	0	-0.6	-0.333333	0.333333	-0.333333	0.5	-0.666667	-0.555556	0	0	-0.846154	0.428571	-0.714286	0	0.666667
			0	0.285714	0.9	0	0.870968	0.777778	-0.6	-0.777778	0.511111	0.609756	-0.333333	0.809524	0.5	0	0.317073	0	0.866667	-0.692308	-0.846154	0.461539	0.5	0.818182	0.333333	0.9375	0.72093	0.875	0.703704	0.1	-0.333333	0.777778	0	0	0	-0.6	-0.333333	0.333333	-0.333333	0.5	-0.666667	-0.555556	0	0	-0.846154	0.428571	-0.714286	0	0.666667
			0	0.285714	0.9	0	0.870968	0.777778	-0.6	-0.777778	0.511111	0.609756	-0.333333	0.809524	0.5	0	0.317073	0	0.866667	-0.733333	-0.846154	0.461539	0.5	0.818182	0.333333	0.9375	0.76	0.875	0.703704	0.1	-0.333333	0.777778	0	0	0	-0.6	-0.333333	0.333333	-0.333333	0.5	-0.666667	-0.555556	0	0	-0.846154	0.428571	-0.714286	0	0.666667
			0	0.285714	0.9	0	0.870968	0.777778	-0.6	-0.777778	0.511111	0.609756	-0.333333	0.809524	0.5	0	0.317073	0	0.866667	-0.777778	-0.846154	0.461539	0.5	0.818182	0.333333	0.9375	0.785714	0.875	0.703704	0.1	-0.333333	0.777778	0	0	0	-0.6	-0.333333	0.333333	-0.333333	0.5	-0.666667	-0.555556	0	0	-0.846154	0.428571	-0.714286	0	0.666667
			0	0.285714	0.9	0	0.870968	0.777778	-0.6	-0.777778	0.511111	0.609756	-0.333333	0.809524	0.5	0	0.317073	0	0.866667	-0.777778	-0.846154	0.461539	0.5	0.818182	0.333333	0.9375	0.789474	0.875	0.703704	0.1	-0.333333	0.777778	0	0	0	-0.6	-0.333333	0.333333	-0.333333	0.5	-0.666667	-0.555556	0	0	-0.846154	0.428571	-0.714286	0	0.666667
			0	0.285714	0.9	0	0.870968	0.777778	-0.6	-0.777778	0.511111	0.609756	-0.333333	0.809524	0.5	0	0.317073	0	0.866667	-0.777778	-0.846154	0.461539	0.5	0.818182	0.333333	0.9375	0.789474	0.875	0.703704	0.1	-0.333333	0.777778	0	0	0	-0.6	-0.333333	0.333333	-0.333333	0.5	-0.666667	-0.555556	0	0	-0.846154	0.428571	-0.714286	0	0.666667
			0	0.285714	0.9	0	0.870968	0.777778	-0.6	-0.777778	0.511111	0.609756	-0.333333	0.809524	0.5	0	0.317073	0	0.866667	-0.777778	-0.846154	0.461539	-0.333333	0.818182	0.333333	0.9375	0.789474	0.875	0.703704	0.1	-0.333333	0.777778	0	0	0	-0.6	-0.333333	0.333333	-0.333333	0.5	-0.666667	-0.555556	0	0	-0.846154	0.428571	-0.714286	0	0.666667
			0.8	0.285714	0.9	0	0.870968	0.777778	-0.6	-0.777778	0.511111	0.609756	-0.333333	0.809524	0.5	0	0.317073	0	0.866667	-0.777778	-0.846154	0.461539	-0.333333	0.818182	0.333333	0.9375	0.789474	0.875	0.703704	0.1	-0.333333	0.777778	0	0	0	-0.6	-0.333333	0.333333	-0.333333	0.5	-0.666667	-0.555556	0	0	-0.846154	0.428571	-0.714286	0	0.666667
			0.846154	0.285714	0.9	0	0.870968	0.777778	-0.6	-0.777778	0.511111	0.609756	-0.333333	0.809524	0.5	0	0.317073	0	0.866667	-0.777778	-0.846154	0.461539	-0.333333	0.818182	0.333333	0.9375	0.789474	0.875	0.703704	0.1	-0.333333	0.777778	0	0	0	-0.6	-0.333333	0.333333	-0.333333	0.5	-0.666667	-0.555556	0	0	-0.846154	0.428571	-0.714286	0	0.666667
			0.846154	0.285714	0.9	0	0.870968	0.777778	-0.6	-0.777778	0.511111	0.609756	-0.333333	0.809524	0.5	0	0.317073	0	0.866667	-0.777778	-0.846154	0.461539	-0.333333	0.818182	0.333333	0.9375	0.789474	0.875	0.703704	0.1	-0.333333	0.777778	0	0	0	-0.6	-0.333333	0.333333	-0.333333	0.5	-0.666667	-0.555556	0	0	-0.846154	0.428571	-0.714286	0	0.666667
			0.846154	0.285714	0.9	0	0.870968	0.777778	-0.6	-0.777778	0.511111	0.609756	-0.333333	0.809524	0.5	0	0.317073	0	0.866667	-0.777778	-0.846154	0.461539	-0.333333	0.818182	0.333333	0.9375	0.789474	0.875	0.703704	0.1	-0.333333	0.777778	0	0	0	-0.6	-0.333333	0.333333	-0.333333	0.5	-0.666667	-0.555556	0	0	-0.846154	0.428571	-0.714286	0	0.666667
			0.846154	0.285714	0.9	0	0.870968	0.777778	-0.6	-0.777778	0.511111	0.609756	-0.333333	0.809524	0.5	0	0.317073	0	0.866667	-0.777778	-0.846154	0.461539	-0.333333	0.818182	0.333333	0.9375	0.789474	0.875	0.703704	0.1	-0.333333	0.777778	0	0	0	-0.6	-0.333333	0.333333	-0.333333	0.5	-0.666667	-0.555556	0	0	-0.846154	0.428571	-0.714286	0	0.666667
			0.846154	0.285714	0.9	0	0.870968	0.777778	-0.6	-0.777778	0.511111	0.609756	-0.333333	0.809524	0.5	0	0.317073	0	0.866667	-0.777778	-0.846154	0.461539	-0.333333	0.818182	0.333333	0.9375	0.789474	0.875	0.703704	0.1	-0.333333	0.777778	0	0	0	-0.6	-0.333333	0.333333	-0.333333	0.5	-0.666667	-0.555556	0	0	-0.846154	0.428571	-0.714286	0	0.666667
			0.846154	0.285714	0.9	0	0.870968	0.777778	-0.6	-0.777778	0.511111	0.609756	-0.333333	0.809524	0.5	0	0.317073	0	0.866667	-0.777778	-0.846154	0.461539	-0.333333	0.818182	0.333333	0.9375	0.789474	0.875	0.703704	0.1	-0.333333	0.777778	0	0	0	-0.6	-0.333333	0.333333	-0.333333	0.5	-0.666667	-0.555556	0	0	-0.846154	0.428571	-0.714286	0	0.666667
			0.846154	0.285714	0.9	0	0.870968	0.777778	-0.6	-0.777778	0.511111	0.609756	-0.333333	0.809524	0.5	0	0.317073	0	0.866667	-0.777778	-0.846154	0.461539	-0.333333	0.818182	0.333333	0.9375	0.789474	0.875	0.703704	0.1	-0.333333	0.777778	0	0	0	-0.6	-0.333333	0.333333	-0.333333	0.5	-0.666667	-0.555556	0	0	-0.6	0.428571	-0.714286	0	0.666667
			0.846154	0.285714	0.9	0	0.870968	0.777778	-0.6	-0.777778	0.511111	0.609756	-0.333333	0.809524	0.5	0	0.317073	0	0.866667	-0.777778	-0.846154	0.461539	-0.333333	0.818182	0.333333	0.9375	0.789474	0.875	0.703704	0.1	-0.333333	0.777778	0	0	0	-0.6	-0.333333	0.333333	-0.333333	0.5	-0.666667	-0.555556	0	0	-0.6	0.428571	-0.714286	0	0.666667
			0.846154	0.285714	0.9	0	0.870968	0.777778	-0.6	-0.777778	0.511111	0.609756	-0.333333	0.809524	0.5	0	0.317073	0	0.866667	-0.777778	-0.846154	0.461539	-0.333333	0.818182	0.333333	0.9375	0.789474	0.875	0.703704	0.1	-0.333333	0.777778	0	0	0	-0.6	-0.333333	0.333333	-0.333333	0.5	-0.666667	-0.555556	0	0	-0.6	0.428571	-0.714286	0	0.666667
			0.846154	0.285714	0.9	0	0.870968	0.777778	-0.6	-0.777778	0.511111	0.609756	-0.333333	0.809524	0.5	0	0.317073	0	0.866667	-0.777778	-0.846154	0.310345	-0.333333	0.818182	0.333333	0.9375	0.789474	0.875	0.703704	0.1	-0.333333	0.777778	0	0	0	-0.6	-0.333333	0.333333	-0.333333	0.5	-0.666667	-0.555556	0	0	-0.6	0.428571	-0.714286	0	0.666667
			0.846154	0.285714	0.9	0	0.870968	0.783784	-0.6	-0.777778	0.511111	0.609756	-0.333333	0.809524	0.5	0	0.317073	0	0.866667	-0.777778	-0.846154	0.310345	-0.333333	0.818182	0.333333	0.9375	0.789474	0.875	0.703704	0.1	-0.333333	0.777778	0	0	0	-0.6	-0.333333	0.333333	-0.333333	0.5	-0.666667	-0.555556	0	0	-0.6	0.428571	-0.714286	0	0.666667
			0.846154	0.285714	0.9	0	0.870968	0.809524	-0.6	-0.777778	0.511111	0.609756	-0.333333	0.809524	0.5	0	0.317073	0	0.866667	-0.777778	-0.846154	0.310345	-0.333333	0.818182	0.333333	0.9375	0.789474	0.875	0.703704	0.1	-0.333333	0.777778	0	0	0	-0.6	-0.333333	0.333333	-0.333333	0.5	-0.666667	-0.555556	0	0	-0.6	0.428571	-0.714286	0	0.666667
			0.846154	0.285714	0.9	0	0.870968	0.836735	-0.6	-0.777778	0.511111	0.609756	-0.333333	0.809524	0.5	0	0.317073	0	0.866667	-0.777778	-0.846154	0.310345	-0.333333	0.818182	0.333333	0.9375	0.789474	0.875	0.703704	0.1	-0.333333	0.777778	0	0	-0.333333	-0.6	-0.333333	0.333333	-0.333333	0.5	-0.666667	-0.555556	0	0	-0.6	0.428571	-0.714286	0	0.666667
			0.846154	0.285714	0.9	0	0.870968	0.859649	-0.6	-0.777778	0.511111	0.609756	-0.333333	0.809524	0.5	0	0.317073	0	0.866667	-0.777778	-0.846154	0.310345	-0.333333	0.833333	0.333333	0.9375	0.789474	0.875	0.703704	0.1	-0.333333	0.777778	0	-0.5	-0.333333	-0.6	-0.333333	0.333333	-0.333333	0.5	-0.666667	-0.555556	0	0	-0.6	0.428571	-0.714286	0	0.666667
			0.846154	0.285714	0.9	0	0.870968	0.862069	-0.6	-0.777778	0.511111	0.609756	-0.333333	0.826087	0.5	0	0.317073	0	0.866667	-0.777778	-0.846154	0.310345	-0.333333	0.833333	0.333333	0.9375	0.789474	0.909091	0.703704	0.1	-0.333333	0.777778	0	-0.5	-0.333333	-0.6	-0.333333	0.333333	-0.333333	0.5	-0.666667	-0.555556	0	0	-0.6	0.428571	-0.714286	0	0.666667
			0.846154	0.285714	0.9	0	0.870968	0.862069	-0.6	-0.777778	0.511111	0.609756	-0.333333	0.862069	0.5	0	0.317073	0	0.866667	-0.777778	-0.846154	0.310345	-0.333333	0.833333	0.333333	0.9375	0.789474	0.923077	0.703704	0.1	-0.333333	0.777778	0	-0.5	-0.333333	-0.6	-0.333333	0.333333	-0.333333	0.5	-0.666667	-0.555556	0	0	-0.6	0.428571	-0.714286	0	0.666667
			0.846154	0.285714	0.9	0	0.870968	0.862069	-0.6	-0.777778	0.511111	0.609756	-0.333333	0.866667	0.5	0	0.317073	0	0.866667	-0.777778	-0.846154	0.310345	-0.333333	0.833333	0.333333	0.9375	0.789474	0.942857	0.703704	0.1	-0.333333	0.777778	0	-0.5	-0.333333	-0.6	-0.333333	0.333333	-0.333333	0.5	-0.666667	-0.555556	0	0	-0.6	0.428571	-0.714286	0	0.666667
			0.846154	0.285714	0.9	0	0.870968	0.862069	-0.6	-0.777778	0.511111	0.609756	-0.333333	0.866667	0.5	0	0.317073	0	0.866667	-0.777778	-0.846154	0.310345	-0.333333	0.833333	0.333333	0.9375	0.789474	0.944444	0.703704	0.1	-0.333333	0.777778	0	-0.5	-0.333333	-0.6	-0.333333	0.333333	-0.333333	0.5	-0.666667	-0.555556	0	0	-0.6	0.428571	-0.714286	0	0.666667
			0.846154	0.285714	0.9	0	0.870968	0.862069	-0.6	-0.777778	0.511111	0.609756	-0.333333	0.866667	0.5	0	0.317073	0	0.866667	-0.777778	-0.846154	0.310345	-0.333333	0.833333	0.333333	0.9375	0.789474	0.944444	0.703704	0.1	-0.333333	0.777778	0	-0.5	-0.333333	-0.6	-0.333333	0.333333	-0.333333	0.5	-0.666667	-0.555556	0	0	-0.6	0.428571	-0.714286	0	0.666667
			0.846154	0.285714	0.9	0	0.870968	0.862069	-0.6	-0.777778	0.511111	0.609756	-0.333333	0.866667	0.5	0	0.317073	0	0.866667	-0.777778	-0.846154	0.310345	-0.333333	0.833333	0.333333	0.9375	0.789474	0.944444	0.703704	0.1	-0.333333	0.777778	0	-0.5	-0.333333	-0.6	-0.333333	0.333333	-0.333333	0.5	-0.666667	-0.555556	0	0	-0.6	0.428571	-0.714286	0	0.666667
			0.846154	0.285714	0.9	0	0.870968	0.862069	-0.6	-0.777778	0.511111	0.609756	-0.333333	0.866667	0.5	0	0.317073	0	0.866667	-0.777778	-0.846154	0.310345	-0.333333	0.833333	0.333333	0.9375	0.789474	0.944444	0.703704	0.1	-0.333333	0.777778	0	-0.5	-0.333333	-0.6	-0.333333	0.333333	-0.333333	0.5	-0.666667	-0.555556	0	0	-0.6	0.428571	-0.714286	0	0.666667
			0.846154	0.285714	0.9	0	0.870968	0.862069	-0.6	-0.777778	0.511111	0.609756	-0.333333	0.866667	0.5	0	0.317073	0	0.866667	-0.777778	-0.846154	0.310345	-0.333333	0.833333	0.333333	0.9375	0.815385	0.944444	0.703704	0.1	-0.333333	0.777778	0	-0.5	-0.333333	-0.6	-0.333333	0.333333	-0.333333	0.5	-0.666667	-0.555556	0	0	-0.6	0.428571	-0.714286	0	0.666667
			0.846154	0.285714	0.9	0	0.870968	0.862069	-0.6	-0.777778	0.511111	0.609756	-0.333333	0.866667	0.5	0	0.317073	0	0.866667	-0.777778	-0.846154	0.310345	-0.333333	0.875	0.333333	0.9375	0.835616	0.944444	0.703704	0.1	-0.333333	0.777778	0	-0.5	-0.333333	-0.6	-0.333333	0.333333	-0.333333	0.5	-0.666667	-0.555556	0	0	-0.6	0.428571	-0.714286	0	0.666667
			0.846154	0.285714	0.9	0	0.870968	0.862069	-0.6	-0.777778	0.511111	0.609756	-0.333333	0.866667	0.5	0	0.317073	0	0.866667	-0.777778	-0.846154	0.310345	-0.333333	0.913044	0.333333	0.9375	0.842105	0.944444	0.703704	0.1	-0.333333	0.777778	0	-0.5	-0.333333	-0.6	-0.333333	0.333333	-0.333333	0.5	-0.666667	-0.555556	0	0	-0.6	0.428571	-0.714286	0	0.666667
			0.846154	0.285714	0.9	0	0.870968	0.862069	-0.6	-0.777778	0.511111	0.609756	-0.333333	0.866667	0.5	0	0.317073	0	0.866667	-0.777778	-0.846154	0.310345	-0.333333	0.925926	0.333333	0.9375	0.842105	0.944444	0.703704	0.1	-0.333333	0.777778	0	-0.5	-0.333333	-0.6	-0.333333	0.333333	-0.333333	0.5	-0.666667	-0.555556	0	0	-0.6	0.428571	-0.714286	0	0.666667
			0.846154	0.285714	0.9	0	0.870968	0.862069	-0.6	-0.777778	0.511111	0.609756	-0.333333	0.866667	0.5	0	0.317073	0	0.866667	-0.777778	-0.846154	0.310345	-0.333333	0.925926	0.333333	0.9375	0.842105	0.944444	0.703704	0.1	-0.333333	0.777778	0	-0.5	-0.333333	-0.6	-0.333333	0.333333	-0.333333	0.5	-0.666667	-0.555556	0	0	-0.6	0.428571	-0.714286	0	0.666667
			0.846154	0.285714	0.9	0	0.870968	0.862069	-0.6	-0.777778	0.511111	0.609756	-0.333333	0.866667	0.5	0	0.317073	0	0.866667	-0.777778	-0.846154	0.310345	-0.333333	0.928571	0.333333	0.9375	0.842105	0.944444	0.703704	0.1	-0.333333	0.777778	0	-0.5	-0.333333	-0.6	-0.333333	0.333333	-0.333333	0.5	-0.666667	-0.555556	0	0	-0.6	0.428571	-0.714286	0	0.666667
			0.846154	0.285714	0.9	0	0.870968	0.862069	-0.6	-0.777778	0.511111	0.609756	-0.333333	0.866667	0.5	0	0.317073	0	0.866667	-0.777778	-0.846154	0.310345	-0.333333	0.928571	-0.272727	0.9375	0.842105	0.944444	0.703704	0.1	-0.333333	0.777778	0	-0.5	-0.333333	-0.6	-0.333333	0.333333	-0.333333	0.5	-0.666667	-0.555556	0	0	-0.6	0.428571	-0.714286	0	0.666667
			0.846154	0.285714	0.9	0	0.870968	0.862069	-0.6	-0.777778	0.511111	0.609756	-0.333333	0.866667	0.5	0	0.317073	0	0.866667	-0.684211	-0.846154	0.310345	-0.333333	0.862069	-0.272727	0.9375	0.842105	0.944444	0.703704	0.1	-0.333333	0.777778	0	-0.5	-0.333333	-0.6	-0.333333	0.333333	-0.333333	0.5	-0.666667	-0.555556	0	0	-0.6	0.428571	-0.714286	0	0.666667
			0.846154	0.285714	0.9	0	0.870968	0.862069	-0.6	-0.777778	0.511111	0.609756	-0.333333	0.866667	0.5	0	0.317073	0	0.866667	-0.684211	-0.846154	0.310345	-0.333333	0.862069	-0.272727	0.9375	0.842105	0.944444	0.703704	0.1	-0.333333	0.777778	0	-0.5	-0.333333	-0.6	-0.333333	0.333333	-0.333333	0.5	-0.666667	-0.555556	0	0	-0.6	0.428571	-0.714286	0	0.666667
			0.846154	0.285714	0.9	0	0.870968	0.862069	-0.6	-0.777778	0.511111	0.609756	-0.333333	0.866667	0.5	0	0.317073	0	0.866667	-0.684211	-0.846154	0.310345	-0.333333	0.882353	-0.272727	0.9375	0.842105	0.944444	0.703704	0.1	-0.333333	0.777778	0	-0.5	-0.333333	-0.142857	-0.333333	0.333333	-0.333333	0.5	-0.666667	-0.555556	0	0	-0.6	0.428571	-0.714286	0	0.666667
			0.846154	0.285714	0.9	0	0.870968	0.862069	-0.6	-0.777778	0.511111	0.609756	-0.333333	0.866667	0.5	0	0.317073	0	0.866667	-0.684211	-0.846154	0.310345	-0.333333	0.891892	-0.272727	0.9375	0.842105	0.944444	0.703704	0.1	-0.333333	0.777778	0	-0.5	-0.333333	-0.142857	-0.333333	0.333333	-0.333333	0.5	-0.666667	-0.555556	0	0	-0.6	0.25	-0.714286	0	0.666667
			0.846154	0.285714	0.9	0	0.870968	0.862069	-0.6	-0.777778	0.511111	0.609756	-0.333333	0.866667	0.5	0	0.317073	0	0.866667	-0.684211	-0.846154	0.310345	-0.333333	0.891892	-0.272727	0.9375	0.842105	0.944444	0.703704	0.1	-0.333333	0.777778	0	-0.5	-0.333333	-0.142857	-0.333333	0.333333	-0.333333	0.5	-0.666667	-0.555556	0	0	-0.6	0.25	-0.714286	0	0.666667
			0.846154	0.285714	0.9	0	0.870968	0.862069	-0.6	-0.777778	0.511111	0.609756	-0.333333	0.866667	0.5	0.333333	0.317073	0	0.866667	-0.684211	-0.846154	0.310345	-0.333333	0.894737	-0.272727	0.9375	0.842105	0.944444	0.703704	0.1	-0.333333	0.777778	0	-0.5	-0.333333	-0.142857	-0.333333	0.333333	-0.333333	0.5	-0.666667	-0.555556	0	0	-0.6	0.25	-0.714286	0	0.666667
			0.846154	0.285714	0.9	0	0.870968	0.862069	-0.6	-0.777778	0.511111	0.609756	-0.333333	0.866667	0.5	0.714286	0.317073	0	0.866667	-0.684211	-0.846154	0.310345	-0.333333	0.894737	-0.272727	0.9375	0.842105	0.944444	0.703704	0.1	-0.333333	0.777778	0	-0.5	-0.333333	-0.142857	-0.333333	0.333333	-0.333333	0.5	-0.666667	-0.4	0	0	-0.6	0.25	-0.714286	0	0.666667
			0.846154	0.285714	0.9	0	0.870968	0.862069	-0.6	-0.777778	0.511111	0.609756	-0.333333	0.866667	0.5	0.714286	0.317073	0	0.866667	-0.684211	-0.846154	0.310345	-0.333333	0.894737	-0.272727	0.9375	0.842105	0.944444	0.703704	0.1	-0.333333	0.777778	0	-0.5	-0.333333	-0.142857	-0.333333	0.333333	-0.333333	0.5	-0.666667	-0.4	0	0	-0.6	0.25	-0.714286	0	0.666667
			0.846154	0.285714	0.9	0	0.870968	0.862069	-0.6	-0.777778	0.511111	0.609756	-0.333333	0.866667	0.5	0.75	0.317073	0	0.866667	-0.684211	-0.846154	0.310345	-0.333333	0.894737	-0.272727	0.9375	0.842105	0.944444	0.703704	0.1	-0.333333	0.777778	0	-0.5	-0.333333	-0.142857	-0.333333	0.333333	-0.333333	0.5	-0.666667	-0.4	0	0	-0.6	0.25	-0.714286	0	0.666667
			0.846154	0.285714	0.9	0	0.870968	0.862069	-0.6	-0.777778	0.511111	0.609756	-0.333333	0.866667	0.5	0.75	0.317073	0	0.866667	-0.684211	-0.846154	0.310345	-0.333333	0.894737	-0.272727	0.9375	0.842105	0.944444	0.703704	0.1	-0.333333	0.777778	0	-0.5	-0.333333	-0.142857	-0.333333	0.333333	-0.333333	0.5	-0.666667	-0.4	0	0	-0.6	0.25	-0.714286	0	0.666667
			0.846154	0.285714	0.9	0	0.870968	0.862069	-0.6	-0.777778	0.511111	0.609756	-0.333333	0.866667	0.5	0.75	0.317073	0	0.866667	-0.684211	-0.846154	0.310345	-0.333333	0.894737	-0.272727	0.9375	0.842105	0.944444	0.703704	0.1	-0.333333	0.777778	0	-0.5	-0.333333	-0.142857	-0.333333	0.333333	-0.333333	0.5	-0.666667	-0.4	0	0	-0.6	0.25	-0.714286	0	0.666667
			0.846154	0.285714	0.9	0	0.870968	0.862069	-0.6	-0.777778	0.511111	0.609756	-0.333333	0.866667	0.5	0.75	0.317073	0	0.866667	-0.684211	-0.846154	0.310345	-0.333333	0.894737	-0.272727	0.9375	0.842105	0.944444	0.703704	0.1	-0.333333	0.777778	0	-0.5	-0.333333	-0.142857	-0.333333	0.333333	-0.333333	0.5	-0.666667	-0.4	0	0	-0.6	0.25	-0.714286	0	0.666667
			0.846154	0.285714	0.9	0	0.870968	0.862069	-0.6	-0.777778	0.511111	0.609756	-0.333333	0.866667	0.5	0.75	0.317073	0	0.866667	-0.684211	-0.846154	0.310345	-0.333333	0.894737	-0.272727	0.9375	0.842105	0.944444	0.703704	0.1	-0.333333	0.777778	0	-0.5	-0.333333	-0.142857	-0.333333	0.333333	-0.333333	0.5	-0.666667	-0.4	0	0	-0.6	0.25	-0.714286	0	0.666667
			0.846154	0.285714	0.9	0	0.870968	0.862069	-0.6	-0.777778	0.511111	0.609756	-0.333333	0.866667	0.5	0.75	0.317073	0	0.866667	-0.684211	-0.846154	0.310345	-0.333333	0.894737	-0.272727	0.9375	0.842105	0.944444	0.703704	0.1	-0.333333	0.777778	0	-0.5	-0.333333	-0.142857	-0.333333	0.333333	-0.333333	0.5	-0.666667	-0.272727	0	0	-0.6	0.25	-0.714286	0	0.666667
			0.846154	0.285714	0.9	0	0.870968	0.862069	-0.6	-0.777778	0.511111	0.609756	-0.333333	0.866667	0.5	0.75	0.317073	0	0.866667	-0.684211	-0.846154	0.310345	-0.333333	0.894737	-0.272727	0.9375	0.842105	0.947368	0.703704	0.1	-0.333333	0.777778	0	-0.5	-0.333333	-0.142857	-0.333333	0.333333	-0.333333	0.5	-0.666667	-0.272727	0	0	-0.6	0.25	-0.714286	0	0.666667
			0.846154	0.285714	0.9	0	0.870968	0.862069	-0.6	-0.777778	0.511111	0.609756	-0.333333	0.866667	0.5	0.75	0.317073	0	0.866667	-0.684211	-0.846154	0.310345	-0.333333	0.894737	-0.272727	0.9375	0.842105	0.957447	0.703704	0.1	-0.333333	0.777778	0	-0.5	-0.333333	-0.142857	-0.333333	0.333333	-0.333333	0.5	-0.666667	-0.272727	0	0	-0.6	0.25	-0.714286	0	0.666667
			0.846154	0.285714	0.9	0	0.870968	0.830508	-0.6	-0.777778	0.511111	0.609756	-0.333333	0.866667	0.5	0.75	0.317073	0	0.866667	-0.684211	-0.846154	0.310345	-0.333333	0.894737	-0.272727	0.9375	0.842105	0.957447	0.703704	0.1	-0.333333	0.777778	0	-0.5	-0.333333	-0.142857	-0.333333	0.333333	-0.333333	0.5	-0.666667	-0.272727	0	0	-0.6	0.25	-0.714286	0	0.666667
			0.846154	0.285714	0.9	0	0.705882	0.8	-0.6	-0.777778	0.511111	0.609756	-0.333333	0.866667	0.5	0.75	0.317073	0	0.866667	-0.684211	-0.846154	0.310345	-0.333333	0.894737	-0.272727	0.9375	0.842105	0.957447	0.703704	0.1	-0.333333	0.777778	0	-0.5	-0.333333	-0.142857	-0.333333	0.333333	-0.333333	0.5	-0.666667	-0.272727	0	0	-0.6	0.25	-0.714286	0	0.666667
			0.888889	0.285714	0.9	0	0.705882	0.8	-0.6	-0.777778	0.511111	0.609756	-0.333333	0.866667	0.5	0.75	0.317073	0	0.866667	-0.684211	-0.846154	0.310345	-0.333333	0.894737	-0.272727	0.9375	0.842105	0.957447	0.703704	0.1	-0.333333	0.777778	0	-0.5	-0.333333	-0.142857	-0.333333	0.333333	-0.333333	0.5	-0.666667	-0.272727	0	0	-0.6	0.25	-0.714286	0	0.666667
			0.894737	0.285714	0.9	0	0.705882	0.8	-0.6	-0.777778	0.511111	0.609756	-0.333333	0.866667	0.5	0.75	0.317073	0	0.866667	-0.684211	-0.846154	0.310345	-0.333333	0.894737	-0.272727	0.9375	0.842105	0.916667	0.703704	0.1	-0.333333	0.777778	0	-0.5	-0.333333	-0.142857	-0.333333	0.333333	-0.333333	0.5	-0.666667	-0.272727	0	0	-0.6	0.25	-0.714286	0	0.666667
			0.913044	0.285714	0.9	0	0.705882	0.8	-0.6	-0.777778	0.511111	0.609756	-0.333333	0.866667	0.5	0.75	0.317073	0	0.866667	-0.684211	-0.846154	0.310345	-0.333333	0.894737	-0.272727	0.9375	0.842105	0.916667	0.703704	0.1	-0.333333	0.777778	0	-0.5	-0.333333	-0.142857	-0.333333	0.333333	-0.333333	0.5	-0.666667	-0.272727	0	0	-0.6	0.25	-0.714286	0	0.666667
			0.913044	0.285714	0.9	0	0.705882	0.8	-0.6	-0.777778	0.511111	0.609756	-0.333333	0.866667	0.5	0.75	0.317073	0	0.866667	-0.684211	-0.846154	0.310345	-0.333333	0.894737	-0.272727	0.9375	0.842105	0.916667	0.703704	0.1	-0.333333	0.777778	0	-0.5	-0.333333	-0.142857	-0.333333	0.333333	-0.333333	0.5	-0.666667	-0.272727	0	0	-0.6	0.25	-0.714286	0	0.666667
			0.913044	0.285714	0.9	0	0.705882	0.8	-0.6	-0.777778	0.511111	0.609756	-0.333333	0.866667	0.5	0.75	0.317073	0	0.866667	-0.684211	-0.846154	0.310345	-0.333333	0.8	-0.272727	0.9375	0.842105	0.916667	0.703704	0.357143	-0.333333	0.777778	0	-0.5	-0.333333	-0.142857	-0.333333	0.333333	-0.333333	0.5	-0.666667	-0.272727	0	0	-0.6	0.25	-0.714286	0	0.666667
			0.913044	0.285714	0.9	0	0.705882	0.8	-0.6	-0.777778	0.511111	0.609756	-0.333333	0.866667	0.5	0.75	0.317073	0	0.866667	-0.684211	-0.846154	0.310345	-0.333333	0.8	-0.272727	0.9375	0.842105	0.916667	0.703704	0.419355	-0.333333	0.777778	0	-0.5	-0.333333	-0.142857	-0.333333	0.333333	-0.333333	0.5	-0.666667	-0.272727	0	0	-0.6	0.25	-0.714286	0	0.666667
			0.913044	0.285714	0.9	0	0.705882	0.8	-0.6	-0.777778	0.511111	0.609756	-0.333333	0.866667	0.5	0.75	0.317073	0	0.866667	-0.684211	-0.846154	0.310345	-0.333333	0.8	-0.272727	0.9375	0.842105	0.916667	0.703704	0.4375	-0.333333	0.777778	0	-0.5	-0.333333	-0.142857	-0.333333	0.333333	-0.333333	0.5	-0.666667	-0.272727	0	0	-0.6	0.25	-0.714286	0	0.666667
			0.913044	0.285714	0.9	0	0.705882	0.8	-0.6	-0.777778	0.511111	0.609756	-0.333333	0.866667	0.5	0.75	0.317073	0	0.866667	-0.684211	-0.846154	0.310345	-0.333333	0.8	-0.272727	0.9375	0.842105	0.916667	0.703704	0.4375	-0.333333	0.777778	0	-0.5	-0.333333	-0.142857	-0.333333	0.333333	-0.333333	0.5	-0.666667	-0.272727	0	0	-0.6	0.25	-0.714286	0	0.666667
			0.913044	0.285714	0.9	0	0.705882	0.8	-0.6	-0.777778	0.511111	0.609756	-0.333333	0.866667	0.5	0.75	0.317073	0	0.866667	-0.684211	-0.846154	0.310345	-0.333333	0.8	-0.272727	0.9375	0.842105	0.916667	0.703704	0.4375	-0.333333	0.777778	0	-0.5	-0.333333	-0.142857	-0.333333	0.333333	-0.333333	0.5	-0.666667	-0.272727	0	0	-0.6	0.25	-0.714286	0	0.666667
			0.913044	0.285714	0.9	0	0.705882	0.8	-0.6	-0.777778	0.511111	0.609756	-0.333333	0.866667	0.5	0.75	0.317073	0	0.866667	-0.6	-0.846154	0.310345	-0.333333	0.8	-0.272727	0.9375	0.842105	0.916667	0.703704	0.4375	-0.333333	0.777778	0	-0.5	-0.333333	-0.142857	-0.333333	0.333333	-0.333333	0.5	-0.666667	-0.272727	0	0	-0.6	0.25	-0.714286	0	0.666667
			0.913044	0.285714	0.9	0	0.705882	0.8	-0.6	-0.777778	0.511111	0.609756	-0.333333	0.866667	0.5	0.75	0.317073	0	0.866667	-0.6	-0.846154	0.310345	-0.333333	0.8	-0.272727	0.9375	0.842105	0.916667	0.703704	0.4375	-0.333333	0.777778	0	-0.5	-0.333333	-0.142857	-0.333333	0.333333	-0.333333	0.5	-0.666667	-0.272727	0	0	-0.6	0.25	-0.714286	0	0.666667
			0.913044	0.285714	0.9	0	0.705882	0.8	-0.6	-0.777778	0.511111	0.609756	-0.333333	0.866667	0.5	0.75	0.317073	0	0.866667	-0.6	-0.846154	0.310345	-0.333333	0.8	-0.272727	0.9375	0.842105	0.916667	0.703704	0.4375	-0.333333	0.777778	0	-0.5	-0.333333	-0.142857	-0.333333	0.333333	-0.333333	0.5	-0.666667	-0.272727	0	0	-0.6	0.25	-0.714286	0	0.666667
			0.913044	0.285714	0.9	0	0.705882	0.8	-0.6	-0.777778	0.511111	0.609756	-0.333333	0.866667	0.5	0.75	0.317073	0	0.866667	-0.6	-0.846154	0.310345	-0.333333	0.8	-0.272727	0.9375	0.842105	0.916667	0.703704	0.4375	-0.333333	0.777778	0	-0.5	-0.333333	-0.142857	-0.333333	0.333333	-0.333333	0.5	-0.666667	-0.272727	0	0	-0.6	0.25	-0.714286	0	0.666667
			0.913044	0.285714	0.9	0	0.705882	0.8	-0.6	-0.777778	0.511111	0.609756	-0.333333	0.866667	0.5	0.75	0.317073	0	0.866667	-0.6	-0.846154	0.310345	-0.333333	0.8	-0.272727	0.9375	0.842105	0.916667	0.703704	0.4375	-0.333333	0.777778	0	-0.5	-0.333333	-0.142857	-0.333333	0.333333	-0.333333	0.5	-0.666667	-0.272727	0	0	-0.6	0.25	-0.714286	0	0.666667
			0.913044	0.285714	0.9	0	0.705882	0.8	-0.6	-0.777778	0.511111	0.609756	-0.333333	0.866667	0.5	0.75	0.317073	0	0.866667	-0.6	-0.846154	0.310345	-0.333333	0.8	-0.272727	0.9375	0.842105	0.916667	0.703704	0.4375	-0.333333	0.777778	0	-0.5	-0.333333	-0.142857	-0.333333	0.333333	-0.333333	0.5	-0.666667	-0.272727	0	0	-0.6	0.25	-0.714286	0	0.666667
			0.913044	0.285714	0.9	0	0.705882	0.8	-0.6	-0.777778	0.511111	0.609756	-0.333333	0.866667	0.5	0.75	0.317073	0	0.866667	-0.6	-0.846154	0.310345	-0.333333	0.8	-0.272727	0.9375	0.842105	0.916667	0.703704	0.4375	-0.333333	0.777778	0	-0.5	-0.333333	-0.142857	-0.333333	0.333333	-0.333333	0.5	-0.666667	-0.272727	0	0	-0.6	0.25	-0.714286	0	0.666667
			0.913044	0.285714	0.9	0	0.705882	0.8	-0.6	-0.777778	0.511111	0.609756	-0.333333	0.866667	0.5	0.75	0.317073	0	0.866667	-0.6	-0.846154	0.310345	-0.333333	0.8	-0.272727	0.9375	0.842105	0.916667	0.703704	0.4375	-0.333333	0.777778	0	-0.5	-0.333333	-0.142857	-0.333333	0.333333	-0.333333	0.5	-0.666667	-0.428571	0	0	-0.6	0.25	-0.714286	0	0.666667
			0.913044	0.285714	0.9	0	0.705882	0.8	-0.6	-0.777778	0.511111	0.609756	-0.333333	0.866667	0.5	0.75	0.317073	0	0.866667	-0.6	-0.846154	0.310345	-0.333333	0.8	-0.272727	0.9375	0.842105	0.916667	0.703704	0.4375	-0.333333	0.777778	0	-0.5	-0.333333	-0.142857	-0.333333	0.333333	-0.333333	0.5	-0.666667	-0.428571	-0.5	0	-0.6	0.25	-0.714286	0	0.666667
			0.913044	0.285714	0.9	0	0.705882	0.8	-0.6	-0.777778	0.511111	0.609756	-0.333333	0.866667	0.5	0.75	0.317073	0	0.866667	-0.6	-0.846154	0.310345	-0.333333	0.8	-0.272727	0.9375	0.842105	0.916667	0.703704	0.4375	-0.333333	0.777778	0	-0.5	-0.333333	-0.142857	-0.333333	0.333333	-0.333333	0.5	-0.666667	-0.428571	-0.5	0	-0.6	0.25	-0.714286	0	0.666667
			0.913044	0.285714	0.9	0	0.705882	0.8	-0.6	-0.777778	0.511111	0.609756	-0.333333	0.866667	0.5	0.75	0.317073	0	0.866667	-0.6	-0.846154	0.310345	-0.333333	0.8	-0.272727	0.9375	0.842105	0.916667	0.703704	0.4375	-0.333333	0.777778	0	-0.5	-0.333333	-0.142857	-0.333333	0.333333	-0.333333	0.5	-0.666667	-0.428571	-0.5	0	-0.6	0.25	-0.714286	0	0.666667
			0.913044	0.285714	0.9	0	0.705882	0.8	-0.6	-0.777778	0.511111	0.609756	-0.333333	0.866667	0.5	0.75	0.317073	0	0.866667	-0.6	-0.846154	0.310345	-0.333333	0.8	-0.272727	0.9375	0.842105	0.916667	0.703704	0.4375	-0.333333	0.777778	0	-0.5	-0.333333	-0.142857	-0.333333	0.333333	-0.333333	0.5	-0.666667	-0.428571	-0.5	0	-0.6	0.25	-0.714286	0	0.666667
			0.913044	0.285714	0.9	0	0.705882	0.8	-0.6	-0.777778	0.511111	0.609756	-0.333333	0.866667	0.5	0.75	0.317073	0	0.866667	-0.6	-0.846154	0.310345	-0.333333	0.8	-0.272727	0.9375	0.842105	0.916667	0.703704	0.4375	-0.333333	0.777778	0	-0.5	-0.333333	-0.142857	-0.333333	0.333333	-0.333333	0.5	-0.666667	-0.428571	-0.5	0	-0.6	0.25	-0.714286	0	0.666667
			0.913044	0.285714	0.9	0	0.705882	0.8	-0.6	-0.777778	0.511111	0.609756	-0.333333	0.866667	0.5	0.75	0.317073	0	0.866667	-0.6	-0.846154	0.310345	-0.333333	0.8	-0.272727	0.9375	0.794872	0.916667	0.672727	0.4375	-0.333333	0.777778	0	-0.5	-0.333333	-0.142857	-0.333333	0.333333	-0.333333	0.5	-0.666667	-0.428571	-0.5	0	-0.6	0.25	-0.714286	0	0.666667
			0.913044	0.285714	0.9	0	0.705882	0.8	-0.6	-0.777778	0.511111	0.609756	-0.333333	0.866667	0.5	0.75	0.317073	0	0.866667	-0.52381	-0.846154	0.310345	-0.333333	0.8	-0.272727	0.9375	0.794872	0.916667	0.672727	0.4375	-0.333333	0.777778	0	-0.5	-0.333333	-0.142857	-0.333333	0.333333	-0.333333	0.5	-0.666667	-0.428571	-0.5	0	-0.6	0.25	-0.714286	0	0.666667
			0.913044	0.285714	0.9	0	0.705882	0.8	-0.6	-0.777778	0.511111	0.609756	-0.333333	0.866667	0.5	0.75	0.317073	0	0.866667	-0.52381	-0.846154	0.310345	-0.333333	0.8	-0.272727	0.9375	0.794872	0.916667	0.672727	0.4375	-0.333333	0.777778	0	-0.5	-0.333333	-0.142857	-0.333333	0.333333	-0.333333	0.5	-0.666667	-0.428571	-0.5	0	-0.6	0.25	-0.714286	0	0.666667
			0.913044	0.285714	0.9	0	0.705882	0.8	-0.6	-0.777778	0.511111	0.609756	-0.333333	0.866667	0.5	0.75	0.317073	0	0.866667	-0.52381	-0.846154	0.310345	-0.333333	0.8	-0.272727	0.9375	0.794872	0.916667	0.672727	0.4375	-0.333333	0.777778	0	-0.5	-0.333333	-0.142857	-0.333333	0.333333	-0.333333	0.5	-0.666667	-0.428571	-0.5	0	-0.6	0.25	-0.714286	0	0.666667
			0.913044	0.285714	0.9	0	0.705882	0.8	-0.6	-0.777778	0.511111	0.609756	-0.333333	0.866667	0.5	0.75	0.317073	0	0.866667	-0.52381	-0.846154	0.310345	-0.333333	0.8	-0.272727	0.9375	0.794872	0.916667	0.672727	0.4375	-0.333333	0.777778	0	-0.5	-0.333333	-0.142857	-0.333333	0.333333	-0.333333	0.5	-0.666667	-0.428571	-0.5	0	-0.6	0.25	-0.714286	0	0.666667
			0.913044	0.285714	0.9	0	0.705882	0.8	-0.6	-0.777778	0.511111	0.609756	-0.333333	0.866667	0.5	0.75	0.317073	0	0.866667	-0.52381	-0.846154	0.428571	-0.333333	0.8	-0.333333	0.9375	0.794872	0.916667	0.672727	0.4375	-0.333333	0.777778	0	-0.5	-0.333333	-0.142857	-0.333333	0.333333	-0.333333	0.5	-0.666667	-0.428571	-0.5	0	-0.6	0.25	-0.714286	0	0.666667
			0.913044	0.285714	0.9	0	0.705882	0.8	-0.6	-0.777778	0.511111	0.609756	-0.333333	0.866667	0.5	0.75	0.317073	0	0.866667	-0.52381	-0.846154	0.534884	-0.454545	0.8	-0.466667	0.9375	0.794872	0.916667	0.672727	0.4375	-0.333333	0.777778	0	-0.5	-0.333333	-0.142857	-0.333333	0.333333	-0.333333	0.5	-0.666667	-0.428571	-0.5	0	-0.6	0.25	-0.714286	0	0.666667
			0.913044	0.285714	0.9	0	0.705882	0.8	-0.6	-0.777778	0.511111	0.609756	-0.333333	0.866667	0.5	0.75	0.317073	0	0.866667	-0.52381	-0.846154	0.591837	-0.454545	0.8	-0.466667	0.9375	0.794872	0.916667	0.672727	0.4375	-0.333333	0.777778	0	-0.5	-0.333333	-0.142857	-0.333333	0.333333	-0.333333	0.5	-0.666667	-0.428571	-0.5	0	-0.6	0.25	-0.714286	0	0.666667
			0.913044	0.285714	0.9	0	0.705882	0.8	-0.6	-0.777778	0.511111	0.609756	-0.333333	0.866667	0.5	0.75	0.317073	0	0.866667	-0.52381	-0.846154	0.591837	-0.454545	0.8	-0.466667	0.9375	0.794872	0.916667	0.672727	0.4375	-0.333333	0.777778	0	-0.5	-0.333333	-0.142857	-0.333333	0.333333	-0.333333	0.5	-0.666667	-0.428571	-0.5	0	-0.6	0.25	-0.714286	0	0.666667
			0.913044	0.285714	0.9	0	0.705882	0.8	-0.6	-0.777778	0.511111	0.609756	-0.333333	0.866667	0.5	0.75	0.317073	0	0.866667	-0.52381	-0.846154	0.5	-0.454545	0.8	-0.466667	0.9375	0.794872	0.916667	0.672727	0.4375	-0.333333	0.777778	0	-0.5	-0.333333	-0.142857	-0.333333	0.333333	-0.333333	0.5	-0.666667	-0.428571	-0.5	0	-0.6	0.25	-0.714286	0	0.666667
			0.913044	0.285714	0.9	0	0.705882	0.8	-0.6	-0.777778	0.511111	0.609756	-0.333333	0.866667	0.5	0.75	0.317073	0	0.866667	-0.52381	-0.846154	0.5	-0.454545	0.8	-0.466667	0.9375	0.794872	0.916667	0.672727	0.4375	-0.333333	0.777778	0	-0.5	-0.333333	-0.142857	-0.333333	0.333333	-0.333333	0.5	-0.666667	-0.428571	-0.5	0	-0.6	0.25	-0.714286	0	0.666667
			0.913044	0.285714	0.9	0	0.705882	0.8	-0.6	-0.777778	0.511111	0.609756	-0.333333	0.866667	0.5	0.75	0.317073	0	0.866667	-0.52381	-0.846154	0.5	-0.454545	0.8	-0.466667	0.9375	0.794872	0.916667	0.672727	0.4375	-0.333333	0.777778	0	-0.5	-0.333333	-0.142857	-0.333333	0.333333	-0.333333	0.5	-0.666667	-0.428571	-0.5	0	-0.6	0.25	-0.714286	0	0.666667
			0.913044	0.285714	0.9	0	0.705882	0.8	-0.6	-0.777778	0.511111	0.609756	-0.333333	0.866667	0.5	0.75	0.317073	0	0.866667	-0.52381	-0.846154	0.471698	-0.454545	0.8	-0.466667	0.9375	0.794872	0.916667	0.672727	0.4375	-0.333333	0.777778	0	-0.5	-0.333333	-0.142857	-0.333333	0.333333	-0.333333	0.5	-0.666667	-0.428571	-0.5	0	-0.6	0.25	-0.714286	0	0.666667
			0.913044	0.285714	0.9	0	0.705882	0.8	-0.6	-0.777778	0.511111	0.609756	-0.333333	0.866667	0.5	0.75	0.317073	0	0.866667	-0.52381	-0.846154	0.471698	-0.454545	0.8	-0.466667	0.9375	0.794872	0.916667	0.672727	0.4375	-0.333333	0.777778	0	-0.5	-0.333333	-0.142857	-0.333333	0.333333	-0.333333	0.5	-0.666667	-0.428571	-0.5	0	-0.6	0.25	-0.714286	0	0.666667
			0.913044	0.285714	0.9	0	0.705882	0.8	-0.6	-0.777778	0.511111	0.609756	-0.333333	0.866667	0.5	0.75	0.317073	0	0.866667	-0.52381	-0.846154	0.471698	-0.454545	0.8	-0.466667	0.9375	0.794872	0.916667	0.672727	0.4375	-0.333333	0.777778	0	-0.5	-0.333333	-0.142857	-0.333333	0.333333	-0.333333	0.5	-0.666667	-0.428571	-0.5	0	-0.6	0.25	-0.714286	0	0.666667
			0.913044	0.285714	0.9	0	0.705882	0.8	-0.6	-0.777778	0.511111	0.609756	-0.333333	0.866667	0.5	0.75	0.317073	0	0.866667	-0.52381	-0.846154	0.471698	-0.454545	0.8	-0.466667	0.9375	0.794872	0.916667	0.672727	0.4375	-0.333333	0.777778	0	-0.5	-0.333333	-0.142857	-0.333333	0.333333	-0.333333	0.5	-0.666667	-0.428571	-0.5	0	-0.6	0.25	-0.714286	-0.238095	0.666667
			0.913044	0.285714	0.9	0	0.705882	0.8	-0.6	-0.777778	0.511111	0.609756	-0.333333	0.866667	0.5	0.75	0.317073	0	0.866667	-0.52381	-0.846154	0.471698	-0.454545	0.8	-0.466667	0.9375	0.772152	0.916667	0.672727	0.4375	-0.333333	0.777778	0	-0.5	-0.333333	-0.142857	-0.333333	0.333333	-0.333333	0.5	-0.666667	-0.428571	-0.5	0	-0.6	0.25	-0.714286	-0.238095	0.666667
			0.913044	0.285714	0.9	0	0.705882	0.8	-0.6	-0.777778	0.511111	0.609756	-0.333333	0.866667	0.5	0.75	0.317073	0	0.866667	-0.52381	-0.846154	0.471698	-0.454545	0.8	-0.466667	0.9375	0.772152	0.916667	0.672727	0.4375	-0.333333	0.777778	0	-0.5	-0.333333	-0.142857	-0.333333	0.333333	-0.333333	0.5	-0.666667	-0.428571	-0.5	0	-0.6	0.25	-0.714286	-0.238095	0.666667
			0.913044	0.285714	0.9	0	0.705882	0.8	-0.6	-0.777778	0.511111	0.609756	-0.333333	0.866667	0.5	0.75	0.317073	0	0.866667	-0.52381	-0.846154	0.471698	-0.454545	0.8	-0.466667	0.9375	0.772152	0.916667	0.672727	0.4375	-0.333333	0.777778	0	-0.5	-0.333333	-0.142857	-0.333333	0.333333	-0.333333	0.5	-0.666667	-0.428571	-0.5	0	-0.6	0.25	-0.714286	-0.238095	0.666667
			0.913044	0.285714	0.9	0	0.705882	0.8	-0.6	-0.777778	0.511111	0.609756	-0.333333	0.866667	0.5	0.75	0.317073	0	0.866667	-0.454545	-0.846154	0.471698	-0.454545	0.8	-0.466667	0.9375	0.772152	0.916667	0.672727	0.4375	-0.333333	0.777778	0	-0.5	-0.333333	-0.142857	-0.333333	0.333333	-0.333333	0.5	-0.666667	-0.428571	-0.5	0	-0.6	0.25	-0.714286	-0.238095	0.666667
			0.913044	0.285714	0.9	0	0.705882	0.8	-0.6	-0.777778	0.511111	0.609756	-0.333333	0.866667	0.5	0.75	0.317073	0	0.866667	-0.454545	-0.846154	0.471698	-0.454545	0.8	-0.466667	0.9375	0.772152	0.916667	0.672727	0.4375	-0.333333	0.777778	0	-0.5	-0.333333	-0.142857	-0.333333	0.333333	-0.333333	0.5	-0.666667	-0.428571	-0.5	0	-0.6	0.25	-0.714286	-0.238095	0.666667
			0.913044	0.285714	0.9	0	0.705882	0.8	-0.6	-0.777778	0.511111	0.609756	-0.333333	0.866667	0.5	0.75	0.317073	0	0.866667	-0.454545	-0.846154	0.471698	-0.454545	0.8	-0.466667	0.9375	0.772152	0.916667	0.672727	0.4375	-0.333333	0.777778	0	-0.5	-0.333333	-0.142857	-0.333333	0.333333	-0.333333	0.5	-0.666667	-0.428571	-0.5	0	-0.6	0.25	-0.714286	-0.238095	0.666667
			0.913044	0.285714	0.9	0	0.705882	0.8	-0.6	-0.777778	0.511111	0.609756	-0.333333	0.866667	0.5	0.75	0.317073	0	0.866667	-0.454545	-0.846154	0.322034	-0.454545	0.8	-0.466667	0.9375	0.772152	0.916667	0.672727	0.4375	-0.333333	0.777778	0	-0.5	-0.333333	-0.142857	-0.333333	0.333333	-0.333333	0.5	-0.666667	-0.428571	-0.5	0	-0.6	0.25	-0.714286	-0.238095	0.666667
			0.913044	0.285714	0.9	0	0.705882	0.8	-0.6	-0.777778	0.511111	0.609756	-0.333333	0.866667	0.5	0.75	0.317073	0	0.866667	-0.454545	-0.846154	0.322034	-0.454545	0.8	-0.466667	0.9375	0.772152	0.916667	0.672727	0.4375	-0.333333	0.777778	0	-0.5	-0.333333	-0.142857	-0.333333	0.333333	-0.333333	0.5	-0.666667	-0.428571	-0.5	0	-0.6	0.25	-0.714286	-0.238095	0.666667
			0.913044	0.285714	0.652174	0	0.705882	0.741935	-0.6	-0.777778	0.511111	0.609756	-0.333333	0.866667	0.5	0.75	0.317073	0	0.866667	-0.454545	-0.846154	0.322034	-0.454545	0.8	-0.466667	0.942857	0.772152	0.916667	0.672727	0.4375	-0.333333	0.777778	0	-0.5	-0.333333	-0.142857	-0.333333	0.333333	-0.333333	0.5	-0.666667	-0.428571	-0.5	0	-0.6	0.25	-0.714286	-0.238095	0.666667
			0.913044	0.285714	0.652174	0	0.705882	0.741935	-0.6	-0.777778	0.511111	0.609756	-0.333333	0.866667	0.5	0.75	0.317073	0	0.866667	-0.454545	-0.846154	0.322034	-0.454545	0.8	-0.466667	0.953488	0.772152	0.916667	0.672727	0.4375	-0.333333	0.777778	0	-0.5	-0.333333	-0.142857	-0.333333	0.333333	-0.333333	0.5	-0.666667	-0.428571	-0.5	0	-0.6	0.25	-0.714286	-0.238095	0.666667
			0.913044	0.285714	0.652174	0	0.705882	0.741935	-0.6	-0.777778	0.511111	0.609756	-0.333333	0.866667	0.5	0.75	0.317073	0	0.866667	-0.454545	-0.846154	0.322034	-0.454545	0.8	-0.466667	0.960784	0.772152	0.916667	0.672727	0.4375	-0.333333	0.777778	0	-0.5	-0.333333	-0.142857	-0.333333	0.333333	-0.333333	0.5	-0.666667	-0.428571	-0.5	0	-0.6	0.25	-0.714286	-0.238095	0.666667
			0.913044	0.285714	0.652174	0	0.705882	0.741935	-0.6	-0.777778	0.511111	0.609756	-0.333333	0.866667	0.5	0.75	0.317073	0	0.866667	-0.454545	-0.846154	0.322034	-0.454545	0.8	-0.466667	0.960784	0.772152	0.916667	0.672727	0.4375	-0.333333	0.777778	0	-0.5	-0.333333	-0.142857	-0.333333	0.333333	-0.333333	0.5	-0.666667	-0.428571	-0.5	0	-0.6	0.25	-0.714286	-0.238095	0.666667
			0.913044	0.285714	0.652174	0	0.705882	0.741935	-0.6	-0.777778	0.511111	0.609756	-0.333333	0.866667	0.5	0.75	0.317073	0	0.866667	-0.454545	-0.846154	0.322034	-0.454545	0.8	-0.466667	0.960784	0.772152	0.916667	0.672727	0.4375	-0.333333	0.777778	0	-0.5	-0.333333	-0.142857	-0.333333	0.333333	-0.333333	0.5	-0.666667	-0.428571	-0.5	0	-0.6	0.25	-0.714286	-0.238095	0.666667
			0.913044	0.285714	0.652174	0	0.705882	0.741935	-0.6	-0.777778	0.511111	0.609756	-0.333333	0.866667	0.5	0.75	0.317073	0	0.866667	-0.454545	-0.846154	0.322034	-0.454545	0.8	-0.466667	0.960784	0.772152	0.916667	0.672727	0.4375	-0.333333	0.777778	0	-0.5	-0.333333	-0.142857	-0.333333	0.333333	-0.333333	0.5	-0.666667	-0.428571	-0.5	0	-0.6	0.25	-0.714286	-0.238095	0.666667
			0.913044	0.285714	0.652174	0	0.705882	0.741935	-0.6	-0.777778	0.511111	0.609756	-0.333333	0.866667	0.5	0.75	0.317073	0	0.866667	-0.454545	-0.846154	0.322034	-0.454545	0.8	-0.466667	0.960784	0.772152	0.916667	0.672727	0.4375	-0.333333	0.777778	0	-0.5	-0.333333	-0.142857	-0.333333	0.333333	-0.333333	0.5	-0.666667	-0.428571	-0.5	0	-0.6	0.25	-0.714286	-0.238095	0.666667
			0.913044	0.285714	0.652174	0	0.705882	0.741935	-0.6	-0.777778	0.511111	0.609756	-0.333333	0.866667	0.5	0.75	0.317073	0	0.866667	-0.454545	-0.846154	0.322034	-0.454545	0.8	-0.466667	0.960784	0.772152	0.916667	0.672727	0.4375	-0.333333	0.777778	0	-0.5	-0.333333	-0.142857	-0.333333	0.333333	-0.333333	0.5	-0.666667	-0.428571	-0.5	0	-0.6	0.25	-0.714286	-0.238095	0.666667
			0.913044	0.285714	0.652174	0	0.705882	0.741935	-0.6	-0.777778	0.511111	0.609756	-0.333333	0.866667	0.5	0.75	0.317073	0	0.866667	-0.454545	-0.846154	0.322034	-0.454545	0.8	-0.466667	0.960784	0.772152	0.916667	0.672727	0.4375	-0.333333	0.777778	0	-0.5	-0.333333	-0.142857	-0.333333	0.333333	-0.333333	0.5	-0.666667	-0.428571	-0.5	0	-0.6	0.25	-0.714286	-0.238095	0.666667
			0.913044	0.285714	0.652174	0	0.705882	0.741935	-0.6	-0.777778	0.511111	0.609756	-0.333333	0.866667	0.5	0.75	0.317073	0	0.787234	-0.454545	-0.846154	0.322034	-0.454545	0.8	-0.466667	0.960784	0.772152	0.916667	0.672727	0.4375	-0.333333	0.777778	0	-0.5	-0.333333	-0.142857	-0.333333	0.333333	-0.333333	0.5	-0.666667	-0.428571	-0.5	0	-0.6	0.25	-0.714286	-0.238095	0.666667
			0.913044	0.285714	0.652174	0	0.705882	0.741935	-0.6	-0.777778	0.511111	0.609756	-0.333333	0.866667	0.5	0.75	0.317073	0	0.75	-0.454545	-0.846154	0.322034	-0.454545	0.8	-0.466667	0.960784	0.772152	0.916667	0.672727	0.4375	-0.333333	0.777778	0	-0.5	-0.333333	-0.142857	-0.333333	0.333333	-0.333333	0.5	-0.666667	-0.428571	-0.5	0	-0.6	0.25	-0.714286	-0.238095	0.666667
			0.913044	0.285714	0.652174	0	0.705882	0.741935	-0.6	-0.777778	0.511111	0.609756	-0.333333	0.866667	0.5	0.75	0.317073	0	0.75	-0.454545	-0.846154	0.322034	-0.454545	0.8	-0.466667	0.960784	0.772152	0.916667	0.672727	0.4375	-0.333333	0.777778	0	-0.5	-0.333333	-0.142857	-0.333333	0.333333	-0.333333	0.5	-0.666667	-0.428571	-0.5	0	-0.6	0.25	-0.714286	-0.238095	0.666667
			0.913044	0.285714	0.652174	0	0.705882	0.741935	-0.6	-0.777778	0.511111	0.609756	-0.333333	0.866667	0.5	0.75	0.317073	0	0.75	-0.454545	-0.846154	0.322034	-0.454545	0.8	-0.466667	0.960784	0.772152	0.916667	0.672727	0.4375	-0.333333	0.777778	0	-0.5	-0.333333	-0.142857	-0.333333	0.333333	-0.333333	0.5	-0.666667	-0.428571	-0.5	0	-0.6	0.25	-0.714286	-0.238095	0.666667
			0.913044	0.285714	0.652174	0	0.705882	0.741935	-0.6	-0.777778	0.511111	0.609756	-0.333333	0.866667	0.5	0.75	0.317073	0	0.75	-0.454545	-0.846154	0.322034	-0.454545	0.8	-0.466667	0.960784	0.772152	0.916667	0.672727	0.4375	-0.333333	0.777778	0	-0.5	-0.333333	-0.142857	-0.333333	0.333333	-0.333333	0.5	-0.666667	-0.428571	-0.5	0	-0.6	0.25	-0.714286	-0.238095	0.666667
			0.913044	0.285714	0.652174	0	0.705882	0.741935	-0.6	-0.777778	0.511111	0.609756	-0.333333	0.866667	0.5	0.75	0.317073	0	0.75	-0.454545	-0.846154	0.322034	-0.454545	0.8	-0.466667	0.965517	0.772152	0.916667	0.672727	0.4375	-0.333333	0.777778	0	-0.5	-0.333333	0.2	-0.333333	0.333333	-0.333333	0.5	-0.666667	-0.428571	-0.5	0	-0.6	0.25	-0.714286	-0.238095	0.666667
			0.913044	0.285714	0.652174	0	0.705882	0.741935	-0.6	-0.777778	0.511111	0.609756	-0.333333	0.866667	0.5	0.75	0.317073	0	0.75	-0.454545	-0.846154	0.322034	-0.454545	0.8	-0.466667	0.96875	0.772152	0.916667	0.672727	0.4375	-0.333333	0.777778	0	-0.5	-0.333333	0.2	-0.333333	0.333333	-0.333333	0.5	-0.666667	-0.428571	-0.5	0	-0.6	0.25	-0.714286	-0.238095	0.666667
			0.913044	0.285714	0.652174	0	0.705882	0.741935	-0.6	-0.777778	0.511111	0.609756	-0.333333	0.866667	0.5	0.75	0.317073	0	0.75	-0.391304	-0.846154	0.322034	-0.454545	0.8	-0.466667	0.96875	0.772152	0.916667	0.672727	0.4375	-0.333333	0.777778	0	-0.5	-0.333333	0.2	-0.333333	0.333333	-0.333333	0.5	-0.666667	-0.5	-0.5	0	-0.6	0.25	-0.714286	-0.238095	0.666667
			0.913044	0.285714	0.652174	0	0.705882	0.741935	-0.6	-0.777778	0.511111	0.609756	-0.333333	0.866667	0.5	0.75	0.317073	0	0.75	-0.391304	-0.846154	0.322034	-0.454545	0.8	-0.466667	0.96875	0.772152	0.916667	0.672727	0.4375	-0.333333	0.777778	0	-0.5	-0.333333	0.2	-0.333333	0.333333	-0.333333	0.5	-0.666667	-0.5	-0.5	0	-0.6	0.25	-0.714286	-0.238095	0.666667
			0.913044	0.285714	0.652174	0	0.705882	0.741935	-0.6	-0.777778	0.511111	0.609756	-0.333333	0.866667	0.5	0.75	0.317073	0	0.75	-0.391304	-0.846154	0.322034	-0.454545	0.8	-0.466667	0.96875	0.772152	0.916667	0.672727	0.4375	-0.333333	0.777778	0	-0.5	-0.333333	0.2	-0.333333	0.333333	-0.333333	0.5	-0.666667	-0.5	-0.5	0	-0.6	0.25	-0.714286	-0.238095	0.666667
			0.913044	0.285714	0.652174	0	0.705882	0.741935	-0.6	-0.777778	0.511111	0.609756	-0.333333	0.866667	0.5	0.4	0.317073	0	0.75	-0.391304	-0.846154	0.322034	-0.454545	0.8	-0.466667	0.96875	0.772152	0.916667	0.672727	0.4375	-0.333333	0.777778	0	-0.5	-0.333333	0.2	-0.333333	0.333333	-0.333333	0.5	-0.666667	-0.5	-0.5	0	-0.6	0.25	-0.714286	-0.238095	0.666667
			0.913044	0.285714	0.652174	0	0.705882	0.741935	-0.6	-0.777778	0.511111	0.609756	-0.333333	0.866667	0.5	0.4	0.317073	0	0.75	-0.391304	-0.846154	0.322034	-0.454545	0.8	-0.466667	0.96875	0.772152	0.916667	0.672727	0.4375	-0.333333	0.777778	0	-0.5	-0.333333	0.2	-0.333333	0.333333	-0.333333	0.5	-0.666667	-0.5	-0.5	0	-0.6	0.25	-0.714286	-0.238095	0.666667
			0.913044	0.285714	0.652174	0	0.705882	0.741935	-0.6	-0.777778	0.511111	0.609756	-0.333333	0.866667	0.5	0.4	0.317073	0	0.75	-0.391304	-0.846154	0.322034	-0.454545	0.8	-0.466667	0.96875	0.772152	0.916667	0.672727	0.4375	-0.333333	0.777778	0	-0.5	-0.333333	0.2	-0.333333	0.333333	-0.333333	0.5	-0.666667	-0.5	-0.5	0	-0.6	0.25	-0.714286	-0.238095	0.666667
			0.913044	0.285714	0.652174	0	0.705882	0.741935	-0.6	-0.777778	0.511111	0.609756	-0.333333	0.866667	0.5	0.4	0.317073	0	0.75	-0.391304	-0.846154	0.322034	-0.454545	0.8	-0.466667	0.96875	0.772152	0.916667	0.672727	0.4375	-0.333333	0.777778	0	-0.5	-0.333333	0.2	-0.333333	0.333333	-0.333333	0.5	-0.666667	-0.5	-0.5	0	-0.6	0.25	-0.714286	-0.238095	0.666667
			0.913044	0.285714	0.652174	0	0.705882	0.741935	-0.6	-0.777778	0.511111	0.609756	-0.333333	0.866667	0.5	0.4	0.317073	0	0.75	-0.391304	-0.846154	0.322034	-0.454545	0.8	-0.466667	0.96875	0.772152	0.916667	0.672727	0.4375	-0.333333	0.777778	0	-0.5	-0.333333	0.2	-0.333333	0.333333	-0.333333	0.5	-0.666667	-0.5	-0.5	0	-0.6	0.25	-0.714286	-0.238095	0.666667
			0.913044	0.285714	0.652174	0	0.705882	0.741935	-0.6	-0.777778	0.511111	0.609756	-0.333333	0.866667	0.5	0.4	0.317073	0	0.75	-0.391304	-0.846154	0.322034	-0.454545	0.8	-0.466667	0.96875	0.772152	0.916667	0.672727	0.4375	-0.333333	0.777778	0	-0.5	-0.333333	0.2	-0.333333	0.333333	-0.333333	0.5	-0.666667	-0.5	-0.5	0	-0.6	0.25	-0.714286	-0.238095	0.666667
			0.913044	0.285714	0.652174	0	0.705882	0.741935	-0.6	-0.777778	0.511111	0.609756	-0.333333	0.866667	0.5	0.4	0.317073	0	0.75	-0.391304	-0.846154	0.322034	0.111111	0.8	-0.466667	0.96875	0.772152	0.916667	0.672727	0.4375	-0.333333	0.777778	0	-0.5	-0.333333	0.2	-0.333333	0.333333	-0.333333	0.5	-0.666667	-0.5	-0.5	0	-0.6	0.25	-0.714286	-0.238095	0.666667
			0.913044	0.285714	0.652174	0	0.705882	0.741935	-0.6	-0.777778	0.511111	0.609756	-0.333333	0.866667	0.5	0.4	0.317073	0	0.75	-0.391304	-0.846154	0.322034	0.304348	0.8	-0.466667	0.96875	0.772152	0.916667	0.672727	0.4375	-0.333333	0.777778	0	-0.5	-0.333333	0.2	-0.333333	0.333333	-0.333333	0.5	-0.666667	-0.5	-0.5	0	-0.6	0.25	-0.714286	-0.238095	0.666667
			0.913044	0.285714	0.652174	0	0.705882	0.741935	-0.6	-0.777778	0.511111	0.609756	-0.333333	0.866667	0.5	0.4	0.317073	0	0.75	-0.391304	-0.846154	0.322034	0.407407	0.8	-0.466667	0.96875	0.772152	0.916667	0.672727	0.4375	-0.333333	0.777778	0	-0.5	-0.333333	0.2	-0.333333	0.333333	-0.333333	0.5	-0.666667	-0.5	-0.5	0	-0.6	0.25	-0.714286	-0.238095	0.666667
			0.913044	0.285714	0.652174	0	0.705882	0.741935	-0.6	-0.777778	0.511111	0.609756	-0.333333	0.866667	0.5	0.4	0.317073	0	0.75	-0.391304	-0.846154	0.322034	0.428571	0.8	-0.466667	0.96875	0.772152	0.916667	0.672727	0.4375	-0.333333	0.777778	0	-0.5	-0.333333	0.2	-0.333333	0.333333	-0.333333	0.5	-0.666667	-0.5	-0.5	0	-0.6	0.25	-0.714286	-0.238095	0.666667
			0.913044	0.285714	0.652174	0	0.705882	0.741935	-0.6	-0.777778	0.511111	0.609756	-0.333333	0.866667	0.5	0.4	0.317073	0	0.75	-0.391304	-0.846154	0.322034	0.448276	0.8	-0.466667	0.96875	0.772152	0.916667	0.672727	0.4375	-0.333333	0.777778	0	-0.5	-0.333333	0.2	-0.333333	0.333333	-0.333333	0.5	-0.666667	-0.5	-0.5	0	-0.6	0.25	-0.75	-0.238095	0.666667
			0.913044	0.285714	0.652174	0	0.705882	0.741935	-0.6	-0.777778	0.511111	0.609756	-0.333333	0.866667	0.5	0.4	0.317073	0	0.75	-0.391304	-0.846154	0.322034	0.448276	0.8	-0.466667	0.96875	0.772152	0.916667	0.672727	0.4375	-0.333333	0.777778	0	-0.5	-0.333333	0.2	-0.333333	0.333333	-0.333333	0.5	-0.666667	-0.5	-0.5	0	-0.5	0.25	-0.818182	-0.238095	0.666667
			0.913044	0.285714	0.652174	0	0.705882	0.741935	-0.6	-0.777778	0.511111	0.609756	-0.333333	0.866667	0.5	0.4	0.317073	0	0.75	-0.391304	-0.846154	0.322034	0.448276	0.8	-0.466667	0.96875	0.772152	0.916667	0.672727	0.4375	-0.333333	0.777778	0	-0.5	-0.333333	0.2	-0.333333	0.333333	-0.333333	0.5	-0.666667	-0.5	-0.5	0	-0.5	0.25	-0.818182	-0.238095	0.666667
			0.913044	0.285714	0.652174	0	0.705882	0.741935	-0.6	-0.777778	0.511111	0.609756	-0.333333	0.866667	0.5	0.4	0.317073	0	0.75	-0.391304	-0.846154	0.322034	0.448276	0.8	-0.466667	0.96875	0.772152	0.916667	0.672727	0.4375	-0.333333	0.777778	0	-0.5	-0.333333	0.2	-0.333333	0.333333	-0.333333	0.5	-0.666667	-0.5	-0.5	0	-0.5	0.25	-0.733333	-0.238095	0.666667
			0.913044	0.285714	0.652174	0	0.705882	0.741935	-0.6	-0.777778	0.511111	0.609756	-0.333333	0.866667	0.5	0.4	0.317073	0	0.75	-0.391304	-0.846154	0.322034	0.448276	0.8	-0.466667	0.96875	0.772152	0.916667	0.672727	0.4375	-0.333333	0.777778	0	-0.5	-0.333333	0.2	-0.333333	0.333333	-0.333333	0.5	-0.666667	-0.5	-0.5	0	-0.5	0.25	-0.733333	-0.238095	0.666667
			0.913044	0.285714	0.652174	0	0.705882	0.741935	-0.6	-0.777778	0.511111	0.609756	-0.333333	0.866667	0.5	0.4	0.317073	0	0.75	-0.391304	-0.846154	0.322034	0.448276	0.8	-0.466667	0.96875	0.772152	0.916667	0.672727	0.4375	-0.333333	0.777778	0	-0.5	-0.333333	0.2	-0.333333	0.333333	-0.333333	0.6	-0.666667	-0.5	-0.5	0	-0.5	0.25	-0.733333	-0.238095	0.666667
			0.913044	0.285714	0.652174	0	0.705882	0.741935	-0.6	-0.777778	0.511111	0.609756	-0.333333	0.866667	0.5	0.4	0.317073	0	0.75	-0.391304	-0.846154	0.322034	0.448276	0.8	-0.466667	0.96875	0.772152	0.916667	0.672727	0.4375	-0.333333	0.777778	0	-0.5	-0.333333	0.2	-0.333333	0.333333	-0.333333	0.6	-0.666667	-0.5	-0.5	0	-0.5	0.25	-0.733333	-0.238095	0.666667
			0.913044	0.285714	0.652174	0	0.705882	0.741935	-0.6	-0.777778	0.511111	0.609756	-0.333333	0.866667	0.5	0.4	0.317073	0	0.75	-0.391304	-0.846154	0.322034	0.448276	0.8	-0.466667	0.96875	0.772152	0.916667	0.672727	0.4375	-0.333333	0.777778	0	-0.5	-0.333333	0.2	-0.333333	0.333333	-0.333333	0.6	-0.666667	-0.5	-0.5	0	-0.5	0.25	-0.733333	-0.238095	0.666667
			0.913044	0.285714	0.652174	0	0.705882	0.741935	-0.6	-0.777778	0.511111	0.609756	-0.333333	0.866667	0.5	0.4	0.317073	0	0.75	-0.391304	-0.846154	0.322034	0.448276	0.8	-0.466667	0.96875	0.772152	0.916667	0.672727	0.4375	-0.333333	0.777778	0	-0.5	-0.333333	0.2	-0.333333	0.333333	-0.333333	0.6	-0.666667	-0.5	-0.5	0	-0.5	0.25	-0.733333	-0.238095	0.666667
			0.913044	0.285714	0.652174	0	0.705882	0.741935	-0.6	-0.777778	0.511111	0.609756	-0.333333	0.866667	0.5	0.4	0.317073	0	0.75	-0.391304	-0.846154	0.322034	0.448276	0.822222	-0.466667	0.96875	0.772152	0.916667	0.672727	0.4375	-0.333333	0.777778	0	-0.5	-0.333333	0.2	-0.333333	0.333333	-0.333333	0.6	-0.666667	-0.5	-0.5	0	-0.5	0.25	-0.733333	-0.238095	0.666667
			0.913044	0.285714	0.652174	0	0.705882	0.741935	-0.6	-0.777778	0.511111	0.609756	-0.333333	0.866667	0.5	0.4	0.317073	0	0.75	-0.391304	-0.846154	0.322034	0.448276	0.822222	-0.466667	0.96875	0.772152	0.916667	0.672727	0.4375	-0.333333	0.777778	0	-0.5	-0.333333	0.2	-0.333333	0.333333	-0.333333	0.6	-0.666667	-0.5	-0.6	0	-0.5	0.25	-0.733333	-0.238095	0.666667
			0.913044	0.285714	0.652174	0	0.705882	0.741935	-0.6	-0.777778	0.511111	0.609756	-0.333333	0.866667	0.5	0.4	0.317073	0	0.75	-0.333333	-0.846154	0.322034	0.4	0.822222	-0.466667	0.96875	0.772152	0.916667	0.672727	0.4375	-0.333333	0.777778	0	-0.5	-0.333333	0.2	-0.333333	0.333333	-0.333333	0.6	-0.666667	-0.5	-0.75	0	-0.5	0.25	-0.733333	-0.238095	0.666667
			0.913044	0.285714	0.652174	0	0.705882	0.741935	-0.6	-0.777778	0.511111	0.609756	-0.333333	0.866667	0.5	0.4	0.317073	0	0.75	-0.333333	-0.846154	0.322034	0.4	0.836735	-0.466667	0.96875	0.772152	0.916667	0.672727	0.4375	-0.333333	0.777778	0	-0.5	-0.333333	0.2	-0.333333	0.333333	-0.333333	0.6	-0.666667	-0.5	-0.75	0	-0.5	0.25	-0.733333	-0.238095	0.666667
			0.913044	0.285714	0.652174	0	0.705882	0.741935	-0.6	-0.777778	0.511111	0.609756	-0.333333	0.866667	0.5	0.4	0.317073	0	0.75	-0.333333	-0.846154	0.322034	0.4	0.849057	-0.466667	0.96875	0.772152	0.916667	0.672727	0.4375	-0.333333	0.777778	0	-0.5	-0.333333	0.2	-0.333333	0.333333	-0.333333	0.6	-0.666667	-0.5	-0.75	0	-0.5	0.25	-0.733333	-0.238095	0.666667
			0.913044	0.285714	0.652174	0	0.705882	0.741935	-0.6	-0.777778	0.511111	0.609756	-0.333333	0.866667	0.5	0.4	0.317073	0	0.75	-0.333333	-0.846154	0.322034	0.4	0.849057	-0.466667	0.96875	0.772152	0.916667	0.672727	0.4375	-0.333333	0.777778	0	-0.5	-0.333333	0.2	-0.333333	0.333333	-0.333333	0.6	-0.666667	-0.5	-0.75	0	-0.5	0.25	-0.733333	-0.238095	0.666667
			0.913044	0.285714	0.652174	0	0.705882	0.741935	-0.6	-0.777778	0.511111	0.609756	-0.333333	0.866667	0.5	0.4	0.317073	0	0.75	-0.333333	-0.846154	0.322034	0.4	0.851852	-0.466667	0.96875	0.772152	0.916667	0.672727	0.4375	-0.333333	0.777778	0	-0.5	-0.333333	0.2	-0.333333	0.333333	-0.333333	0.6	-0.666667	-0.5	-0.75	0	-0.5	0.25	-0.733333	-0.238095	0.666667
			0.913044	0.285714	0.652174	0	0.705882	0.741935	-0.6	-0.777778	0.511111	0.609756	-0.333333	0.866667	0.5	0.4	0.317073	0	0.75	-0.333333	-0.846154	0.322034	0.4	0.851852	-0.466667	0.96875	0.772152	0.916667	0.672727	0.4375	-0.333333	0.777778	0	-0.5	-0.333333	0.2	-0.333333	0.333333	-0.333333	0.6	-0.666667	-0.5	-0.75	0	-0.5	0.25	-0.733333	-0.238095	0.666667
			0.913044	0.285714	0.652174	0	0.705882	0.741935	-0.6	-0.777778	0.511111	0.609756	-0.333333	0.866667	0.5	0.4	0.317073	0	0.75	-0.333333	-0.846154	0.322034	0.4	0.851852	-0.466667	0.96875	0.772152	0.916667	0.672727	0.4375	-0.333333	0.777778	0	-0.5	-0.333333	-0.368421	-0.333333	0.333333	-0.333333	0.6	-0.666667	-0.5	-0.75	0	-0.5	0.25	-0.733333	-0.238095	0.666667
			0.913044	0.285714	0.652174	0	0.705882	0.741935	-0.6	-0.777778	0.511111	0.609756	-0.333333	0.866667	0.5	0.4	0.317073	0	0.75	-0.333333	-0.846154	0.322034	0.4	0.851852	-0.466667	0.96875	0.772152	0.916667	0.672727	0.4375	-0.333333	0.777778	0	-0.5	-0.333333	-0.4	-0.333333	0.333333	-0.333333	0.6	-0.666667	-0.5	-0.75	0	-0.5	0.25	-0.733333	-0.238095	0.666667
			0.913044	0.285714	0.652174	0	0.705882	0.741935	-0.6	-0.777778	0.511111	0.609756	-0.333333	0.866667	0.5	0.4	0.317073	0	0.75	-0.333333	-0.846154	0.322034	0.4	0.851852	-0.466667	0.96875	0.772152	0.916667	0.672727	0.4375	-0.333333	0.777778	0	-0.5	-0.333333	-0.217391	-0.333333	0.333333	-0.333333	0.6	-0.666667	-0.5	-0.75	0	-0.5	0.25	-0.733333	-0.238095	0.25
			0.913044	0.285714	0.652174	0	0.705882	0.741935	-0.6	-0.777778	0.511111	0.609756	-0.333333	0.866667	0.5	0.4	0.317073	0	0.75	-0.333333	-0.846154	0.322034	0.4	0.851852	-0.466667	0.96875	0.772152	0.916667	0.672727	0.4375	-0.333333	0.777778	0	-0.5	-0.333333	-0.217391	-0.333333	0.333333	-0.333333	0.6	-0.666667	-0.5	-0.75	0	-0.5	0.25	-0.733333	-0.238095	-0.0909091
			0.913044	0.285714	0.652174	0	0.705882	0.741935	-0.6	-0.777778	0.511111	0.609756	-0.333333	0.866667	0.5	0.4	0.317073	0	0.75	-0.333333	-0.846154	0.322034	0.4	0.851852	-0.466667	0.96875	0.772152	0.916667	0.672727	0.4375	-0.333333	0.777778	0	-0.5	-0.333333	-0.217391	-0.333333	0.333333	-0.333333	0.6	-0.666667	-0.5	-0.75	0	-0.5	0.25	-0.733333	-0.238095	-0.0909091
			0.913044	0.285714	0.652174	0	0.705882	0.741935	-0.6	-0.777778	0.511111	0.609756	-0.333333	0.866667	0.5	0.4	0.317073	0	0.75	-0.333333	-0.846154	0.322034	0.4	0.851852	-0.466667	0.96875	0.772152	0.916667	0.672727	0.4375	-0.333333	0.777778	0	-0.5	-0.333333	-0.217391	-0.333333	0.333333	-0.333333	0.6	-0.666667	-0.5	-0.75	0	-0.5	0.25	-0.733333	-0.181818	-0.0909091
			0.933333	0.285714	0.652174	0	0.705882	0.741935	-0.6	-0.777778	0.511111	0.609756	-0.333333	0.866667	0.5	0.4	0.317073	0	0.75	-0.333333	-0.846154	0.322034	0.4	0.851852	-0.466667	0.96875	0.772152	0.916667	0.672727	0.4375	-0.333333	0.777778	0	-0.5	-0.333333	-0.217391	-0.333333	0.333333	-0.333333	0.6	-0.666667	-0.5	-0.75	0	-0.5	0.25	-0.733333	-0.181818	-0.0909091
			0.933333	0.285714	0.652174	0	0.705882	0.741935	-0.6	-0.777778	0.511111	0.609756	-0.333333	0.866667	0.5	0.4	0.317073	0	0.75	-0.333333	-0.846154	0.322034	0.4	0.851852	-0.466667	0.96875	0.772152	0.916667	0.672727	0.4375	-0.333333	0.777778	0	-0.5	-0.333333	-0.217391	-0.333333	0.333333	-0.333333	0.6	-0.666667	-0.5	-0.75	0	-0.5	0.25	-0.733333	-0.181818	-0.0909091
			0.9375	0.285714	0.652174	0	0.705882	0.741935	-0.6	-0.777778	0.511111	0.609756	-0.333333	0.866667	0.5	0.4	0.317073	0	0.75	-0.333333	-0.846154	0.322034	0.4	0.851852	-0.466667	0.96875	0.772152	0.916667	0.672727	0.4375	-0.333333	0.777778	0	-0.5	-0.333333	-0.217391	-0.333333	0.333333	-0.333333	0.6	-0.666667	-0.5	-0.75	0	-0.5	0.25	-0.733333	-0.181818	-0.0909091
			0.945946	0.285714	0.652174	0	0.705882	0.741935	-0.6	-0.777778	0.511111	0.609756	-0.333333	0.866667	0.5	0.4	0.317073	0	0.75	-0.333333	-0.846154	0.322034	0.4	0.851852	-0.466667	0.96875	0.772152	0.916667	0.672727	0.4375	-0.333333	0.777778	0	-0.5	-0.333333	-0.217391	-0.333333	0.333333	-0.333333	0.6	-0.666667	-0.5	-0.75	0	-0.5	0.25	-0.733333	-0.181818	-0.0909091
			0.945946	0.285714	0.652174	0	0.705882	0.741935	-0.6	-0.777778	0.511111	0.609756	-0.333333	0.866667	0.5	0.4	0.317073	0	0.75	-0.333333	-0.875	0.322034	0.4	0.851852	-0.466667	0.96875	0.772152	0.916667	0.689655	0.4375	-0.333333	0.777778	0	-0.5	-0.333333	-0.217391	-0.333333	0.333333	-0.333333	0.6	-0.666667	-0.5	-0.75	0	-0.5	0.25	-0.733333	-0.181818	-0.0909091
			0.945946	0.285714	0.652174	0	0.705882	0.741935	-0.6	-0.777778	0.511111	0.609756	-0.333333	0.806452	0.5	0.4	0.317073	0	0.75	-0.333333	-0.875	0.322034	0.4	0.851852	-0.466667	0.96875	0.772152	0.916667	0.71875	0.4375	-0.333333	0.777778	0	-0.5	-0.333333	-0.217391	-0.333333	0.333333	-0.333333	0.6	-0.666667	-0.5	-0.75	0	-0.5	0.25	-0.733333	-0.181818	-0.0909091
			0.945946	0.285714	0.652174	0	0.705882	0.741935	-0.6	-0.777778	0.511111	0.609756	-0.333333	0.806452	0.5	0.4	0.317073	0	0.75	-0.333333	-0.875	0.322034	0.4	0.851852	-0.466667	0.96875	0.772152	0.916667	0.746479	0.4375	-0.333333	0.777778	0	-0.5	-0.333333	-0.217391	-0.333333	0.333333	-0.333333	0.6	-0.666667	-0.5	-0.75	0	-0.5	0.25	-0.733333	-0.181818	-0.0909091
			0.945946	0.285714	0.652174	0	0.705882	0.741935	-0.6	-0.777778	0.511111	0.609756	-0.333333	0.806452	0.5	0.4	0.317073	0	0.75	-0.333333	-0.875	0.322034	0.4	0.851852	-0.466667	0.96875	0.772152	0.916667	0.746479	0.4375	-0.333333	0.777778	0	-0.5	-0.333333	-0.217391	-0.333333	0.333333	-0.333333	0.6	-0.666667	-0.5	-0.75	0	-0.5	0.25	-0.733333	-0.181818	-0.0909091
			0.945946	0.285714	0.652174	0	0.705882	0.741935	-0.6	-0.777778	0.511111	0.609756	-0.333333	0.806452	0.5	0.4	0.317073	0	0.75	-0.333333	-0.875	0.322034	0.4	0.851852	-0.466667	0.96875	0.772152	0.916667	0.75	0.4375	-0.333333	0.777778	0	-0.5	-0.333333	-0.217391	-0.333333	0.333333	-0.333333	0.6	-0.666667	-0.5	-0.75	0	-0.5	0.25	-0.733333	-0.181818	-0.0909091
			0.945946	0.285714	0.652174	0	0.705882	0.741935	-0.6	-0.777778	0.511111	0.609756	-0.333333	0.806452	0.5	0.4	0.317073	0	0.75	-0.333333	-0.875	0.322034	0.4	0.851852	-0.466667	0.969697	0.772152	0.916667	0.75	0.4375	-0.333333	0.777778	0	-0.5	-0.333333	-0.217391	-0.333333	0.333333	-0.333333	0.6	-0.666667	-0.5	-0.75	0	-0.5	0.25	-0.733333	-0.181818	-0.0909091
			0.945946	0.285714	0.652174	0	0.705882	0.741935	-0.6	-0.777778	0.511111	0.609756	-0.333333	0.806452	0.5	0.4	0.317073	0	0.75	-0.333333	-0.875	0.322034	0.4	0.851852	-0.466667	0.972973	0.772152	0.916667	0.75	0.4375	-0.333333	0.777778	0	-0.5	-0.333333	-0.217391	-0.333333	0.333333	-0.333333	0.6	-0.666667	-0.5	-0.75	0	-0.5	0.25	-0.733333	-0.181818	-0.0909091
			0.945946	0.285714	0.652174	0	0.705882	0.741935	-0.6	-0.777778	0.511111	0.609756	-0.333333	0.806452	0.5	0.4	0.317073	0	0.75	-0.333333	-0.875	0.322034	0.4	0.785714	-0.466667	0.974026	0.772152	0.916667	0.75	0.4375	-0.333333	0.777778	0	-0.5	-0.333333	-0.217391	-0.333333	0.333333	-0.333333	0.6	-0.666667	-0.5	-0.75	0	-0.5	0.25	-0.733333	-0.181818	-0.0909091
			0.945946	0.285714	0.652174	0	0.705882	0.741935	-0.6	-0.777778	0.511111	0.609756	-0.333333	0.806452	0.5	0.4	0.317073	0	0.75	-0.333333	-0.875	0.322034	0.4	0.785714	-0.466667	0.974026	0.772152	0.916667	0.75	0.4375	-0.333333	0.777778	0	-0.5	-0.333333	-0.217391	-0.333333	0.333333	-0.333333	0.6	-0.666667	-0.5	-0.75	0.666667	-0.5	0.25	-0.733333	-0.181818	-0.0909091
			0.945946	0.285714	0.652174	0	0.705882	0.741935	-0.6	-0.777778	0.511111	0.609756	-0.333333	0.806452	0.5	0.4	0.317073	0	0.75	-0.28	-0.875	0.322034	0.4	0.785714	-0.466667	0.974026	0.772152	0.916667	0.75	0.4375	-0.333333	0.777778	0	-0.5	-0.333333	-0.217391	-0.333333	0.333333	-0.333333	0.6	-0.666667	-0.5	-0.75	0.777778	-0.5	0.25	-0.733333	-0.181818	-0.0909091
			0.945946	0.285714	0.652174	0	0.705882	0.741935	-0.6	-0.777778	0.511111	0.609756	-0.333333	0.806452	0.5	0.4	0.317073	0	0.75	-0.28	-0.875	0.322034	0.4	0.785714	-0.466667	0.974026	0.772152	0.916667	0.75	0.4375	-0.333333	0.777778	0	-0.5	-0.333333	-0.217391	-0.333333	0.333333	-0.333333	0.6	-0.666667	-0.5	-0.75	0.777778	-0.5	0.25	-0.733333	-0.181818	-0.0909091
			0.945946	0.285714	0.652174	0	0.705882	0.741935	-0.6	-0.777778	0.511111	0.609756	-0.333333	0.806452	0.5	0.4	0.317073	0.777778	0.75	-0.28	-0.875	0.322034	0.4	0.785714	-0.466667	0.974026	0.772152	0.916667	0.75	0.4375	-0.333333	0.777778	0	-0.5	-0.333333	-0.217391	-0.333333	0.333333	-0.333333	0.6	-0.666667	-0.5	-0.75	0.777778	-0.5	0.25	-0.733333	-0.181818	-0.0909091
			0.945946	0.285714	0.652174	0	0.705882	0.741935	-0.6	-0.777778	0.511111	0.609756	-0.333333	0.806452	0.5	0.4	0.317073	0.857143	0.75	-0.28	-0.875	0.322034	0.4	0.785714	-0.466667	0.974026	0.772152	0.916667	0.75	0.4375	-0.333333	0.777778	0	-0.5	-0.333333	-0.217391	-0.333333	0.333333	-0.333333	0.6	-0.666667	-0.5	-0.75	0.777778	-0.5	0.25	-0.733333	-0.181818	-0.0909091
			0.945946	0.285714	0.652174	0	0.705882	0.741935	-0.6	-0.777778	0.511111	0.609756	-0.333333	0.806452	0.5	0.4	0.317073	0.888889	0.75	-0.28	-0.875	0.322034	0.4	0.785714	-0.466667	0.974026	0.772152	0.916667	0.766234	0.4375	-0.333333	0.777778	0	-0.5	-0.333333	-0.217391	-0.333333	0.333333	-0.333333	0.6	-0.666667	-0.5	-0.75	0.777778	-0.5	0.25	-0.733333	-0.181818	-0.0909091
			0.945946	0.285714	0.652174	0	0.705882	0.741935	-0.6	-0.777778	0.511111	0.644444	-0.333333	0.806452	0.5	0.4	0.317073	0.888889	0.75	-0.28	-0.875	0.322034	0.4	0.785714	-0.466667	0.974026	0.772152	0.916667	0.772152	0.4375	-0.333333	0.777778	0	-0.5	-0.333333	-0.217391	-0.333333	0.333333	-0.333333	0.6	-0.666667	-0.5	-0.75	0.777778	-0.5	0.25	-0.733333	-0.181818	-0.0909091
			0.945946	0.285714	0.652174	0	0.705882	0.741935	-0.6	-0.777778	0.511111	0.673469	-0.333333	0.806452	0.5	0.4	0.317073	0.888889	0.75	-0.28	-0.875	0.322034	0.4	0.785714	-0.466667	0.974026	0.772152	0.916667	0.777778	0.4375	-0.333333	0.777778	0	-0.5	-0.333333	-0.217391	-0.333333	0.333333	-0.333333	0.6	-0.666667	-0.5	-0.75	0.777778	-0.5	0.25	-0.733333	-0.181818	-0.0909091
			0.945946	0.285714	0.652174	0	0.705882	0.741935	-0.6	-0.777778	0.511111	0.698113	-0.333333	0.806452	0.5	0.4	0.317073	0.888889	0.75	-0.28	-0.875	0.322034	0.4	0.785714	-0.466667	0.974026	0.772152	0.916667	0.777778	0.4375	-0.333333	0.777778	0	-0.5	-0.333333	-0.217391	-0.333333	0.333333	-0.333333	0.6	-0.666667	-0.5	-0.75	0.777778	-0.5	0.25	-0.733333	-0.181818	-0.0909091
			0.945946	0.285714	0.652174	0	0.705882	0.741935	-0.6	-0.777778	0.511111	0.698113	-0.333333	0.806452	0.5	0.4	0.317073	0.888889	0.75	-0.28	-0.875	0.322034	0.4	0.785714	-0.466667	0.974026	0.772152	0.916667	0.777778	0.4375	-0.333333	0.777778	0	-0.5	-0.333333	-0.217391	-0.333333	0.333333	-0.333333	0.6	-0.666667	-0.5	-0.75	0.777778	-0.5	0.25	-0.733333	-0.181818	-0.0909091
			0.945946	0.285714	0.652174	0	0.705882	0.741935	-0.6	-0.777778	0.511111	0.698113	-0.333333	0.806452	0.5	0.538462	0.317073	0.888889	0.75	-0.28	-0.875	0.322034	0.4	0.785714	-0.466667	0.974026	0.772152	0.916667	0.777778	0.4375	-0.333333	0.777778	0	-0.5	-0.333333	-0.217391	-0.333333	0.333333	-0.333333	0.6	-0.666667	-0.5	-0.75	0.777778	-0.5	0.25	-0.733333	-0.181818	-0.0909091
			0.945946	0.285714	0.652174	0	0.705882	0.741935	-0.6	-0.777778	0.511111	0.698113	-0.333333	0.806452	0.5	0.684211	0.317073	0.888889	0.75	-0.28	-0.875	0.322034	0.4	0.785714	-0.466667	0.948718	0.772152	0.916667	0.777778	0.4375	-0.333333	0.777778	0	-0.5	-0.333333	-0.217391	-0.333333	0.333333	-0.333333	0.6	-0.666667	-0.5	-0.75	0.777778	-0.5	0.25	-0.733333	-0.181818	-0.0909091
			0.945946	0.285714	0.652174	0	0.705882	0.741935	-0.6	-0.777778	0.511111	0.698113	-0.333333	0.806452	0.5	0.75	0.317073	0.888889	0.75	-0.28	-0.875	0.322034	0.4	0.785714	-0.466667	0.948718	0.772152	0.916667	0.777778	0.4375	-0.333333	0.777778	0	-0.5	-0.333333	-0.217391	-0.333333	0.333333	-0.333333	0.6	-0.666667	-0.5	-0.75	0.777778	-0.5	0.25	-0.733333	-0.181818	-0.0909091
			0.945946	0.285714	0.652174	0	0.705882	0.741935	-0.6	-0.777778	0.511111	0.698113	-0.333333	0.818182	0.5	0.8125	0.317073	0.888889	0.75	-0.28	-0.875	0.322034	0.4	0.785714	-0.466667	0.948718	0.772152	0.916667	0.777778	0.4375	-0.333333	0.777778	0	-0.5	-0.333333	-0.217391	-0.333333	0.333333	-0.333333	0.6	-0.666667	-0.5	-0.75	0.777778	-0.5	0.25	-0.733333	-0.181818	-0.0909091
			0.945946	0.285714	0.652174	0	0.705882	0.741935	-0.6	-0.777778	0.511111	0.698113	-0.333333	0.846154	0.5	0.8125	0.317073	0.888889	0.75	-0.28	-0.875	0.322034	0.4	0.785714	-0.466667	0.948718	0.772152	0.916667	0.777778	0.4375	-0.333333	0.777778	0	-0.5	-0.333333	-0.217391	-0.333333	0.333333	-0.333333	0.6	-0.666667	-0.5	-0.75	0.777778	-0.5	0.25	-0.733333	-0.181818	-0.0909091
			0.945946	0.285714	0.652174	0	0.705882	0.741935	-0.6	-0.777778	0.511111	0.698113	-0.333333	0.853659	0.5	0.818182	0.317073	0.888889	0.75	-0.28	-0.875	0.322034	0.4	0.785714	-0.466667	0.948718	0.772152	0.916667	0.777778	0.4375	-0.333333	0.777778	0	-0.5	-0.333333	-0.217391	-0.333333	0.333333	-0.333333	0.6	-0.666667	-0.5	-0.75	0.777778	-0.5	0.25	-0.733333	-0.181818	-0.0909091
			0.945946	0.285714	0.652174	0	0.705882	0.741935	-0.6	-0.777778	0.511111	0.698113	-0.333333	0.87234	0.5	0.818182	0.317073	0.888889	0.75	-0.28	-0.875	0.322034	0.4	0.785714	-0.466667	0.948718	0.772152	0.916667	0.756098	0.4375	-0.333333	0.777778	0	-0.5	-0.333333	-0.217391	-0.333333	0.333333	-0.333333	0.6	-0.666667	-0.5	-0.75	0.777778	-0.5	0.25	-0.733333	-0.181818	-0.0909091
			0.945946	0.285714	0.652174	0	0.705882	0.741935	-0.6	-0.777778	0.511111	0.698113	-0.333333	0.87234	0.5	0.818182	0.317073	0.888889	0.75	-0.28	-0.875	0.322034	0.4	0.785714	-0.466667	0.948718	0.772152	0.916667	0.756098	0.4375	-0.333333	0.777778	0	-0.5	-0.333333	-0.217391	-0.333333	0.333333	-0.333333	0.6	-0.666667	-0.5	-0.75	0.777778	-0.5	0.25	-0.733333	-0.181818	-0.0909091
			0.945946	0.285714	0.652174	0	0.705882	0.741935	-0.6	-0.777778	0.511111	0.698113	-0.333333	0.87234	0.5	0.818182	0.317073	0.888889	0.75	-0.28	-0.875	0.322034	0.4	0.785714	-0.466667	0.948718	0.772152	0.916667	0.756098	0.4375	-0.333333	0.777778	0	-0.5	-0.333333	-0.217391	-0.333333	0.333333	-0.333333	0.6	-0.666667	-0.5	-0.75	0.777778	-0.5	0.25	-0.733333	-0.181818	-0.0909091
			0.945946	0.285714	0.652174	0	0.705882	0.741935	-0.6	-0.777778	0.511111	0.698113	-0.333333	0.87234	0.5	0.818182	0.317073	0.888889	0.75	-0.28	-0.875	0.322034	0.4	0.785714	-0.466667	0.948718	0.772152	0.916667	0.756098	0.4375	-0.333333	0.777778	0	-0.5	-0.333333	-0.217391	-0.333333	0.333333	-0.333333	0.6	-0.666667	-0.5	-0.75	0.777778	-0.5	0.25	-0.733333	-0.181818	-0.0909091
			0.945946	0.285714	0.652174	0	0.705882	0.741935	-0.6	-0.777778	0.511111	0.698113	-0.333333	0.87234	0.5	0.818182	0.317073	0.888889	0.75	-0.28	-0.875	0.322034	0.4	0.785714	-0.466667	0.948718	0.772152	0.916667	0.756098	0.4375	-0.333333	0.777778	0	-0.5	-0.333333	-0.217391	-0.333333	0.333333	-0.333333	0.6	-0.666667	-0.5	-0.75	0.777778	-0.5	0.25	-0.733333	-0.181818	-0.0909091
			0.945946	0.285714	0.652174	0	0.705882	0.741935	-0.6	-0.777778	0.521739	0.698113	-0.333333	0.87234	0.5	0.818182	0.317073	0.888889	0.75	-0.28	-0.875	0.322034	0.4	0.785714	-0.466667	0.948718	0.772152	0.916667	0.756098	0.4375	-0.333333	0.777778	0	-0.5	-0.333333	-0.217391	-0.333333	0.333333	-0.333333	0.6	-0.666667	-0.5	-0.75	0.777778	-0.5	0.25	-0.733333	-0.181818	-0.0909091
			0.945946	0.285714	0.652174	0	0.705882	0.741935	-0.6	-0.777778	0.568627	0.698113	-0.333333	0.87234	0.5	0.818182	0.317073	0.888889	0.75	-0.28	-0.875	0.322034	0.4	0.785714	-0.466667	0.948718	0.772152	0.916667	0.756098	0.4375	-0.333333	0.777778	0	-0.5	-0.333333	-0.217391	-0.333333	0.333333	-0.333333	0.6	-0.666667	-0.555556	-0.75	0.777778	-0.5	0.25	-0.733333	-0.181818	-0.0909091
			0.945946	0.285714	0.652174	0	0.705882	0.741935	-0.6	-0.777778	0.592593	0.698113	-0.333333	0.87234	0.5	0.818182	0.317073	0.888889	0.75	-0.28	-0.875	0.3	0.4	0.785714	-0.466667	0.948718	0.772152	0.916667	0.756098	0.4375	-0.333333	0.777778	0	-0.5	-0.333333	-0.217391	-0.333333	0.333333	-0.333333	0.6	-0.666667	-0.578947	-0.75	0.777778	-0.5	0.25	-0.733333	-0.181818	-0.0909091
			0.945946	0.285714	0.652174	0	0.705882	0.741935	-0.6	-0.777778	0.639344	0.698113	-0.333333	0.877551	0.5	0.818182	0.317073	0.888889	0.75	-0.28	-0.875	0.258064	0.4	0.785714	-0.466667	0.948718	0.772152	0.916667	0.756098	0.4375	-0.333333	0.777778	0	-0.5	-0.333333	-0.217391	-0.333333	0.333333	-0.333333	0.6	-0.666667	-0.578947	-0.75	0.777778	-0.5	0.25	-0.733333	-0.181818	-0.0909091
			0.945946	0.285714	0.652174	0	0.705882	0.741935	-0.6	-0.777778	0.645161	0.698113	-0.333333	0.88	0.5	0.818182	0.317073	0.888889	0.75	-0.28	-0.875	0.258064	0.4	0.785714	-0.466667	0.948718	0.772152	0.916667	0.756098	0.4375	-0.333333	0.777778	0	-0.5	-0.333333	-0.217391	-0.333333	0.333333	-0.333333	0.6	-0.666667	-0.578947	-0.75	0.777778	-0.5	0.25	-0.733333	-0.181818	-0.0909091
			0.945946	0.285714	0.652174	0	0.705882	0.741935	-0.6	-0.777778	0.645161	0.698113	-0.333333	0.882353	0.5	0.818182	0.317073	0.888889	0.75	-0.28	-0.875	0.258064	0.4	0.785714	-0.466667	0.948718	0.772152	0.916667	0.756098	0.4375	-0.333333	0.777778	0	-0.5	-0.333333	-0.217391	-0.333333	0.333333	-0.333333	0.6	-0.666667	-0.578947	-0.75	0.777778	-0.5	0.25	-0.733333	-0.181818	-0.0909091
			0.945946	0.285714	0.652174	0	0.705882	0.741935	-0.6	-0.777778	0.645161	0.698113	-0.333333	0.890909	0.5	0.818182	0.317073	0.888889	0.75	-0.28	-0.875	0.258064	0.4	0.785714	-0.466667	0.948718	0.772152	0.916667	0.756098	0.4375	-0.333333	0.777778	0	-0.5	-0.333333	-0.217391	-0.333333	0.333333	-0.333333	0.6	-0.666667	-0.578947	-0.75	0.777778	-0.5	0.25	-0.733333	-0.181818	-0.0909091
			0.945946	0.285714	0.652174	0	0.705882	0.741935	-0.6	-0.777778	0.650794	0.698113	-0.333333	0.890909	0.5	0.818182	0.317073	0.888889	0.75	-0.230769	-0.875	0.258064	0.4	0.785714	-0.466667	0.948718	0.772152	0.916667	0.756098	0.4375	-0.333333	0.777778	0	-0.5	-0.333333	-0.25	-0.333333	0.333333	-0.333333	0.6	-0.666667	-0.578947	-0.75	0.777778	-0.5	0.25	-0.733333	-0.181818	-0.0909091
			0.945946	0.285714	0.652174	0	0.705882	0.741935	-0.6	-0.777778	0.65625	0.698113	-0.333333	0.890909	0.5	0.818182	0.317073	0.888889	0.75	-0.230769	-0.875	0.258064	0.4	0.785714	-0.466667	0.948718	0.772152	0.916667	0.756098	0.4375	-0.333333	0.777778	0	-0.5	-0.333333	-0.307692	-0.333333	0.333333	-0.333333	0.6	-0.666667	-0.578947	-0.75	0.777778	-0.5	0.25	-0.733333	-0.181818	-0.0909091
			0.945946	0.285714	0.652174	0	0.705882	0.741935	-0.6	-0.777778	0.681159	0.698113	-0.333333	0.890909	0.5	0.818182	0.317073	0.888889	0.75	-0.230769	-0.875	0.258064	0.4	0.785714	-0.466667	0.948718	0.772152	0.916667	0.756098	0.4375	-0.333333	0.777778	0	-0.5	-0.333333	-0.307692	-0.333333	0.333333	-0.333333	0.6	-0.666667	-0.578947	-0.75	0.777778	-0.5	0.25	-0.733333	-0.181818	-0.0909091
			0.945946	0.285714	0.652174	0	0.705882	0.741935	-0.6	-0.777778	0.694444	0.698113	-0.333333	0.890909	0.5	0.818182	0.317073	0.888889	0.75	-0.230769	-0.875	0.258064	0.4	0.785714	-0.466667	0.948718	0.772152	0.916667	0.756098	0.4375	-0.333333	0.777778	0	-0.5	-0.333333	-0.307692	-0.333333	0.333333	-0.333333	0.6	-0.666667	-0.578947	-0.75	0.777778	-0.5	0.25	-0.733333	-0.181818	-0.0909091
			0.945946	0.285714	0.652174	0	0.705882	0.741935	-0.6	-0.777778	0.694444	0.698113	-0.333333	0.890909	0.5	0.818182	0.317073	0.888889	0.75	-0.230769	-0.875	0.258064	0.4	0.785714	-0.466667	0.948718	0.772152	0.916667	0.756098	0.4375	-0.333333	0.777778	0	-0.5	-0.333333	-0.307692	-0.333333	0.333333	-0.333333	0.6	-0.666667	-0.578947	-0.75	0.777778	-0.5	0.25	-0.733333	-0.181818	-0.0909091
			0.945946	0.285714	0.652174	0	0.705882	0.741935	-0.6	-0.777778	0.694444	0.698113	-0.333333	0.890909	0.5	0.818182	0.317073	0.888889	0.75	-0.230769	-0.875	0.258064	0.4	0.785714	-0.466667	0.948718	0.772152	0.916667	0.756098	0.4375	-0.333333	0.777778	0	-0.5	-0.333333	-0.307692	-0.333333	0.333333	-0.333333	0.6	-0.666667	-0.578947	-0.75	0.777778	-0.5	0.25	-0.733333	-0.181818	-0.0909091
			0.945946	0.285714	0.652174	0	0.705882	0.741935	-0.6	-0.777778	0.694444	0.698113	-0.333333	0.890909	0.5	0.818182	0.317073	0.888889	0.75	-0.230769	-0.875	0.258064	0.4	0.785714	-0.466667	0.948718	0.772152	0.916667	0.756098	0.4375	-0.333333	0.777778	0	-0.5	-0.333333	-0.307692	-0.333333	0.333333	-0.333333	0.6	-0.666667	-0.578947	-0.75	0.777778	-0.5	0.25	-0.733333	-0.181818	-0.0909091
			0.945946	0.285714	0.652174	0	0.705882	0.741935	-0.6	-0.777778	0.694444	0.698113	-0.333333	0.890909	0.5	0.818182	0.317073	0.888889	0.75	-0.230769	-0.875	0.258064	0.4	0.785714	-0.466667	0.948718	0.772152	0.916667	0.756098	0.4375	-0.333333	0.777778	0	-0.5	-0.333333	-0.307692	-0.333333	0.333333	-0.333333	0.6	-0.666667	-0.578947	-0.75	0.777778	-0.5	0.25	-0.733333	-0.181818	-0.0909091
			0.945946	0.285714	0.652174	0	0.705882	0.741935	-0.6	-0.777778	0.694444	0.698113	-0.333333	0.890909	0.5	0.818182	0.317073	0.888889	0.75	-0.230769	-0.875	0.258064	0.4	0.785714	-0.466667	0.948718	0.75	0.916667	0.756098	0.4375	-0.333333	0.777778	0	-0.5	-0.333333	-0.307692	-0.333333	0.333333	-0.333333	0.6	-0.666667	-0.578947	-0.75	0.777778	-0.5	0.25	-0.733333	-0.181818	-0.0909091
			0.945946	0.285714	0.652174	0	0.705882	0.741935	-0.6	-0.777778	0.694444	0.698113	-0.333333	0.890909	0.5	0.818182	0.317073	0.888889	0.75	-0.230769	-0.875	0.258064	0.4	0.785714	-0.466667	0.948718	0.75	0.916667	0.756098	0.4375	-0.333333	0.777778	0	-0.5	-0.333333	-0.307692	-0.333333	0	-0.333333	0.6	-0.666667	-0.578947	-0.75	0.777778	-0.5	0.25	-0.733333	-0.181818	-0.0909091
			0.945946	0.285714	0.652174	0	0.705882	0.741935	-0.6	-0.777778	0.694444	0.698113	-0.333333	0.890909	0.5	0.818182	0.317073	0.888889	0.75	-0.230769	-0.875	0.258064	0.4	0.785714	-0.466667	0.948718	0.75	0.916667	0.756098	0.4375	-0.333333	0.777778	0	-0.5	-0.333333	-0.333333	-0.333333	0	-0.333333	0.6	-0.666667	-0.578947	-0.75	0.777778	-0.5	0.25	-0.733333	-0.181818	-0.0909091
			0.945946	0.285714	0.652174	0	0.705882	0.741935	-0.6	-0.777778	0.694444	0.698113	-0.333333	0.890909	0.5	0.818182	0.317073	0.888889	0.75	-0.230769	-0.875	0.258064	0.4	0.785714	-0.466667	0.95	0.75	0.916667	0.756098	0.4375	-0.333333	0.777778	0	-0.5	-0.333333	-0.4	-0.333333	0	-0.333333	0.6	-0.666667	-0.578947	-0.75	0.777778	-0.5	0.25	-0.733333	-0.181818	-0.0909091
			0.945946	0.285714	0.652174	0	0.705882	0.741935	-0.6	-0.777778	0.694444	0.698113	-0.333333	0.890909	0.5	0.818182	0.317073	0.888889	0.75	-0.230769	-0.875	0.258064	0.4	0.785714	-0.466667	0.95	0.75	0.916667	0.756098	0.4375	-0.333333	0.777778	0	-0.5	-0.333333	-0.4	-0.333333	0	-0.333333	0.6	-0.666667	-0.578947	-0.75	0.777778	-0.5	0.25	-0.733333	-0.181818	-0.0909091
			0.945946	0.285714	0.652174	0	0.705882	0.741935	-0.6	-0.777778	0.694444	0.698113	-0.333333	0.890909	0.5	0.818182	0.317073	0.888889	0.75	-0.230769	-0.875	0.258064	0.4	0.785714	-0.466667	0.95	0.75	0.916667	0.756098	0.4375	-0.333333	0.777778	0	-0.5	-0.333333	-0.4	-0.333333	0	-0.333333	0.6	-0.666667	-0.578947	-0.75	0.777778	-0.5	0.25	-0.733333	-0.181818	-0.0909091
			0.945946	0.285714	0.652174	0	0.705882	0.741935	-0.6	-0.777778	0.694444	0.698113	-0.333333	0.890909	0.5	0.818182	0.317073	0.888889	0.75	-0.230769	-0.875	0.258064	0.4	0.785714	-0.466667	0.95	0.75	0.916667	0.756098	0.4375	-0.333333	0.777778	0	-0.5	-0.333333	-0.4	-0.333333	0	-0.333333	0.6	-0.666667	-0.578947	-0.75	0.777778	-0.5	0.25	-0.733333	-0.181818	-0.0909091
			0.945946	0.285714	0.652174	0	0.705882	0.741935	-0.6	-0.777778	0.694444	0.698113	-0.333333	0.890909	0.5	0.818182	0.317073	0.888889	0.75	-0.185185	-0.875	0.258064	0.4	0.785714	-0.466667	0.925926	0.75	0.916667	0.756098	0.4375	-0.333333	0.777778	0	-0.5	-0.333333	-0.4	-0.333333	0	-0.333333	0.6	-0.666667	-0.578947	-0.75	0.777778	-0.5	0.25	-0.733333	-0.181818	-0.0909091
			0.945946	0.285714	0.652174	0	0.705882	0.741935	-0.6	-0.777778	0.694444	0.698113	-0.333333	0.890909	0.5	0.818182	0.317073	0.888889	0.75	0	-0.875	0.258064	0.4	0.785714	-0.466667	0.902439	0.75	0.916667	0.756098	0.4375	-0.333333	0.777778	0	-0.5	-0.333333	-0.4	-0.333333	0	-0.333333	0.6	-0.666667	-0.578947	-0.75	0.777778	-0.5	0.333333	-0.733333	-0.181818	-0.0909091
			0.945946	0.285714	0.652174	0	0.705882	0.741935	-0.6	-0.777778	0.694444	0.698113	-0.333333	0.890909	0.5	0.818182	0.317073	0.888889	0.75	0.0588235	-0.875	0.258064	0.4	0.785714	-0.466667	0.902439	0.75	0.916667	0.756098	0.4375	-0.333333	0.777778	0	-0.5	-0.333333	-0.4	-0.333333	0	-0.333333	0.6	-0.666667	-0.578947	-0.75	0.777778	-0.5	0.333333	-0.733333	-0.181818	-0.0909091
			0.945946	0.285714	0.652174	0	0.705882	0.741935	-0.6	-0.777778	0.694444	0.698113	-0.333333	0.890909	0.5	0.818182	0.317073	0.888889	0.75	0.2	-0.875	0.258064	0.4	0.785714	-0.466667	0.902439	0.75	0.916667	0.756098	0.4375	-0.333333	0.777778	0	-0.5	-0.333333	-0.4	-0.333333	0	-0.333333	0.6	-0.666667	-0.578947	-0.75	0.777778	-0.5	0.333333	-0.733333	-0.181818	-0.0909091
			0.945946	0.285714	0.652174	0	0.705882	0.741935	-0.6	-0.777778	0.694444	0.698113	-0.333333	0.890909	0.5	0.818182	0.317073	0.888889	0.75	0.2	-0.875	0.258064	0.4	0.785714	-0.466667	0.902439	0.75	0.916667	0.756098	0.4375	-0.333333	0.777778	0	-0.5	-0.333333	-0.4	-0.333333	0	-0.333333	0.6	-0.666667	-0.578947	-0.75	0.777778	-0.5	0.333333	-0.733333	-0.181818	-0.0909091
			0.945946	0.285714	0.652174	0	0.705882	0.741935	-0.6	-0.777778	0.694444	0.698113	-0.333333	0.890909	0.5	0.818182	0.317073	0.888889	0.75	0.2	-0.875	0.258064	0.4	0.785714	-0.466667	0.902439	0.75	0.916667	0.756098	0.454545	-0.333333	0.777778	0	-0.5	-0.333333	-0.4	-0.333333	0	-0.333333	0.6	-0.666667	-0.578947	-0.75	0.777778	-0.5	0.333333	-0.733333	-0.181818	-0.0909091
			0.945946	0.285714	0.652174	0	0.705882	0.741935	-0.6	-0.777778	0.694444	0.698113	-0.333333	0.890909	0.5	0.818182	0.317073	0.888889	0.75	0.2	-0.875	0.258064	0.4	0.785714	-0.466667	0.902439	0.75	0.916667	0.756098	0.454545	-0.333333	0.777778	0	-0.5	-0.333333	-0.4	-0.333333	0	-0.333333	0.6	-0.666667	-0.578947	-0.75	0.777778	-0.5	0.333333	-0.75	-0.181818	0
			0.945946	0.285714	0.652174	0	0.705882	0.741935	-0.6	-0.777778	0.694444	0.698113	-0.333333	0.890909	0.5	0.818182	0.317073	0.888889	0.75	0.2	-0.875	0.258064	0.4	0.785714	-0.466667	0.902439	0.75	0.916667	0.756098	0.454545	-0.333333	0.777778	0	-0.5	-0.333333	-0.4	-0.333333	0	-0.333333	0.6	-0.666667	-0.578947	-0.75	0.777778	-0.5	0.333333	-0.818182	-0.181818	0
			0.945946	0.285714	0.652174	0	0.705882	0.741935	-0.6	-0.777778	0.694444	0.698113	-0.333333	0.890909	0.5	0.818182	0.317073	0.888889	0.75	0.2	-0.875	0.258064	0.4	0.785714	-0.466667	0.902439	0.75	0.916667	0.756098	0.454545	-0.333333	0.777778	0	-0.5	-0.333333	-0.4	-0.333333	0	-0.333333	0.6	-0.666667	-0.578947	-0.75	0.777778	-0.5	0.333333	-0.833333	-0.181818	0
			0.945946	0.285714	0.652174	0	0.705882	0.741935	-0.6	-0.777778	0.694444	0.698113	-0.333333	0.890909	0.5	0.818182	0.317073	0.888889	0.75	0.2	-0.875	0.258064	0.4	0.785714	-0.466667	0.902439	0.75	0.916667	0.756098	0.454545	-0.333333	0.777778	0	-0.5	-0.333333	-0.4	-0.333333	0	-0.333333	0.6	-0.666667	-0.578947	-0.75	0.777778	-0.5	0.333333	-0.84	-0.181818	0
			0.945946	0.285714	0.652174	0	0.705882	0.741935	-0.6	-0.777778	0.694444	0.698113	-0.333333	0.890909	0.5	0.818182	0.317073	0.888889	0.75	0.2	-0.875	0.258064	0.4	0.785714	-0.466667	0.902439	0.75	0.916667	0.756098	0.454545	-0.333333	0.777778	0	-0.5	-0.333333	-0.4	-0.333333	0	-0.333333	0.6	-0.666667	-0.578947	-0.75	0.777778	-0.5	0.333333	-0.84	-0.181818	0
			0.945946	0.285714	0.652174	0	0.705882	0.741935	-0.6	-0.777778	0.694444	0.698113	-0.333333	0.890909	0.5	0.818182	0.317073	0.888889	0.75	0.2	-0.875	0.258064	0.4	0.785714	-0.466667	0.902439	0.75	0.916667	0.756098	0.454545	-0.333333	0.777778	0	-0.5	-0.333333	-0.4	-0.333333	0	-0.333333	0.6	-0.666667	-0.578947	-0.75	0.777778	-0.5	0.333333	-0.84	-0.181818	0
			0.945946	0.285714	0.652174	0	0.705882	0.741935	-0.6	-0.777778	0.694444	0.698113	-0.333333	0.890909	0.5	0.818182	0.317073	0.888889	0.75	0.2	-0.875	0.258064	0.4	0.785714	-0.466667	0.904762	0.75	0.916667	0.756098	0.454545	-0.333333	0.777778	0	-0.5	-0.333333	-0.4	-0.333333	0	-0.333333	0.6	-0.666667	-0.578947	-0.75	0.777778	-0.5	0.333333	-0.84	-0.181818	0
			0.945946	0.285714	0.652174	0	0.705882	0.741935	-0.6	-0.777778	0.694444	0.698113	-0.333333	0.890909	0.5	0.818182	0.317073	0.888889	0.75	0.2	-0.875	0.258064	0.4	0.785714	-0.529412	0.912088	0.75	0.916667	0.756098	0.454545	-0.333333	0.777778	0	-0.5	-0.333333	-0.4	-0.333333	0	-0.333333	0.6	-0.666667	-0.578947	-0.75	0.777778	-0.5	0.333333	-0.777778	-0.181818	0
			0.945946	0.285714	0.652174	0	0.705882	0.741935	-0.6	-0.777778	0.694444	0.698113	-0.333333	0.890909	0.5	0.818182	0.317073	0.888889	0.75	0.2	-0.875	0.258064	0.4	0.785714	-0.529412	0.913044	0.75	0.916667	0.714286	0.454545	-0.333333	0.777778	0	-0.5	-0.333333	-0.4	-0.333333	0	-0.333333	0.6	-0.666667	-0.578947	-0.75	0.777778	-0.5	0.333333	-0.714286	-0.181818	0
			0.945946	0.285714	0.652174	0	0.705882	0.741935	-0.6	-0.777778	0.694444	0.698113	-0.333333	0.890909	0.5	0.818182	0.317073	0.888889	0.75	0.2	-0.875	0.258064	0.4	0.785714	-0.529412	0.913044	0.75	0.916667	0.714286	0.454545	-0.333333	0.777778	0	-0.5	-0.333333	-0.4	-0.333333	0	-0.333333	0.6	-0.666667	-0.578947	-0.75	0.777778	-0.5	0.333333	-0.714286	-0.181818	0
			0.945946	0.285714	0.652174	0	0.705882	0.741935	-0.6	-0.777778	0.694444	0.698113	-0.333333	0.890909	0.5	0.818182	0.317073	0.888889	0.75	0.2	-0.875	0.258064	0.4	0.785714	-0.529412	0.913044	0.75	0.916667	0.714286	0.454545	-0.333333	0.777778	0	-0.5	-0.333333	-0.4	-0.333333	0	-0.333333	0.6	-0.666667	-0.578947	-0.75	0.777778	-0.5	0.333333	-0.714286	-0.181818	0
			0.945946	0.285714	0.652174	0	0.705882	0.741935	-0.6	-0.777778	0.694444	0.698113	-0.333333	0.890909	0.5	0.818182	0.317073	0.888889	0.75	0.219512	-0.875	0.258064	0.4	0.785714	-0.529412	0.913044	0.75	0.916667	0.714286	0.454545	-0.333333	0.866667	0	-0.5	-0.333333	-0.4	-0.333333	0	-0.333333	0.6	-0.666667	-0.578947	-0.75	0.777778	-0.5	0.333333	-0.714286	-0.181818	0
			0.945946	0.285714	0.652174	0	0.705882	0.741935	-0.6	-0.777778	0.694444	0.698113	-0.333333	0.890909	0.5	0.818182	0.317073	0.888889	0.75	0.219512	-0.875	0.258064	0.4	0.785714	-0.529412	0.913044	0.75	0.916667	0.714286	0.454545	-0.333333	0.9	0	-0.5	-0.333333	-0.4	-0.333333	0	-0.333333	0.6	-0.666667	-0.578947	-0.75	0.777778	-0.5	0.333333	-0.714286	-0.181818	0
			0.945946	0.285714	0.652174	0	0.705882	0.741935	-0.6	-0.777778	0.694444	0.698113	-0.333333	0.890909	0.5	0.818182	0.317073	0.888889	0.75	0.219512	-0.875	0.258064	0.4	0.785714	-0.529412	0.913044	0.75	0.916667	0.714286	0.454545	-0.333333	0.913044	0	-0.5	-0.333333	-0.4	-0.333333	0	-0.333333	0.6	-0.666667	-0.578947	-0.75	0.777778	-0.5	0.333333	-0.714286	-0.181818	0
			0.945946	0.285714	0.652174	0	0.705882	0.741935	-0.6	-0.777778	0.694444	0.698113	-0.333333	0.890909	0.5	0.818182	0.317073	0.888889	0.75	0.219512	-0.875	0.258064	0.4	0.785714	-0.529412	0.913044	0.75	0.916667	0.674419	0.454545	-0.333333	0.913044	0	-0.5	0	-0.4	-0.333333	0	-0.333333	0.6	-0.666667	-0.578947	-0.75	0.777778	-0.5	0.333333	-0.714286	-0.181818	0
			0.945946	0.285714	0.652174	0	0.705882	0.741935	-0.6	-0.777778	0.694444	0.698113	-0.333333	0.890909	0.5	0.818182	0.317073	0.888889	0.75	0.219512	-0.875	0.258064	0.4	0.785714	-0.529412	0.913044	0.75	0.916667	0.674419	0.454545	-0.333333	0.913044	0	-0.5	0	-0.4	-0.333333	0	-0.333333	0.6	-0.666667	-0.578947	-0.75	0.777778	-0.5	0.333333	-0.714286	-0.181818	0
			0.945946	0.285714	0.652174	0	0.705882	0.741935	-0.6	-0.777778	0.694444	0.698113	-0.333333	0.890909	0.5	0.818182	0.317073	0.888889	0.75	0.219512	-0.875	0.258064	0.4	0.785714	-0.529412	0.913044	0.75	0.916667	0.674419	0.5	-0.333333	0.913044	0	-0.5	0	-0.4	-0.333333	0	-0.333333	0.6	-0.666667	-0.578947	-0.75	0.777778	-0.5	0.333333	-0.714286	-0.181818	0
			0.945946	0.285714	0.652174	0	0.705882	0.741935	-0.6	-0.777778	0.694444	0.698113	-0.333333	0.890909	0.5	0.823529	0.317073	0.888889	0.75	0.219512	-0.875	0.258064	0.4	0.785714	-0.529412	0.913044	0.75	0.916667	0.674419	0.571429	-0.333333	0.913044	0.6	-0.5	0	-0.4	-0.333333	0	-0.333333	0.6	-0.666667	-0.578947	-0.75	0.777778	-0.5	0.333333	-0.714286	-0.181818	0
			0.945946	0.285714	0.652174	0	0.705882	0.741935	-0.6	-0.777778	0.694444	0.698113	-0.333333	0.890909	0.5	0.823529	0.317073	0.888889	0.75	0.219512	-0.875	0.258064	0.4	0.785714	-0.529412	0.913044	0.75	0.916667	0.674419	0.6	-0.333333	0.913044	0.75	-0.5	0	-0.4	-0.333333	0	-0.333333	0.6	-0.666667	-0.578947	-0.75	0.777778	-0.5	0.333333	-0.714286	-0.181818	0
			0.945946	0.285714	0.652174	0	0.705882	0.741935	-0.6	-0.777778	0.694444	0.698113	-0.333333	0.890909	0.5	0.823529	0.317073	0.888889	0.75	0.219512	-0.875	0.258064	0.4	0.785714	-0.529412	0.913044	0.75	0.916667	0.674419	0.608696	-0.333333	0.913044	0.75	-0.5	0	-0.4	-0.333333	0	-0.333333	0.6	-0.666667	-0.578947	-0.75	0.777778	-0.5	0.333333	-0.714286	-0.181818	0
			0.945946	0.285714	0.652174	0	0.705882	0.741935	-0.6	-0.777778	0.694444	0.698113	-0.333333	0.890909	0.5	0.823529	0.317073	0.888889	0.75	0.219512	-0.875	0.258064	0.4	0.785714	-0.529412	0.913044	0.75	0.916667	0.674419	0.608696	-0.333333	0.913044	0.75	-0.5	0	-0.4	-0.333333	0	-0.333333	0.6	-0.666667	-0.578947	-0.75	0.777778	-0.5	0.333333	-0.714286	-0.181818	0
			0.945946	0.285714	0.652174	0	0.705882	0.741935	-0.6	-0.777778	0.694444	0.698113	-0.333333	0.890909	0.5	0.823529	0.317073	0.888889	0.75	0.219512	-0.875	0.258064	0.4	0.785714	-0.529412	0.913044	0.75	0.916667	0.674419	0.608696	-0.333333	0.913044	0.75	-0.5	0	-0.4	-0.333333	0	-0.333333	0.6	-0.666667	-0.6	-0.75	0.777778	-0.5	0.333333	-0.714286	-0.181818	0
			0.945946	0.285714	0.652174	0	0.705882	0.741935	-0.6	-0.777778	0.694444	0.698113	-0.333333	0.890909	0.5	0.823529	0.317073	0.888889	0.75	0.219512	-0.875	0.258064	0.4	0.785714	-0.529412	0.913044	0.75	0.916667	0.674419	0.608696	-0.333333	0.913044	0.75	-0.5	0	-0.4	-0.333333	0	-0.333333	0.6	-0.666667	-0.6	-0.75	0.777778	-0.5	0.333333	-0.714286	-0.181818	0
			0.945946	0.285714	0.652174	0	0.705882	0.741935	-0.6	-0.777778	0.694444	0.698113	-0.333333	0.890909	0.5	0.823529	0.317073	0.888889	0.75	0.219512	-0.875	0.258064	0.4	0.785714	-0.529412	0.913044	0.75	0.916667	0.688889	0.608696	-0.333333	0.833333	0.75	-0.5	0	-0.4	-0.333333	0	-0.333333	0.6	-0.666667	-0.6	-0.75	0.777778	-0.5	0.333333	-0.714286	-0.181818	0
			0.945946	0.285714	0.652174	0	0.705882	0.741935	-0.6	-0.777778	0.694444	0.698113	-0.333333	0.890909	0.5	0.823529	0.317073	0.888889	0.75	0.238095	-0.875	0.258064	0.4	0.785714	-0.529412	0.913044	0.75	0.916667	0.695652	0.608696	-0.333333	0.833333	0.75	-0.5	0	-0.4	-0.333333	0	-0.333333	0.6	-0.666667	-0.6	-0.75	0.777778	-0.5	0.333333	-0.714286	-0.181818	0
			0.945946	0.285714	0.652174	0	0.705882	0.741935	-0.6	-0.777778	0.694444	0.698113	-0.333333	0.890909	0.5	0.823529	0.317073	0.888889	0.75	0.238095	-0.875	0.258064	0.4	0.785714	-0.529412	0.913979	0.75	0.916667	0.708333	0.608696	-0.333333	0.833333	0.75	-0.5	0	-0.4	-0.333333	0	-0.333333	0.6	-0.666667	-0.6	-0.75	0.777778	-0.5	0.333333	-0.714286	-0.181818	0
			0.945946	0.285714	0.652174	0	0.705882	0.741935	-0.6	-0.777778	0.694444	0.698113	-0.333333	0.890909	0.5	0.823529	0.317073	0.888889	0.75	0.238095	-0.875	0.258064	0.4	0.785714	-0.529412	0.918367	0.75	0.916667	0.708333	0.608696	-0.333333	0.833333	0.75	-0.5	0	-0.4	-0.333333	0	-0.333333	0.6	-0.666667	-0.6	-0.75	0.777778	-0.5	0.333333	-0.714286	-0.181818	0
			0.945946	0.285714	0.652174	0	0.705882	0.741935	-0.6	-0.777778	0.694444	0.698113	-0.333333	0.890909	0.5	0.823529	0.317073	0.888889	0.75	0.238095	-0.875	0.258064	0.4	0.785714	-0.529412	0.918367	0.75	0.916667	0.708333	0.608696	-0.333333	0.833333	0.75	-0.5	0	-0.4	-0.333333	0	-0.333333	0.6	-0.666667	-0.6	-0.75	0.777778	-0.5	0.333333	-0.714286	-0.181818	0
			0.945946	0.285714	0.652174	0	0.705882	0.741935	-0.6	-0.777778	0.694444	0.698113	-0.333333	0.890909	0.5	0.823529	0.317073	0.888889	0.75	0.238095	-0.875	0.258064	0.4	0.785714	-0.529412	0.918367	0.75	0.916667	0.708333	0.608696	-0.333333	0.833333	0.75	-0.5	0	-0.4	-0.333333	0	-0.333333	0.6	-0.666667	-0.6	-0.75	0.777778	-0.5	0.333333	-0.714286	-0.181818	0
			0.945946	0.285714	0.652174	0	0.705882	0.741935	-0.6	-0.777778	0.694444	0.698113	-0.333333	0.890909	0.5	0.823529	0.317073	0.888889	0.75	0.238095	-0.875	0.258064	0.3125	0.785714	-0.529412	0.918367	0.75	0.916667	0.708333	0.608696	-0.333333	0.833333	0.75	-0.5	0	-0.4	-0.333333	0	-0.333333	0.6	-0.666667	-0.6	-0.75	0.777778	-0.5	0.333333	-0.714286	-0.181818	0
			0.945946	0.285714	0.652174	0	0.705882	0.741935	-0.6	-0.777778	0.694444	0.698113	-0.333333	0.890909	0.5	0.823529	0.317073	0.888889	0.75	0.238095	-0.875	0.258064	0.3125	0.785714	-0.529412	0.918367	0.75	0.916667	0.708333	0.608696	-0.333333	0.833333	0.75	-0.5	0	-0.4	-0.333333	0	-0.333333	0.6	-0.666667	-0.6	-0.75	0.777778	-0.5	0.333333	-0.714286	-0.181818	0
			0.945946	0.285714	0.652174	0	0.705882	0.741935	-0.6	-0.777778	0.694444	0.698113	-0.333333	0.890909	0.5	0.823529	0.317073	0.888889	0.75	0.238095	-0.875	0.258064	0.3125	0.785714	-0.529412	0.918367	0.75	0.916667	0.708333	0.608696	-0.333333	0.833333	0.75	-0.5	0	-0.4	-0.333333	0	-0.333333	0.6	-0.666667	-0.6	-0.75	0.777778	-0.5	0.333333	-0.714286	-0.181818	0
			0.945946	0.285714	0.652174	0	0.705882	0.741935	-0.6	-0.777778	0.694444	0.698113	-0.333333	0.890909	0.5	0.823529	0.317073	0.888889	0.75	0.238095	-0.875	0.258064	0.3125	0.785714	-0.529412	0.918367	0.75	0.916667	0.708333	0.608696	-0.333333	0.84	0.75	-0.5	0	-0.4	-0.333333	0	-0.333333	0.6	-0.666667	-0.6	-0.75	0.777778	-0.5	0.333333	-0.714286	-0.181818	0.25
			0.945946	0.285714	0.652174	0	0.705882	0.741935	-0.6	-0.777778	0.694444	0.698113	-0.333333	0.890909	0.5	0.823529	0.317073	0.888889	0.75	0.238095	-0.875	0.258064	0.3125	0.785714	-0.529412	0.918367	0.75	0.916667	0.708333	0.608696	-0.333333	0.846154	0.75	-0.5	0	-0.4	-0.333333	0	-0.333333	0.6	-0.666667	-0.6	-0.75	0.777778	-0.5	0.333333	-0.714286	-0.181818	0.25
			0.945946	0.285714	0.652174	0	0.705882	0.741935	-0.6	-0.777778	0.694444	0.698113	-0.333333	0.890909	0.5	0.823529	0.317073	0.888889	0.75	0.238095	-0.875	0.258064	0.3125	0.785714	-0.529412	0.918367	0.75	0.916667	0.708333	0.608696	-0.333333	0.846154	0.75	-0.5	0	-0.4	-0.333333	0	-0.333333	0.6	-0.666667	-0.6	-0.75	0.777778	-0.5	0.333333	-0.714286	-0.181818	0.25
			0.945946	0.285714	0.652174	0	0.705882	0.741935	-0.6	-0.777778	0.694444	0.698113	-0.333333	0.890909	0.5	0.823529	0.317073	0.888889	0.75	0.238095	-0.875	0.258064	0.3125	0.785714	-0.529412	0.918367	0.75	0.916667	0.708333	0.608696	-0.333333	0.846154	0.75	-0.5	0	-0.4	-0.333333	0	-0.333333	0.6	-0.666667	-0.6	-0.75	0.777778	-0.5	0.333333	-0.714286	-0.181818	0.25
			0.945946	0.285714	0.652174	0	0.705882	0.741935	-0.6	-0.777778	0.694444	0.698113	-0.333333	0.890909	0.5	0.823529	0.317073	0.888889	0.75	0.238095	-0.875	0.258064	0.3125	0.785714	-0.529412	0.918367	0.75	0.916667	0.708333	0.608696	-0.333333	0.846154	0.75	-0.5	0	-0.4	-0.333333	0	-0.333333	0.6	-0.666667	-0.6	-0.75	0.777778	-0.5	0.333333	-0.714286	-0.181818	0.25
			0.945946	0.285714	0.652174	0	0.705882	0.741935	-0.6	-0.777778	0.694444	0.698113	-0.333333	0.890909	0.5	0.823529	0.317073	0.888889	0.75	0.238095	-0.875	0.258064	0.3125	0.785714	-0.529412	0.918367	0.75	0.916667	0.708333	0.608696	-0.333333	0.846154	0.75	-0.5	0	-0.4	-0.333333	0	-0.333333	0.6	-0.666667	-0.6	-0.75	0.777778	-0.5	0.333333	-0.714286	-0.181818	0.25
			0.945946	0.285714	0.652174	0	0.705882	0.741935	-0.6	-0.777778	0.694444	0.698113	-0.333333	0.890909	0.5	0.823529	0.317073	0.888889	0.75	0.238095	-0.875	0.258064	0.3125	0.785714	-0.529412	0.918367	0.75	0.916667	0.673469	0.608696	-0.333333	0.846154	0.75	-0.5	0	-0.4	-0.333333	0	-0.333333	0.6	-0.666667	-0.6	-0.75	0.777778	-0.5	0.333333	-0.714286	-0.181818	0.25
			0.945946	0.285714	0.652174	0	0.705882	0.741935	-0.6	-0.777778	0.694444	0.698113	-0.333333	0.890909	0.5	0.823529	0.317073	0.888889	0.75	0.238095	-0.875	0.258064	0.3125	0.785714	-0.529412	0.918367	0.75	0.916667	0.673469	0.608696	-0.333333	0.846154	0.75	-0.5	0	-0.4	-0.333333	0	-0.333333	0.6	-0.666667	-0.6	-0.75	0.777778	-0.5	0.333333	-0.714286	-0.181818	0.25
			0.945946	0.285714	0.652174	0	0.705882	0.741935	-0.6	-0.777778	0.694444	0.698113	-0.333333	0.890909	0.5	0.823529	0.317073	0.888889	0.75	0.238095	-0.875	0.258064	0.3125	0.785714	-0.529412	0.918367	0.75	0.916667	0.673469	0.608696	-0.714286	0.846154	0.75	-0.5	0	-0.4	-0.333333	0	-0.333333	0.6	-0.666667	-0.6	-0.75	0.777778	-0.5	0.333333	-0.714286	-0.181818	0.25
			0.945946	0.285714	0.652174	0	0.705882	0.741935	-0.6	-0.777778	0.694444	0.698113	-0.333333	0.890909	0.5	0.823529	0.317073	0.888889	0.527273	0.238095	-0.875	0.258064	0.3125	0.785714	-0.529412	0.918367	0.75	0.916667	0.673469	0.608696	-0.833333	0.846154	0.75	-0.5	0	-0.4	-0.333333	0	-0.333333	0.6	-0.666667	-0.6	-0.75	0.777778	-0.5	0.333333	-0.714286	-0.181818	0.25
			0.945946	0.285714	0.652174	0	0.705882	0.741935	-0.6	-0.777778	0.671233	0.698113	-0.333333	0.890909	0.5	0.823529	0.317073	0.888889	0.3125	0.238095	-0.875	0.258064	0.3125	0.785714	-0.529412	0.918367	0.75	0.916667	0.673469	0.608696	-0.866667	0.846154	0.75	-0.5	0	-0.4	-0.333333	0	-0.333333	0.6	-0.666667	-0.6	-0.75	0.777778	-0.5	0.333333	-0.714286	-0.181818	0.25
			0.945946	0.285714	0.652174	0	0.705882	0.741935	-0.6	-0.777778	0.605263	0.698113	-0.333333	0.890909	0.5	0.823529	0.317073	0.888889	0.253731	0.238095	-0.875	0.258064	0.3125	0.785714	-0.529412	0.918367	0.75	0.916667	0.673469	0.608696	-0.866667	0.846154	0.75	-0.5	0	-0.4	-0.333333	0	-0.333333	0.6	-0.666667	-0.6	-0.75	0.777778	-0.5	0.333333	-0.714286	-0.181818	0.25
			0.945946	0.285714	0.652174	0	0.705882	0.714286	-0.6	-0.777778	0.605263	0.698113	-0.333333	0.890909	0.5	0.823529	0.317073	0.888889	0.253731	0.238095	-0.875	0.258064	0.3125	0.785714	-0.529412	0.918367	0.75	0.916667	0.673469	0.608696	-0.866667	0.846154	0.75	-0.5	0	-0.4	-0.333333	0	-0.333333	0.6	-0.666667	-0.6	-0.75	0.777778	-0.5	0.333333	-0.714286	-0.181818	0.25
			0.945946	0.285714	0.652174	0	0.705882	0.714286	-0.6	-0.777778	0.605263	0.698113	-0.333333	0.890909	0.5	0.823529	0.317073	0.888889	0.253731	0.238095	-0.875	0.258064	0.3125	0.785714	-0.529412	0.918367	0.75	0.916667	0.673469	0.608696	-0.866667	0.846154	0.75	-0.5	0	-0.4	-0.333333	0	-0.333333	0.666667	-0.666667	-0.6	-0.75	0.777778	-0.5	0.333333	-0.714286	-0.181818	0.25
			0.945946	0.285714	0.652174	0	0.705882	0.714286	-0.6	-0.777778	0.605263	0.709091	-0.333333	0.857143	0.5	0.823529	0.317073	0.888889	0.253731	0.238095	-0.875	0.258064	0.3125	0.785714	-0.529412	0.918367	0.75	0.916667	0.673469	0.608696	-0.866667	0.846154	0.75	-0.5	0	-0.4	-0.333333	0	-0.333333	0.666667	-0.666667	-0.6	-0.75	0.777778	-0.5	0.333333	-0.714286	-0.181818	0.25
			0.945946	0.285714	0.652174	0	0.705882	0.714286	-0.6	-0.777778	0.605263	0.733333	-0.333333	0.857143	0.5	0.823529	0.317073	0.888889	0.253731	0.238095	-0.875	0.258064	0.3125	0.785714	-0.529412	0.918367	0.75	0.916667	0.673469	0.608696	-0.866667	0.846154	0.75	-0.5	0	-0.4	-0.333333	0	-0.333333	0.666667	-0.666667	-0.6	-0.75	0.777778	-0.5	0.333333	-0.714286	-0.181818	0.25
			0.945946	0.285714	0.652174	0	0.705882	0.714286	-0.6	-0.777778	0.605263	0.733333	-0.333333	0.857143	0.5	0.823529	0.317073	0.888889	0.253731	0.238095	-0.875	0.258064	0.3125	0.785714	-0.529412	0.918367	0.75	0.916667	0.673469	0.608696	-0.866667	0.846154	0.75	-0.5	0	-0.4	-0.333333	0	-0.333333	0.666667	-0.666667	-0.6	-0.75	0.777778	-0.5	0.333333	-0.714286	-0.181818	0.25
			0.945946	0.285714	0.652174	0	0.705882	0.714286	-0.6	-0.777778	0.605263	0.733333	-0.333333	0.857143	0.5	0.823529	0.317073	0.888889	0.253731	0.238095	-0.875	0.258064	0.3125	0.785714	-0.529412	0.918367	0.75	0.916667	0.673469	0.608696	-0.866667	0.846154	0.75	-0.5	0	-0.4	-0.333333	0	-0.333333	0.666667	-0.666667	-0.6	-0.75	0.777778	-0.5	0.333333	-0.714286	-0.181818	0.25
			0.945946	0.285714	0.652174	0	0.705882	0.714286	-0.6	-0.777778	0.605263	0.741935	-0.333333	0.857143	0.5	0.823529	0.317073	0.888889	0.253731	0.238095	-0.875	0.258064	0.3125	0.785714	-0.529412	0.918367	0.75	0.916667	0.673469	0.608696	-0.866667	0.846154	0.75	-0.5	0	-0.4	-0.333333	0	-0.333333	0.666667	-0.666667	-0.6	-0.75	0.777778	-0.5	0.333333	-0.714286	-0.04	0.25
			0.945946	0.285714	0.652174	0	0.705882	0.714286	-0.6	-0.777778	0.605263	0.741935	-0.333333	0.857143	0.5	0.823529	0.317073	0.888889	0.253731	0.238095	-0.875	0.258064	0.3125	0.785714	-0.529412	0.918367	0.75	0.916667	0.673469	0.608696	-0.866667	0.846154	0.75	-0.5	0	-0.4	-0.333333	0	-0.333333	0.666667	-0.666667	-0.6	-0.75	0.777778	-0.5	0.333333	-0.714286	0.133333	0.25
			0.945946	0.285714	0.652174	0	0.705882	0.714286	-0.6	-0.777778	0.605263	0.741935	-0.333333	0.857143	0.5	0.823529	0.317073	0.888889	0.253731	0.288889	-0.875	0.258064	0.3125	0.785714	-0.529412	0.918367	0.75	0.916667	0.673469	0.608696	-0.866667	0.846154	0.75	-0.5	0	-0.4	-0.333333	0	-0.333333	0.666667	-0.666667	-0.6	-0.75	0.777778	-0.5	0.333333	-0.714286	0.133333	0.25
			0.945946	0.285714	0.652174	0	0.705882	0.714286	-0.6	-0.777778	0.605263	0.741935	-0.333333	0.857143	0.5	0.823529	0.317073	0.888889	0.253731	0.333333	-0.875	0.258064	0.3125	0.785714	-0.529412	0.918367	0.75	0.916667	0.673469	0.608696	-0.866667	0.846154	0.75	-0.5	0	-0.4	-0.333333	0	-0.333333	0.666667	-0.666667	-0.6	-0.75	0.777778	-0.5	0.333333	-0.714286	0.16129	0.25
			0.945946	0.285714	0.652174	0	0.705882	0.714286	-0.6	-0.777778	0.605263	0.741935	-0.333333	0.857143	0.5	0.823529	0.317073	0.888889	0.253731	0.407407	-0.875	0.258064	0.3125	0.785714	-0.529412	0.918367	0.75	0.916667	0.673469	0.608696	-0.866667	0.846154	0.75	-0.5	0	-0.4	-0.333333	0	-0.333333	0.666667	-0.666667	-0.6	-0.75	0.777778	-0.5	0.333333	-0.714286	0.16129	0.25
			0.945946	0.285714	0.652174	0	0.705882	0.714286	-0.6	-0.777778	0.605263	0.741935	-0.333333	0.857143	0.5	0.823529	0.317073	0.888889	0.253731	0.407407	-0.875	0.258064	0.2	0.785714	-0.529412	0.918367	0.75	0.916667	0.673469	0.608696	-0.866667	0.846154	0.75	-0.5	0	-0.4	-0.333333	0	-0.333333	0.666667	-0.666667	-0.6	-0.75	0.777778	-0.5	0.333333	-0.714286	0.16129	0.25
			0.945946	0.285714	0.652174	0	0.705882	0.714286	-0.6	-0.777778	0.605263	0.741935	-0.333333	0.857143	0.5	0.823529	0.317073	0.888889	0.253731	0.407407	-0.875	0.258064	0.2	0.785714	-0.529412	0.918367	0.75	0.916667	0.673469	0.608696	-0.866667	0.846154	0.75	-0.5	0	-0.4	-0.333333	0	-0.333333	0.666667	-0.666667	-0.6	-0.75	0.777778	-0.5	0.333333	-0.714286	0.16129	0.25
			0.945946	0.285714	0.652174	0	0.705882	0.714286	-0.6	-0.777778	0.605263	0.741935	-0.333333	0.857143	0.5	0.823529	0.317073	0.888889	0.253731	0.428571	-0.875	0.258064	0.2	0.785714	-0.529412	0.918367	0.75	0.916667	0.673469	0.608696	-0.866667	0.846154	0.75	-0.5	0	-0.4	-0.333333	0	-0.333333	0.666667	-0.666667	-0.6	-0.75	0.777778	-0.5	0.333333	-0.714286	0.16129	0.25
			0.945946	0.285714	0.652174	0	0.705882	0.714286	-0.6	-0.777778	0.605263	0.741935	-0.333333	0.857143	0.5	0.823529	0.317073	0.888889	0.253731	0.428571	-0.875	0.258064	0.2	0.785714	-0.529412	0.918367	0.75	0.916667	0.673469	0.608696	-0.866667	0.846154	0.75	-0.5	0	-0.4	-0.333333	0	-0.333333	0.666667	-0.666667	-0.6	-0.75	0.777778	-0.5	0.333333	-0.714286	0.16129	0.25
			0.945946	0.285714	0.652174	0	0.705882	0.714286	-0.6	-0.777778	0.605263	0.741935	-0.333333	0.857143	0.5	0.823529	0.317073	0.888889	0.253731	0.428571	-0.875	0.258064	0.2	0.785714	-0.529412	0.918367	0.75	0.916667	0.673469	0.608696	-0.866667	0.846154	0.75	-0.5	0	-0.4	-0.333333	0	-0.333333	0.666667	-0.666667	-0.6	-0.75	0.777778	-0.5	0.333333	-0.714286	0.16129	0.25
			0.945946	0.285714	0.652174	0	0.705882	0.714286	-0.6	-0.777778	0.605263	0.741935	-0.333333	0.857143	0.5	0.823529	0.317073	0.888889	0.253731	0.428571	-0.875	0.258064	0.2	0.785714	-0.529412	0.918367	0.75	0.916667	0.673469	0.608696	-0.866667	0.846154	0.75	-0.5	0	-0.4	-0.333333	0	-0.333333	0.666667	-0.666667	-0.6	-0.75	0.777778	-0.5	0.333333	-0.714286	0.16129	0.25
			0.945946	0.285714	0.652174	0	0.705882	0.714286	-0.6	-0.777778	0.605263	0.741935	-0.333333	0.857143	0.5	0.823529	0.317073	0.888889	0.253731	0.428571	-0.875	0.258064	0.2	0.785714	-0.619048	0.918367	0.75	0.916667	0.673469	0.608696	-0.866667	0.846154	0.75	-0.5	0	-0.4	-0.333333	0	-0.333333	0.666667	-0.666667	-0.6	-0.75	0.777778	-0.5	0.333333	-0.714286	0.16129	0.25
			0.945946	0.285714	0.652174	0	0.705882	0.714286	-0.6	-0.777778	0.605263	0.741935	-0.333333	0.857143	0.5	0.823529	0.317073	0.888889	0.253731	0.428571	-0.875	0.258064	0.2	0.785714	-0.636364	0.918367	0.75	0.916667	0.673469	0.608696	-0.866667	0.846154	0.75	-0.5	0	-0.4	-0.333333	0	-0.333333	0.666667	-0.666667	-0.6	-0.75	0.777778	-0.5	0.333333	-0.714286	0.16129	0.25
			0.945946	0.285714	0.652174	0	0.705882	0.714286	-0.6	-0.777778	0.605263	0.741935	-0.333333	0.857143	0.5	0.823529	0.317073	0.888889	0.253731	0.428571	-0.875	0.258064	0.2	0.785714	-0.636364	0.921569	0.75	0.916667	0.673469	0.608696	-0.866667	0.846154	0.75	-0.5	0	-0.4	-0.333333	0	-0.333333	0.666667	-0.666667	-0.6	-0.75	0.777778	-0.5	0.333333	-0.714286	0.16129	0.25
			0.945946	0.285714	0.652174	0	0.705882	0.714286	-0.6	-0.777778	0.605263	0.741935	-0.333333	0.857143	0.5	0.823529	0.317073	0.888889	0.253731	0.428571	-0.875	0.258064	0.2	0.785714	-0.636364	0.925926	0.75	0.916667	0.673469	0.608696	-0.866667	0.846154	0.75	-0.5	0	-0.4	-0.333333	0	-0.333333	0.666667	-0.666667	-0.6	-0.75	0.777778	-0.5	0.333333	-0.714286	0.16129	0.25
			0.945946	0.285714	0.652174	0	0.705882	0.714286	-0.6	-0.777778	0.605263	0.741935	-0.333333	0.857143	0.5	0.823529	0.317073	0.888889	0.253731	0.428571	-0.875	0.258064	0.2	0.785714	-0.636364	0.925926	0.75	0.916667	0.673469	0.608696	-0.866667	0.846154	0.75	-0.5	0	-0.4	-0.333333	0	-0.333333	0.666667	-0.666667	-0.6	-0.75	0.777778	-0.5	0.333333	-0.714286	0.16129	0.25
			0.945946	0.285714	0.652174	0	0.705882	0.71875	-0.6	-0.777778	0.605263	0.741935	-0.333333	0.857143	0.5	0.823529	0.317073	0.888889	0.253731	0.428571	-0.875	0.258064	0.2	0.785714	-0.636364	0.925926	0.75	0.916667	0.673469	0.608696	-0.866667	0.846154	0.75	-0.5	0	-0.4	-0.333333	0	-0.333333	0.666667	-0.666667	-0.6	-0.75	0.777778	-0.5	0.333333	-0.714286	0.16129	0.25
			0.945946	0.285714	0.652174	0	0.705882	0.742857	-0.6	-0.777778	0.605263	0.741935	-0.333333	0.857143	0.5	0.823529	0.317073	0.888889	0.253731	0.428571	-0.875	0.258064	0.2	0.785714	-0.636364	0.925926	0.75	0.916667	0.673469	0.608696	-0.866667	0.846154	0.75	-0.5	0	-0.4	-0.333333	0	-0.333333	0.666667	-0.666667	-0.6	-0.75	0.777778	-0.5	0.333333	-0.714286	0.16129	0.25
			0.945946	0.285714	0.652174	0	0.705882	0.76	-0.6	-0.777778	0.605263	0.741935	-0.333333	0.857143	0.5	0.823529	0.317073	0.888889	0.253731	0.428571	-0.875	0.258064	0.2	0.785714	-0.636364	0.925926	0.75	0.916667	0.673469	0.608696	-0.866667	0.846154	0.75	-0.5	0	-0.4	-0.333333	0	-0.333333	0.666667	-0.666667	-0.6	-0.75	0.777778	-0.5	0.333333	-0.714286	0.16129	0.25
			0.945946	0.285714	0.652174	0	0.705882	0.766234	-0.6	-0.777778	0.605263	0.741935	-0.333333	0.857143	0.5	0.823529	0.317073	0.888889	0.253731	0.428571	-0.875	0.258064	0.2	0.785714	-0.636364	0.925926	0.75	0.918367	0.673469	0.608696	-0.866667	0.846154	0.75	-0.5	0	-0.4	-0.333333	0	-0.333333	0.666667	-0.666667	-0.6	-0.75	0.777778	-0.5	0.333333	-0.714286	0.16129	0.25
			0.945946	0.285714	0.652174	0	0.705882	0.766234	-0.6	-0.777778	0.605263	0.741935	0	0.857143	0.5	0.823529	0.317073	0.888889	0.253731	0.428571	-0.875	0.258064	0.2	0.785714	-0.636364	0.925926	0.75	0.924528	0.673469	0.608696	-0.866667	0.846154	0.75	-0.5	0	-0.4	-0.333333	0	-0.333333	0.666667	-0.666667	-0.6	-0.75	0.777778	-0.5	0.333333	-0.714286	0.16129	0.25
			0.945946	0.285714	0.652174	0	0.705882	0.766234	-0.6	-0.777778	0.605263	0.741935	0.636364	0.857143	0.5	0.823529	0.317073	0.888889	0.253731	0.428571	-0.875	0.258064	0.2	0.785714	-0.636364	0.925926	0.75	0.924528	0.673469	0.608696	-0.866667	0.846154	0.75	-0.5	0	-0.4	-0.333333	0	-0.333333	0.666667	-0.666667	-0.6	-0.75	0.777778	-0.5	0.333333	-0.714286	0.16129	0.25
			0.945946	0.285714	0.652174	0	0.705882	0.766234	-0.6	-0.777778	0.605263	0.741935	0.75	0.857143	0.5	0.823529	0.317073	0.888889	0.253731	0.428571	-0.894737	0.258064	0.2	0.785714	-0.636364	0.925926	0.75	0.931034	0.673469	0.608696	-0.866667	0.846154	0.75	-0.5	0	-0.272727	-0.333333	0	-0.333333	0.666667	-0.666667	-0.6	-0.75	0.777778	-0.5	0.333333	-0.714286	0.16129	0.25
			0.945946	0.285714	0.652174	0	0.705882	0.766234	-0.6	-0.777778	0.605263	0.741935	0.764706	0.857143	0.5	0.823529	0.317073	1	0.253731	0.428571	-0.894737	0.258064	0.2	0.785714	-0.636364	0.925926	0.75	0.934426	0.673469	0.608696	-0.866667	0.846154	0.75	-0.5	0	-0.272727	-0.333333	0	-0.333333	0.666667	-0.666667	-0.6	-0.75	0.777778	-0.5	0.333333	-0.714286	0.16129	0.25
			0.945946	0.285714	0.652174	0	0.705882	0.766234	-0.6	-0.777778	0.605263	0.741935	0.764706	0.857143	0.5	0.823529	0.317073	0.619048	0.253731	0.428571	-0.894737	0.258064	0.2	0.785714	-0.636364	0.925926	0.75	0.934426	0.673469	0.608696	-0.866667	0.846154	0.75	-0.5	0	-0.272727	-0.333333	0	-0.333333	0.666667	-0.666667	-0.6	-0.75	0.777778	-0.5	0.333333	-0.714286	0.16129	0.25
			0.945946	0.285714	0.652174	0	0.705882	0.766234	-0.6	-0.777778	0.605263	0.741935	0.764706	0.857143	0.5	0.823529	0.317073	0.619048	0.253731	0.428571	-0.894737	0.258064	0.2	0.785714	-0.636364	0.926605	0.75	0.934426	0.673469	0.608696	-0.866667	0.846154	0.75	-0.5	0	-0.272727	-0.333333	0	-0.333333	0.666667	-0.666667	-0.6	-0.75	0.777778	-0.5	0.333333	-0.714286	0.16129	0.25
			0.945946	0.285714	0.652174	0	0.705882	0.766234	-0.6	-0.777778	0.605263	0.741935	0.764706	0.762712	0.5	0.823529	0.317073	0.619048	0.253731	0.428571	-0.894737	0.258064	0.2	0.785714	-0.636364	0.926605	0.75	0.934426	0.673469	0.608696	-0.866667	0.846154	0.75	-0.5	0	-0.272727	-0.333333	0	-0.333333	0.666667	-0.666667	-0.6	-0.75	0.777778	-0.5	0.333333	-0.714286	0.16129	0.25
			0.945946	0.285714	0.652174	0	0.705882	0.766234	-0.6	-0.777778	0.605263	0.741935	0.764706	0.762712	0.5	0.823529	0.317073	0.619048	0.253731	0.428571	-0.894737	0.258064	0.2	0.785714	-0.636364	0.926605	0.75	0.934426	0.673469	0.608696	-0.866667	0.846154	0.75	-0.5	0	-0.272727	-0.333333	0	-0.333333	0.666667	-0.666667	-0.6	-0.75	0.777778	-0.5	0.333333	-0.714286	0.16129	0.25
			0.945946	0.285714	0.652174	0	0.705882	0.766234	-0.6	-0.777778	0.605263	0.741935	0.764706	0.762712	0.5	0.823529	0.317073	0.619048	0.253731	0.428571	-0.894737	0.258064	0.2	0.785714	-0.636364	0.926605	0.75	0.934426	0.673469	0.608696	-0.866667	0.846154	0.75	-0.5	0	-0.272727	-0.333333	0	-0.333333	0.666667	-0.666667	-0.6	-0.75	0.777778	-0.5	0.333333	-0.714286	0.16129	0.25
			0.945946	0.285714	0.652174	0	0.705882	0.766234	-0.6	-0.777778	0.605263	0.741935	0.764706	0.762712	0.5	0.823529	0.317073	0.619048	0.253731	0.428571	-0.894737	0.258064	0.2	0.785714	-0.636364	0.926605	0.75	0.934426	0.673469	0.608696	-0.866667	0.846154	0.75	-0.5	0	-0.272727	-0.333333	0	-0.333333	0.666667	-0.666667	-0.6	-0.75	0.777778	-0.5	0.333333	-0.714286	0.16129	0.25
			0.945946	0.285714	0.652174	0	0.705882	0.766234	-0.6	-0.777778	0.605263	0.741935	0.764706	0.762712	0.5	0.823529	0.317073	0.619048	0.253731	0.428571	-0.894737	0.258064	0.2	0.785714	-0.636364	0.926605	0.75	0.934426	0.673469	0.608696	-0.882353	0.846154	0.75	-0.5	0	-0.272727	-0.333333	0	-0.333333	0.666667	-0.666667	-0.6	-0.75	0.777778	-0.5	0.333333	-0.714286	0.16129	0.25
			0.945946	0.285714	0.652174	0	0.705882	0.766234	-0.6	-0.777778	0.605263	0.741935	0.764706	0.762712	0.5	0.823529	0.317073	0.619048	0.253731	0.428571	-0.894737	0.258064	0.2	0.785714	-0.636364	0.926605	0.75	0.934426	0.673469	0.608696	-0.882353	0.846154	0.75	-0.5	0	-0.272727	-0.333333	0	-0.333333	0.666667	-0.666667	-0.6	-0.75	0.777778	-0.5	0.333333	-0.714286	0.16129	0.25
			0.945946	0.285714	0.652174	0	0.705882	0.766234	-0.6	-0.777778	0.605263	0.741935	0.764706	0.762712	0.5	0.823529	0.317073	0.619048	0.253731	0.428571	-0.894737	0.258064	0.2	0.785714	-0.636364	0.926605	0.75	0.934426	0.673469	0.608696	-0.882353	0.846154	0.75	-0.5	0	-0.272727	-0.333333	0	-0.333333	0.666667	-0.666667	-0.6	-0.75	0.777778	-0.5	0.333333	-0.714286	0.16129	0.25
			0.945946	0.285714	0.652174	0	0.705882	0.766234	-0.6	-0.777778	0.605263	0.741935	0.764706	0.762712	0.5	0.823529	0.317073	0.619048	0.253731	0.428571	-0.9	0.258064	0.2	0.785714	-0.636364	0.926605	0.75	0.934426	0.673469	0.608696	-0.882353	0.846154	0.75	-0.5	0	-0.272727	-0.333333	0	-0.333333	0.666667	-0.666667	-0.6	-0.75	0.777778	-0.5	0.333333	-0.714286	0.16129	0.25
			0.945946	0.285714	0.652174	0	0.705882	0.766234	-0.6	-0.777778	0.605263	0.741935	0.764706	0.762712	0.5	0.823529	0.317073	0.619048	0.253731	0.428571	-0.9	0.258064	0.2	0.785714	-0.636364	0.926605	0.75	0.934426	0.673469	0.608696	-0.882353	0.846154	0.75	-0.5	0	-0.272727	-0.333333	0	-0.333333	0.666667	-0.666667	-0.6	-0.75	0.777778	-0.411765	0.333333	-0.714286	0.16129	0.25
			0.945946	0.285714	0.652174	0	0.705882	0.766234	-0.6	-0.777778	0.605263	0.741935	0.764706	0.762712	0.5	0.823529	0.317073	0.619048	0.253731	0.428571	-0.9	0.258064	0.2	0.785714	-0.636364	0.926605	0.75	0.934426	0.673469	0.608696	-0.882353	0.846154	0.75	-0.5	0	-0.272727	-0.333333	0	-0.333333	0.666667	-0.666667	-0.6	-0.75	0.777778	-0.411765	0.333333	-0.714286	0.16129	0.25
			0.945946	0.285714	0.652174	0	0.705882	0.766234	-0.6	-0.777778	0.605263	0.741935	0.764706	0.762712	0.5	0.823529	0.317073	0.619048	0.253731	0.428571	-0.9	0.258064	0.2	0.785714	-0.636364	0.926605	0.75	0.934426	0.673469	0.608696	-0.882353	0.846154	0.75	-0.5	0	-0.272727	-0.333333	0	-0.333333	0.666667	-0.666667	-0.6	-0.75	0.777778	-0.411765	0.333333	-0.714286	0.16129	0.25
			0.945946	0.285714	0.652174	0	0.705882	0.766234	-0.6	-0.777778	0.605263	0.741935	0.764706	0.762712	0.5	0.823529	0.317073	0.619048	0.253731	0.428571	-0.9	0.258064	0.2	0.785714	-0.636364	0.926605	0.75	0.934426	0.673469	0.608696	-0.882353	0.846154	0.75	-0.5	0	-0.272727	-0.333333	0	-0.333333	0.666667	-0.666667	-0.6	-0.75	0.777778	-0.411765	0.333333	-0.714286	0.16129	0.25
			0.945946	0.285714	0.652174	0	0.705882	0.766234	-0.6	-0.777778	0.605263	0.741935	0.764706	0.762712	0.5	0.823529	0.285714	0.619048	0.253731	0.428571	-0.9	0.258064	0.2	0.785714	-0.636364	0.926605	0.75	0.934426	0.673469	0.608696	-0.882353	0.846154	0.75	-0.5	0	-0.272727	-0.333333	0	-0.333333	0.666667	-0.666667	-0.6	-0.75	0.777778	-0.411765	0.333333	-0.714286	0.16129	0.25
			0.945946	0.285714	0.652174	0	0.705882	0.766234	-0.6	-0.777778	0.605263	0.741935	0.764706	0.762712	0.5	0.823529	0.285714	0.619048	0.253731	0.428571	-0.9	0.258064	0.2	0.785714	-0.636364	0.926605	0.75	0.934426	0.673469	0.608696	-0.882353	0.846154	0.75	-0.5	0	-0.272727	-0.333333	0	-0.333333	0.666667	-0.666667	-0.6	-0.75	0.777778	-0.411765	0.333333	-0.714286	0.16129	0.25
			0.947368	0.285714	0.652174	0	0.705882	0.766234	-0.6	-0.777778	0.605263	0.741935	0.764706	0.762712	0.5	0.823529	0.285714	0.619048	0.253731	0.438597	-0.9	0.258064	0.2	0.785714	-0.636364	0.926605	0.75	0.934426	0.673469	0.608696	-0.882353	0.846154	0.75	-0.5	0	-0.272727	-0.333333	0	-0.333333	0.666667	-0.666667	-0.6	-0.75	0.777778	-0.411765	0.333333	-0.714286	0.16129	0.25
			0.947368	0.285714	0.652174	0	0.705882	0.766234	-0.6	-0.777778	0.605263	0.741935	0.764706	0.762712	0.5	0.823529	0.285714	0.619048	0.253731	0.438597	-0.9	0.258064	0.2	0.785714	-0.636364	0.926605	0.75	0.934426	0.673469	0.608696	-0.882353	0.846154	0.75	-0.5	0	-0.272727	-0.333333	0	-0.333333	0.666667	-0.666667	-0.6	-0.75	0.777778	-0.411765	0.333333	-0.714286	0.16129	0.25
			0.947368	0.285714	0.652174	0	0.705882	0.766234	-0.6	-0.777778	0.605263	0.741935	0.764706	0.762712	0.5	0.823529	0.285714	0.619048	0.253731	0.438597	-0.9	0.258064	0.2	0.785714	-0.636364	0.926605	0.75	0.934426	0.673469	0.608696	-0.882353	0.846154	0.75	-0.5	0	-0.2	-0.333333	0	-0.333333	0.666667	-0.666667	-0.6	-0.75	0.777778	-0.411765	0.333333	-0.714286	0.16129	0.25
			0.947368	0.285714	0.652174	0	0.705882	0.766234	-0.6	-0.777778	0.605263	0.741935	0.764706	0.762712	0.5	0.823529	0.285714	0.619048	0.253731	0.438597	-0.9	0.258064	0.2	0.785714	-0.636364	0.926605	0.75	0.934426	0.673469	0.608696	-0.882353	0.846154	0.75	-0.5	0	-0.105263	-0.333333	0	-0.333333	0.666667	-0.666667	-0.6	-0.75	0.777778	-0.411765	0.333333	-0.714286	0.16129	0.25
			0.947368	0.285714	0.652174	0	0.705882	0.766234	-0.6	-0.777778	0.605263	0.741935	0.764706	0.762712	0.5	0.823529	0.285714	0.619048	0.253731	0.438597	-0.9	0.258064	0.2	0.785714	-0.636364	0.927273	0.75	0.934426	0.673469	0.608696	-0.882353	0.846154	0.75	-0.5	0	-0.105263	-0.333333	0	-0.333333	0.666667	-0.666667	-0.6	-0.75	0.777778	-0.411765	0.333333	-0.714286	0.16129	0.25
			0.947368	0.285714	0.652174	0	0.705882	0.766234	-0.6	-0.777778	0.605263	0.741935	0.764706	0.774193	0.5	0.823529	0.285714	0.619048	0.253731	0.438597	-0.9	0.258064	0.2	0.785714	-0.636364	0.927273	0.75	0.934426	0.673469	0.608696	-0.882353	0.846154	0.75	-0.5	0	-0.105263	-0.333333	0	-0.333333	0.666667	-0.666667	-0.6	-0.75	0.777778	-0.411765	0.333333	-0.714286	0.16129	0.25
			0.947368	0.285714	0.652174	0	0.705882	0.766234	-0.6	-0.777778	0.605263	0.741935	0.764706	0.794118	0.5	0.823529	0.285714	0.619048	0.253731	0.438597	-0.9	0.258064	0.2	0.785714	-0.636364	0.927273	0.75	0.934426	0.673469	0.608696	-0.882353	0.846154	0.75	-0.5	0	-0.105263	-0.333333	0	-0.333333	0.666667	-0.666667	-0.6	-0.75	0.777778	-0.411765	0.333333	-0.714286	0.16129	0.25
			0.947368	0.285714	0.652174	0	0.705882	0.766234	-0.6	-0.777778	0.605263	0.741935	0.764706	0.8	0.5	0.823529	0.285714	0.619048	0.253731	0.438597	-0.9	0.258064	0.2	0.785714	-0.636364	0.927273	0.75	0.934426	0.673469	0.608696	-0.882353	0.846154	0.75	-0.5	0	-0.105263	-0.333333	0	-0.333333	0.666667	-0.666667	-0.6	-0.75	0.777778	-0.411765	0.333333	-0.714286	0.16129	0.25
			0.947368	0.285714	0.652174	0	0.705882	0.766234	-0.6	-0.777778	0.605263	0.741935	0.764706	0.8	0.5	0.823529	0.285714	0.619048	0.253731	0.438597	-0.9	0.258064	0.2	0.785714	-0.636364	0.927273	0.75	0.934426	0.673469	0.608696	-0.882353	0.846154	0.75	-0.5	0	-0.105263	-0.333333	0	-0.333333	0.666667	-0.666667	-0.6	-0.75	0.777778	-0.411765	0.333333	-0.714286	0.16129	0.25
			0.947368	0.285714	0.652174	0	0.705882	0.766234	-0.6	-0.777778	0.605263	0.741935	0.764706	0.8	0.5	0.823529	0.285714	0.619048	0.253731	0.438597	-0.9	0.258064	0.2	0.785714	-0.636364	0.927273	0.75	0.934426	0.673469	0.608696	-0.882353	0.846154	0.75	-0.5	0	-0.105263	-0.333333	0	-0.333333	0.666667	-0.666667	-0.6	-0.75	0.777778	-0.411765	0.333333	-0.714286	0.16129	0.25
			0.947368	0.285714	0.652174	0	0.705882	0.766234	-0.6	-0.777778	0.605263	0.741935	0.764706	0.810811	0.5	0.823529	0.285714	0.619048	0.253731	0.438597	-0.9	0.258064	0.2	0.785714	-0.636364	0.927273	0.75	0.934426	0.673469	0.608696	-0.882353	0.846154	0.75	-0.5	0	-0.105263	-0.333333	0	-0.333333	0.666667	-0.666667	-0.6	-0.75	0.777778	-0.411765	0.333333	-0.714286	0.16129	0.25
			0.947368	0.285714	0.652174	0	0.705882	0.766234	-0.6	-0.777778	0.605263	0.741935	0.764706	0.810811	0.5	0.823529	0.285714	0.619048	0.253731	0.438597	-0.9	0.258064	0.2	0.754386	-0.636364	0.927273	0.75	0.934426	0.673469	0.608696	-0.882353	0.846154	0.75	-0.5	0	-0.105263	-0.333333	0	-0.333333	0.666667	-0.666667	-0.6	-0.75	0.777778	-0.411765	0.333333	-0.714286	0.16129	0.25
			0.947368	0.285714	0.652174	0	0.705882	0.766234	-0.6	-0.777778	0.605263	0.741935	0.764706	0.810811	0.5	0.823529	0.285714	0.619048	0.253731	0.438597	-0.9	0.258064	0.2	0.754386	-0.636364	0.927273	0.75	0.934426	0.673469	0.608696	-0.882353	0.846154	0.75	-0.5	0	-0.105263	-0.333333	0	-0.333333	0.666667	-0.666667	-0.6	-0.75	0.777778	-0.411765	0.333333	-0.714286	0.16129	0.25
			0.947368	0.285714	0.652174	0	0.705882	0.766234	-0.6	-0.777778	0.605263	0.741935	0.764706	0.810811	0.5	0.823529	0.285714	0.619048	0.253731	0.438597	-0.9	0.258064	0.2	0.754386	-0.636364	0.927273	0.75	0.934426	0.64	0.608696	-0.882353	0.846154	0.75	-0.5	0	-0.105263	-0.333333	0	-0.333333	0.666667	-0.666667	-0.6	-0.75	0.777778	-0.411765	0.333333	-0.714286	0.16129	0.25
			0.947368	0.285714	0.652174	0	0.705882	0.766234	-0.6	-0.777778	0.605263	0.741935	0.764706	0.810811	0.5	0.823529	0.285714	0.619048	0.253731	0.438597	-0.9	0.258064	0.2	0.754386	-0.636364	0.927273	0.75	0.934426	0.64	0.608696	-0.882353	0.846154	0.75	-0.5	0	-0.105263	-0.333333	0	-0.333333	0.666667	-0.666667	-0.6	-0.75	0.777778	-0.411765	0.333333	-0.714286	0.16129	0.25
			0.947368	0.285714	0.652174	0	0.705882	0.766234	-0.6	-0.777778	0.605263	0.741935	0.764706	0.810811	0.5	0.823529	0.285714	0.619048	0.253731	0.438597	-0.9	0.258064	0.2	0.754386	-0.636364	0.927273	0.75	0.934426	0.64	0.608696	-0.882353	0.846154	0.75	-0.5	0	-0.105263	-0.333333	0	-0.333333	0.666667	-0.666667	-0.6	-0.75	0.777778	-0.411765	0.333333	-0.714286	0.16129	0.25
			0.947368	0.285714	0.652174	0	0.705882	0.766234	-0.6	-0.777778	0.605263	0.741935	0.764706	0.810811	0.5	0.823529	0.285714	0.619048	0.253731	0.438597	-0.9	0.258064	0.2	0.754386	-0.636364	0.927273	0.75	0.934426	0.64	0.608696	-0.882353	0.846154	0.75	-0.5	0	-0.105263	-0.333333	0	-0.333333	0.666667	-0.666667	-0.6	-0.75	0.777778	-0.411765	0.333333	-0.714286	0.16129	0.25
			0.947368	0.285714	0.652174	0	0.705882	0.766234	-0.6	-0.777778	0.605263	0.741935	0.764706	0.810811	0.5	0.823529	0.285714	0.68	0.253731	0.438597	-0.9	0.258064	0.2	0.754386	-0.636364	0.927273	0.75	0.934426	0.64	0.608696	-0.882353	0.846154	0.75	-0.5	0	-0.105263	-0.333333	0	-0.333333	0.666667	-0.666667	-0.6	-0.75	0.777778	-0.411765	0.333333	-0.714286	0.16129	0.25
			0.947368	0.285714	0.652174	0	0.705882	0.766234	-0.6	-0.777778	0.605263	0.636364	0.764706	0.810811	0.5	0.823529	0.285714	0.68	0.253731	0.438597	-0.652174	0.269841	0.2	0.754386	-0.636364	0.928571	0.75	0.934426	0.64	0.608696	-0.882353	0.846154	0.75	-0.5	0	-0.105263	-0.333333	0	-0.333333	0.666667	-0.666667	-0.6	-0.75	0.777778	-0.411765	0.333333	-0.714286	0.16129	0.368421
			0.947368	0.285714	0.652174	0	0.705882	0.766234	-0.6	-0.777778	0.605263	0.636364	0.764706	0.810811	0.5	0.823529	0.285714	0.703704	0.253731	0.438597	-0.310345	0.28125	0.2	0.754386	-0.636364	0.928571	0.75	0.934426	0.64	0.608696	-0.882353	0.846154	0.75	-0.5	0	-0.105263	-0.333333	0	-0.333333	0.666667	-0.666667	-0.6	-0.75	0.777778	-0.411765	0.333333	-0.714286	0.16129	0.478261
			0.947368	0.285714	0.652174	0	0.705882	0.766234	-0.6	-0.777778	0.605263	0.636364	0.764706	0.810811	0.5	0.823529	0.285714	0.703704	0.253731	0.438597	-0.0857143	0.28125	0.2	0.754386	-0.636364	0.928571	0.75	0.934426	0.64	0.608696	-0.882353	0.846154	0.75	-0.5	0	-0.105263	-0.333333	0	-0.333333	0.666667	-0.666667	-0.6	-0.75	0.777778	-0.411765	0.333333	-0.714286	0.16129	0.478261
			0.947368	0.285714	0.652174	0	0.705882	0.766234	-0.6	-0.777778	0.605263	0.636364	0.764706	0.810811	0.5	0.823529	0.285714	0.703704	0.253731	0.438597	0.0952381	0.352113	0.2	0.754386	-0.636364	0.928571	0.75	0.934426	0.64	0.608696	-0.882353	0.846154	0.75	-0.5	0	-0.105263	-0.333333	0	-0.333333	0.666667	-0.666667	-0.6	-0.75	0.777778	-0.411765	0.333333	-0.714286	0.16129	0.478261
			0.947368	0.285714	0.652174	0	0.705882	0.766234	-0.6	-0.777778	0.605263	0.636364	0.666667	0.810811	0.5	0.823529	0.285714	0.703704	0.253731	0.438597	0.191489	0.410256	0.2	0.754386	-0.636364	0.928571	0.75	0.9375	0.64	0.608696	-0.882353	0.846154	0.75	-0.5	0	-0.105263	-0.333333	0	-0.333333	0.666667	-0.666667	-0.6	-0.75	0.777778	-0.411765	0.333333	-0.714286	0.16129	0.478261
			0.947368	0.285714	0.652174	0	0.705882	0.766234	-0.6	-0.777778	0.605263	0.636364	0.666667	0.810811	0.5	0.823529	0.285714	0.703704	0.253731	0.438597	0.321429	0.452381	0.2	0.754386	-0.636364	0.928571	0.75	0.9375	0.64	0.608696	-0.882353	0.846154	0.75	-0.5	0	-0.105263	-0.333333	0	-0.333333	0.666667	-0.666667	-0.6	-0.75	0.777778	-0.411765	0.333333	-0.714286	0.16129	0.478261
			0.947368	0.285714	0.652174	0	0.705882	0.766234	-0.6	-0.777778	0.605263	0.636364	0.666667	0.810811	0.5	0.823529	0.285714	0.703704	0.253731	0.438597	0.40625	0.452381	0.2	0.754386	-0.636364	0.928571	0.75	0.9375	0.64	0.608696	-0.882353	0.846154	0.75	-0.5	0	-0.105263	-0.333333	0	-0.333333	0.666667	-0.666667	-0.6	-0.75	0.777778	-0.411765	0.333333	-0.714286	0.16129	0.478261
			0.947368	0.285714	0.652174	0	0.705882	0.766234	-0.6	-0.777778	0.605263	0.636364	0.666667	0.810811	0.5	0.823529	0.285714	0.703704	0.253731	0.438597	0.415385	0.458823	0.2	0.754386	-0.636364	0.929203	0.75	0.9375	0.64	0.608696	-0.882353	0.846154	0.75	-0.5	0	-0.105263	-0.333333	0	-0.333333	0.666667	-0.666667	-0.6	-0.75	0.777778	-0.411765	0.333333	-0.714286	0.16129	0.478261
			0.947368	0.285714	0.652174	0	0.705882	0.766234	-0.6	-0.777778	0.605263	0.636364	0.666667	0.810811	0.5	0.823529	0.285714	0.703704	0.253731	0.438597	0.415385	0.458823	0.2	0.754386	-0.636364	0.929203	0.75	0.9375	0.64	0.608696	-0.882353	0.846154	0.75	-0.5	0	-0.105263	-0.333333	0	-0.333333	0.666667	-0.666667	-0.6	-0.75	0.777778	-0.411765	0.333333	-0.714286	0.16129	0.478261
			0.947368	0.285714	0.652174	0	0.705882	0.766234	-0.6	-0.777778	0.605263	0.636364	0.666667	0.810811	0.5	0.823529	0.285714	0.703704	0.253731	0.438597	0.415385	0.458823	0.2	0.754386	-0.636364	0.929203	0.75	0.9375	0.64	0.608696	-0.882353	0.846154	0.75	-0.5	0	-0.105263	-0.333333	0	-0.333333	0.666667	-0.666667	-0.6	-0.75	0.777778	-0.411765	0.333333	-0.714286	0.16129	0.478261
			0.947368	0.285714	0.652174	0	0.705882	0.766234	-0.6	-0.777778	0.605263	0.636364	0.666667	0.810811	0.5	0.823529	0.285714	0.703704	0.253731	0.438597	0.415385	0.458823	0.2	0.754386	-0.636364	0.929203	0.75	0.9375	0.64	0.608696	-0.882353	0.846154	0.75	-0.5	0	-0.105263	-0.333333	0	-0.333333	0.666667	-0.666667	-0.6	-0.75	0.777778	-0.411765	0.4	-0.714286	0.16129	0.478261
			0.947368	0.285714	0.652174	0	0.705882	0.766234	-0.6	-0.777778	0.605263	0.636364	0.666667	0.810811	0.5	0.823529	0.285714	0.703704	0.253731	0.438597	0.415385	0.458823	0.2	0.754386	-0.636364	0.929203	0.75	0.9375	0.64	0.608696	-0.882353	0.846154	0.75	-0.5	0	-0.105263	-0.333333	0	-0.333333	0.666667	-0.666667	-0.6	-0.75	0.777778	-0.411765	0.4	-0.714286	0.16129	0.478261
			0.947368	0.285714	0.652174	0	0.705882	0.766234	-0.6	-0.777778	0.605263	0.636364	0.666667	0.810811	0.5	0.823529	0.285714	0.703704	0.253731	0.438597	0.415385	0.458823	0.2	0.754386	-0.636364	0.895652	0.75	0.9375	0.64	0.608696	-0.882353	0.846154	0.75	-0.5	0	-0.105263	-0.333333	0	-0.333333	0.666667	-0.666667	-0.6	-0.75	0.777778	-0.411765	0.4	-0.714286	0.16129	0.478261
			0.947368	0.285714	0.652174	0	0.705882	0.766234	-0.6	-0.777778	0.605263	0.636364	0.666667	0.810811	0.5	0.823529	0.285714	0.703704	0.253731	0.448276	0.415385	0.458823	0.2	0.724138	-0.636364	0.895652	0.75	0.9375	0.64	0.608696	-0.882353	0.846154	0.75	-0.5	0	-0.105263	-0.333333	0	-0.333333	0.666667	-0.666667	-0.6	-0.75	0.777778	-0.411765	0.4	-0.714286	0.16129	0.478261
			0.947368	0.285714	0.652174	0	0.705882	0.766234	-0.6	-0.777778	0.605263	0.636364	0.666667	0.810811	0.5	0.823529	0.285714	0.703704	0.253731	0.448276	0.415385	0.458823	0.2	0.724138	-0.636364	0.895652	0.75	0.9375	0.64	0.608696	-0.882353	0.846154	0.75	-0.5	0	-0.105263	-0.333333	0	-0.333333	0.666667	-0.666667	-0.6	-0.75	0.777778	-0.411765	0.4	-0.714286	0.16129	0.478261
			0.947368	0.285714	0.652174	0	0.705882	0.766234	-0.6	-0.777778	0.605263	0.636364	0.666667	0.810811	0.5	0.823529	0.285714	0.703704	0.253731	0.448276	0.415385	0.458823	0.2	0.724138	-0.636364	0.895652	0.75	0.9375	0.64	0.608696	-0.882353	0.846154	0.75	-0.5	0	-0.105263	-0.333333	0	-0.333333	0.666667	-0.666667	-0.6	-0.8	0.777778	-0.411765	0.4	-0.714286	0.16129	0.478261
			0.947368	0.285714	0.652174	0	0.705882	0.766234	-0.6	-0.777778	0.605263	0.636364	0.666667	0.810811	0.5	0.823529	0.285714	0.703704	0.253731	0.448276	0.415385	0.458823	0.2	0.724138	-0.636364	0.895652	0.75	0.9375	0.64	0.608696	-0.882353	0.846154	0.75	-0.5	0	-0.105263	-0.333333	0	-0.333333	0.666667	-0.666667	-0.6	-0.8	0.777778	-0.411765	0.4	-0.714286	0.16129	0.478261
			0.947368	0.285714	0.652174	0	0.705882	0.766234	-0.6	-0.777778	0.605263	0.636364	0.666667	0.810811	0.5	0.823529	0.285714	0.703704	0.253731	0.448276	0.415385	0.458823	0.2	0.724138	-0.636364	0.895652	0.75	0.9375	0.64	0.608696	-0.882353	0.846154	0.75	-0.5	0	-0.105263	-0.333333	0	-0.333333	0.666667	-0.666667	-0.6	-0.8	0.777778	-0.411765	0.4	-0.714286	0.16129	0.478261
			0.947368	0.285714	0.652174	0	0.705882	0.766234	-0.6	-0.777778	0.605263	0.636364	0.666667	0.810811	0.5	0.823529	0.285714	0.703704	0.253731	0.448276	0.415385	0.458823	0.2	0.724138	-0.666667	0.895652	0.75	0.9375	0.64	0.608696	-0.882353	0.846154	0.75	-0.5	0	-0.105263	-0.333333	0	-0.333333	0.666667	-0.666667	-0.6	-0.8	0.777778	-0.411765	0.4	-0.714286	0.16129	0.478261
			0.897436	0.285714	0.652174	0	0.705882	0.766234	-0.6	-0.777778	0.605263	0.636364	0.666667	0.810811	0.5	0.823529	0.285714	0.703704	0.253731	0.448276	0.415385	0.458823	0.135135	0.724138	-0.692308	0.895652	0.75	0.9375	0.64	0.608696	-0.882353	0.846154	0.75	-0.5	0	-0.105263	-0.333333	0	-0.333333	0.666667	-0.666667	-0.6	-0.8	0.777778	-0.411765	0.4	-0.714286	0.16129	0.478261
			0.608696	0.285714	0.652174	0	0.705882	0.766234	-0.6	-0.777778	0.605263	0.636364	0.666667	0.810811	0.5	0.823529	0.285714	0.703704	0.253731	0.448276	0.415385	0.458823	0.05	0.724138	-0.692308	0.895652	0.75	0.9375	0.64	0.608696	-0.882353	0.846154	0.75	-0.5	0	-0.105263	-0.333333	0	-0.333333	0.666667	-0.666667	-0.6	-0.8	0.777778	-0.411765	0.4	-0.714286	0.16129	0.478261
			0.510204	0.285714	0.652174	0	0.705882	0.766234	-0.6	-0.777778	0.605263	0.636364	0.666667	0.810811	0.5	0.823529	0.285714	0.703704	0.253731	0.448276	0.415385	0.458823	0.05	0.724138	-0.692308	0.895652	0.75	0.9375	0.64	0.608696	-0.882353	0.846154	0.75	-0.5	0	-0.105263	-0.333333	0	-0.333333	0.666667	-0.666667	-0.6	-0.8	0.777778	-0.411765	0.4	-0.714286	0.16129	0.5
			0.529412	0.285714	0.652174	0	0.705882	0.766234	-0.6	-0.777778	0.605263	0.636364	0.666667	0.810811	0.5	0.823529	0.285714	0.703704	0.253731	0.448276	0.415385	0.458823	0.05	0.724138	-0.692308	0.895652	0.75	0.9375	0.64	0.608696	-0.882353	0.777778	0.75	-0.5	0	-0.105263	-0.333333	0	-0.333333	0.714286	-0.666667	-0.6	-0.8	0.777778	-0.411765	0.4	-0.714286	0.16129	0.5
			0.586207	0.285714	0.652174	0	0.705882	0.766234	-0.6	-0.777778	0.605263	0.636364	0.666667	0.810811	0.5	0.823529	0.285714	0.703704	0.253731	0.448276	0.415385	0.458823	0.05	0.724138	-0.692308	0.895652	0.75	0.9375	0.64	0.608696	-0.882353	0.655172	0.75	-0.5	0	-0.105263	-0.333333	0	-0.333333	0.714286	-0.666667	-0.6	-0.8	0.777778	-0.411765	0.4	-0.714286	0.16129	0.5
			0.6	0.285714	0.652174	0	0.705882	0.766234	-0.6	-0.777778	0.605263	0.521127	0.666667	0.810811	0.5	0.823529	0.285714	0.703704	0.264706	0.448276	0.415385	0.458823	0.05	0.724138	-0.692308	0.895652	0.75	0.9375	0.64	0.608696	-0.882353	0.655172	0.75	-0.5	0	-0.105263	-0.333333	0	-0.333333	0.714286	-0.666667	-0.6	-0.8	0.777778	-0.411765	0.4	-0.714286	0.16129	0.5
			0.6	0.285714	0.652174	0	0.705882	0.766234	-0.6	-0.777778	0.605263	0.521127	0.666667	0.810811	0.5	0.823529	0.285714	0.703704	0.315068	0.448276	0.415385	0.458823	0.05	0.724138	-0.692308	0.895652	0.75	0.9375	0.657143	0.608696	-0.882353	0.655172	0.75	-0.5	0	-0.105263	-0.333333	0	-0.333333	0.714286	-0.666667	-0.6	-0.8	0.777778	-0.411765	0.4	-0.714286	0.16129	0.5
			0.6	0.285714	0.652174	0	0.705882	0.766234	-0.6	-0.777778	0.605263	0.521127	0.666667	0.810811	0.5	0.823529	0.285714	0.703704	0.358974	0.448276	0.415385	0.458823	0.05	0.724138	-0.692308	0.895652	0.75	0.9375	0.657143	0.608696	-0.882353	0.655172	0.75	-0.5	0	-0.105263	-0.333333	0	-0.333333	0.714286	-0.666667	-0.6	-0.8	0.777778	-0.411765	0.4	-0.714286	0.16129	0.5
			0.6	0.285714	0.652174	0	0.705882	0.766234	-0.6	-0.777778	0.605263	0.521127	0.666667	0.810811	0.5	0.823529	0.285714	0.703704	0.404762	0.448276	0.415385	0.458823	0.05	0.724138	-0.692308	0.895652	0.75	0.9375	0.657143	0.608696	-0.882353	0.655172	0.75	-0.5	0	-0.105263	-0.333333	0	-0.333333	0.714286	-0.666667	-0.6	-0.8	0.777778	-0.411765	0.4	-0.714286	0.16129	0.5
			0.6	0.285714	0.652174	0	0.705882	0.766234	-0.6	-0.777778	0.605263	0.521127	0.666667	0.810811	0.5	0.823529	0.285714	0.703704	0.438202	0.448276	0.415385	0.458823	0.05	0.724138	-0.692308	0.895652	0.75	0.9375	0.657143	0.608696	-0.882353	0.655172	0.75	-0.5	0	-0.105263	-0.333333	0	-0.333333	0.714286	-0.666667	-0.6	-0.8	0.777778	-0.411765	0.4	-0.714286	0.16129	0.5
			0.6	0.285714	0.652174	0	0.705882	0.766234	-0.6	-0.777778	0.605263	0.521127	0.666667	0.810811	0.5	0.823529	0.285714	0.703704	0.438202	0.448276	0.415385	0.458823	0.05	0.724138	-0.692308	0.895652	0.75	0.9375	0.657143	0.608696	-0.882353	0.655172	0.75	-0.5	0	-0.105263	-0.333333	0	-0.333333	0.714286	-0.666667	-0.6	-0.8	0.777778	-0.411765	0.4	-0.714286	0.16129	0.5
			0.6	0.285714	0.652174	0	0.705882	0.766234	-0.6	-0.777778	0.605263	0.521127	0.666667	0.810811	0.5	0.823529	0.285714	0.703704	0.438202	0.448276	0.415385	0.465116	0.05	0.724138	-0.692308	0.895652	0.75	0.9375	0.657143	0.608696	-0.882353	0.655172	0.75	-0.5	0	-0.105263	-0.333333	0	-0.333333	0.714286	-0.666667	-0.6	-0.8	0.777778	-0.411765	0.4	-0.714286	0.16129	0.5
			0.6	0.285714	0.652174	0	0.705882	0.766234	-0.6	-0.777778	0.605263	0.521127	0.666667	0.810811	0.5	0.823529	0.285714	0.703704	0.438202	0.448276	0.415385	0.510638	0.05	0.724138	-0.692308	0.895652	0.75	0.9375	0.657143	0.608696	-0.882353	0.655172	0.75	-0.5	0	-0.105263	-0.333333	0	-0.333333	0.714286	-0.666667	-0.6	-0.8	0.777778	-0.411765	0.4	-0.714286	0.16129	0.5
			0.6	0.285714	0.652174	0	0.705882	0.766234	-0.6	-0.777778	0.605263	0.521127	0.666667	0.810811	0.5	0.823529	0.285714	0.703704	0.438202	0.448276	0.415385	0.544555	0.05	0.724138	-0.692308	0.895652	0.75	0.9375	0.657143	0.608696	-0.882353	0.655172	0.75	-0.5	0	-0.105263	-0.333333	0	-0.333333	0.714286	-0.666667	-0.6	-0.8	0.777778	-0.411765	0.4	-0.714286	0.16129	0.5
			0.6	0.285714	0.652174	0	0.705882	0.766234	-0.6	-0.777778	0.605263	0.521127	0.666667	0.810811	0.5	0.823529	0.285714	0.703704	0.438202	0.448276	0.415385	0.566038	0.05	0.724138	-0.692308	0.895652	0.75	0.9375	0.657143	0.608696	-0.882353	0.655172	0.75	-0.5	0	-0.105263	-0.333333	0	-0.333333	0.714286	-0.666667	-0.6	-0.8	0.777778	-0.411765	0.4	-0.714286	0.16129	0.5
			0.6	0.285714	0.652174	0	0.705882	0.766234	-0.6	-0.777778	0.605263	0.521127	0.666667	0.810811	0.5	0.823529	0.285714	0.714286	0.438202	0.448276	0.415385	0.574074	0.05	0.724138	-0.692308	0.895652	0.75	0.9375	0.657143	0.608696	-0.882353	0.655172	0.75	-0.5	0	-0.105263	-0.333333	0	-0.333333	0.714286	-0.666667	-0.6	-0.8	0.777778	-0.411765	0.4	-0.714286	0.16129	0.5
			0.6	0.285714	0.652174	0	0.705882	0.766234	-0.6	-0.777778	0.605263	0.521127	0.666667	0.810811	0.5	0.823529	0.285714	0.777778	0.438202	0.448276	0.415385	0.603448	0.05	0.724138	-0.692308	0.895652	0.75	0.9375	0.657143	0.608696	-0.882353	0.655172	0.75	-0.5	0	-0.105263	-0.333333	0	-0.333333	0.714286	-0.666667	-0.6	-0.8	0.777778	-0.411765	0.4	-0.714286	0.16129	0.5
			0.6	0.285714	0.652174	0	0.705882	0.766234	-0.6	-0.777778	0.605263	0.521127	0.666667	0.810811	0.5	0.823529	0.285714	0.804878	0.438202	0.448276	0.415385	0.603448	0.05	0.724138	-0.692308	0.895652	0.75	0.9375	0.657143	0.608696	-0.882353	0.655172	0.75	-0.5	0	-0.105263	-0.333333	0	-0.333333	0.714286	-0.666667	-0.6	-0.8	0.777778	-0.411765	0.4	-0.714286	0.16129	0.5
			0.6	0.285714	0.652174	0	0.705882	0.766234	-0.6	-0.777778	0.605263	0.521127	0.666667	0.810811	0.5	0.823529	0.285714	0.804878	0.438202	0.448276	0.415385	0.606838	0.05	0.724138	-0.692308	0.895652	0.75	0.9375	0.657143	0.608696	-0.882353	0.655172	0.75	-0.5	0	-0.105263	0.428571	0	-0.333333	0.714286	-0.666667	-0.6	-0.8	0.777778	-0.444444	0.454545	-0.714286	0.16129	0.5
			0.619048	0.285714	0.652174	0	0.705882	0.766234	-0.6	-0.777778	0.605263	0.521127	0.666667	0.810811	0.5	0.823529	0.285714	0.804878	0.438202	0.448276	0.415385	0.606838	0.05	0.724138	-0.692308	0.895652	0.75	0.9375	0.657143	0.608696	-0.882353	0.655172	0.75	-0.5	0	-0.105263	0.75	0	-0.333333	0.714286	-0.666667	-0.6	-0.8	0.777778	-0.444444	0.230769	-0.714286	0.16129	0.5
			0.636364	0.285714	0.652174	0	0.705882	0.766234	-0.6	-0.777778	0.605263	0.521127	0.666667	0.810811	0.5	0.823529	0.285714	0.804878	0.438202	0.448276	0.415385	0.606838	0.05	0.724138	-0.692308	0.895652	0.75	0.9375	0.657143	0.608696	-0.882353	0.655172	0.75	-0.5	0	-0.105263	0.789474	0	-0.333333	0.714286	-0.666667	-0.6	-0.8	0.777778	-0.444444	0.230769	-0.714286	0.16129	0.5
			0.661972	0.285714	0.652174	0	0.705882	0.766234	-0.6	-0.777778	0.605263	0.521127	0.666667	0.810811	0.5	0.823529	0.285714	0.804878	0.438202	0.448276	0.415385	0.606838	0.05	0.724138	-0.692308	0.895652	0.75	0.9375	0.657143	0.608696	-0.882353	0.655172	0.75	-0.5	0	-0.105263	0.789474	0	-0.333333	0.714286	-0.666667	-0.6	-0.8	0.777778	-0.444444	0.230769	-0.714286	0.16129	0.5
			0.661972	0.285714	0.652174	0	0.722222	0.766234	-0.6	-0.777778	0.605263	0.521127	0.666667	0.810811	0.5	0.823529	0.285714	0.804878	0.438202	0.448276	0.415385	0.606838	0.05	0.724138	-0.692308	0.895652	0.75	0.9375	0.657143	0.608696	-0.882353	0.655172	0.75	-0.5	0	-0.105263	0.789474	0	-0.333333	0.714286	-0.666667	-0.6	-0.8	0.777778	-0.444444	0.230769	-0.714286	0.16129	0.5
			0.661972	0.285714	0.652174	0	0.72973	0.766234	-0.6	-0.777778	0.605263	0.521127	0.666667	0.810811	0.5	0.823529	0.285714	0.804878	0.438202	0.448276	0.415385	0.566667	0.05	0.724138	-0.692308	0.895652	0.75	0.9375	0.657143	0.608696	-0.882353	0.655172	0.75	-0.5	0	-0.105263	0.789474	0	-0.333333	0.714286	-0.666667	-0.6	-0.8	0.777778	-0.444444	0.230769	-0.714286	0.16129	0.5
			0.661972	0.285714	0.652174	0	0.72973	0.766234	-0.6	-0.777778	0.605263	0.521127	0.666667	0.810811	0.5	0.823529	0.285714	0.804878	0.438202	0.448276	0.415385	0.566667	0.05	0.724138	-0.692308	0.895652	0.75	0.9375	0.657143	0.608696	-0.882353	0.655172	0.75	-0.5	0	-0.105263	0.789474	0	-0.333333	0.714286	-0.666667	-0.6	-0.8	0.777778	-0.444444	0.230769	-0.714286	0.16129	0.5
			0.661972	0.285714	0.652174	0	0.736842	0.766234	-0.6	-0.777778	0.605263	0.521127	0.666667	0.810811	0.5	0.823529	0.285714	0.804878	0.438202	0.448276	0.415385	0.566667	-0.0232558	0.724138	-0.692308	0.895652	0.75	0.9375	0.657143	0.608696	-0.882353	0.655172	0.75	-0.5	0	-0.105263	0.789474	0	-0.333333	0.714286	-0.666667	-0.6	-0.8	0.777778	-0.444444	0.230769	-0.714286	0.16129	0.5
			0.661972	0.285714	0.652174	0	0.75	0.766234	-0.6	-0.777778	0.605263	0.521127	0.666667	0.810811	0.5	0.823529	0.285714	0.804878	0.438202	0.457627	0.415385	0.566667	-0.0232558	0.724138	-0.692308	0.895652	0.75	0.9375	0.657143	0.608696	-0.882353	0.655172	0.75	-0.5	0	-0.105263	0.789474	0	-0.333333	0.714286	-0.666667	-0.6	-0.8	0.777778	-0.444444	0.230769	-0.714286	0.16129	0.5
			0.661972	0.285714	0.652174	0	0.787234	0.766234	-0.6	-0.777778	0.605263	0.521127	0.666667	0.810811	0.5	0.823529	0.285714	0.804878	0.438202	0.457627	0.415385	0.566667	-0.0232558	0.724138	-0.692308	0.897436	0.75	0.9375	0.657143	0.608696	-0.882353	0.655172	0.75	-0.5	0	-0.105263	0.789474	0	-0.333333	0.714286	-0.666667	-0.6	-0.8	0.777778	-0.444444	0.230769	-0.714286	0.16129	0.5
			0.661972	0.285714	0.652174	0	0.803922	0.766234	-0.6	-0.777778	0.605263	0.552632	0.666667	0.810811	0.5	0.823529	0.285714	0.804878	0.438202	0.457627	0.415385	0.566667	-0.0232558	0.724138	-0.692308	0.897436	0.75	0.9375	0.657143	0.608696	-0.882353	0.655172	0.75	-0.5	0	-0.105263	0.789474	0	-0.333333	0.714286	-0.666667	-0.6	-0.8	0.777778	-0.444444	0.230769	-0.714286	0.16129	0.5
			0.661972	0.285714	0.652174	0	0.818182	0.766234	-0.6	-0.777778	0.605263	0.575	0.666667	0.810811	0.5	0.823529	0.285714	0.804878	0.438202	0.457627	0.415385	0.566667	-0.0232558	0.724138	-0.692308	0.897436	0.75	0.9375	0.657143	0.666667	-0.882353	0.655172	0.75	-0.5	0	-0.105263	0.789474	0	-0.333333	0.714286	-0.666667	-0.6	-0.8	0.777778	-0.444444	0.230769	-0.714286	0.16129	0.5
			0.661972	0.285714	0.652174	0	0.818182	0.766234	-0.6	-0.777778	0.605263	0.575	0.666667	0.810811	0.5	0.823529	0.285714	0.804878	0.438202	0.457627	0.415385	0.566667	-0.0232558	0.724138	-0.692308	0.897436	0.75	0.9375	0.657143	0.684211	-0.882353	0.655172	0.75	-0.5	0	-0.105263	0.789474	0	-0.333333	0.714286	-0.666667	-0.6	-0.8	0.777778	-0.444444	0.230769	-0.714286	0.16129	0.5
			0.661972	0.285714	0.652174	0	0.818182	0.766234	-0.6	-0.777778	0.605263	0.575	0.666667	0.810811	0.5	0.823529	0.285714	0.804878	0.438202	0.457627	0.415385	0.566667	-0.0232558	0.724138	-0.692308	0.897436	0.75	0.9375	0.657143	0.689655	-0.882353	0.655172	0.75	-0.5	0	-0.105263	0.789474	0	-0.333333	0.714286	-0.666667	-0.6	-0.8	0.777778	-0.444444	0.230769	-0.714286	0.16129	0.5
			0.661972	0.285714	0.652174	0	0.818182	0.766234	-0.6	-0.777778	0.605263	0.575	0.666667	0.810811	0.5	0.823529	0.285714	0.804878	0.438202	0.457627	0.415385	0.566667	-0.0232558	0.724138	-0.692308	0.897436	0.75	0.9375	0.657143	0.689655	-0.882353	0.655172	0.75	-0.5	0	-0.105263	0.789474	0	-0.333333	0.714286	-0.666667	-0.6	-0.8	0.777778	-0.444444	0.230769	-0.714286	0.16129	0.5
			0.661972	0.285714	0.652174	0	0.818182	0.766234	-0.6	-0.777778	0.605263	0.575	0.666667	0.810811	0.5	0.823529	0.285714	0.804878	0.438202	0.457627	0.415385	0.566667	-0.0232558	0.724138	-0.692308	0.897436	0.75	0.9375	0.657143	0.689655	-0.882353	0.655172	0.75	-0.5	0	-0.105263	0.789474	0	-0.333333	0.75	-0.666667	-0.6	-0.8	0.777778	-0.444444	0.230769	-0.714286	0.16129	0.5
			0.661972	0.285714	0.652174	0	0.818182	0.766234	-0.6	-0.777778	0.605263	0.575	0.666667	0.810811	0.5	0.823529	0.285714	0.804878	0.438202	0.457627	0.415385	0.566667	-0.0232558	0.666667	-0.692308	0.897436	0.75	0.939394	0.657143	0.689655	-0.882353	0.655172	0.75	-0.5	0	-0.105263	0.789474	0	-0.333333	0.75	-0.666667	-0.6	-0.8	0.777778	-0.444444	0.230769	-0.714286	0.16129	0.5
			0.661972	0.285714	0.652174	0	0.818182	0.766234	-0.6	-0.777778	0.605263	0.575	0.666667	0.810811	0.5	0.823529	0.285714	0.804878	0.450549	0.457627	0.415385	0.566667	-0.0232558	0.666667	-0.692308	0.897436	0.75	0.942029	0.657143	0.689655	-0.882353	0.655172	0.75	-0.5	0	-0.105263	0.789474	0	-0.333333	0.75	-0.666667	-0.6	-0.8	0.777778	-0.444444	0.230769	-0.714286	0.16129	0.5
			0.661972	0.285714	0.652174	0	0.818182	0.766234	-0.6	-0.777778	0.605263	0.575	0.666667	0.810811	0.5	0.823529	0.285714	0.804878	0.473684	0.457627	0.415385	0.566667	-0.0232558	0.666667	-0.692308	0.897436	0.75	0.942029	0.657143	0.689655	-0.882353	0.655172	0.75	-0.5	0	-0.105263	0.789474	0	-0.333333	0.75	-0.666667	-0.6	-0.8	0.777778	-0.444444	0.230769	-0.714286	0.16129	0.5
			0.661972	0.285714	0.652174	0	0.818182	0.766234	-0.6	-0.777778	0.605263	0.575	0.666667	0.810811	0.5	0.823529	0.285714	0.804878	0.489796	0.457627	0.415385	0.566667	-0.0232558	0.666667	-0.692308	0.897436	0.75	0.942029	0.657143	0.689655	-0.882353	0.655172	0.75	-0.5	0	-0.105263	0.789474	0	-0.333333	0.75	-0.666667	-0.6	-0.8	0.777778	-0.444444	0.230769	-0.714286	0.16129	0.5
			0.661972	0.285714	0.652174	0	0.818182	0.766234	-0.6	-0.777778	0.605263	0.575	0.684211	0.810811	0.5	0.823529	0.285714	0.804878	0.5	0.457627	0.415385	0.566667	-0.0232558	0.666667	-0.692308	0.897436	0.75	0.942029	0.641509	0.689655	-0.882353	0.655172	0.75	-0.5	0	-0.105263	0.789474	0	-0.333333	0.75	-0.666667	-0.6	-0.8	0.777778	-0.444444	0.230769	-0.714286	0.16129	0.5
			0.661972	0.285714	0.652174	0	0.818182	0.766234	-0.6	-0.777778	0.605263	0.575	0.75	0.810811	0.5	0.823529	0.285714	0.804878	0.52381	0.457627	0.415385	0.566667	-0.0232558	0.666667	-0.692308	0.897436	0.75	0.942029	0.626168	0.689655	-0.882353	0.655172	0.75	-0.5	0	-0.105263	0.789474	0	-0.333333	0.75	-0.666667	-0.6	-0.8	0.777778	-0.444444	0.230769	-0.714286	0.16129	0.5
			0.661972	0.285714	0.652174	0	0.724138	0.766234	-1	-0.230769	0.605263	0.575	0.75	0.810811	0.5	0.823529	0.285714	0.804878	0.52381	0.457627	0.415385	0.566667	-0.0232558	0.666667	-0.692308	0.897436	0.75	0.942029	0.626168	0.689655	-0.882353	0.655172	0.75	-0.5	0	-0.105263	0.789474	0	-0.333333	0.75	-0.666667	-0.6	-0.8	0.777778	-0.444444	0.230769	-0.714286	0.16129	0.5
			0.661972	0.285714	0.652174	0	0.733333	0.766234	-1	0.2	0.605263	0.575	0.777778	0.810811	0.5	0.823529	0.285714	0.804878	0.52381	0.457627	0.415385	0.566667	-0.0232558	0.666667	-0.692308	0.897436	0.75	0.942029	0.626168	0.689655	-0.882353	0.655172	0.75	-0.5	0	-0.105263	0.789474	0	-0.333333	0.75	-0.666667	-0.6	-0.8	0.777778	-0.444444	0.230769	-0.714286	0.16129	0.5
			0.661972	0.285714	0.652174	0	0.753846	0.766234	-1	0.428571	0.605263	0.575	0.8125	0.810811	0.5	0.823529	0.285714	0.804878	0.52381	0.457627	0.415385	0.566667	-0.0232558	0.666667	-0.692308	0.897436	0.75	0.942029	0.626168	0.689655	-0.882353	0.655172	0.75	-0.5	0	-0.105263	0.789474	0	-0.333333	0.75	-0.666667	-0.6	-0.8	0.777778	-0.444444	0.230769	-0.714286	0.16129	0.5
			0.661972	0.285714	0.652174	0	0.764706	0.766234	-1	0.5	0.605263	0.575	0.818182	0.810811	0.5	0.823529	0.285714	0.804878	0.52381	0.457627	0.415385	0.566667	-0.0232558	0.68254	-0.692308	0.897436	0.75	0.942029	0.626168	0.689655	-0.882353	0.655172	0.75	-0.5	0	-0.105263	0.789474	0	-0.333333	0.75	-0.666667	-0.6	-0.8	0.777778	-0.444444	0.230769	-0.714286	0.16129	0.5
			0.661972	0.285714	0.652174	0	0.771429	0.766234	-1	0.5	0.605263	0.585366	0.818182	0.810811	0.5	0.823529	0.285714	0.804878	0.52381	0.457627	0.415385	0.566667	-0.0232558	0.68254	-0.692308	0.897436	0.75	0.942029	0.626168	0.689655	-0.882353	0.655172	0.75	-0.5	0	-0.105263	0.789474	0	-0.333333	0.75	-0.666667	-0.6	-0.8	0.777778	-0.444444	0.230769	-0.714286	0.16129	0.5
			0.661972	0.285714	0.652174	0	0.771429	0.766234	-1	0.5	0.605263	0.613636	0.818182	0.810811	0.5	0.823529	0.285714	0.804878	0.52381	0.457627	0.415385	0.566667	-0.0232558	0.68254	-0.692308	0.897436	0.75	0.942029	0.626168	0.689655	-0.882353	0.655172	0.75	-0.5	0	-0.105263	0.789474	0	-0.333333	0.75	-0.666667	-0.6	-0.8	0.777778	-0.444444	0.230769	-0.714286	0.16129	0.5
			0.661972	0.285714	0.652174	0	0.771429	0.766234	-1	0.5	0.605263	0.613636	0.818182	0.810811	0.5	0.823529	0.285714	0.804878	0.52381	0.457627	0.415385	0.566667	-0.0232558	0.6875	-0.692308	0.9	0.75	0.942029	0.626168	0.689655	-0.882353	0.655172	0.75	-0.5	0	-0.105263	0.789474	0	-0.333333	0.75	-0.666667	-0.6	-0.8	0.777778	-0.444444	0.230769	-0.714286	0.16129	0.5
			0.661972	0.285714	0.652174	0	0.771429	0.766234	-1	0.5	0.605263	0.613636	0.818182	0.810811	0.5	0.823529	0.285714	0.804878	0.52381	0.457627	0.415385	0.566667	-0.0232558	0.710145	-0.692308	0.9	0.75	0.942029	0.626168	0.689655	-0.882353	0.655172	0.75	-0.5	0	-0.105263	0.789474	0	-0.333333	0.75	-0.666667	-0.6	-0.8	0.777778	-0.444444	0.230769	-0.714286	0.16129	0.5
			0.661972	0.285714	0.652174	0	0.771429	0.766234	-1	0.5	0.605263	0.613636	0.818182	0.810811	0.5	0.823529	0.285714	0.804878	0.52381	0.457627	0.415385	0.566667	-0.0232558	0.714286	-0.692308	0.9	0.75	0.942029	0.626168	0.689655	-0.882353	0.655172	0.75	-0.5	0	-0.105263	0.789474	0	-0.333333	0.75	-0.666667	-0.6	-0.8	0.777778	-0.444444	0.230769	-0.714286	0.16129	0.5
			0.661972	0.285714	0.652174	0	0.771429	0.766234	-1	0.5	0.605263	0.613636	0.818182	0.810811	0.5	0.823529	0.285714	0.804878	0.52381	0.457627	0.415385	0.566667	-0.0232558	0.714286	-0.692308	0.9	0.75	0.942029	0.626168	0.689655	-0.882353	0.655172	0.75	-0.5	0	-0.105263	0.789474	0	-0.333333	0.75	-0.666667	-0.6	-0.8	0.777778	-0.444444	0.230769	-0.714286	0.16129	0.5
			0.661972	0.285714	0.652174	0	0.722222	0.766234	-1	0.5	0.605263	0.613636	0.818182	0.810811	0.5	0.823529	0.285714	0.804878	0.52381	0.457627	0.415385	0.566667	-0.0232558	0.714286	-0.692308	0.9	0.75	0.942029	0.626168	0.689655	-0.882353	0.655172	0.75	-0.5	0	-0.105263	0.789474	0	-0.333333	0.75	-0.666667	-0.636364	-0.8	0.777778	-0.444444	0.230769	-0.714286	0.16129	0.5
			0.661972	0.285714	0.652174	0	0.722222	0.766234	-1	0.5	0.605263	0.613636	0.818182	0.810811	0.5	0.823529	0.285714	0.804878	0.52381	0.457627	0.415385	0.566667	-0.0232558	0.714286	-0.692308	0.9	0.75	0.942029	0.626168	0.689655	-0.882353	0.655172	0.75	-0.5	0	-0.105263	0.789474	0	-0.333333	0.75	-0.666667	-0.636364	-0.8	0.777778	-0.444444	0.230769	-0.714286	0.16129	0.5
			0.661972	0.285714	0.652174	0	0.722222	0.766234	-1	0.5	0.605263	0.613636	0.818182	0.810811	0.5	0.823529	0.285714	0.804878	0.52381	0.457627	0.415385	0.566667	-0.0232558	0.714286	-0.692308	0.9	0.75	0.942029	0.626168	0.689655	-0.882353	0.655172	0.75	-0.5	0	-0.105263	0.789474	0	-0.333333	0.75	-0.666667	-0.636364	-0.8	0.777778	-0.444444	0.230769	-0.714286	0.16129	0.5
			0.661972	0.285714	0.652174	0	0.722222	0.766234	-1	0.5	0.605263	0.613636	0.818182	0.810811	0.5	0.823529	0.285714	0.804878	0.52381	0.457627	0.415385	0.566667	-0.0232558	0.714286	-0.692308	0.9	0.75	0.945946	0.626168	0.689655	-0.882353	0.655172	0.75	-0.5	0	-0.105263	0.789474	0	-0.333333	0.75	-0.666667	-0.636364	-0.8	0.777778	-0.444444	0.230769	-0.714286	0.16129	0.5
			0.661972	0.285714	0.652174	0	0.722222	0.766234	-1	0.5	0.605263	0.613636	0.818182	0.810811	0.5	0.823529	0.285714	0.804878	0.52381	0.457627	0.415385	0.566667	-0.0232558	0.72973	-0.692308	0.9	0.753086	0.945946	0.626168	0.689655	-0.882353	0.655172	0.75	-0.5	0	-0.105263	0.789474	0	-0.333333	0.75	-0.666667	-0.636364	-0.8	0.777778	-0.444444	0.230769	-0.714286	0.16129	0.5
			0.661972	0.285714	0.652174	0	0.722222	0.766234	-1	0.5	0.605263	0.613636	0.818182	0.810811	0.5	0.823529	0.285714	0.804878	0.52381	0.457627	0.415385	0.566667	-0.0232558	0.746835	-0.692308	0.9	0.753086	0.945946	0.626168	0.689655	-0.882353	0.655172	0.75	-0.5	0	-0.105263	0.789474	0	-0.333333	0.75	-0.666667	-0.636364	-0.8	0.777778	-0.444444	0.230769	-0.714286	0.16129	0.5
			0.661972	0.285714	0.652174	0	0.722222	0.766234	-1	0.5	0.605263	0.613636	0.818182	0.810811	0.5	0.823529	0.285714	0.804878	0.52381	0.457627	0.415385	0.566667	-0.0232558	0.759036	-0.692308	0.9	0.753086	0.945946	0.626168	0.723077	-0.882353	0.655172	0.75	-0.5	0	-0.105263	0.789474	0	-0.333333	0.75	-0.666667	-0.636364	-0.8	0.777778	-0.444444	0.230769	-0.714286	0.16129	0.5
			0.661972	0.285714	0.652174	0	0.722222	0.766234	-1	0.5	0.605263	0.613636	0.818182	0.810811	0.5	0.823529	0.285714	0.804878	0.52381	0.457627	0.415385	0.566667	-0.0232558	0.759036	-0.692308	0.9	0.753086	0.945946	0.626168	0.75	-0.882353	0.655172	0.75	-0.5	0	-0.105263	0.789474	0	-0.333333	0.75	-0.666667	-0.636364	-0.8	0.777778	-0.444444	0.230769	-0.714286	0.16129	0.5
			0.661972	0.285714	0.652174	0	0.722222	0.766234	-1	0.5	0.605263	0.613636	0.818182	0.810811	0.5	0.823529	0.285714	0.804878	0.52381	0.457627	0.415385	0.566667	-0.0232558	0.759036	-0.692308	0.9	0.753086	0.945946	0.626168	0.75	-0.882353	0.655172	0.75	-0.5	0	-0.105263	0.789474	0	-0.333333	0.75	-0.666667	-0.636364	-0.8	0.777778	-0.444444	0.230769	-0.714286	0.16129	0.5
			0.661972	0.285714	0.652174	0	0.722222	0.766234	-1	0.5	0.605263	0.613636	0.818182	0.810811	0.5	0.823529	0.285714	0.804878	0.52381	0.457627	0.415385	0.566667	-0.0232558	0.759036	-0.692308	0.9	0.753086	0.945946	0.626168	0.753425	-0.882353	0.655172	0.75	-0.5	0	-0.105263	0.789474	0	-0.333333	0.75	-0.666667	-0.636364	-0.8	0.777778	-0.444444	0.230769	-0.714286	0.16129	0.5
			0.661972	0.285714	0.652174	0	0.722222	0.766234	-1	0.5	0.605263	0.613636	0.818182	0.810811	0.5	0.823529	0.285714	0.804878	0.52381	0.457627	0.415385	0.566667	-0.0232558	0.759036	-0.692308	0.9	0.753086	0.945946	0.626168	0.753425	-0.882353	0.655172	0.75	-0.5	0	-0.105263	0.789474	0	-0.333333	0.75	-0.666667	-0.636364	-0.8	0.777778	-0.444444	0.230769	-0.714286	0.16129	0.5
			0.661972	0.285714	0.652174	0	0.722222	0.766234	-1	0.5	0.605263	0.626374	0.818182	0.810811	0.5	0.823529	0.285714	0.804878	0.52381	0.457627	0.415385	0.566667	-0.0232558	0.759036	-0.692308	0.9	0.753086	0.945946	0.626168	0.753425	-0.882353	0.655172	0.75	-0.5	0	-0.105263	0.789474	0	-0.333333	0.75	-0.666667	-0.636364	-0.8	0.777778	-0.444444	0.230769	-0.714286	0.16129	0.5
			0.661972	0.285714	0.652174	0	0.722222	0.766234	-1	0.5	0.605263	0.653061	0.818182	0.810811	0.5	0.823529	0.285714	0.804878	0.52381	0.466667	0.415385	0.528455	-0.0232558	0.759036	-0.692308	0.9	0.753086	0.945946	0.626168	0.753425	-0.882353	0.655172	0.75	-0.5	0	-0.105263	0.789474	0	-0.333333	0.75	-0.666667	-0.636364	-0.8	0.777778	-0.444444	0.230769	-0.714286	0.16129	0.5
			0.661972	0.285714	0.652174	0	0.722222	0.766234	-1	0.5	0.605263	0.643564	0.818182	0.810811	0.5	0.823529	0.285714	0.804878	0.52381	0.466667	0.415385	0.528455	-0.0232558	0.759036	-0.692308	0.9	0.753086	0.945946	0.626168	0.753425	-0.882353	0.655172	0.75	-0.5	0	-0.105263	0.789474	0	-0.333333	0.75	-0.666667	-0.636364	-0.8	0.777778	-0.444444	0.230769	-0.714286	0.16129	0.5
			0.661972	0.285714	0.652174	0	0.722222	0.766234	-1	0.5	0.605263	0.551402	0.818182	0.810811	0.5	0.823529	0.285714	0.804878	0.52381	0.466667	0.415385	0.528455	-0.0232558	0.759036	-0.692308	0.9	0.753086	0.945946	0.626168	0.753425	-0.882353	0.6	0.75	-0.5	0	-0.105263	0.789474	0	-0.333333	0.75	-0.666667	-0.636364	-0.8	0.777778	-0.444444	0.230769	-0.714286	0.16129	0.5
			0.661972	0.285714	0.652174	0	0.722222	0.766234	-1	0.5	0.605263	0.551402	0.818182	0.810811	0.5	0.823529	0.285714	0.804878	0.52381	0.466667	0.415385	0.528455	-0.0232558	0.759036	-0.692308	0.9	0.753086	0.945946	0.626168	0.753425	-0.882353	0.6	0.75	-0.5	0	-0.105263	0.789474	0	-0.333333	0.75	-0.666667	-0.636364	-0.8	0.777778	-0.444444	0.230769	-0.714286	0.16129	0.5
			0.661972	0.285714	0.652174	0	0.722222	0.766234	-1	0.5	0.605263	0.551402	0.818182	0.810811	0.5	0.823529	0.285714	0.804878	0.52381	0.466667	0.415385	0.528455	-0.0232558	0.759036	-0.692308	0.9	0.753086	0.945946	0.626168	0.753425	-0.882353	0.6	0.75	-0.5	0	-0.105263	0.789474	0	-0.333333	0.75	-0.666667	-0.636364	-0.8	0.777778	-0.444444	0.230769	-0.714286	0.16129	0.5
			0.661972	0.285714	0.652174	0	0.722222	0.766234	-1	0.5	0.605263	0.551402	0.818182	0.810811	0.5	0.823529	0.285714	0.804878	0.52381	0.466667	0.415385	0.528455	-0.0232558	0.759036	-0.692308	0.9	0.753086	0.945946	0.626168	0.753425	-0.882353	0.6	0.75	-0.5	0	-0.105263	0.789474	0	-0.333333	0.75	-0.666667	-0.636364	-0.8	0.777778	-0.444444	0.230769	-0.714286	0.16129	0.5
			0.661972	0.285714	0.652174	0	0.722222	0.766234	-1	0.5	0.605263	0.551402	0.818182	0.810811	0.5	0.823529	0.285714	0.804878	0.52381	0.466667	0.415385	0.528455	-0.0232558	0.759036	-0.692308	0.9	0.753086	0.945946	0.626168	0.753425	-0.882353	0.6	0.75	-0.5	0	-0.105263	0.789474	0	-0.333333	0.75	-0.666667	-0.636364	-0.8	0.777778	-0.444444	0.230769	-0.714286	0.16129	0.5
			0.661972	0.285714	0.652174	0	0.722222	0.766234	-1	0.5	0.605263	0.551402	0.818182	0.810811	0.5	0.823529	0.285714	0.804878	0.52381	0.466667	0.415385	0.528455	-0.0232558	0.759036	-0.692308	0.9	0.753086	0.945946	0.626168	0.753425	-0.882353	0.6	0.75	-0.5	0	-0.105263	0.789474	0	-0.333333	0.75	-0.666667	-0.636364	-0.8	0.777778	-0.444444	0.230769	-0.714286	0.16129	0.5
			0.661972	0.285714	0.652174	0	0.722222	0.766234	-1	0.5	0.605263	0.551402	0.818182	0.810811	0.5	0.823529	0.285714	0.804878	0.52381	0.466667	0.415385	0.528455	-0.0232558	0.759036	-0.692308	0.9	0.753086	0.945946	0.626168	0.753425	-0.882353	0.6	0.75	-0.5	0	-0.105263	0.789474	0	-0.333333	0.75	-0.666667	-0.636364	-0.8	0.777778	-0.444444	0.230769	-0.714286	0.16129	0.5
			0.661972	0.285714	0.652174	0	0.733333	0.766234	-1	0.5	0.605263	0.551402	0.818182	0.810811	0.5	0.823529	0.285714	0.804878	0.52381	0.466667	0.415385	0.528455	-0.0232558	0.759036	-0.692308	0.9	0.753086	0.945946	0.626168	0.753425	-0.882353	0.6	0.75	-0.5	0	-0.105263	0.789474	0	-0.333333	0.75	-0.666667	-0.636364	-0.8	0.777778	-0.444444	0.230769	-0.714286	0.16129	0.5
			0.661972	0.285714	0.652174	0	0.733333	0.766234	-1	0.5	0.605263	0.551402	0.818182	0.810811	0.5	0.823529	0.285714	0.804878	0.52381	0.466667	0.415385	0.528455	-0.0232558	0.759036	-0.692308	0.9	0.753086	0.945946	0.626168	0.753425	-0.882353	0.6	0.75	-0.5	0	-0.105263	0.789474	0	-0.333333	0.75	-0.666667	-0.636364	-0.8	0.777778	-0.444444	0.230769	-0.714286	0.16129	0.5
			0.661972	0.285714	0.652174	0	0.733333	0.766234	-1	0.5	0.605263	0.551402	0.818182	0.810811	0.5	0.823529	0.285714	0.804878	0.52381	0.466667	0.415385	0.528455	-0.0232558	0.759036	-0.692308	0.9	0.753086	0.945946	0.626168	0.753425	-0.882353	0.6	0.75	-0.5	0	-0.105263	0.789474	0	-0.333333	0.75	-0.666667	-0.636364	-0.8	0.777778	-0.444444	0.230769	-0.714286	0.16129	0.5
			0.661972	0.285714	0.652174	0	0.74359	0.766234	-1	0.5	0.605263	0.551402	0.818182	0.810811	0.5	0.823529	0.285714	0.804878	0.52381	0.466667	0.415385	0.528455	-0.0232558	0.759036	-0.692308	0.9	0.753086	0.945946	0.626168	0.753425	-0.882353	0.6	0.75	-0.5	0	-0.105263	0.789474	0	-0.333333	0.75	-0.666667	-0.636364	-0.8	0.777778	-0.444444	0.230769	-0.714286	0.16129	0.5
			0.661972	0.285714	0.652174	0	0.753086	0.766234	-1	0.5	0.605263	0.551402	0.818182	0.810811	0.5	0.823529	0.285714	0.804878	0.52381	0.466667	0.415385	0.528455	-0.0232558	0.759036	-0.419355	0.9	0.753086	0.945946	0.626168	0.753425	-0.882353	0.6	0.75	-0.5	0	-0.105263	0.789474	0	-0.333333	0.75	-0.666667	-0.636364	-0.8	0.777778	-0.444444	0.230769	-0.714286	0.16129	0.5
			0.661972	0.285714	0.652174	0	0.753086	0.766234	-1	0.5	0.605263	0.551402	0.818182	0.810811	0.5	0.823529	0.285714	0.804878	0.52381	0.466667	0.415385	0.528455	-0.0232558	0.759036	-0.222222	0.9	0.753086	0.945946	0.626168	0.753425	-0.882353	0.6	0.75	-0.5	0	-0.105263	0.789474	0.6	-0.333333	0.75	-0.666667	-0.636364	-0.8	0.777778	-0.444444	0.230769	-0.714286	0.16129	0.5
			0.661972	0.285714	0.652174	0	0.759036	0.766234	-1	0.5	0.605263	0.551402	0.818182	0.810811	0.5	0.823529	0.285714	0.804878	0.52381	0.466667	0.415385	0.528455	-0.0232558	0.759036	-0.128205	0.9	0.753086	0.945946	0.626168	0.753425	-0.882353	0.6	0.75	-0.5	0	-0.105263	0.789474	0.733333	-0.333333	0.75	-0.666667	-0.636364	-0.8	0.777778	-0.444444	0.230769	-0.714286	0.16129	0.5
			0.661972	0.285714	0.652174	0	0.759036	0.766234	-1	0.5	0.605263	0.551402	0.818182	0.810811	0.5	0.823529	0.285714	0.804878	0.52381	0.466667	0.415385	0.528455	-0.0232558	0.759036	-0.047619	0.9	0.753086	0.945946	0.626168	0.753425	-0.882353	0.6	0.75	-0.5	0	-0.105263	0.789474	0.733333	-0.333333	0.75	-0.666667	-0.636364	-0.8	0.777778	-0.444444	0.230769	-0.714286	0.16129	0.5
			0.661972	0.285714	0.652174	0	0.759036	0.766234	-1	0.5	0.605263	0.551402	0.818182	0.810811	0.5	0.823529	0.285714	0.804878	0.52381	0.466667	0.415385	0.528455	-0.0232558	0.759036	0.0222222	0.9	0.753086	0.945946	0.626168	0.753425	-0.882353	0.6	0.75	-0.5	0	-0.105263	0.789474	0.733333	-0.333333	0.75	-0.666667	-0.636364	-0.8	0.777778	-0.444444	0.230769	-0.714286	0.16129	0.5
			0.661972	0.285714	0.652174	0	0.759036	0.766234	-1	0.5	0.605263	0.551402	0.818182	0.810811	0.5	0.823529	0.285714	0.804878	0.52381	0.466667	0.415385	0.528455	-0.0232558	0.759036	0.0222222	0.9	0.756098	0.945946	0.626168	0.753425	-0.882353	0.6	0.75	-0.5	0	-0.105263	0.789474	0.733333	-0.333333	0.75	-0.666667	-0.636364	-0.8	0.777778	-0.444444	0.230769	-0.714286	0.16129	0.5
			0.661972	0.285714	0.652174	0	0.759036	0.766234	-1	0.5	0.605263	0.551402	0.818182	0.810811	0.5	0.823529	0.285714	0.804878	0.52381	0.353846	0.415385	0.528455	-0.0232558	0.759036	0.0833333	0.9	0.756098	0.945946	0.626168	0.753425	-0.882353	0.6	0.75	-0.5	0	-0.105263	0.789474	0.733333	-0.333333	0.75	-0.666667	-0.636364	-0.8	0.777778	-0.444444	0.230769	-0.714286	0.16129	0.5
			0.661972	0.285714	0.652174	0	0.759036	0.766234	-1	0.5	0.605263	0.551402	0.818182	0.810811	0.5	0.823529	0.285714	0.804878	0.52381	0.353846	0.415385	0.528455	-0.0232558	0.759036	0.12	0.9	0.756098	0.945946	0.626168	0.753425	-0.882353	0.6	0.75	-0.5	0	-0.105263	0.789474	0.733333	-0.333333	0.75	-0.666667	-0.636364	-0.8	0.777778	-0.444444	0.230769	-0.714286	0.16129	0.5
			0.661972	0.285714	0.652174	0	0.717647	0.766234	-1	0.5	0.605263	0.551402	0.818182	0.810811	0.5	0.823529	0.285714	0.804878	0.52381	0.353846	0.415385	0.528455	-0.0232558	0.759036	0.12	0.9	0.756098	0.945946	0.626168	0.753425	-0.882353	0.6	0.75	-0.5	0	-0.105263	0.789474	0.733333	-0.333333	0.75	-0.666667	-0.636364	-0.8	0.777778	-0.444444	0.230769	-0.714286	0.16129	0.5
			0.661972	0.285714	0.652174	0	0.678161	0.766234	-1	0.5	0.605263	0.551402	0.818182	0.810811	0.5	0.823529	0.285714	0.804878	0.52381	0.353846	0.415385	0.528455	-0.0232558	0.759036	0.137255	0.904	0.756098	0.945946	0.626168	0.753425	-0.882353	0.6	0.75	-0.5	0	-0.105263	0.789474	0.733333	-0.333333	0.75	-0.666667	-0.636364	-0.8	0.777778	-0.444444	0.230769	-0.714286	0.16129	0.5
			0.661972	0.285714	0.652174	0	0.678161	0.766234	-1	0.5	0.605263	0.551402	0.818182	0.810811	0.5	0.823529	0.285714	0.804878	0.52381	0.353846	0.415385	0.528455	-0.0232558	0.759036	0.137255	0.904	0.756098	0.945946	0.626168	0.753425	-0.9	0.6	0.75	-0.5	0	-0.105263	0.789474	0.733333	-0.333333	0.75	-0.666667	-0.636364	-0.8	0.777778	-0.444444	0.230769	-0.714286	0.16129	0.5
			0.661972	0.285714	0.652174	0	0.678161	0.766234	-1	0.5	0.605263	0.551402	0.818182	0.810811	0.5	0.823529	0.285714	0.804878	0.52381	0.353846	0.415385	0.528455	-0.0232558	0.759036	0.137255	0.904	0.756098	0.945946	0.626168	0.753425	-0.923077	0.6	0.75	-0.5	0	-0.105263	0.789474	0.733333	-0.333333	0.75	-0.666667	-0.636364	-0.8	0.777778	-0.444444	0.230769	-0.714286	0.16129	0.5
			0.661972	0.285714	0.652174	0	0.678161	0.766234	-1	0.5	0.605263	0.551402	0.818182	0.810811	0.5	0.823529	0.285714	0.804878	0.52381	0.353846	0.415385	0.528455	-0.0232558	0.759036	0.137255	0.904	0.756098	0.945946	0.626168	0.753425	-0.931034	0.6	0.75	-0.5	0	-0.105263	0.789474	0.368421	-0.333333	0.75	-0.666667	-0.636364	-0.8	0.777778	-0.444444	0.230769	-0.714286	0.16129	0.5
			0.661972	0.285714	0.652174	0	0.678161	0.766234	-1	0.5	0.605263	0.551402	0.818182	0.810811	0.5	0.823529	0.285714	0.804878	0.52381	0.353846	0.415385	0.528455	-0.0232558	0.759036	0.137255	0.904	0.756098	0.945946	0.626168	0.753425	-0.935484	0.6	0.75	-0.5	0	-0.105263	0.789474	0.368421	-0.333333	0.75	-0.666667	-0.636364	-0.8	0.777778	-0.444444	0.230769	-0.714286	0.16129	0.5
			0.661972	0.285714	0.652174	0	0.678161	0.766234	-1	0.5	0.605263	0.551402	0.818182	0.810811	0.5	0.823529	0.285714	0.804878	0.52381	0.353846	0.415385	0.528455	-0.0232558	0.759036	0.137255	0.904	0.756098	0.945946	0.626168	0.753425	-0.944444	0.6	0.75	-0.5	0	-0.105263	0.789474	0.368421	-0.333333	0.75	-0.75	-0.636364	-0.8	0.777778	-0.444444	0.230769	-0.714286	0.16129	0.5
			0.661972	0.285714	0.652174	0	0.678161	0.766234	-1	0.5	0.605263	0.551402	0.818182	0.810811	0.5	0.823529	0.285714	0.804878	0.52381	0.353846	0.415385	0.528455	-0.0232558	0.759036	0.137255	0.904	0.756098	0.945946	0.626168	0.753425	-0.958333	0.6	0.75	-0.5	0	-0.105263	0.789474	0.368421	-0.333333	0.75	-0.75	-0.636364	-0.8	0.777778	-0.444444	0.230769	-0.714286	0.16129	0.5
			0.661972	0.285714	0.652174	0	0.678161	0.766234	-1	0.5	0.605263	0.551402	0.818182	0.810811	0.5	0.823529	0.285714	0.804878	0.52381	0.353846	0.415385	0.528455	-0.0232558	0.759036	0.137255	0.904	0.756098	0.945946	0.626168	0.753425	-0.961538	0.6	0.75	-0.5	0	-0.105263	0.789474	0.368421	-0.333333	0.75	-0.75	-0.636364	-0.8	0.777778	-0.444444	0.230769	-0.714286	0.16129	0.5
			0.661972	0.285714	0.652174	0	0.678161	0.766234	-1	0.5	0.605263	0.522936	0.818182	0.810811	0.5	0.823529	0.285714	0.804878	0.52381	0.353846	0.415385	0.528455	-0.0232558	0.759036	0.137255	0.904	0.756098	0.945946	0.626168	0.753425	-0.966102	0.6	0.75	-0.5	0	-0.105263	0.789474	0.368421	-0.333333	0.75	-0.75	-0.636364	-0.8	0.777778	-0.444444	0.230769	-0.714286	0.16129	0.5
			0.661972	0.285714	0.652174	0	0.678161	0.766234	-1	0.5	0.605263	0.469027	0.818182	0.810811	0.5	0.823529	0.285714	0.804878	0.52381	0.353846	0.415385	0.528455	-0.0232558	0.759036	0.137255	0.904	0.756098	0.945946	0.626168	0.753425	-0.966102	0.6	0.75	-0.5	0	-0.105263	0.789474	0.368421	-0.333333	0.75	-0.75	-0.636364	-0.8	0.777778	-0.444444	0.230769	-0.714286	0.16129	0.5
			0.661972	0.285714	0.652174	0	0.678161	0.766234	-1	0.5	0.605263	0.469027	0.818182	0.810811	0.5	0.823529	0.285714	0.804878	0.52381	0.353846	0.415385	0.528455	-0.0232558	0.759036	0.137255	0.904	0.756098	0.945946	0.626168	0.753425	-0.966102	0.6	0.75	-0.5	0	-0.105263	0.789474	0.368421	-0.333333	0.75	-0.75	-0.636364	-0.8	0.777778	-0.444444	0.230769	-0.714286	0.16129	0.5
			0.661972	0.285714	0.652174	0	0.678161	0.766234	-1	0.371429	0.605263	0.469027	0.818182	0.810811	0.5	0.823529	0.285714	0.804878	0.52381	0.353846	0.415385	0.528455	-0.0232558	0.759036	0.137255	0.904	0.756098	0.945946	0.626168	0.753425	-0.966102	0.6	0.75	-0.5	0	-0.105263	0.789474	0.368421	-0.333333	0.75	-0.75	-0.636364	-0.8	0.777778	-0.444444	0.230769	-0.714286	0.16129	0.5
			0.661972	0.285714	0.652174	0	0.678161	0.766234	-1	0.230769	0.605263	0.469027	0.818182	0.810811	0.5	0.823529	0.285714	0.804878	0.52381	0.353846	0.415385	0.528455	-0.0232558	0.759036	0.137255	0.904	0.756098	0.945946	0.626168	0.753425	-0.966102	0.6	0.75	-0.5	0	-0.105263	0.789474	0.368421	-0.333333	0.75	-0.75	-0.636364	-0.8	0.777778	-0.444444	0.230769	-0.714286	0.16129	0.5
			0.661972	0.285714	0.652174	0	0.678161	0.766234	-1	0.142857	0.605263	0.469027	0.818182	0.810811	0.5	0.823529	0.285714	0.804878	0.52381	0.353846	0.415385	0.528455	-0.0232558	0.759036	0.137255	0.904	0.756098	0.945946	0.626168	0.753425	-0.966102	0.6	0.75	-0.5	0	-0.105263	0.789474	0.368421	-0.333333	0.75	-0.75	-0.636364	-0.8	0.777778	-0.444444	0.230769	-0.714286	0.16129	0.5
			0.661972	0.285714	0.652174	0	0.678161	0.766234	-1	0.142857	0.605263	0.469027	0.818182	0.810811	0.5	0.823529	0.285714	0.804878	0.52381	0.353846	0.415385	0.528455	-0.0232558	0.759036	0.137255	0.904	0.756098	0.945946	0.626168	0.753425	-0.966102	0.6	0.75	-0.5	0	-0.105263	0.789474	0.368421	-0.333333	0.75	-0.75	-0.636364	-0.8	0.777778	-0.444444	0.230769	-0.714286	0.16129	0.5
			0.661972	0.285714	0.652174	0	0.678161	0.766234	-1	0.142857	0.605263	0.469027	0.818182	0.810811	0.5	0.823529	0.285714	0.804878	0.52381	0.363636	0.415385	0.528455	-0.0232558	0.759036	0.137255	0.904	0.756098	0.945946	0.626168	0.753425	-0.966102	0.6	0.75	-0.5	0	-0.105263	0.789474	0.368421	-0.333333	0.75	-0.75	-0.636364	-0.8	0.777778	-0.444444	0.230769	-0.714286	0.16129	0.5
			0.661972	0.285714	0.652174	0	0.678161	0.766234	-1	0.142857	0.605263	0.469027	0.818182	0.810811	0.5	0.823529	0.285714	0.804878	0.52381	0.363636	0.415385	0.528455	-0.0232558	0.759036	0.137255	0.904	0.756098	0.945946	0.626168	0.753425	-0.966102	0.6	0.75	-0.5	0	-0.105263	0.789474	0.368421	-0.333333	0.75	-0.75	-0.636364	-0.8	0.777778	-0.444444	0.230769	-0.714286	0.16129	0.5
			0.661972	0.285714	0.652174	0	0.678161	0.766234	-1	0.142857	0.605263	0.469027	0.818182	0.810811	0.5	0.823529	0.285714	0.804878	0.52381	0.363636	0.415385	0.528455	-0.0232558	0.759036	0.185185	0.904	0.756098	0.945946	0.626168	0.753425	-0.966102	0.6	0.75	-0.5	0	-0.105263	0.789474	0.368421	-0.333333	0.75	-0.75	-0.636364	-0.8	0.777778	-0.444444	0.230769	-0.714286	0.16129	0.5
			0.661972	0.285714	0.652174	0	0.678161	0.766234	-1	0.142857	0.605263	0.469027	0.818182	0.810811	0.5	0.823529	0.285714	0.804878	0.52381	0.363636	0.415385	0.528455	-0.0232558	0.759036	0.185185	0.904	0.756098	0.945946	0.626168	0.753425	-0.966102	0.6	0.75	-0.5	0	-0.105263	0.789474	0.368421	-0.333333	0.75	-0.75	-0.636364	-0.8	0.777778	-0.444444	0.230769	-0.714286	0.16129	0.5
			0.661972	0.285714	0.652174	0	0.678161	0.766234	-1	0.142857	0.605263	0.469027	0.818182	0.810811	0.5	0.823529	0.285714	0.804878	0.52381	0.363636	0.415385	0.528455	-0.0232558	0.759036	0.185185	0.904	0.756098	0.945946	0.626168	0.753425	-0.966102	0.6	0.75	-0.5	0	-0.105263	0.789474	0.368421	-0.333333	0.75	-0.75	-0.636364	-0.8	0.777778	-0.444444	0.230769	-0.714286	0.16129	0.5
			0.661972	0.285714	0.652174	0	0.678161	0.766234	-1	0.142857	0.605263	0.469027	0.818182	0.810811	0.5	0.823529	0.285714	0.804878	0.52381	0.363636	0.415385	0.528455	-0.0232558	0.759036	0.185185	0.904	0.756098	0.945946	0.626168	0.753425	-0.966102	0.6	0.75	-0.5	0	-0.105263	0.789474	0.368421	-0.333333	0.75	-0.75	-0.636364	-0.8	0.777778	-0.444444	0.230769	-0.714286	0.16129	0.5
			0.661972	0.285714	0.652174	0	0.678161	0.766234	-1	0.142857	0.605263	0.469027	0.818182	0.810811	0.5	0.823529	0.285714	0.804878	0.52381	0.363636	0.415385	0.528455	-0.0232558	0.759036	0.185185	0.904	0.756098	0.945946	0.626168	0.753425	-0.966102	0.6	0.75	-0.5	0	-0.128205	0.789474	0.368421	-0.333333	0.75	-0.75	-0.636364	-0.8	0.777778	-0.444444	0.230769	-0.714286	0.16129	0.5
			0.661972	0.285714	0.652174	0	0.678161	0.766234	-1	0.142857	0.605263	0.469027	0.818182	0.810811	0.5	0.823529	0.285714	0.804878	0.52381	0.363636	0.415385	0.528455	-0.0232558	0.759036	0.185185	0.904	0.756098	0.945946	0.626168	0.753425	-0.966102	0.6	0.75	-0.5	0	-0.170732	0.789474	0.368421	-0.333333	0.75	-0.75	-0.636364	-0.8	0.777778	-0.444444	0.230769	-0.714286	0.16129	0.5
			0.661972	0.285714	0.652174	0	0.678161	0.766234	-1	0.142857	0.605263	0.469027	0.818182	0.810811	0.5	0.823529	0.285714	0.804878	0.52381	0.363636	0.415385	0.528455	-0.0232558	0.759036	0.185185	0.904	0.756098	0.87013	0.626168	0.753425	-0.966102	0.6	0.75	-0.5	0	-0.170732	0.789474	0.368421	-0.333333	0.75	-0.75	-0.636364	-0.8	0.777778	-0.444444	0.230769	-0.714286	0.16129	0.5
			0.552632	0.285714	0.652174	0	0.678161	0.766234	-1	0.142857	0.605263	0.469027	0.818182	0.810811	0.5	0.823529	0.285714	0.804878	0.52381	0.363636	0.415385	0.528455	-0.0232558	0.759036	0.185185	0.904	0.756098	0.87013	0.626168	0.753425	-0.966102	0.6	0.75	-0.5	0	-0.170732	0.789474	0.368421	-0.333333	0.75	-0.75	-0.636364	-0.8	0.777778	-0.444444	0.230769	-0.714286	0.16129	0.5
			0.552632	0.285714	0.652174	0	0.678161	0.766234	-1	0.142857	0.605263	0.469027	0.818182	0.810811	0.5	0.823529	0.285714	0.804878	0.52381	0.363636	0.415385	0.528455	-0.0232558	0.759036	0.185185	0.904762	0.756098	0.87013	0.626168	0.753425	-0.966102	0.6	0.75	-0.5	0	-0.170732	0.789474	0.368421	-0.333333	0.75	-0.75	-0.636364	-0.8	0.777778	-0.444444	0.230769	-0.714286	0.16129	0.5
			0.552632	0.285714	0.652174	0	0.678161	0.766234	-1	0.142857	0.605263	0.469027	0.818182	0.810811	0.5	0.823529	0.285714	0.804878	0.52381	0.363636	0.415385	0.528455	-0.0232558	0.759036	0.185185	0.905512	0.756098	0.87013	0.626168	0.753425	-0.966102	0.6	0.75	-0.5	0	-0.170732	0.789474	0.368421	-0.333333	0.75	-0.75	-0.724138	-0.8	0.777778	-0.444444	0.230769	-0.714286	0.16129	0.5
			0.552632	0.285714	0.652174	0	0.678161	0.766234	-1	0.142857	0.605263	0.469027	0.818182	0.810811	0.5	0.823529	0.285714	0.804878	0.52381	0.363636	0.415385	0.528455	-0.0232558	0.759036	0.185185	0.905512	0.756098	0.87013	0.626168	0.753425	-0.966102	0.6	0.75	-0.5	0	-0.170732	0.789474	0.368421	-0.333333	0.75	-0.75	-0.724138	-0.8	0.777778	-0.444444	0.230769	-0.714286	0.16129	0.5
			0.552632	0.285714	0.652174	0	0.678161	0.766234	-1	0.142857	0.605263	0.469027	0.818182	0.810811	0.5	0.823529	0.285714	0.804878	0.52381	0.363636	0.415385	0.536	-0.0232558	0.759036	0.185185	0.905512	0.756098	0.87013	0.626168	0.753425	-0.966102	0.6	0.75	-0.5	0	-0.170732	0.789474	0.368421	-0.333333	0.75	-0.75	-0.724138	-0.8	0.777778	-0.444444	0.230769	-0.714286	0.16129	0.5
			0.552632	0.285714	0.652174	0	0.678161	0.766234	-1	0.142857	0.605263	0.469027	0.818182	0.810811	0.5	0.823529	0.285714	0.804878	0.52381	0.363636	0.415385	0.56391	-0.0232558	0.759036	0.185185	0.905512	0.756098	0.87013	0.626168	0.753425	-0.966102	0.6	0.75	-0.5	0	-0.170732	0.789474	0.368421	-0.333333	0.75	-0.75	-0.724138	-0.8	0.777778	-0.444444	0.230769	-0.714286	0.16129	0.5
			0.552632	0.285714	0.652174	0	0.678161	0.766234	-1	0.142857	0.605263	0.469027	0.818182	0.810811	0.5	0.823529	0.285714	0.804878	0.52381	0.363636	0.415385	0.585714	-0.0232558	0.759036	0.185185	0.905512	0.756098	0.87013	0.626168	0.753425	-0.966102	0.6	0.75	-0.5	0	-0.170732	0.789474	0.368421	-0.333333	0.75	-0.75	-0.724138	-0.8	0.777778	-0.444444	0.230769	-0.714286	0.16129	0.5
			0.552632	0.285714	0.652174	0	0.678161	0.766234	-1	0.142857	0.605263	0.469027	0.818182	0.810811	0.5	0.823529	0.285714	0.804878	0.52381	0.363636	0.415385	0.6	-0.0232558	0.759036	0.185185	0.905512	0.756098	0.87013	0.626168	0.753425	-0.966102	0.6	0.75	-0.5	0	-0.170732	0.789474	0.368421	-0.333333	0.75	-0.75	-0.724138	-0.8	0.777778	-0.444444	0.230769	-0.714286	0.16129	0.5
			0.552632	0.285714	0.652174	0	0.678161	0.766234	-1	0.142857	0.564102	0.469027	0.818182	0.810811	0.5	0.823529	0.285714	0.804878	0.52381	0.363636	0.415385	0.608108	-0.0232558	0.759036	0.185185	0.905512	0.756098	0.87013	0.626168	0.753425	-0.966102	0.6	0.75	-0.5	0	-0.170732	0.789474	0.368421	-0.333333	0.75	-0.75	-0.724138	-0.8	0.777778	-0.444444	0.230769	-0.714286	0.16129	0.5
			0.552632	0.285714	0.652174	0	0.678161	0.766234	-1	0.142857	0.564102	0.469027	0.818182	0.810811	0.5	0.823529	0.285714	0.804878	0.52381	0.363636	0.415385	0.608108	-0.0232558	0.759036	0.185185	0.905512	0.756098	0.87013	0.626168	0.753425	-0.966102	0.6	0.75	-0.5	0	-0.170732	0.789474	0.368421	-0.333333	0.75	-0.75	-0.724138	-0.8	0.777778	-0.444444	0.230769	-0.714286	0.16129	0.5
			0.552632	0.285714	0.652174	0	0.678161	0.766234	-1	0.142857	0.564102	0.469027	0.818182	0.810811	0.5	0.823529	0.285714	0.804878	0.52381	0.363636	0.415385	0.610738	-0.0232558	0.759036	0.185185	0.905512	0.756098	0.87013	0.626168	0.753425	-0.966102	0.6	0.75	-0.5	0	-0.170732	0.789474	0.368421	-0.333333	0.75	-0.75	-0.724138	-0.8	0.777778	-0.444444	0.230769	-0.714286	0.16129	0.5
			0.552632	0.285714	0.652174	0	0.678161	0.766234	-1	0.142857	0.564102	0.469027	0.818182	0.810811	0.5	0.823529	0.285714	0.804878	0.52381	0.363636	0.415385	0.610738	-0.0232558	0.759036	0.185185	0.908397	0.756098	0.87013	0.626168	0.753425	-0.966102	0.6	0.75	-0.5	0	-0.170732	0.789474	0.368421	-0.333333	0.75	-0.75	-0.757576	-0.8	0.777778	-0.444444	0.230769	-0.714286	0.16129	0.5
			0.552632	0.285714	0.652174	0	0.678161	0.766234	-1	0.142857	0.564102	0.469027	0.818182	0.810811	0.5	0.823529	0.285714	0.804878	0.52381	0.363636	0.415385	0.623377	-0.0232558	0.759036	0.185185	0.908397	0.756098	0.87013	0.626168	0.753425	-0.966102	0.6	0.75	-0.5	0	-0.170732	0.789474	0.4	-0.333333	0.75	-0.75	-0.757576	-0.8	0.777778	-0.444444	0.230769	-0.714286	0.16129	0.5
			0.552632	0.285714	0.652174	0	0.678161	0.766234	-1	0.142857	0.564102	0.469027	0.818182	0.810811	0.5	0.823529	0.285714	0.804878	0.52381	0.363636	0.415385	0.625807	-0.0232558	0.759036	0.185185	0.908397	0.756098	0.87013	0.626168	0.753425	-0.966102	0.6	0.75	-0.5	0	-0.170732	0.789474	0.4	-0.333333	0.75	-0.75	-0.757576	-0.8	0.777778	-0.444444	0.230769	-0.714286	0.16129	0.5
			0.552632	0.285714	0.652174	0	0.678161	0.766234	-1	0.142857	0.564102	0.469027	0.818182	0.810811	0.5	0.823529	0.285714	0.804878	0.52381	0.363636	0.415385	0.63522	-0.0232558	0.759036	0.185185	0.908397	0.756098	0.87013	0.626168	0.753425	-0.966102	0.6	0.75	-0.5	0	-0.170732	0.789474	0.4	-0.333333	0.75	-0.75	-0.757576	-0.8	0.777778	-0.444444	0.230769	-0.714286	0.16129	0.5
			0.552632	0.285714	0.652174	0	0.678161	0.766234	-1	0.142857	0.564102	0.469027	0.818182	0.810811	0.5	0.823529	0.285714	0.804878	0.52381	0.363636	0.415385	0.6375	-0.0232558	0.759036	0.185185	0.908397	0.756098	0.87013	0.626168	0.753425	-0.966102	0.6	0.75	-0.5	0	-0.170732	0.789474	0.4	-0.333333	0.75	-0.75	-0.757576	-0.8	0.777778	-0.444444	0.230769	-0.714286	0.16129	0.5
			0.552632	0.285714	0.652174	0	0.678161	0.766234	-1	0.142857	0.564102	0.469027	0.818182	0.810811	0.5	0.823529	0.285714	0.804878	0.52381	0.363636	0.415385	0.639752	-0.0232558	0.759036	0.185185	0.908397	0.756098	0.87013	0.626168	0.753425	-0.966102	0.6	0.75	-0.5	0	-0.170732	0.789474	0.4	-0.333333	0.75	-0.75	-0.757576	-0.8	0.777778	-0.444444	0.230769	-0.714286	0.16129	0.5
			0.552632	0.285714	0.652174	0	0.678161	0.766234	-1	0.142857	0.564102	0.469027	0.818182	0.810811	0.5	0.823529	0.285714	0.804878	0.52381	0.363636	0.415385	0.639752	-0.0232558	0.759036	0.185185	0.908397	0.756098	0.87013	0.626168	0.753425	-0.966102	0.6	0.75	-0.5	0	-0.170732	0.789474	0.4	-0.333333	0.75	-0.75	-0.757576	-0.8	0.777778	-0.444444	0.230769	-0.714286	0.16129	0.5
			0.552632	0.285714	0.652174	0	0.678161	0.766234	-1	0.142857	0.564102	0.469027	0.818182	0.810811	0.5	0.823529	0.285714	0.804878	0.52381	0.363636	0.415385	0.639752	-0.0232558	0.759036	0.185185	0.908397	0.756098	0.87013	0.626168	0.753425	-0.966102	0.6	0.75	-0.5	0	-0.170732	0.789474	0.4	-0.333333	0.8	-0.75	-0.757576	-0.8	0.777778	-0.444444	0.230769	-0.714286	0.16129	0.5
			0.552632	0.285714	0.652174	0	0.678161	0.766234	-1	0.142857	0.564102	0.469027	0.818182	0.810811	0.5	0.823529	0.285714	0.804878	0.52381	0.363636	0.415385	0.639752	-0.0232558	0.759036	0.185185	0.908397	0.756098	0.87013	0.626168	0.753425	-0.966102	0.6	0.75	-0.5	0	-0.170732	0.789474	0.4	-0.333333	0.8	-0.75	-0.757576	-0.8	0.777778	-0.473684	0.230769	-0.714286	0.16129	0.5
			0.552632	0.285714	0.652174	0	0.678161	0.766234	-1	0.142857	0.564102	0.469027	0.818182	0.810811	0.5	0.823529	0.285714	0.804878	0.52381	0.363636	0.415385	0.639752	-0.0232558	0.759036	0.185185	0.908397	0.756098	0.87013	0.626168	0.753425	-0.966102	0.6	0.75	-0.5	0	-0.170732	0.789474	0.4	-0.333333	0.8	-0.75	-0.757576	-0.8	0.777778	-0.473684	0.285714	-0.714286	0.16129	0.5
			0.552632	0.285714	0.652174	0	0.678161	0.766234	-1	0.142857	0.564102	0.469027	0.818182	0.810811	0.5	0.823529	0.285714	0.804878	0.52381	0.363636	0.415385	0.639752	-0.0232558	0.759036	0.185185	0.908397	0.756098	0.87013	0.611111	0.753425	-0.966102	0.6	0.75	-0.5	0	-0.170732	0.789474	0.4	-0.333333	0.8	-0.75	-0.757576	-0.8	0.777778	-0.473684	0.285714	-0.714286	0.16129	0.5
			0.552632	0.285714	0.652174	0	0.678161	0.766234	-1	0.142857	0.564102	0.469027	0.818182	0.810811	0.5	0.823529	0.285714	0.804878	0.52381	0.363636	0.415385	0.639752	-0.0232558	0.759036	0.185185	0.908397	0.655172	0.87013	0.611111	0.753425	-0.966102	0.6	0.75	-0.5	0	-0.170732	0.789474	0.4	-0.333333	0.8	-0.75	-0.757576	-0.8	0.777778	-0.473684	0.285714	-0.714286	0.16129	0.5
			0.552632	0.285714	0.652174	0	0.678161	0.766234	-1	0.142857	0.564102	0.469027	0.818182	0.810811	0.5	0.823529	0.285714	0.804878	0.52381	0.363636	0.415385	0.639752	-0.0232558	0.759036	0.185185	0.908397	0.655172	0.87013	0.611111	0.753425	-0.966102	0.6	0.75	-0.5	0	-0.170732	0.789474	0.4	-0.333333	0.8	-0.75	-0.757576	-0.8	0.777778	-0.473684	0.285714	-0.714286	0.16129	0.5
			0.552632	0.285714	0.652174	0	0.678161	0.766234	-1	0.142857	0.564102	0.469027	0.818182	0.810811	0.5	0.828571	0.285714	0.804878	0.52381	0.363636	0.415385	0.639752	-0.0232558	0.759036	0.185185	0.908397	0.655172	0.87013	0.611111	0.753425	-0.966102	0.6	0.75	-0.5	0	-0.170732	0.789474	0.4	-0.333333	0.8	-0.75	-0.757576	-0.8	0.777778	-0.473684	0.285714	-0.714286	0.16129	0.5
			0.552632	0.285714	0.652174	0	0.678161	0.766234	-1	0.142857	0.564102	0.469027	0.818182	0.810811	0.5	0.842105	0.285714	0.804878	0.52381	0.363636	0.415385	0.639752	-0.0232558	0.759036	0.185185	0.908397	0.655172	0.87013	0.611111	0.769231	-0.966102	0.6	0.75	-0.5	0	-0.170732	0.789474	0.4	-0.333333	0.8	-0.75	-0.757576	-0.8	0.777778	-0.473684	0.285714	-0.714286	0.16129	0.5
			0.552632	0.285714	0.652174	0	0.678161	0.766234	-1	0.142857	0.564102	0.469027	0.818182	0.810811	0.5	0.87234	0.285714	0.804878	0.52381	0.363636	0.415385	0.639752	-0.0232558	0.759036	0.185185	0.908397	0.655172	0.87013	0.611111	0.777778	-0.966102	0.6	0.75	-0.5	0	-0.170732	0.789474	0.4	-0.333333	0.8	-0.75	-0.757576	-0.8	0.777778	-0.473684	0.285714	-0.714286	0.16129	0.5
			0.552632	0.285714	0.652174	0	0.678161	0.766234	-1	0.142857	0.564102	0.469027	0.818182	0.810811	0.5	0.875	0.285714	0.804878	0.52381	0.363636	0.415385	0.639752	-0.0232558	0.759036	0.185185	0.908397	0.655172	0.87013	0.611111	0.777778	-0.966102	0.6	0.75	-0.5	0	-0.170732	0.789474	0.4	-0.333333	0.8	-0.75	-0.757576	-0.8	0.777778	-0.473684	0.285714	-0.714286	0.16129	0.5
			0.552632	0.285714	0.652174	0	0.678161	0.766234	-1	0.142857	0.564102	0.469027	0.818182	0.810811	0.5	0.875	0.285714	0.804878	0.52381	0.363636	0.415385	0.639752	-0.0232558	0.759036	0.185185	0.908397	0.655172	0.87013	0.611111	0.777778	-0.966102	0.6	0.75	-0.5	0	-0.170732	0.789474	0.4	-0.333333	0.8	-0.75	-0.757576	-0.8	0.777778	-0.473684	0.285714	-0.714286	0.16129	0.5
			0.552632	0.285714	0.652174	0	0.678161	0.766234	-1	0.142857	0.564102	0.469027	0.818182	0.810811	0.5	0.875	0.285714	0.804878	0.52381	0.363636	0.415385	0.639752	-0.0232558	0.759036	0.185185	0.908397	0.655172	0.87013	0.611111	0.777778	-0.966102	0.6	0.75	-0.5	0	-0.170732	0.789474	0.4	-0.333333	0.8	-0.75	-0.757576	-0.8	0.777778	-0.473684	0.285714	-0.714286	0.16129	0.5
			0.552632	0.285714	0.652174	0	0.678161	0.766234	-1	0.142857	0.564102	0.469027	0.818182	0.810811	0.5	0.875	0.285714	0.804878	0.52381	0.363636	0.415385	0.639752	-0.0232558	0.759036	0.185185	0.908397	0.655172	0.87013	0.611111	0.777778	-0.966102	0.6	0.75	-0.5	0	-0.170732	0.789474	0.4	-0.333333	0.8	-0.75	-0.757576	-0.8	0.777778	-0.473684	0.285714	-0.714286	0.16129	0.5
			0.552632	0.285714	0.652174	0	0.678161	0.766234	-1	0.142857	0.564102	0.487179	0.818182	0.810811	0.5	0.875	0.285714	0.804878	0.52381	0.363636	0.415385	0.639752	-0.0232558	0.759036	0.185185	0.908397	0.655172	0.87013	0.611111	0.777778	-0.966102	0.6	0.75	-0.5	0	-0.170732	0.789474	0.4	-0.333333	0.8	-0.75	-0.757576	-0.8	0.777778	-0.473684	0.285714	-0.714286	0.16129	0.5
			0.552632	0.285714	0.652174	0	0.678161	0.766234	-1	0.142857	0.564102	0.491525	0.818182	0.810811	0.5	0.875	0.285714	0.804878	0.52381	0.373134	0.415385	0.639752	-0.0232558	0.759036	0.241379	0.908397	0.655172	0.87013	0.611111	0.777778	-0.966102	0.6	0.75	-0.5	0	-0.170732	0.789474	0.4	-0.333333	0.8	-0.75	-0.757576	-0.8	0.777778	-0.473684	0.285714	-0.714286	0.16129	0.5
			0.552632	0.285714	0.652174	0	0.678161	0.766234	-1	0.142857	0.564102	0.491525	0.818182	0.810811	0.5	0.875	0.285714	0.804878	0.52381	0.373134	0.415385	0.639752	-0.0232558	0.759036	0.241379	0.908397	0.655172	0.87013	0.611111	0.777778	-0.966102	0.6	0.75	-0.5	0	-0.170732	0.789474	0.4	-0.333333	0.8	-0.75	-0.757576	-0.8	0.777778	-0.473684	0.285714	-0.714286	0.16129	0.5
			0.552632	0.285714	0.652174	0	0.678161	0.766234	-1	0.142857	0.564102	0.491525	0.818182	0.810811	0.5	0.875	0.285714	0.804878	0.52381	0.373134	0.415385	0.639752	-0.0232558	0.759036	0.241379	0.908397	0.655172	0.87013	0.611111	0.777778	-0.966102	0.6	0.75	-0.5	0	-0.170732	0.789474	0.4	-0.333333	0.8	-0.75	-0.757576	-0.8	0.777778	-0.473684	0.285714	-0.714286	0.16129	0.5
			0.552632	0.285714	0.652174	0	0.678161	0.766234	-1	0.142857	0.564102	0.491525	0.818182	0.810811	0.5	0.875	0.285714	0.804878	0.52381	0.373134	0.415385	0.639752	-0.0232558	0.759036	0.241379	0.908397	0.655172	0.87013	0.611111	0.777778	-0.966102	0.6	0.75	-0.5	0	-0.170732	0.789474	0.4	-0.333333	0.8	-0.75	-0.757576	-0.8	0.777778	-0.473684	0.285714	-0.714286	0.16129	0.5
			0.552632	0.285714	0.652174	0	0.678161	0.766234	-1	0.142857	0.564102	0.491525	0.818182	0.810811	0.5	0.875	0.285714	0.804878	0.52381	0.373134	0.415385	0.639752	-0.0232558	0.759036	0.241379	0.908397	0.655172	0.87013	0.611111	0.777778	-0.966102	0.6	0.75	-0.5	0	-0.170732	0.789474	0.4	-0.333333	0.8	-0.75	-0.757576	-0.8	0.777778	-0.473684	0.285714	-0.714286	0.16129	0.5
			0.552632	0.285714	0.652174	0	0.678161	0.766234	-1	0.142857	0.564102	0.491525	0.818182	0.810811	0.5	0.875	0.285714	0.804878	0.52381	0.373134	0.415385	0.639752	-0.0232558	0.759036	0.241379	0.908397	0.655172	0.87013	0.611111	0.777778	-0.966102	0.6	0.75	-0.5	0	-0.170732	0.789474	0.4	-0.333333	0.8	-0.75	-0.757576	-0.8	0.777778	-0.473684	0.285714	-0.714286	0.16129	0.5
			0.552632	0.285714	0.652174	0	0.678161	0.766234	-1	0.142857	0.564102	0.491525	0.818182	0.810811	0.5	0.875	0.285714	0.804878	0.52381	0.373134	0.415385	0.639752	-0.0232558	0.759036	0.241379	0.908397	0.655172	0.87013	0.611111	0.777778	-0.966102	0.6	0.75	-0.5	0	-0.170732	0.789474	0.4	-0.333333	0.8	-0.75	-0.757576	-0.8	0.777778	-0.473684	0.285714	-0.714286	0.16129	0.5
			0.552632	0.285714	0.652174	0	0.678161	0.766234	-1	0.142857	0.575	0.491525	0.818182	0.810811	0.5	0.875	0.285714	0.804878	0.52381	0.373134	0.415385	0.639752	-0.0232558	0.759036	0.241379	0.909091	0.655172	0.87013	0.611111	0.777778	-0.966102	0.6	0.75	-0.5	0	-0.170732	0.789474	0.4	-0.333333	0.8	-0.75	-0.757576	-0.8	0.777778	-0.473684	0.285714	-0.714286	0.16129	0.5
			0.552632	0.285714	0.652174	0	0.678161	0.766234	-1	0.142857	0.609195	0.491525	0.818182	0.810811	0.5	0.875	0.285714	0.804878	0.52381	0.373134	0.415385	0.639752	-0.0232558	0.759036	0.241379	0.909774	0.655172	0.87013	0.611111	0.777778	-0.966102	0.6	0.75	-0.5	0	-0.170732	0.789474	0.4	-0.333333	0.8	-0.75	-0.757576	-0.8	0.777778	-0.473684	0.285714	-0.714286	0.16129	0.5
			0.552632	0.285714	0.652174	0	0.678161	0.766234	-1	0.142857	0.638298	0.491525	0.818182	0.810811	0.5	0.875	0.285714	0.804878	0.52381	0.373134	0.415385	0.639752	-0.0232558	0.759036	0.241379	0.909774	0.655172	0.87013	0.611111	0.777778	-0.966102	0.6	0.75	-0.5	0	-0.170732	0.789474	0.4	-0.333333	0.8	-0.75	-0.757576	-0.8	0.777778	-0.473684	0.285714	-0.714286	0.16129	0.5
			0.552632	0.285714	0.652174	0	0.678161	0.766234	-1	0.142857	0.676191	0.491525	0.818182	0.810811	0.5	0.875	0.285714	0.804878	0.52381	0.373134	0.415385	0.639752	-0.0232558	0.759036	0.241379	0.909774	0.655172	0.87013	0.611111	0.777778	-0.966102	0.6	0.75	-0.5	0	-0.170732	0.789474	0.4	-0.333333	0.8	-0.75	-0.757576	-0.8	0.777778	-0.473684	0.285714	-0.714286	0.16129	0.5
			0.552632	0.285714	0.652174	0	0.678161	0.766234	-1	0.142857	0.679245	0.491525	0.818182	0.810811	0.5	0.875	0.285714	0.804878	0.52381	0.373134	0.415385	0.639752	-0.0232558	0.759036	0.241379	0.909774	0.655172	0.87013	0.618182	0.777778	-0.966102	0.6	0.75	-0.5	0	-0.170732	0.789474	0.4	-0.333333	0.8	-0.75	-0.757576	-0.8	0.777778	-0.473684	0.285714	-0.714286	0.16129	0.5
			0.552632	0.285714	0.652174	0	0.678161	0.766234	-1	0.142857	0.679245	0.491525	0.818182	0.810811	0.5	0.875	0.285714	0.804878	0.52381	0.373134	0.415385	0.639752	-0.0232558	0.759036	0.241379	0.909774	0.655172	0.87013	0.603604	0.777778	-0.966102	0.6	0.75	-0.5	0	-0.170732	0.789474	0.4	-0.333333	0.8	-0.75	-0.757576	-0.8	0.777778	-0.473684	0.285714	-0.714286	0.16129	0.5
			0.552632	0.285714	0.652174	0	0.678161	0.766234	-1	0.142857	0.679245	0.491525	0.818182	0.810811	0.5	0.875	0.285714	0.804878	0.52381	0.373134	0.415385	0.639752	-0.0232558	0.759036	0.241379	0.909774	0.655172	0.87013	0.603604	0.777778	-0.966102	0.6	0.75	-0.5	0	-0.170732	0.789474	0.4	-0.333333	0.8	-0.75	-0.757576	-0.8	0.777778	-0.473684	0.285714	-0.714286	0.16129	0.5
			0.552632	0.285714	0.652174	0	0.678161	0.766234	-1	0.142857	0.679245	0.491525	0.818182	0.810811	0.5	0.875	0.285714	0.804878	0.52381	0.373134	0.415385	0.639752	-0.0232558	0.759036	0.241379	0.909774	0.655172	0.87013	0.603604	0.777778	-0.966102	0.6	0.75	-0.5	0	-0.170732	0.789474	0.4	-0.333333	0.8	-0.75	-0.705882	-0.8	0.777778	-0.473684	0.285714	-0.714286	0.16129	0.5
			0.552632	0.285714	0.652174	0	0.678161	0.766234	-1	0.142857	0.679245	0.491525	0.818182	0.810811	0.5	0.875	0.285714	0.804878	0.52381	0.373134	0.415385	0.639752	-0.0232558	0.759036	0.241379	0.909774	0.655172	0.87013	0.603604	0.777778	-0.966102	0.6	0.75	-0.5	0	-0.170732	0.789474	0.4	-0.333333	0.818182	-0.75	-0.705882	-0.8	0.777778	-0.473684	0.285714	-0.714286	0.16129	0.5
			0.552632	0.285714	0.652174	0	0.678161	0.766234	-1	0.142857	0.679245	0.478992	0.818182	0.810811	0.5	0.875	0.285714	0.804878	0.52381	0.373134	0.415385	0.639752	-0.0232558	0.759036	0.241379	0.909774	0.655172	0.87013	0.603604	0.777778	-0.966102	0.6	0.75	-0.5	0	-0.170732	0.789474	0.4	-0.333333	0.818182	-0.75	-0.705882	-0.8	0.777778	-0.473684	0.285714	-0.714286	0.16129	0.5
			0.552632	0.285714	0.652174	0	0.678161	0.766234	-1	0.142857	0.679245	0.454545	0.818182	0.810811	0.5	0.875	0.285714	0.804878	0.52381	0.373134	0.415385	0.639752	-0.0232558	0.759036	0.241379	0.909774	0.655172	0.87013	0.603604	0.777778	-0.966102	0.6	0.75	-0.5	0	-0.170732	0.789474	0.4	-0.333333	0.818182	-0.75	-0.705882	-0.8	0.777778	-0.473684	0.285714	-0.714286	0.16129	0.5
			0.552632	0.285714	0.652174	0	0.678161	0.766234	-1	0.142857	0.679245	0.454545	0.818182	0.810811	0.5	0.875	0.285714	0.804878	0.52381	0.373134	0.415385	0.639752	-0.0232558	0.759036	0.241379	0.909774	0.655172	0.87013	0.603604	0.777778	-0.966102	0.6	0.75	-0.5	0	-0.170732	0.789474	0.4	-0.333333	0.818182	-0.75	-0.705882	-0.8	0.777778	-0.473684	0.285714	-0.714286	0.16129	0.5
			0.552632	0.285714	0.652174	0	0.678161	0.775	-1	0.142857	0.679245	0.454545	0.818182	0.810811	0.5	0.875	0.285714	0.804878	0.52381	0.373134	0.415385	0.639752	-0.0232558	0.759036	0.241379	0.910448	0.655172	0.87013	0.603604	0.777778	-0.966102	0.6	0.75	-0.5	0	-0.170732	0.789474	0.4	-0.333333	0.818182	-0.75	-0.705882	-0.8	0.777778	-0.473684	0.285714	-0.714286	0.16129	0.5
			0.552632	0.285714	0.652174	0	0.678161	0.788235	-1	0.142857	0.679245	0.454545	0.818182	0.810811	0.5	0.875	0.285714	0.804878	0.52381	0.373134	0.415385	0.639752	-0.0232558	0.759036	0.241379	0.911111	0.655172	0.87013	0.603604	0.777778	-0.966102	0.6	0.75	-0.5	0	-0.170732	0.789474	0.4	-0.333333	0.818182	-0.75	-0.705882	-0.8	0.777778	-0.473684	0.285714	-0.714286	0.16129	0.5
			0.552632	0.285714	0.652174	0	0.678161	0.802198	-1	0.142857	0.679245	0.454545	0.818182	0.810811	0.5	0.875	0.285714	0.804878	0.52381	0.373134	0.415385	0.639752	-0.0232558	0.759036	0.266667	0.911111	0.655172	0.87013	0.603604	0.777778	-0.966102	0.6	0.75	-0.5	0	-0.170732	0.789474	0.4	-0.333333	0.818182	-0.75	-0.705882	-0.8	0.777778	-0.473684	0.285714	-0.714286	0.16129	0.5
			0.552632	0.285714	0.652174	0	0.678161	0.806452	-1	0.142857	0.679245	0.454545	0.818182	0.810811	0.5	0.875	0.285714	0.804878	0.52381	0.373134	0.415385	0.639752	-0.0232558	0.759036	0.266667	0.911111	0.655172	0.87013	0.603604	0.777778	-0.966102	0.6	0.75	-0.5	0	-0.170732	0.789474	0.4	-0.333333	0.818182	-0.75	-0.705882	-0.8	0.777778	-0.473684	0.285714	-0.714286	0.16129	0.5
			0.552632	0.285714	0.652174	0	0.678161	0.806452	-1	0.142857	0.679245	0.454545	0.818182	0.810811	0.5	0.875	0.285714	0.804878	0.52381	0.373134	0.415385	0.639752	-0.0232558	0.759036	0.266667	0.911111	0.655172	0.87013	0.603604	0.777778	-0.966102	0.6	0.75	-0.5	0	-0.170732	0.789474	0.4	-0.333333	0.818182	-0.75	-0.705882	-0.8	0.777778	-0.473684	0.285714	-0.714286	0.16129	0.5
			0.552632	0.285714	0.652174	0	0.678161	0.806452	-1	0.142857	0.679245	0.454545	0.818182	0.810811	0.5	0.875	0.285714	0.804878	0.52381	0.373134	0.415385	0.639752	-0.0232558	0.770115	0.266667	0.911111	0.655172	0.87013	0.603604	0.777778	-0.966102	0.6	0.75	-0.5	0	-0.170732	0.789474	0.4	-0.333333	0.818182	-0.75	-0.705882	-0.8	0.777778	-0.473684	0.285714	-0.714286	0.16129	0.5
			0.552632	0.285714	0.652174	0	0.678161	0.806452	-1	0.116279	0.679245	0.454545	0.818182	0.810811	0.5	0.875	0.285714	0.804878	0.52381	0.373134	0.415385	0.639752	-0.0232558	0.789474	0.266667	0.911111	0.655172	0.87013	0.603604	0.777778	-0.966102	0.6	0.75	-0.5	0	-0.170732	0.789474	0.4	-0.333333	0.818182	-0.75	-0.705882	-0.8	0.777778	-0.473684	0.285714	-0.714286	0.16129	0.5
			0.552632	0.285714	0.652174	0	0.692308	0.806452	-1	0.0666667	0.679245	0.454545	0.818182	0.810811	0.5	0.875	0.285714	0.804878	0.52381	0.373134	0.415385	0.639752	-0.0232558	0.795918	0.266667	0.911111	0.655172	0.87013	0.603604	0.777778	-0.966102	0.6	0.75	-0.5	0	-0.170732	0.789474	0.4	-0.333333	0.818182	-0.75	-0.705882	-0.8	0.777778	-0.473684	0.285714	-0.714286	0.16129	0.5
			0.552632	0.285714	0.652174	0	0.702128	0.806452	-1	0.0666667	0.679245	0.454545	0.818182	0.810811	0.5	0.875	0.285714	0.804878	0.52381	0.373134	0.415385	0.639752	-0.0232558	0.79798	0.266667	0.911111	0.655172	0.87013	0.603604	0.777778	-0.966102	0.6	0.75	-0.5	0	-0.170732	0.789474	0.4	-0.333333	0.818182	-0.75	-0.705882	-0.8	0.777778	-0.473684	0.285714	-0.714286	0.16129	0.5
			0.552632	0.285714	0.652174	0	0.71134	0.806452	-1	0.0666667	0.679245	0.454545	0.818182	0.810811	0.5	0.875	0.285714	0.804878	0.52381	0.373134	0.415385	0.639752	0.0833333	0.79798	0.266667	0.911111	0.655172	0.87013	0.603604	0.777778	-0.966102	0.6	0.75	-0.5	0	-0.170732	0.789474	0.4	-0.333333	0.818182	-0.75	-0.705882	-0.8	0.777778	-0.5	0.285714	-0.714286	0.16129	0.5
			0.552632	0.285714	0.652174	0	0.722772	0.806452	-1	0.0666667	0.679245	0.454545	0.818182	0.810811	0.5	0.875	0.285714	0.804878	0.52381	0.373134	0.415385	0.639752	0.185185	0.79798	0.266667	0.911111	0.655172	0.87013	0.603604	0.777778	-0.966102	0.6	0.75	-0.5	0	-0.170732	0.789474	0.4	-0.333333	0.818182	-0.75	-0.705882	-0.8	0.777778	-0.428571	0.285714	-0.714286	0.16129	0.5
			0.552632	0.285714	0.652174	0	0.730769	0.806452	-1	0.0666667	0.679245	0.459016	0.818182	0.810811	0.5	0.875	0.285714	0.804878	0.52381	0.373134	0.415385	0.639752	0.278689	0.79798	0.266667	0.911111	0.655172	0.87013	0.603604	0.777778	-0.966102	0.6	0.75	-0.5	0	-0.170732	0.789474	0.4	-0.333333	0.818182	-0.75	-0.705882	-0.8	0.777778	-0.428571	0.285714	-0.714286	0.16129	0.5
			0.552632	0.285714	0.652174	0	0.730769	0.806452	-1	0.0666667	0.679245	0.476191	0.818182	0.810811	0.5	0.875	0.285714	0.804878	0.52381	0.373134	0.432836	0.639752	0.333333	0.79798	0.266667	0.911111	0.655172	0.87013	0.603604	0.777778	-0.966102	0.6	0.75	-0.5	0	-0.170732	0.789474	0.4	-0.333333	0.818182	-0.75	-0.705882	-0.8	0.777778	-0.428571	0.285714	-0.714286	0.16129	0.5
			0.552632	0.285714	0.652174	0	0.730769	0.806452	-1	0.0666667	0.679245	0.488372	0.818182	0.810811	0.5	0.875	0.285714	0.804878	0.52381	0.373134	0.479452	0.639752	0.333333	0.79798	0.266667	0.911111	0.655172	0.87013	0.603604	0.777778	-0.966102	0.6	0.75	-0.5	0	-0.170732	0.789474	0.4	-0.333333	0.818182	-0.75	-0.705882	-0.8	0.777778	-0.428571	0.285714	-0.714286	0.16129	0.5
			0.552632	0.285714	0.652174	0	0.730769	0.806452	-1	0.0666667	0.679245	0.488372	0.818182	0.810811	0.5	0.875	0.285714	0.804878	0.52381	0.373134	0.512821	0.639752	0.343284	0.79798	0.266667	0.911111	0.655172	0.87013	0.603604	0.777778	-0.966102	0.6	0.75	-0.5	0	-0.170732	0.789474	0.4	-0.333333	0.818182	-0.75	-0.705882	-0.8	0.777778	-0.428571	0.285714	-0.714286	0.16129	0.5
			0.552632	0.285714	0.652174	0	0.730769	0.806452	-1	0.0666667	0.679245	0.488372	0.818182	0.810811	0.5	0.875	0.285714	0.804878	0.52381	0.373134	0.542169	0.639752	0.343284	0.79798	0.266667	0.911111	0.655172	0.87013	0.603604	0.777778	-0.966102	0.6	0.75	-0.5	0	-0.170732	0.789474	0.4	-0.333333	0.666667	-0.75	-0.705882	-0.8	0.777778	-0.428571	0.285714	-0.714286	0.16129	0.5
			0.552632	0.285714	0.652174	0	0.730769	0.806452	-1	0.0666667	0.679245	0.488372	0.818182	0.825	0.5	0.875	0.285714	0.804878	0.52381	0.373134	0.573034	0.639752	0.343284	0.79798	0.266667	0.911111	0.655172	0.87013	0.603604	0.777778	-0.966102	0.6	0.75	-0.5	0	-0.170732	0.789474	0.4	-0.333333	0.666667	-0.75	-0.705882	-0.8	0.777778	-0.428571	0.285714	-0.714286	0.16129	0.5
			0.552632	0.285714	0.652174	0	0.730769	0.806452	-1	0.0666667	0.679245	0.488372	0.818182	0.833333	0.5	0.875	0.285714	0.804878	0.52381	0.382353	0.573034	0.639752	0.343284	0.79798	0.266667	0.911111	0.655172	0.87013	0.603604	0.777778	-0.966102	0.6	0.75	-0.5	0	-0.170732	0.789474	0.217391	-0.333333	0.666667	-0.75	-0.705882	-0.8	0.777778	-0.428571	0.285714	-0.714286	0.16129	0.5
			0.552632	0.285714	0.652174	0	0.730769	0.806452	-1	0.0666667	0.679245	0.488372	0.818182	0.835294	0.5	0.875	0.285714	0.804878	0.52381	0.382353	0.577778	0.639752	0.343284	0.79798	0.266667	0.911111	0.655172	0.87013	0.603604	0.777778	-0.966102	0.6	0.75	-0.5	0	-0.170732	0.789474	0.217391	-0.333333	0.666667	-0.75	-0.705882	-0.8	0.777778	-0.428571	0.285714	-0.714286	0.16129	0.5
			0.552632	0.285714	0.652174	0	0.730769	0.806452	-1	0.0666667	0.679245	0.488372	0.818182	0.835294	0.5	0.875	0.285714	0.804878	0.52381	0.382353	0.577778	0.639752	0.343284	0.79798	0.266667	0.911111	0.655172	0.87013	0.603604	0.777778	-0.966102	0.6	0.75	-0.5	0	-0.170732	0.789474	0.217391	-0.333333	0.666667	-0.75	-0.705882	-0.8	0.777778	-0.428571	0.285714	-0.714286	0.16129	0.5
			0.552632	0.285714	0.652174	0	0.730769	0.806452	-1	0.0666667	0.679245	0.488372	0.818182	0.835294	0.5	0.875	0.285714	0.804878	0.52381	0.382353	0.577778	0.639752	0.343284	0.79798	0.266667	0.911111	0.655172	0.846154	0.603604	0.777778	-0.966102	0.6	0.75	-0.5	0	-0.170732	0.789474	0.217391	-0.333333	0.666667	-0.75	-0.705882	-0.8	0.777778	-0.428571	0.285714	-0.714286	0.16129	0.5
			0.552632	0.285714	0.652174	0	0.730769	0.806452	-1	0.0666667	0.679245	0.488372	0.818182	0.835294	0.5	0.875	0.285714	0.804878	0.52381	0.382353	0.577778	0.639752	0.343284	0.79798	0.266667	0.911111	0.655172	0.846154	0.603604	0.777778	-0.966102	0.6	0.75	-0.5	0	-0.170732	0.789474	0.217391	-0.333333	0.666667	-0.75	-0.705882	-0.8	0.777778	-0.428571	0.285714	-0.714286	0.16129	0.5
			0.552632	0.285714	0.652174	0	0.730769	0.806452	-1	0.0869565	0.679245	0.488372	0.818182	0.835294	0.5	0.875	0.285714	0.804878	0.52381	0.382353	0.577778	0.639752	0.343284	0.79798	0.266667	0.911111	0.655172	0.846154	0.603604	0.777778	-0.966102	0.6	0.75	-0.5	0	-0.170732	0.789474	0.217391	-0.333333	0.666667	-0.75	-0.705882	-0.8	0.777778	-0.428571	0.285714	-0.714286	0.16129	0.5
			0.552632	0.285714	0.652174	0	0.730769	0.806452	-1	0.207547	0.679245	0.488372	0.818182	0.835294	0.5	0.875	0.285714	0.804878	0.52381	0.382353	0.577778	0.639752	0.343284	0.79798	0.266667	0.911111	0.655172	0.846154	0.603604	0.777778	-0.966102	0.6	0.75	-0.5	0	-0.170732	0.789474	0.217391	-0.333333	0.666667	-0.75	-0.705882	-0.8	0.777778	-0.428571	0.285714	-0.714286	0.16129	0.5
			0.552632	0.285714	0.652174	0	0.730769	0.806452	-1	0.288136	0.679245	0.488372	0.818182	0.835294	0.5	0.875	0.285714	0.804878	0.52381	0.382353	0.577778	0.639752	0.343284	0.79798	0.266667	0.911111	0.655172	0.846154	0.603604	0.777778	-0.966102	0.6	0.75	-0.5	0	-0.170732	0.789474	0.217391	-0.333333	0.666667	-0.75	-0.705882	-0.8	0.777778	-0.428571	0.285714	-0.714286	0.16129	0.5
			0.552632	0.285714	0.652174	0	0.730769	0.806452	-1	0.353846	0.679245	0.488372	0.818182	0.835294	0.5	0.875	0.285714	0.804878	0.52381	0.382353	0.577778	0.639752	0.343284	0.79798	0.266667	0.911111	0.655172	0.846154	0.603604	0.777778	-0.966102	0.6	0.75	-0.5	0	-0.170732	0.789474	0.217391	-0.333333	0.666667	-0.75	-0.705882	-0.8	0.777778	-0.428571	0.285714	-0.714286	0.16129	0.5
			0.552632	0.285714	0.652174	0	0.730769	0.806452	-1	0.382353	0.679245	0.488372	0.818182	0.835294	0.5	0.875	0.285714	0.804878	0.52381	0.382353	0.577778	0.639752	0.343284	0.79798	0.266667	0.911111	0.655172	0.846154	0.603604	0.777778	-0.966102	0.6	0.75	-0.5	0	-0.170732	0.789474	0.217391	-0.333333	0.666667	-0.75	-0.705882	-0.8	0.777778	-0.428571	0.285714	-0.714286	0.16129	0.5
			0.552632	0.285714	0.652174	0	0.730769	0.806452	-1	0.382353	0.679245	0.488372	0.818182	0.835294	0.5	0.875	0.285714	0.804878	0.52381	0.382353	0.577778	0.639752	0.343284	0.79798	0.266667	0.911111	0.655172	0.846154	0.603604	0.777778	-0.966102	0.6	0.75	-0.5	0	-0.170732	0.789474	0.217391	-0.333333	0.666667	-0.75	-0.705882	-0.818182	0.777778	-0.428571	0.285714	-0.714286	0.16129	0.5
			0.552632	0.285714	0.652174	0	0.730769	0.806452	-1	0.382353	0.679245	0.488372	0.818182	0.835294	0.5	0.875	0.285714	0.804878	0.52381	0.382353	0.577778	0.639752	0.352941	0.79798	0.266667	0.911111	0.655172	0.846154	0.603604	0.777778	-0.966102	0.6	0.75	-0.5	0	-0.170732	0.789474	0.217391	-0.333333	0.666667	-0.75	-0.705882	-0.818182	0.777778	-0.428571	0.285714	-0.714286	0.16129	0.5
			0.552632	0.285714	0.652174	0	0.730769	0.806452	-1	0.4	0.679245	0.488372	0.818182	0.835294	0.5	0.875	0.285714	0.804878	0.52381	0.382353	0.577778	0.646341	0.39726	0.79798	0.266667	0.911111	0.655172	0.846154	0.603604	0.777778	-0.966102	0.6	0.75	-0.5	0	-0.170732	0.789474	0.217391	-0.333333	0.666667	-0.75	-0.705882	-0.818182	0.777778	-0.428571	0.285714	-0.714286	0.16129	0.5
			0.552632	0.285714	0.652174	0	0.730769	0.806452	-1	0.454545	0.679245	0.488372	0.818182	0.835294	0.5	0.875	0.285714	0.804878	0.52381	0.382353	0.577778	0.650602	0.428571	0.79798	0.266667	0.911111	0.655172	0.846154	0.603604	0.777778	-0.966102	0.6	0.75	-0.5	0	-0.170732	0.789474	0.166667	-0.333333	0.666667	-0.75	-0.705882	-0.818182	0.777778	-0.428571	0.285714	-0.714286	0.16129	0.5
			0.552632	0.285714	0.652174	0	0.730769	0.806452	-1	0.487805	0.679245	0.488372	0.818182	0.835294	0.5	0.875	0.285714	0.804878	0.52381	0.382353	0.577778	0.660819	0.476191	0.79798	0.238095	0.911111	0.655172	0.846154	0.603604	0.777778	-0.966102	0.6	0.75	-0.5	0	-0.170732	0.789474	0.12	-0.333333	0.666667	-0.75	-0.705882	-0.818182	0.777778	-0.428571	0.285714	-0.714286	0.16129	0.5
			0.552632	0.285714	0.652174	0	0.730769	0.806452	-1	0.5	0.699115	0.488372	0.818182	0.835294	0.5	0.875	0.285714	0.804878	0.52381	0.382353	0.577778	0.660819	0.476191	0.79798	0.25	0.911111	0.655172	0.846154	0.603604	0.777778	-0.966102	0.6	0.75	-0.5	0	-0.170732	0.789474	0.12	-0.333333	0.666667	-0.75	-0.705882	-0.818182	0.777778	-0.428571	0.285714	-0.714286	0.16129	0.5
			0.552632	0.285714	0.652174	0	0.730769	0.806452	-1	0.5	0.716667	0.488372	0.818182	0.835294	0.5	0.875	0.285714	0.804878	0.52381	0.382353	0.577778	0.668571	0.482353	0.79798	0.25	0.911111	0.655172	0.846154	0.603604	0.788235	-0.966102	0.6	0.75	-0.5	0	-0.170732	0.789474	0.12	-0.333333	0.666667	-0.75	-0.705882	-0.818182	0.777778	-0.428571	0.285714	-0.714286	0.16129	0.5
			0.552632	0.285714	0.652174	0	0.730769	0.806452	-1	0.5	0.728	0.488372	0.818182	0.835294	0.5	0.875	0.285714	0.804878	0.52381	0.382353	0.577778	0.668571	0.482353	0.79798	0.25	0.911111	0.655172	0.846154	0.603604	0.8	-0.966102	0.6	0.75	-0.5	0	-0.170732	0.789474	0.12	-0.333333	0.666667	-0.75	-0.705882	-0.818182	0.777778	-0.428571	0.285714	-0.714286	0.16129	0.5
			0.552632	0.285714	0.652174	0	0.730769	0.806452	-1	0.5	0.730159	0.488372	0.818182	0.835294	0.5	0.875	0.285714	0.804878	0.52381	0.382353	0.577778	0.668571	0.482353	0.79798	0.25	0.911111	0.655172	0.846154	0.603604	0.802198	-0.966102	0.6	0.75	-0.5	0	-0.170732	0.789474	0.12	-0.333333	0.666667	-0.75	-0.705882	-0.818182	0.777778	-0.428571	0.285714	-0.714286	0.16129	0.5
			0.552632	0.285714	0.652174	0	0.730769	0.806452	-1	0.5	0.732283	0.488372	0.818182	0.835294	0.5	0.875	0.285714	0.804878	0.52381	0.382353	0.577778	0.670455	0.482353	0.79798	0.25	0.911111	0.655172	0.846154	0.603604	0.806452	-0.966102	0.6	0.75	-0.5	0	-0.170732	0.789474	0.12	-0.333333	0.666667	-0.75	-0.705882	-0.818182	0.777778	-0.428571	0.285714	-0.714286	0.16129	0.5
			0.552632	0.285714	0.652174	0	0.730769	0.806452	-1	0.5	0.732283	0.488372	0.818182	0.835294	0.5	0.875	0.285714	0.804878	0.52381	0.382353	0.577778	0.670455	0.482353	0.79798	0.25	0.911111	0.655172	0.846154	0.603604	0.8125	-0.966102	0.6	0.75	-0.5	0	-0.170732	0.789474	0.12	-0.333333	0.666667	-0.75	-0.705882	-0.818182	0.777778	-0.428571	0.285714	-0.714286	0.16129	0.5
			0.552632	0.285714	0.652174	0	0.730769	0.806452	-1	0.5	0.732283	0.488372	0.818182	0.835294	0.5	0.875	0.285714	0.804878	0.52381	0.382353	0.577778	0.670455	0.482353	0.79798	0.25	0.911111	0.655172	0.846154	0.603604	0.816327	-0.966102	0.454545	0.75	-0.5	0	-0.170732	0.789474	0.12	-0.333333	0.666667	-0.75	-0.705882	-0.818182	0.777778	-0.428571	0.285714	-0.714286	0.16129	0.5
			0.552632	0.285714	0.652174	0	0.730769	0.806452	-1	0.5	0.732283	0.488372	0.818182	0.835294	0.5	0.875	0.285714	0.804878	0.52381	0.382353	0.577778	0.670455	0.482353	0.79798	0.25	0.911111	0.655172	0.846154	0.603604	0.82	-0.966102	0.454545	0.75	-0.5	0	-0.170732	0.789474	0.12	-0.333333	0.666667	-0.75	-0.705882	-0.818182	0.777778	-0.428571	0.285714	-0.714286	0.16129	0.5
			0.552632	0.285714	0.652174	0	0.730769	0.806452	-1	0.5	0.732283	0.465649	0.818182	0.835294	0.5	0.875	0.285714	0.804878	0.52381	0.382353	0.577778	0.670455	0.482353	0.79798	0.25	0.911111	0.655172	0.846154	0.603604	0.830189	-0.966102	0.454545	0.75	-0.5	0	-0.170732	0.789474	0.12	-0.333333	0.666667	-0.75	-0.705882	-0.818182	0.777778	-0.428571	0.285714	-0.714286	0.16129	0.5
			0.552632	0.285714	0.652174	0	0.730769	0.806452	-1	0.5	0.732283	0.454545	0.818182	0.835294	0.5	0.875	0.285714	0.804878	0.52381	0.382353	0.577778	0.670455	0.482353	0.79798	0.25	0.911111	0.655172	0.846154	0.603604	0.831776	-0.966102	0.454545	0.75	-0.5	0	-0.170732	0.789474	0.12	-0.333333	0.666667	-0.75	-0.705882	-0.818182	0.777778	-0.428571	0.285714	-0.714286	0.16129	0.5
			0.552632	0.285714	0.652174	0	0.730769	0.806452	-1	0.5	0.732283	0.454545	0.818182	0.835294	0.5	0.875	0.285714	0.804878	0.52381	0.382353	0.577778	0.670455	0.482353	0.79798	0.25	0.911111	0.655172	0.846154	0.603604	0.833333	-0.966102	0.454545	0.75	-0.5	0	-0.170732	0.789474	0.12	-0.333333	0.666667	-0.75	-0.705882	-0.818182	0.777778	-0.428571	0.285714	-0.714286	0.16129	0.5
			0.552632	0.285714	0.652174	0	0.730769	0.806452	-1	0.5	0.732283	0.454545	0.818182	0.835294	0.5	0.875	0.285714	0.804878	0.52381	0.382353	0.577778	0.670455	0.482353	0.79798	0.25	0.911111	0.655172	0.846154	0.603604	0.833333	-0.966102	0.454545	0.75	-0.5	0	-0.170732	0.789474	0.12	-0.333333	0.666667	-0.75	-0.705882	-0.818182	0.777778	-0.428571	0.285714	-0.714286	0.16129	0.5
			0.552632	0.285714	0.652174	0	0.730769	0.806452	-1	0.5	0.732283	0.454545	0.818182	0.835294	0.5	0.875	0.285714	0.804878	0.52381	0.382353	0.577778	0.670455	0.482353	0.79798	0.25	0.911111	0.655172	0.846154	0.603604	0.833333	-0.966102	0.454545	0.75	-0.5	0	-0.170732	0.789474	0.12	-0.333333	0.666667	-0.75	-0.705882	-0.818182	0.777778	-0.428571	0.285714	-0.714286	0.16129	0.5
			0.552632	0.285714	0.652174	0	0.730769	0.806452	-1	0.5	0.732283	0.454545	0.818182	0.835294	0.5	0.875	0.285714	0.804878	0.52381	0.382353	0.577778	0.670455	0.482353	0.79798	0.25	0.911111	0.655172	0.846154	0.603604	0.833333	-0.966102	0.454545	0.75	-0.5	0	-0.170732	0.789474	0.12	-0.333333	0.666667	-0.75	-0.705882	-0.818182	0.777778	-0.428571	0.285714	-0.714286	0.16129	0.5
			0.552632	0.285714	0.652174	0	0.730769	0.806452	-1	0.5	0.732283	0.454545	0.818182	0.835294	0.5	0.875	0.285714	0.804878	0.52381	0.382353	0.577778	0.670455	0.482353	0.79798	0.25	0.911111	0.655172	0.846154	0.603604	0.833333	-0.966102	0.454545	0.75	-0.5	0	-0.170732	0.789474	0.12	-0.333333	0.666667	-0.75	-0.714286	-0.818182	0.777778	-0.428571	0.333333	-0.714286	0.16129	0.5
			0.552632	0.285714	0.652174	0	0.730769	0.806452	-1	0.5	0.732283	0.454545	0.818182	0.835294	0.5	0.875	0.285714	0.804878	0.52381	0.382353	0.577778	0.670455	0.482353	0.79798	0.25	0.911111	0.655172	0.846154	0.603604	0.833333	-0.966102	0.454545	0.75	-0.5	0	-0.170732	0.789474	0.12	-0.333333	0.666667	-0.75	-0.714286	-0.818182	0.777778	-0.428571	0.333333	-0.714286	0.16129	0.5
			0.552632	0.285714	0.652174	0	0.730769	0.806452	-1	0.5	0.732283	0.454545	0.818182	0.835294	0.5	0.875	0.285714	0.804878	0.52381	0.382353	0.577778	0.670455	0.482353	0.79798	0.25	0.911111	0.655172	0.846154	0.603604	0.833333	-0.966102	0.454545	0.75	-0.5	0	-0.170732	0.789474	0.12	-0.333333	0.666667	-0.75	-0.714286	-0.818182	0.777778	-0.428571	0.333333	-0.714286	0.16129	0.5
			0.552632	0.285714	0.652174	0	0.730769	0.806452	-1	0.5	0.732283	0.454545	0.818182	0.835294	0.5	0.875	0.285714	0.804878	0.52381	0.382353	0.577778	0.670455	0.482353	0.745098	0.25	0.911111	0.655172	0.846154	0.603604	0.833333	-0.966102	0.454545	0.75	-0.5	0	-0.170732	0.789474	0.12	-0.333333	0.666667	-0.75	-0.714286	-0.818182	0.777778	-0.428571	0.333333	-0.714286	0.16129	0.5
			0.552632	0.285714	0.652174	0	0.730769	0.806452	-1	0.5	0.732283	0.454545	0.818182	0.844445	0.5	0.875	0.285714	0.804878	0.52381	0.382353	0.577778	0.670455	0.482353	0.711538	0.25	0.911111	0.655172	0.846154	0.603604	0.833333	-0.966102	0.454545	0.75	-0.5	0	-0.170732	0.789474	0.12	-0.333333	0.666667	-0.75	-0.714286	-0.818182	0.777778	-0.428571	0.333333	-0.714286	0.16129	0.5
			0.552632	0.285714	0.652174	0	0.730769	0.806452	-1	0.5	0.732283	0.454545	0.818182	0.846154	0.5	0.875	0.285714	0.804878	0.52381	0.382353	0.577778	0.670455	0.482353	0.711538	0.25	0.911111	0.655172	0.846154	0.603604	0.833333	-0.966102	0.371429	0.75	-0.5	0	-0.170732	0.789474	0.12	-0.333333	0.666667	-0.75	-0.714286	-0.818182	0.777778	-0.428571	0.333333	-0.714286	0.16129	0.5
			0.552632	0.285714	0.652174	0	0.730769	0.806452	-1	0.5	0.732283	0.454545	0.818182	0.846154	0.5	0.875	0.285714	0.804878	0.52381	0.382353	0.577778	0.670455	0.482353	0.711538	0.25	0.911111	0.655172	0.846154	0.603604	0.833333	-0.966102	0.371429	0.75	-0.5	0	-0.170732	0.789474	0.12	-0.333333	0.666667	-0.75	-0.714286	-0.818182	0.777778	-0.428571	0.333333	-0.714286	0.16129	0.5
			0.552632	0.285714	0.652174	0	0.730769	0.806452	-1	0.5	0.732283	0.454545	0.818182	0.846154	0.5	0.875	0.285714	0.804878	0.495327	0.382353	0.577778	0.670455	0.482353	0.711538	0.25	0.911111	0.655172	0.846154	0.603604	0.833333	-0.966102	0.371429	0.75	-0.5	0	-0.170732	0.789474	0.12	-0.333333	0.666667	-0.75	-0.714286	-0.818182	0.777778	-0.428571	0.333333	-0.714286	0.16129	0.5
			0.552632	0.285714	0.652174	0	0.730769	0.806452	-1	0.5	0.732283	0.454545	0.818182	0.846154	0.5	0.875	0.285714	0.804878	0.391304	0.382353	0.577778	0.670455	0.482353	0.711538	0.25	0.911111	0.655172	0.846154	0.603604	0.767857	-0.966102	0.371429	0.75	-0.5	0	-0.170732	0.789474	0.12	-0.333333	0.666667	-0.75	-0.714286	-0.818182	0.777778	-0.428571	0.333333	-0.714286	0.16129	0.5
			0.552632	0.285714	0.652174	0	0.730769	0.806452	-1	0.5	0.732283	0.454545	0.818182	0.854167	0.5	0.875	0.285714	0.804878	0.322314	0.391304	0.577778	0.672316	0.482353	0.711538	0.25	0.911111	0.655172	0.846154	0.603604	0.767857	-0.966102	0.371429	0.75	-0.5	0	-0.170732	0.789474	0.12	-0.333333	0.666667	-0.75	-0.714286	-0.818182	0.777778	-0.428571	0.333333	-0.714286	0.16129	0.5
			0.552632	0.285714	0.652174	0	0.730769	0.806452	-1	0.5	0.732283	0.454545	0.818182	0.857143	0.5	0.875	0.285714	0.804878	0.322314	0.391304	0.577778	0.68306	0.482353	0.711538	0.25	0.911111	0.655172	0.846154	0.603604	0.767857	-0.966102	0.371429	0.75	-0.5	0	-0.170732	0.789474	0.12	-0.333333	0.666667	-0.75	-0.714286	-0.818182	0.777778	-0.428571	0.333333	-0.714286	0.16129	0.5
			0.552632	0.285714	0.652174	0	0.730769	0.806452	-1	0.5	0.732283	0.454545	0.818182	0.857143	0.5	0.875	0.285714	0.804878	0.322314	0.391304	0.577778	0.684783	0.482353	0.711538	0.25	0.911111	0.655172	0.846154	0.603604	0.767857	-0.966102	0.371429	0.75	-0.5	0	-0.170732	0.789474	0.12	-0.333333	0.666667	-0.75	-0.714286	-0.818182	0.777778	-0.428571	0.333333	-0.714286	0.16129	0.5
			0.552632	0.285714	0.652174	0	0.730769	0.806452	-1	0.5	0.732283	0.454545	0.818182	0.857143	0.5	0.875	0.285714	0.804878	0.322314	0.391304	0.577778	0.68984	0.482353	0.711538	0.25	0.911111	0.655172	0.846154	0.603604	0.767857	-0.966102	0.371429	0.75	-0.5	0	-0.170732	0.789474	0.12	-0.333333	0.666667	-0.75	-0.714286	-0.818182	0.777778	-0.428571	0.333333	-0.714286	0.16129	0.5
			0.552632	0.285714	0.652174	0	0.730769	0.806452	-1	0.5	0.732283	0.454545	0.818182	0.857143	0.5	0.875	0.285714	0.804878	0.322314	0.391304	0.577778	0.701031	0.482353	0.711538	0.25	0.911111	0.655172	0.846154	0.603604	0.767857	-0.966102	0.371429	0.75	-0.5	0	-0.170732	0.789474	0.12	-0.333333	0.666667	-0.75	-0.714286	-0.818182	0.777778	-0.428571	0.333333	-0.714286	0.16129	0.5
			0.552632	0.285714	0.652174	0	0.730769	0.806452	-1	0.5	0.732283	0.478261	0.818182	0.857143	0.5	0.875	0.285714	0.804878	0.322314	0.391304	0.577778	0.708543	0.482353	0.711538	0.25	0.911111	0.655172	0.846154	0.603604	0.767857	-0.966102	0.371429	0.75	-0.5	0	-0.170732	0.789474	0.12	-0.333333	0.666667	-0.75	-0.714286	-0.818182	0.777778	-0.428571	0.333333	-0.714286	0.16129	0.5
			0.552632	0.285714	0.652174	0	0.730769	0.806452	-1	0.5	0.732283	0.492958	0.818182	0.857143	0.5	0.666667	0.285714	0.804878	0.322314	0.391304	0.577778	0.708543	0.482353	0.711538	0.25	0.911111	0.655172	0.846154	0.603604	0.767857	-0.966102	0.263158	0.75	-0.5	0	-0.170732	0.789474	0.12	-0.333333	0.666667	-0.75	-0.714286	-0.818182	0.777778	-0.428571	0.333333	-0.714286	0.16129	0.5
			0.552632	0.285714	0.652174	0	0.730769	0.806452	-1	0.5	0.732283	0.492958	0.818182	0.857143	0.5	0.636364	0.285714	0.804878	0.322314	0.391304	0.577778	0.71	0.482353	0.711538	0.25	0.911111	0.655172	0.846154	0.603604	0.767857	-0.966102	0.230769	0.75	-0.5	0	-0.170732	0.789474	0.12	-0.333333	0.666667	-0.75	-0.714286	-0.818182	0.777778	-0.428571	0.333333	-0.714286	0.16129	0.5
			0.552632	0.285714	0.652174	0	0.730769	0.806452	-1	0.5	0.732283	0.492958	0.818182	0.857143	0.5	0.636364	0.285714	0.804878	0.300813	0.391304	0.577778	0.71	0.482353	0.711538	0.25	0.911111	0.655172	0.846154	0.603604	0.767857	-0.966102	0.230769	0.75	-0.5	0	-0.170732	0.789474	0.12	-0.333333	0.666667	-0.75	-0.714286	-0.818182	0.777778	-0.428571	0.333333	-0.714286	0.16129	0.5
			0.552632	0.285714	0.652174	0	0.730769	0.806452	-1	0.5	0.732283	0.492958	0.818182	0.857143	0.5	0.636364	0.285714	0.804878	0.25	0.391304	0.577778	0.71	0.465116	0.711538	0.25	0.911111	0.655172	0.846154	0.603604	0.767857	-0.966102	0.230769	0.75	-0.5	0	-0.170732	0.789474	0.12	-0.333333	0.666667	-0.75	-0.714286	-0.818182	0.777778	-0.428571	0.333333	-0.714286	0.16129	0.5
			0.552632	0.285714	0.652174	0	0.730769	0.806452	-1	0.5	0.732283	0.492958	0.818182	0.857143	0.5	0.636364	0.285714	0.804878	0.230769	0.391304	0.577778	0.71	0.465116	0.711538	0.25	0.911111	0.655172	0.846154	0.603604	0.767857	-0.966102	0.230769	0.75	-0.5	0	-0.170732	0.789474	0.12	-0.333333	0.666667	-0.75	-0.714286	-0.818182	0.777778	-0.428571	0.333333	-0.714286	0.16129	0.5
			0.552632	0.285714	0.652174	0	0.730769	0.806452	-1	0.5	0.732283	0.492958	0.818182	0.857143	0.5	0.636364	0.285714	0.804878	0.230769	0.391304	0.577778	0.71	0.465116	0.711538	0.25	0.911111	0.655172	0.846154	0.603604	0.767857	-0.966102	0.230769	0.75	-0.5	0	-0.170732	0.789474	0.12	-0.333333	0.666667	-0.75	-0.714286	-0.818182	0.777778	-0.428571	0.333333	-0.714286	0.16129	0.5
			0.552632	0.285714	0.652174	0	0.730769	0.806452	-1	0.5	0.732283	0.492958	0.818182	0.857143	0.5	0.636364	0.285714	0.804878	0.230769	0.391304	0.577778	0.71	0.465116	0.711538	0.25	0.911111	0.655172	0.846154	0.603604	0.767857	-0.966102	0.230769	0.75	-0.5	0	-0.170732	0.789474	0.12	-0.333333	0.666667	-0.75	-0.714286	-0.818182	0.777778	-0.428571	0.333333	-0.714286	0.16129	0.5
			0.552632	0.285714	0.652174	0	0.730769	0.806452	-1	0.5	0.732283	0.492958	0.818182	0.857143	0.5	0.636364	0.285714	0.804878	0.230769	0.391304	0.577778	0.71	0.465116	0.711538	0.25	0.911111	0.655172	0.846154	0.603604	0.767857	-0.966102	0.230769	0.75	-0.5	0	-0.170732	0.789474	0.12	-0.333333	0.666667	-0.75	-0.714286	-0.818182	0.777778	-0.428571	0.333333	-0.714286	0.16129	0.5
			0.552632	0.285714	0.652174	0	0.730769	0.806452	-1	0.5	0.732283	0.492958	0.818182	0.857143	0.5	0.636364	0.285714	0.804878	0.230769	0.391304	0.577778	0.701492	0.465116	0.711538	0.25	0.911111	0.655172	0.846154	0.603604	0.767857	-0.966102	0.230769	0.75	-0.5	0	-0.170732	0.789474	0.12	-0.333333	0.666667	-0.75	-0.714286	-0.818182	0.777778	-0.428571	0.333333	-0.714286	0.16129	0.5
			0.552632	0.285714	0.652174	0	0.730769	0.806452	-1	0.5	0.732283	0.492958	0.818182	0.857143	0.5	0.636364	0.285714	0.804878	0.203008	0.391304	0.577778	0.701492	0.465116	0.711538	0.25	0.911111	0.655172	0.846154	0.603604	0.767857	-0.966102	0.230769	0.75	-0.5	0	-0.170732	0.789474	0.12	-0.333333	0.666667	-0.75	-0.714286	-0.818182	0.777778	-0.428571	0.333333	-0.714286	0.16129	0.5
			0.552632	0.285714	0.652174	0	0.730769	0.806452	-1	0.5	0.732283	0.492958	0.818182	0.857143	0.5	0.636364	0.285714	0.804878	0.203008	0.391304	0.577778	0.701492	0.465116	0.711538	0.25	0.911111	0.655172	0.846154	0.603604	0.767857	-0.966102	0.230769	0.75	-0.5	0	-0.170732	0.789474	0.12	-0.333333	0.666667	-0.75	-0.714286	-0.818182	0.777778	-0.428571	0.333333	-0.714286	0.16129	0.5
			0.552632	0.285714	0.652174	0	0.730769	0.806452	-1	0.5	0.736434	0.492958	0.818182	0.857143	0.5	0.636364	0.285714	0.804878	0.203008	0.391304	0.577778	0.701492	0.465116	0.711538	0.25	0.911111	0.655172	0.846154	0.603604	0.767857	-0.966102	0.230769	0.75	-0.5	0	-0.170732	0.789474	0.12	-0.333333	0.666667	-0.75	-0.714286	-0.818182	0.777778	-0.428571	0.333333	-0.714286	0.16129	0.5
			0.552632	0.285714	0.652174	0	0.730769	0.806452	-1	0.5	0.746269	0.492958	0.818182	0.857143	0.5	0.636364	0.285714	0.804878	0.203008	0.391304	0.577778	0.701492	0.465116	0.711538	0.25	0.911111	0.655172	0.846154	0.561404	0.767857	-0.966102	0.230769	0.75	-0.5	0	-0.170732	0.789474	0.12	-0.333333	0.666667	-0.75	-0.714286	-0.818182	0.777778	-0.428571	0.333333	-0.714286	0.16129	0.5
			0.552632	0.285714	0.652174	0	0.730769	0.806452	-1	0.5	0.746269	0.492958	0.818182	0.857143	0.5	0.636364	0.285714	0.804878	0.203008	0.391304	0.577778	0.701492	0.448276	0.711538	0.25	0.911111	0.655172	0.846154	0.561404	0.767857	-0.966102	0.230769	0.75	-0.5	0	-0.170732	0.789474	0.12	-0.333333	0.666667	-0.75	-0.714286	-0.818182	0.777778	-0.428571	0.333333	-0.714286	0.16129	0.5
			0.552632	0.285714	0.652174	0	0.730769	0.806452	-1	0.5	0.748148	0.492958	0.818182	0.857143	0.5	0.636364	0.285714	0.804878	0.203008	0.391304	0.577778	0.701492	0.448276	0.711538	0.25	0.911111	0.655172	0.846154	0.561404	0.767857	-0.966102	0.230769	0.75	-0.5	0	-0.170732	0.789474	0.12	-0.333333	0.666667	-0.75	-0.714286	-0.818182	0.777778	-0.428571	0.333333	-0.714286	0.16129	0.5
			0.552632	0.285714	0.652174	0	0.730769	0.806452	-1	0.5	0.748148	0.472222	0.818182	0.857143	0.5	0.636364	0.285714	0.804878	0.203008	0.391304	0.577778	0.701492	0.448276	0.711538	0.25	0.911111	0.655172	0.846154	0.561404	0.767857	-0.966102	0.230769	0.75	-0.5	0	-0.170732	0.789474	0.12	-0.333333	0.666667	-0.75	-0.714286	-0.818182	0.777778	-0.428571	0.333333	-0.714286	0.16129	0.5
			0.552632	0.285714	0.652174	0	0.730769	0.806452	-1	0.5	0.748148	0.472222	0.818182	0.857143	0.5	0.636364	0.285714	0.804878	0.203008	0.391304	0.577778	0.701492	0.448276	0.711538	0.25	0.911111	0.655172	0.846154	0.561404	0.767857	-0.966102	0.230769	0.75	-0.5	0	-0.170732	0.789474	0.12	-0.333333	0.666667	-0.75	-0.714286	-0.818182	0.777778	-0.428571	0.333333	-0.714286	0.16129	0.5
			0.552632	0.285714	0.652174	0	0.730769	0.806452	-1	0.5	0.748148	0.472222	0.818182	0.857143	0.5	0.636364	0.285714	0.804878	0.203008	0.391304	0.577778	0.701492	0.448276	0.711538	0.283582	0.911111	0.655172	0.846154	0.561404	0.767857	-0.966102	0.230769	0.75	-0.5	0	-0.170732	0.789474	0.12	-0.333333	0.666667	-0.75	-0.714286	-0.818182	0.777778	-0.428571	0.333333	-0.714286	0.16129	0.5
			0.552632	0.285714	0.652174	0	0.730769	0.806452	-1	0.5	0.748148	0.472222	0.818182	0.857143	0.5	0.636364	0.285714	0.804878	0.203008	0.391304	0.577778	0.701492	0.448276	0.711538	0.283582	0.911111	0.655172	0.846154	0.561404	0.767857	-0.966102	0.230769	0.75	-0.5	0	-0.170732	0.789474	0.12	-0.333333	0.666667	-0.75	-0.714286	-0.818182	0.777778	-0.428571	0.333333	-0.714286	0.16129	0.5
			0.552632	0.285714	0.652174	0	0.730769	0.806452	-1	0.5	0.748148	0.472222	0.818182	0.857143	0.5	0.636364	0.285714	0.804878	0.203008	0.391304	0.577778	0.701492	0.448276	0.711538	0.283582	0.911111	0.655172	0.846154	0.561404	0.752212	-0.966102	0.230769	0.75	-0.5	0	-0.170732	0.789474	0.12	-0.333333	0.666667	-0.75	-0.714286	-0.818182	0.777778	-0.428571	0.333333	-0.714286	0.16129	0.5
			0.552632	0.285714	0.652174	0	0.730769	0.806452	-1	0.5	0.748148	0.472222	0.818182	0.857143	0.5	0.636364	0.285714	0.804878	0.203008	0.391304	0.577778	0.701492	0.448276	0.711538	0.283582	0.911111	0.655172	0.846154	0.561404	0.663866	-0.966102	0.230769	0.75	-0.5	0	-0.170732	0.789474	0.12	-0.333333	0.666667	-0.75	-0.714286	-0.818182	0.777778	-0.428571	0.333333	-0.714286	0.16129	0.5
			0.552632	0.285714	0.652174	0	0.730769	0.806452	-1	0.5	0.748148	0.472222	0.818182	0.857143	0.5	0.636364	0.285714	0.804878	0.203008	0.391304	0.577778	0.701492	0.448276	0.711538	0.283582	0.911111	0.655172	0.846154	0.561404	0.663866	-0.966102	0.230769	0.75	-0.5	0	-0.170732	0.789474	0.12	-0.333333	0.666667	-0.75	-0.714286	-0.818182	0.777778	-0.428571	0.333333	-0.714286	0.16129	0.5
			0.552632	0.285714	0.652174	0	0.730769	0.806452	-1	0.5	0.748148	0.472222	0.818182	0.857143	0.5	0.636364	0.285714	0.804878	0.203008	0.391304	0.577778	0.701492	0.448276	0.711538	0.283582	0.911111	0.655172	0.846154	0.561404	0.663866	-0.966102	0.230769	0.75	-0.5	0	-0.170732	0.789474	0.12	-0.333333	0.666667	-0.75	-0.714286	-0.818182	0.777778	-0.428571	0.333333	-0.714286	0.16129	0.5
			0.552632	0.285714	0.652174	0	0.730769	0.806452	-1	0.5	0.748148	0.472222	0.818182	0.857143	0.5	0.636364	0.285714	0.804878	0.203008	0.391304	0.577778	0.701492	0.448276	0.711538	0.283582	0.911111	0.655172	0.846154	0.561404	0.672131	-0.966102	0.230769	0.75	-0.5	0	-0.170732	0.789474	0.12	-0.333333	0.666667	-0.75	-0.714286	-0.818182	0.777778	-0.428571	0.333333	-0.714286	0.16129	0.5
			0.552632	0.285714	0.652174	0	0.730769	0.806452	-1	0.5	0.748148	0.472222	0.818182	0.857143	0.5	0.636364	0.285714	0.804878	0.203008	0.391304	0.577778	0.701492	0.448276	0.663551	0.283582	0.911111	0.655172	0.846154	0.561404	0.685039	-0.966102	0.230769	0.75	-0.5	0	-0.170732	0.789474	0.12	-0.333333	0.666667	-0.75	-0.714286	-0.818182	0.777778	-0.428571	0.333333	-0.714286	0.16129	0.5
			0.552632	0.285714	0.652174	0	0.730769	0.806452	-1	0.5	0.748148	0.472222	0.818182	0.857143	0.5	0.636364	0.285714	0.804878	0.203008	0.391304	0.577778	0.701492	0.448276	0.603604	0.283582	0.911111	0.655172	0.846154	0.561404	0.685039	-0.966102	0.230769	0.75	-0.5	0	-0.170732	0.789474	0.12	0	0.666667	-0.75	-0.714286	-0.818182	0.777778	-0.428571	0.333333	-0.714286	0.16129	0.5
			0.552632	0.285714	0.652174	0	0.730769	0.806452	-1	0.5	0.748148	0.472222	0.818182	0.857143	0.5	0.636364	0.285714	0.804878	0.203008	0.391304	0.577778	0.701492	0.448276	0.603604	0.283582	0.911111	0.655172	0.846154	0.561404	0.6875	-0.966102	0.230769	0.75	-0.5	0	-0.170732	0.789474	0.12	0	0.666667	-0.75	-0.714286	-0.818182	0.777778	-0.428571	0.333333	-0.714286	0.16129	0.5
			0.552632	0.285714	0.652174	0	0.730769	0.806452	-1	0.5	0.748148	0.472222	0.818182	0.857143	0.5	0.636364	0.285714	0.804878	0.203008	0.391304	0.577778	0.701492	0.448276	0.603604	0.283582	0.913669	0.655172	0.846154	0.561404	0.6875	-0.966102	0.230769	0.75	-0.5	0	-0.170732	0.789474	0.12	0	0.666667	-0.75	-0.714286	-0.818182	0.777778	-0.428571	0.333333	-0.714286	0.16129	0.5
			0.552632	0.285714	0.652174	0	0.730769	0.806452	-1	0.5	0.748148	0.472222	0.818182	0.857143	0.5	0.636364	0.148936	0.804878	0.203008	0.391304	0.577778	0.701492	0.448276	0.603604	0.283582	0.913669	0.655172	0.846154	0.561404	0.6875	-0.966102	0.230769	0.75	-0.5	0	-0.170732	0.789474	0.12	0	0.666667	-0.75	-0.714286	-0.818182	0.777778	-0.428571	0.333333	-0.714286	0.16129	0.5
			0.552632	0.285714	0.652174	0	0.730769	0.806452	-1	0.5	0.748148	0.472222	0.818182	0.857143	0.5	0.636364	0.148936	0.804878	0.203008	0.391304	0.577778	0.701492	0.448276	0.603604	0.283582	0.913669	0.655172	0.853659	0.561404	0.6875	-0.966102	0.230769	0.75	-0.5	0	-0.170732	0.789474	0.12	0	0.666667	-0.75	-0.714286	-0.818182	0.777778	-0.428571	0.333333	-0.714286	0.16129	0.5
			0.552632	0.285714	0.652174	0	0.730769	0.806452	-1	0.5	0.748148	0.472222	0.818182	0.857143	0.5	0.636364	0.148936	0.804878	0.203008	0.391304	0.577778	0.708738	0.448276	0.603604	0.283582	0.913669	0.655172	0.866667	0.561404	0.6875	-0.966102	0.230769	0.75	-0.5	0	-0.170732	0.789474	0.12	0	0.666667	-0.75	-0.714286	-0.818182	0.777778	-0.428571	0.333333	-0.714286	0.16129	0.5
			0.552632	0.285714	0.652174	0	0.730769	0.806452	-1	0.5	0.748148	0.472222	0.818182	0.857143	0.5	0.636364	0.148936	0.804878	0.203008	0.391304	0.577778	0.719626	0.448276	0.603604	0.283582	0.913669	0.655172	0.866667	0.561404	0.6875	-0.966102	0.230769	0.75	-0.5	0	-0.170732	0.789474	0.12	0	0.666667	-0.75	-0.714286	-0.818182	0.777778	-0.428571	0.333333	-0.714286	0.16129	0.5
			0.552632	0.285714	0.652174	0	0.730769	0.806452	-1	0.5	0.748148	0.472222	0.818182	0.857143	0.5	0.636364	0.148936	0.804878	0.203008	0.391304	0.577778	0.724771	0.448276	0.603604	0.283582	0.913669	0.655172	0.866667	0.561404	0.6875	-0.966102	0.230769	0.75	-0.5	0	-0.170732	0.789474	-0.0344828	0	0.666667	-0.75	-0.714286	-0.818182	0.777778	-0.428571	0.333333	-0.714286	0.16129	0.5
			0.552632	0.285714	0.652174	0	0.740741	0.806452	-1	0.5	0.748148	0.472222	0.818182	0.857143	0.5	0.636364	0.148936	0.804878	0.203008	0.391304	0.577778	0.724771	0.448276	0.603604	0.283582	0.913669	0.655172	0.866667	0.561404	0.6875	-0.966102	0.230769	0.75	-0.5	0	-0.170732	0.789474	-0.0967742	0	0.666667	-0.75	-0.714286	-0.818182	0.777778	-0.428571	0.333333	-0.714286	0.16129	0.5
			0.552632	0.285714	0.652174	0	0.745455	0.806452	-1	0.5	0.748148	0.472222	0.818182	0.857143	0.5	0.636364	0.148936	0.804878	0.203008	0.4	0.577778	0.724771	0.448276	0.603604	0.283582	0.913669	0.655172	0.866667	0.561404	0.6875	-0.966102	0.230769	0.75	-0.5	0	-0.170732	0.789474	-0.0967742	0	0.666667	-0.75	-0.714286	-0.818182	0.777778	-0.428571	0.333333	-0.714286	0.16129	0.5
			0.552632	0.285714	0.652174	0	0.745455	0.806452	-1	0.5	0.748148	0.472222	0.818182	0.857143	0.5	0.636364	0.148936	0.804878	0.203008	0.4	0.577778	0.724771	0.448276	0.603604	0.283582	0.913669	0.655172	0.866667	0.561404	0.6875	-0.966102	0.230769	0.75	-0.5	0	-0.170732	0.789474	-0.0967742	0	0.666667	-0.75	-0.714286	-0.818182	0.777778	-0.428571	0.333333	-0.714286	0.16129	0.5
			0.552632	0.285714	0.652174	0	0.752212	0.806452	-1	0.5	0.748148	0.479452	0.818182	0.857143	0.5	0.636364	0.148936	0.804878	0.203008	0.4	0.577778	0.724771	0.448276	0.603604	0.283582	0.913669	0.655172	0.866667	0.561404	0.674419	-0.966102	0.230769	0.75	-0.5	0	-0.170732	0.789474	-0.0967742	0	0.666667	-0.75	-0.714286	-0.818182	0.777778	-0.428571	0.333333	-0.714286	0.16129	0.5
			0.552632	0.285714	0.652174	0	0.756522	0.806452	-1	0.5	0.748148	0.496689	0.818182	0.857143	0.5	0.636364	0.148936	0.804878	0.203008	0.4	0.577778	0.726027	0.448276	0.603604	0.283582	0.913669	0.655172	0.866667	0.561404	0.661539	-0.966102	0.230769	0.75	-0.5	0	-0.170732	0.789474	-0.0967742	0	0.666667	-0.75	-0.714286	-0.818182	0.777778	-0.428571	0.333333	-0.714286	0.16129	0.5
			0.552632	0.285714	0.652174	0	0.766667	0.806452	-1	0.5	0.748148	0.503268	0.818182	0.857143	0.5	0.636364	0.148936	0.804878	0.203008	0.4	0.577778	0.726027	0.448276	0.603604	0.283582	0.913669	0.655172	0.866667	0.561404	0.661539	-0.966102	0.230769	0.75	-0.5	0	-0.170732	0.789474	-0.0967742	0	0.666667	-0.75	-0.714286	-0.818182	0.777778	-0.428571	0.333333	-0.714286	0.16129	0.5
			0.552632	0.285714	0.652174	0	0.770492	0.806452	-1	0.5	0.748148	0.503268	0.818182	0.857143	0.5	0.636364	0.148936	0.804878	0.203008	0.4	0.577778	0.726027	0.448276	0.603604	0.283582	0.913669	0.655172	0.866667	0.561404	0.661539	-0.966102	0.230769	0.75	-0.5	0	-0.170732	0.789474	-0.0967742	0	0.666667	-0.75	-0.714286	-0.818182	0.777778	-0.428571	0.333333	-0.714286	0.16129	0.5
			0.56962	0.285714	0.652174	0	0.770492	0.806452	-1	0.5	0.748148	0.503268	0.818182	0.857143	0.5	0.636364	0.148936	0.804878	0.203008	0.4	0.577778	0.726027	0.448276	0.603604	0.283582	0.913669	0.655172	0.866667	0.561404	0.661539	-0.966102	0.230769	0.75	-0.5	0	-0.170732	0.789474	-0.0967742	0	0.666667	-0.75	-0.714286	-0.818182	0.777778	-0.428571	0.333333	-0.714286	0.16129	0.5
			0.6	0.285714	0.652174	0	0.770492	0.806452	-1	0.5	0.748148	0.512821	0.818182	0.857143	0.5	0.636364	0.148936	0.804878	0.203008	0.4	0.577778	0.726027	0.448276	0.603604	0.283582	0.913669	0.655172	0.866667	0.561404	0.661539	-0.966102	0.230769	0.75	-0.5	0	-0.170732	0.789474	-0.0967742	0	0.666667	-0.75	-0.714286	-0.818182	0.777778	-0.428571	0.333333	-0.714286	0.16129	0.5
			0.642105	0.285714	0.652174	0	0.770492	0.806452	-1	0.5	0.748148	0.512821	0.818182	0.857143	0.5	0.636364	0.148936	0.804878	0.203008	0.4	0.577778	0.726027	0.448276	0.603604	0.283582	0.913669	0.655172	0.866667	0.561404	0.661539	-0.966102	0.230769	0.75	-0.5	0	-0.170732	0.789474	-0.0967742	0	0.666667	-0.75	-0.714286	-0.818182	0.777778	-0.428571	0.333333	-0.714286	0.16129	0.5
			0.642105	0.285714	0.652174	0	0.772358	0.806452	-1	0.5	0.748148	0.512821	0.818182	0.857143	0.5	0.636364	0.148936	0.804878	0.203008	0.4	0.577778	0.726027	0.448276	0.603604	0.283582	0.913669	0.655172	0.866667	0.561404	0.661539	-0.966102	0.230769	0.75	-0.5	0	-0.170732	0.789474	-0.0967742	0	0.666667	-0.75	-0.714286	-0.818182	0.777778	-0.428571	0.333333	-0.714286	0.16129	0.5
			0.642105	0.285714	0.652174	0	0.777778	0.806452	-1	0.5	0.748148	0.512821	0.818182	0.857143	0.5	0.636364	0.148936	0.804878	0.203008	0.4	0.577778	0.726027	0.448276	0.603604	0.283582	0.913669	0.655172	0.866667	0.561404	0.661539	-0.966102	0.230769	0.75	-0.5	0	-0.170732	0.789474	-0.0967742	0	0.666667	-0.75	-0.714286	-0.818182	0.777778	-0.428571	0.333333	-0.714286	0.16129	0.5
			0.642105	0.285714	0.652174	0	0.779528	0.806452	-1	0.5	0.748148	0.512821	0.818182	0.857143	0.5	0.636364	0.148936	0.804878	0.203008	0.4	0.577778	0.726027	0.448276	0.603604	0.283582	0.913669	0.655172	0.866667	0.561404	0.661539	-0.966102	0.230769	0.75	-0.5	0	-0.170732	0.789474	-0.0967742	0	0.666667	-0.75	-0.666667	-0.818182	0.777778	-0.428571	0.333333	-0.714286	0.16129	0.5
			0.642105	0.285714	0.652174	0	0.779528	0.806452	-1	0.5	0.748148	0.512821	0.818182	0.857143	0.5	0.636364	0.148936	0.804878	0.203008	0.4	0.577778	0.726027	0.448276	0.603604	0.283582	0.913669	0.655172	0.868132	0.561404	0.661539	-0.966102	0.230769	0.75	-0.5	0	-0.170732	0.789474	-0.0967742	0	0.666667	-0.75	-0.666667	-0.818182	0.777778	-0.428571	0.333333	-0.714286	0.16129	0.5
			0.642105	0.285714	0.652174	0	0.779528	0.806452	-1	0.5	0.748148	0.512821	0.818182	0.857143	0.5	0.636364	0.148936	0.804878	0.203008	0.4	0.577778	0.726027	0.448276	0.603604	0.283582	0.913669	0.655172	0.869565	0.561404	0.661539	-0.966102	0.230769	0.75	-0.5	0	-0.170732	0.789474	-0.0967742	0	0.666667	-0.75	-0.666667	-0.818182	0.777778	-0.428571	0.333333	-0.714286	0.16129	0.5
			0.642105	0.285714	0.652174	0	0.779528	0.806452	-1	0.5	0.748148	0.512821	0.818182	0.857143	0.5	0.636364	0.148936	0.804878	0.203008	0.4	0.577778	0.726027	0.448276	0.603604	0.283582	0.913669	0.655172	0.869565	0.561404	0.661539	-0.966102	0.230769	0.75	-0.5	0	-0.170732	0.789474	-0.0967742	0	0.666667	-0.75	-0.666667	-0.818182	0.777778	-0.428571	0.333333	-0.714286	0.16129	0.5
			0.642105	0.285714	0.652174	0	0.779528	0.806452	-1	0.5	0.748148	0.512821	0.818182	0.857143	0.5	0.636364	0.148936	0.804878	0.203008	0.4	0.577778	0.726027	0.448276	0.603604	0.283582	0.913669	0.655172	0.869565	0.561404	0.661539	-0.966102	0.230769	0.75	-0.5	0	-0.170732	0.789474	-0.0967742	0	0.666667	-0.75	-0.666667	-0.818182	0.777778	-0.428571	0.333333	-0.714286	0.16129	0.5
			0.642105	0.285714	0.652174	0	0.779528	0.806452	-1	0.5	0.748148	0.512821	0.818182	0.857143	0.5	0.636364	0.148936	0.804878	0.203008	0.4	0.577778	0.726027	0.448276	0.603604	0.283582	0.913669	0.655172	0.869565	0.561404	0.661539	-0.966102	0.230769	0.75	-0.5	0	-0.170732	0.789474	-0.0967742	0	0.666667	-0.75	-0.666667	-0.818182	0.777778	-0.428571	0.333333	-0.714286	0.16129	0.5
			0.642105	0.285714	0.652174	0	0.779528	0.806452	-1	0.5	0.748148	0.512821	0.818182	0.857143	0.5	0.607143	0.148936	0.804878	0.203008	0.4	0.577778	0.726027	0.448276	0.603604	0.283582	0.913669	0.655172	0.869565	0.561404	0.661539	-0.966102	0.230769	0.75	-0.5	0	-0.170732	0.789474	-0.0967742	0	0.666667	-0.75	-0.666667	-0.818182	0.777778	-0.428571	0.333333	-0.714286	0.16129	0.5
			0.642105	0.285714	0.652174	0	0.779528	0.806452	-1	0.5	0.748148	0.512821	0.818182	0.857143	0.5	0.607143	0.148936	0.804878	0.203008	0.4	0.577778	0.726027	0.448276	0.603604	0.283582	0.913669	0.655172	0.869565	0.561404	0.661539	-0.966102	0.230769	0.75	-0.5	0	-0.170732	0.789474	-0.0967742	0	0.666667	-0.75	-0.666667	-0.818182	0.777778	-0.428571	0.333333	-0.714286	0.16129	0.5
			0.642105	0.285714	0.652174	0	0.779528	0.806452	-1	0.5	0.748148	0.512821	0.818182	0.857143	0.5	0.607143	0.148936	0.804878	0.203008	0.4	0.577778	0.726027	0.448276	0.603604	0.283582	0.913669	0.655172	0.869565	0.561404	0.661539	-0.966102	0.230769	0.75	-0.5	0	-0.170732	0.789474	-0.0967742	0	0.666667	-0.75	-0.666667	-0.818182	0.777778	-0.428571	0.333333	-0.714286	0.16129	0.5
			0.642105	0.285714	0.652174	0	0.779528	0.806452	-1	0.5	0.748148	0.512821	0.818182	0.857143	0.5	0.607143	0.148936	0.804878	0.203008	0.4	0.577778	0.726027	0.448276	0.603604	0.283582	0.913669	0.655172	0.869565	0.561404	0.661539	-0.966102	0.230769	0.75	-0.5	0	-0.170732	0.789474	-0.0967742	0	0.666667	-0.75	-0.666667	-0.818182	0.777778	-0.428571	0.333333	-0.714286	0.16129	0.5
			0.642105	0.285714	0.652174	0	0.779528	0.806452	-1	0.5	0.748148	0.512821	0.818182	0.857143	0.5	0.607143	0.148936	0.804878	0.203008	0.4	0.577778	0.726027	0.448276	0.603604	0.283582	0.913669	0.655172	0.869565	0.561404	0.661539	-0.966102	0.230769	0.75	-0.5	0	-0.170732	0.789474	-0.0967742	0	0.666667	-0.75	-0.666667	-0.818182	0.777778	-0.428571	0.333333	-0.714286	0.1875	0.5
			0.642105	0.285714	0.652174	0	0.779528	0.806452	-1	0.5	0.748148	0.512821	0.818182	0.857143	0.5	0.607143	0.148936	0.804878	0.203008	0.4	0.577778	0.726027	0.448276	0.603604	0.283582	0.913669	0.655172	0.869565	0.561404	0.661539	-0.966102	0.230769	0.75	-0.5	0	-0.170732	0.789474	-0.0967742	0	0.666667	-0.75	-0.666667	-0.818182	0.777778	-0.428571	0.333333	-0.714286	0.1875	0.5
			0.642105	0.285714	0.652174	0	0.779528	0.806452	-1	0.5	0.748148	0.512821	0.818182	0.857143	0.5	0.607143	0.148936	0.804878	0.203008	0.4	0.577778	0.726027	0.448276	0.603604	0.283582	0.913669	0.655172	0.869565	0.561404	0.661539	-0.966102	0.230769	0.75	-0.5	0	-0.170732	0.789474	-0.0967742	0.428571	0.666667	-0.75	-0.666667	-0.818182	0.777778	-0.428571	0.333333	-0.714286	0.1875	0.5
			0.642105	0.285714	0.652174	0	0.779528	0.806452	-1	0.5	0.748148	0.515924	0.818182	0.857143	0.5	0.607143	0.148936	0.804878	0.203008	0.4	0.577778	0.726027	0.448276	0.603604	0.283582	0.913669	0.655172	0.869565	0.561404	0.661539	-0.966102	0.230769	0.75	-0.5	0	-0.170732	0.789474	-0.0967742	0.428571	0.666667	-0.75	-0.666667	-0.818182	0.777778	-0.428571	0.333333	-0.714286	0.1875	0.5
			0.642105	0.285714	0.652174	0	0.779528	0.806452	-1	0.5	0.748148	0.530864	0.818182	0.857143	0.5	0.607143	0.148936	0.804878	0.203008	0.4	0.577778	0.726027	0.448276	0.603604	0.283582	0.913669	0.655172	0.869565	0.561404	0.661539	-0.966102	0.268293	0.75	-0.5	0	-0.170732	0.789474	-0.0967742	0.428571	0.666667	-0.75	-0.666667	-0.818182	0.777778	-0.428571	0.333333	-0.714286	0.1875	0.5
			0.642105	0.285714	0.652174	0	0.779528	0.806452	-1	0.5	0.748148	0.542169	0.818182	0.857143	0.5	0.607143	0.148936	0.804878	0.203008	0.4	0.577778	0.726027	0.448276	0.603604	0.283582	0.913669	0.655172	0.869565	0.561404	0.661539	-0.966102	0.285714	0.75	-0.5	0	-0.170732	0.789474	-0.0967742	0.428571	0.666667	-0.75	-0.666667	-0.818182	0.777778	-0.428571	0.333333	-0.714286	0.1875	0.5
			0.642105	0.285714	0.652174	0	0.779528	0.806452	-1	0.5	0.748148	0.542169	0.818182	0.857143	0.5	0.607143	0.148936	0.804878	0.203008	0.4	0.577778	0.726027	0.448276	0.603604	0.283582	0.913669	0.655172	0.869565	0.561404	0.661539	-0.966102	0.285714	0.75	-0.5	0	-0.170732	0.789474	-0.0967742	0.428571	0.666667	-0.75	-0.666667	-0.818182	0.777778	-0.428571	0.333333	-0.714286	0.1875	0.5
			0.642105	0.285714	0.652174	0	0.779528	0.806452	-1	0.5	0.748148	0.542169	0.818182	0.857143	0.5	0.607143	0.148936	0.804878	0.203008	0.4	0.577778	0.726027	0.448276	0.603604	0.228571	0.913669	0.655172	0.869565	0.561404	0.661539	-0.966102	0.285714	0.75	-0.5	0	-0.170732	0.789474	-0.0967742	0.428571	0.666667	-0.75	-0.666667	-0.818182	0.777778	-0.428571	0.333333	-0.714286	0.1875	0.5
			0.642105	0.285714	0.652174	0	0.779528	0.806452	-1	0.5	0.748148	0.542169	0.818182	0.857143	0.5	0.607143	0.148936	0.804878	0.203008	0.4	0.577778	0.726027	0.448276	0.603604	0.228571	0.913669	0.655172	0.869565	0.561404	0.661539	-0.966102	0.285714	0.75	-0.5	0	-0.170732	0.789474	-0.0967742	0.428571	0.666667	-0.75	-0.666667	-0.818182	0.777778	-0.428571	0.333333	-0.714286	0.1875	0.5
			0.642105	0.285714	0.652174	0	0.779528	0.806452	-1	0.5	0.748148	0.542169	0.818182	0.857143	0.5	0.607143	0.148936	0.804878	0.203008	0.4	0.577778	0.726027	0.448276	0.603604	0.228571	0.913669	0.655172	0.869565	0.561404	0.661539	-0.966102	0.285714	0.75	-0.5	0	-0.170732	0.789474	-0.0967742	0.428571	0.428571	-0.75	-0.666667	-0.818182	0.777778	-0.428571	0.333333	-0.714286	0.1875	0.5
			0.642105	0.285714	0.652174	0	0.779528	0.806452	-1	0.5	0.748148	0.542169	0.818182	0.857143	0.5	0.607143	0.148936	0.804878	0.203008	0.4	0.577778	0.726027	0.448276	0.603604	0.228571	0.913669	0.655172	0.869565	0.561404	0.661539	-0.966102	0.285714	0.75	-0.5	0	-0.170732	0.789474	-0.0967742	0.25	0.428571	-0.75	-0.666667	-0.818182	0.777778	-0.428571	0.333333	-0.714286	0.1875	0.5
			0.642105	0.285714	0.652174	0	0.779528	0.806452	-1	0.5	0.748148	0.542169	0.818182	0.857143	0.5	0.607143	0.148936	0.804878	0.203008	0.4	0.577778	0.726027	0.448276	0.603604	0.228571	0.913669	0.655172	0.869565	0.561404	0.661539	-0.966102	0.285714	0.75	-0.5	0	-0.170732	0.789474	-0.0967742	0.25	0.428571	-0.75	-0.666667	-0.818182	0.777778	-0.428571	0.333333	-0.714286	0.1875	0.5
			0.642105	0.285714	0.652174	0	0.779528	0.806452	-1	0.5	0.748148	0.542169	0.818182	0.857143	0.5	0.607143	0.148936	0.804878	0.203008	0.4	0.577778	0.726027	0.448276	0.603604	0.228571	0.913669	0.655172	0.869565	0.561404	0.661539	-0.966102	0.285714	0.75	-0.5	0	-0.170732	0.789474	-0.0967742	0.25	0.428571	-0.75	-0.666667	-0.818182	0.777778	-0.428571	0.333333	-0.714286	0.1875	0.5
			0.642105	0.285714	0.652174	0	0.779528	0.806452	-1	0.5	0.748148	0.542169	0.818182	0.858586	0.5	0.607143	0.148936	0.804878	0.203008	0.4	0.577778	0.726027	0.448276	0.603604	0.228571	0.913669	0.655172	0.869565	0.561404	0.661539	-0.966102	0.285714	0.75	-0.5	0	-0.170732	0.789474	-0.0967742	0.25	0.428571	-0.75	-0.666667	-0.818182	0.777778	-0.428571	0.333333	-0.714286	0.1875	0.5
			0.642105	0.285714	0.652174	0	0.779528	0.806452	-1	0.5	0.748148	0.542169	0.818182	0.864078	0.5	0.607143	0.148936	0.804878	0.203008	0.4	0.577778	0.726027	0.448276	0.603604	0.228571	0.913669	0.655172	0.869565	0.561404	0.661539	-0.966102	0.285714	0.75	-0.5	0	-0.170732	0.789474	-0.0967742	0.25	0.428571	-0.75	-0.666667	-0.818182	0.777778	-0.428571	0.333333	-0.714286	0.1875	0.5
			0.642105	0.285714	0.652174	0	0.779528	0.806452	-1	0.5	0.748148	0.542169	0.818182	0.866667	0.5	0.607143	0.148936	0.804878	0.203008	0.4	0.577778	0.726027	0.448276	0.603604	0.228571	0.913669	0.655172	0.869565	0.561404	0.661539	-0.966102	0.285714	0.75	-0.5	0	-0.170732	0.789474	-0.0967742	0.25	0.428571	-0.75	-0.666667	-0.818182	0.777778	-0.428571	0.333333	-0.714286	0.1875	0.5
			0.642105	0.285714	0.652174	0	0.779528	0.806452	-1	0.5	0.748148	0.542169	0.818182	0.867924	0.5	0.607143	0.148936	0.804878	0.203008	0.4	0.577778	0.726027	0.448276	0.603604	0.228571	0.913669	0.655172	0.869565	0.561404	0.661539	-0.966102	0.285714	0.75	-0.5	0	-0.170732	0.789474	-0.0967742	0.25	0.428571	-0.75	-0.666667	-0.818182	0.777778	-0.428571	0.333333	-0.714286	0.1875	0.5
			0.642105	0.285714	0.652174	0	0.779528	0.806452	-1	0.5	0.748148	0.542169	0.818182	0.867924	0.5	0.607143	0.148936	0.804878	0.203008	0.4	0.577778	0.726027	0.448276	0.603604	0.228571	0.913669	0.655172	0.869565	0.561404	0.661539	-0.966102	0.285714	0.75	-0.5	0	-0.170732	0.789474	-0.0967742	0.25	0.428571	-0.75	-0.666667	-0.818182	0.777778	-0.428571	0.333333	-0.714286	0.1875	0.5
			0.642105	0.285714	0.652174	0	0.779528	0.806452	-1	0.5	0.748148	0.542169	0.818182	0.867924	0.5	0.607143	0.148936	0.804878	0.203008	0.4	0.577778	0.726027	0.448276	0.603604	0.228571	0.913669	0.655172	0.869565	0.561404	0.661539	-0.966102	0.285714	0.75	-0.5	0	-0.170732	0.789474	-0.0967742	0.25	0.428571	-0.75	-0.666667	-0.818182	0.777778	-0.428571	0.333333	-0.714286	0.1875	0.5
			0.642105	0.285714	0.652174	0	0.779528	0.806452	-1	0.5	0.748148	0.542169	0.818182	0.867924	0.5	0.607143	0.148936	0.804878	0.203008	0.4	0.577778	0.726027	0.448276	0.603604	0.228571	0.913669	0.655172	0.869565	0.561404	0.661539	-0.966102	0.285714	0.75	-0.5	0	-0.170732	0.789474	-0.0967742	0.25	0.428571	-0.75	-0.666667	-0.818182	0.777778	-0.428571	0.333333	-0.714286	0.1875	0.5
			0.642105	0.285714	0.652174	0	0.779528	0.808511	-1	0.5	0.748148	0.542169	0.818182	0.867924	0.5	0.607143	0.148936	0.804878	0.203008	0.4	0.577778	0.726027	0.448276	0.603604	0.228571	0.913669	0.655172	0.869565	0.561404	0.661539	-0.966102	0.285714	0.75	-0.5	0	-0.170732	0.789474	-0.0967742	0.25	0.428571	-0.75	-0.666667	-0.818182	0.777778	-0.428571	0.333333	-0.714286	0.1875	0.5
			0.642105	0.285714	0.652174	0	0.779528	0.808511	-1	0.5	0.748148	0.542169	0.818182	0.867924	0.5	0.607143	0.148936	0.804878	0.203008	0.4	0.577778	0.726027	0.448276	0.623932	0.228571	0.913669	0.655172	0.869565	0.561404	0.661539	-0.966102	0.285714	0.75	-0.5	0	-0.170732	0.789474	-0.0967742	0.25	0.428571	-0.75	-0.666667	-0.818182	0.777778	-0.428571	0.333333	-0.714286	0.1875	0.5
			0.642105	0.285714	0.652174	0	0.779528	0.8125	-1	0.5	0.748148	0.542169	0.818182	0.867924	0.5	0.607143	0.148936	0.804878	0.203008	0.4	0.582418	0.726027	0.448276	0.648	0.228571	0.913669	0.655172	0.869565	0.561404	0.661539	-0.966102	0.285714	0.75	-0.5	0	-0.170732	0.789474	-0.0967742	0.25	0.428571	-0.75	-0.666667	-0.818182	0.777778	-0.428571	0.333333	-0.714286	0.1875	0.5
			0.642105	0.285714	0.652174	0	0.779528	0.82	-1	0.5	0.748148	0.542169	0.818182	0.867924	0.5	0.607143	0.148936	0.804878	0.203008	0.4	0.595745	0.726027	0.448276	0.669173	0.178082	0.913669	0.655172	0.869565	0.561404	0.661539	-0.966102	0.285714	0.75	-0.5	0	-0.170732	0.789474	-0.0967742	0.25	0.428571	-0.75	-0.666667	-0.818182	0.777778	-0.428571	0.333333	-0.714286	0.1875	0.5
			0.642105	0.285714	0.652174	0	0.779528	0.833333	-1	0.5	0.748148	0.542169	0.818182	0.867924	0.5	0.607143	0.148936	0.804878	0.203008	0.4	0.6	0.726027	0.448276	0.678832	0.178082	0.913669	0.655172	0.869565	0.561404	0.661539	-0.966102	0.285714	0.75	-0.5	0	-0.170732	0.789474	-0.0967742	0.25	0.428571	-0.75	-0.666667	-0.818182	0.777778	-0.428571	0.333333	-0.714286	0.1875	0.5
			0.642105	0.285714	0.652174	0	0.779528	0.839286	-1	0.5	0.748148	0.542169	0.818182	0.867924	0.5	0.607143	0.148936	0.804878	0.203008	0.408451	0.616162	0.726027	0.448276	0.678832	0.178082	0.913669	0.655172	0.869565	0.561404	0.661539	-0.966102	0.285714	0.75	-0.5	0	-0.170732	0.789474	-0.0967742	0.25	0.428571	-0.75	-0.666667	-0.818182	0.777778	-0.428571	0.333333	-0.714286	0.1875	0.5
			0.642105	0.285714	0.652174	0	0.779528	0.839286	-1	0.5	0.748148	0.542169	0.818182	0.867924	0.5	0.607143	0.148936	0.804878	0.203008	0.408451	0.634615	0.726027	0.448276	0.678832	0.178082	0.913669	0.655172	0.869565	0.561404	0.661539	-0.966102	0.285714	0.75	-0.5	0	-0.170732	0.84	-0.0967742	0.25	0.428571	-0.75	-0.666667	-0.818182	0.777778	-0.428571	0.333333	-0.714286	0.1875	0.5
			0.642105	0.285714	0.652174	0	0.779528	0.839286	-1	0.5	0.748148	0.542169	0.818182	0.867924	0.5	0.607143	0.148936	0.804878	0.203008	0.408451	0.648148	0.726027	0.448276	0.678832	0.178082	0.913669	0.655172	0.869565	0.561404	0.661539	-0.966102	0.285714	0.75	-0.5	0	-0.170732	0.862069	-0.0967742	0.25	0.428571	-0.75	-0.666667	-0.818182	0.777778	-0.428571	0.333333	-0.714286	0.1875	0.5
			0.642105	0.285714	0.652174	0	0.779528	0.839286	-1	0.5	0.748148	0.542169	0.818182	0.867924	0.5	0.607143	0.148936	0.804878	0.203008	0.408451	0.663717	0.726027	0.448276	0.678832	0.178082	0.913669	0.655172	0.869565	0.561404	0.661539	-0.966102	0.285714	0.75	-0.5	0	-0.170732	0.878788	-0.0967742	0.25	0.428571	-0.8	-0.666667	-0.818182	0.777778	-0.428571	0.333333	-0.714286	0.1875	0.5
			0.642105	0.285714	0.652174	0	0.779528	0.843478	-1	0.5	0.748148	0.542169	0.818182	0.867924	0.5	0.607143	0.148936	0.804878	0.203008	0.408451	0.677966	0.726027	0.448276	0.678832	0.178082	0.913669	0.655172	0.869565	0.561404	0.661539	-0.966102	0.285714	0.75	-0.5	0	-0.170732	0.888889	-0.0967742	0.25	0.428571	-0.8	-0.666667	-0.818182	0.777778	-0.428571	0.333333	-0.714286	0.1875	0.5
			0.642105	0.285714	0.652174	0	0.779528	0.843478	-1	0.5	0.748148	0.542169	0.818182	0.867924	0.5	0.607143	0.148936	0.804878	0.203008	0.408451	0.703125	0.726027	0.448276	0.678832	0.178082	0.913669	0.655172	0.869565	0.561404	0.661539	-0.966102	0.285714	0.75	-0.5	0	-0.170732	0.74359	-0.0967742	0.25	0.428571	-0.8	-0.666667	-0.818182	0.777778	-0.428571	0.333333	-0.714286	0.1875	0.5
			0.642105	0.285714	0.652174	0	0.779528	0.843478	-1	0.5	0.748148	0.542169	0.818182	0.867924	0.5	0.607143	0.148936	0.804878	0.203008	0.408451	0.705426	0.726027	0.448276	0.678832	0.178082	0.913669	0.655172	0.869565	0.561404	0.661539	-0.966102	0.285714	0.75	-0.5	-0.636364	-0.170732	0.74359	-0.0967742	0.25	0.428571	-0.8	-0.666667	-0.818182	0.777778	-0.428571	0.333333	-0.714286	0.1875	0.5
			0.642105	0.285714	0.652174	0	0.779528	0.843478	-1	0.5	0.748148	0.542169	0.818182	0.867924	0.5	0.607143	0.148936	0.804878	0.203008	0.408451	0.705426	0.726027	0.448276	0.678832	0.178082	0.913669	0.655172	0.869565	0.561404	0.661539	-0.966102	0.285714	0.75	-0.5	-0.636364	-0.170732	0.74359	-0.0967742	0.25	0.428571	-0.8	-0.666667	-0.818182	0.777778	-0.428571	0.333333	-0.714286	0.1875	0.5
			0.642105	0.285714	0.652174	0	0.779528	0.843478	-1	0.5	0.748148	0.542169	0.818182	0.867924	0.5	0.607143	0.148936	0.804878	0.203008	0.408451	0.707692	0.726027	0.448276	0.678832	0.178082	0.913669	0.655172	0.869565	0.561404	0.661539	-0.966102	0.285714	0.75	-0.5	-0.636364	-0.170732	0.74359	-0.0967742	0.25	0.428571	-0.8	-0.666667	-0.818182	0.777778	-0.428571	0.333333	-0.714286	0.1875	0.5
			0.642105	0.285714	0.652174	0	0.78125	0.843478	-1	0.5	0.748148	0.54491	0.818182	0.867924	0.5	0.607143	0.148936	0.804878	0.203008	0.408451	0.707692	0.726027	0.448276	0.678832	0.178082	0.913669	0.655172	0.869565	0.561404	0.661539	-0.966102	0.285714	0.75	-0.5	-0.636364	-0.170732	0.74359	-0.0967742	0.25	0.428571	-0.8	-0.666667	-0.818182	0.777778	-0.428571	0.333333	-0.714286	0.1875	0.5
			0.642105	0.285714	0.652174	0	0.784615	0.843478	-1	0.5	0.748148	0.54491	0.818182	0.867924	0.5	0.607143	0.148936	0.804878	0.203008	0.408451	0.707692	0.726027	0.448276	0.678832	0.178082	0.913669	0.655172	0.869565	0.561404	0.661539	-0.966102	0.285714	0.75	-0.5	-0.636364	-0.170732	0.74359	-0.0967742	0.25	0.428571	-0.8	-0.666667	-0.818182	0.777778	-0.428571	0.333333	-0.714286	0.1875	0.5
			0.642105	0.285714	0.652174	0	0.791045	0.843478	-1	0.5	0.748148	0.547619	0.818182	0.867924	0.5	0.607143	0.148936	0.804878	0.203008	0.408451	0.707692	0.726027	0.448276	0.678832	0.178082	0.913669	0.655172	0.869565	0.561404	0.661539	-0.966102	0.285714	0.75	-0.5	-0.636364	-0.170732	0.74359	-0.0967742	0.25	0.428571	-0.8	-0.666667	-0.818182	0.777778	-0.428571	0.333333	-0.714286	0.1875	0.5
			0.642105	0.285714	0.652174	0	0.791045	0.847458	-1	0.5	0.748148	0.568182	0.818182	0.867924	0.5	0.607143	0.148936	0.804878	0.203008	0.408451	0.707692	0.726027	0.448276	0.678832	0.178082	0.913669	0.655172	0.869565	0.561404	0.661539	-0.966102	0.285714	0.75	-0.5	-0.636364	-0.170732	0.74359	-0.0967742	0.25	0.428571	-0.8	-0.666667	-0.818182	0.777778	-0.428571	0.333333	-0.714286	0.1875	0.5
			0.642105	0.285714	0.652174	0	0.791045	0.852459	-1	0.5	0.748148	0.568182	0.818182	0.867924	0.5	0.607143	0.148936	0.829787	0.208955	0.408451	0.707692	0.726027	0.448276	0.678832	0.178082	0.913669	0.655172	0.869565	0.561404	0.661539	-0.966102	0.285714	0.75	-0.5	-0.636364	-0.170732	0.74359	-0.0967742	0.25	0.428571	-0.8	-0.666667	-0.818182	0.777778	-0.428571	0.333333	-0.714286	0.1875	0.5
			0.642105	0.285714	0.652174	0	0.791045	0.861538	-1	0.5	0.748148	0.568182	0.818182	0.867924	0.5	0.607143	0.148936	0.843137	0.242857	0.408451	0.707692	0.726027	0.448276	0.678832	0.178082	0.913669	0.655172	0.849462	0.561404	0.661539	-0.966102	0.285714	0.75	-0.5	-0.636364	-0.170732	0.74359	-0.0967742	0.25	0.428571	-0.8	-0.666667	-0.818182	0.777778	-0.428571	0.333333	-0.714286	0.1875	0.5
			0.642105	0.285714	0.652174	0	0.791045	0.863636	-1	0.5	0.748148	0.568182	0.818182	0.867924	0.5	0.607143	0.148936	0.843137	0.273973	0.408451	0.707692	0.726027	0.448276	0.678832	0.178082	0.913669	0.655172	0.849462	0.561404	0.661539	-0.966102	0.285714	0.75	-0.5	-0.636364	-0.170732	0.74359	-0.0967742	0.25	0.428571	-0.8	-0.666667	-0.818182	0.777778	-0.428571	0.333333	-0.714286	0.1875	0.5
			0.642105	0.285714	0.652174	0	0.791045	0.863636	-1	0.5	0.748148	0.568182	0.818182	0.867924	0.5	0.607143	0.148936	0.849057	0.302632	0.408451	0.707692	0.726027	0.448276	0.678832	0.178082	0.913669	0.655172	0.849462	0.561404	0.661539	-0.966102	0.285714	0.75	-0.5	-0.636364	-0.170732	0.74359	-0.0967742	0.25	0.428571	-0.8	-0.666667	-0.818182	0.777778	-0.428571	0.333333	-0.714286	0.1875	0.5
			0.645833	0.285714	0.652174	0	0.791045	0.863636	-1	0.5	0.748148	0.568182	0.818182	0.867924	0.5	0.607143	0.148936	0.862069	0.320513	0.408451	0.707692	0.726027	0.448276	0.678832	0.178082	0.913669	0.655172	0.849462	0.561404	0.661539	-0.966102	0.285714	0.75	-0.5	-0.636364	-0.170732	0.74359	-0.0967742	0.25	0.428571	-0.8	-0.666667	-0.818182	0.777778	-0.428571	0.333333	-0.714286	0.1875	0.5
			0.656566	0.285714	0.652174	0	0.791045	0.863636	-1	0.5	0.748148	0.568182	0.818182	0.867924	0.5	0.607143	0.148936	0.862069	0.320513	0.408451	0.707692	0.726027	0.448276	0.678832	0.178082	0.913669	0.655172	0.849462	0.561404	0.661539	-0.966102	0.285714	0.75	-0.5	-0.636364	-0.170732	0.74359	-0.0967742	0.25	0.428571	-0.8	-0.666667	-0.818182	0.777778	-0.428571	0.333333	-0.714286	0.1875	0.5
			0.676191	0.285714	0.652174	0	0.791045	0.863636	-1	0.5	0.748148	0.568182	0.818182	0.867924	0.5	0.607143	0.148936	0.862069	0.320513	0.408451	0.707692	0.726027	0.448276	0.678832	0.178082	0.913669	0.655172	0.849462	0.561404	0.661539	-0.966102	0.285714	0.75	-0.5	-0.636364	-0.170732	0.74359	-0.0967742	0.25	0.428571	-0.8	-0.666667	-0.818182	0.777778	-0.428571	0.333333	-0.714286	0.1875	0.5
			0.688073	0.285714	0.652174	0	0.791045	0.863636	-1	0.5	0.748148	0.568182	0.818182	0.867924	0.5	0.607143	0.148936	0.862069	0.320513	0.408451	0.707692	0.726027	0.448276	0.678832	0.178082	0.913669	0.655172	0.829787	0.561404	0.661539	-0.966102	0.285714	0.75	-0.5	-0.8	-0.170732	0.74359	-0.0967742	0.25	0.428571	-0.8	-0.666667	-0.818182	0.777778	-0.428571	0.333333	-0.714286	0.1875	0.5
			0.688073	0.285714	0.652174	0	0.798561	0.863636	-1	0.5	0.748148	0.568182	0.818182	0.867924	0.5	0.607143	0.148936	0.862069	0.320513	0.408451	0.707692	0.726027	0.448276	0.678832	0.178082	0.913669	0.655172	0.829787	0.561404	0.661539	-0.966102	0.285714	0.75	-0.5	-0.826087	-0.170732	0.74359	-0.0967742	0.25	0.428571	-0.8	-0.666667	-0.818182	0.777778	-0.428571	0.333333	-0.714286	0.1875	0.5
			0.688073	0.285714	0.652174	0	0.801418	0.863636	-1	0.5	0.748148	0.568182	0.818182	0.867924	0.5	0.607143	0.148936	0.862069	0.320513	0.408451	0.707692	0.726027	0.448276	0.678832	0.178082	0.913669	0.655172	0.829787	0.561404	0.661539	-0.966102	0.285714	0.75	-0.5	-0.878788	-0.170732	0.74359	-0.0967742	0.25	0.428571	-0.8	-0.666667	-0.818182	0.777778	-0.428571	0.333333	-0.714286	0.1875	0.5
			0.688073	0.285714	0.652174	0	0.806897	0.863636	-1	0.5	0.748148	0.568182	0.818182	0.867924	0.5	0.607143	0.148936	0.862069	0.320513	0.408451	0.707692	0.726027	0.448276	0.678832	0.178082	0.913669	0.655172	0.829787	0.561404	0.661539	-0.966102	0.285714	0.75	-0.5	-0.878788	-0.170732	0.74359	-0.0967742	0.25	0.428571	-0.8	-0.666667	-0.818182	0.777778	-0.428571	0.333333	-0.714286	0.1875	0.5
			0.688073	0.285714	0.652174	0	0.808219	0.863636	-1	0.5	0.748148	0.568182	0.818182	0.867924	0.5	0.607143	0.148936	0.862069	0.320513	0.408451	0.707692	0.726027	0.448276	0.678832	0.178082	0.913669	0.655172	0.829787	0.561404	0.661539	-0.966102	0.285714	0.75	-0.5	-0.878788	-0.170732	0.74359	-0.0967742	0.25	0.428571	-0.8	-0.666667	-0.818182	0.777778	-0.428571	0.333333	-0.714286	0.1875	0.5
			0.688073	0.285714	0.652174	0	0.808219	0.863636	-1	0.5	0.748148	0.568182	0.818182	0.867924	0.5	0.607143	0.148936	0.862069	0.320513	0.408451	0.707692	0.702703	0.448276	0.678832	0.178082	0.913669	0.655172	0.829787	0.561404	0.661539	-0.966102	0.285714	0.75	-0.5	-0.878788	-0.170732	0.74359	-0.0967742	0.25	0.428571	-0.8	-0.666667	-0.818182	0.777778	-0.428571	0.333333	-0.714286	0.1875	0.5
			0.688073	0.285714	0.652174	0	0.808219	0.863636	-1	0.5	0.748148	0.568182	0.818182	0.867924	0.5	0.607143	0.148936	0.862069	0.320513	0.408451	0.707692	0.702703	0.448276	0.678832	0.178082	0.913669	0.655172	0.829787	0.561404	0.661539	-0.966102	0.285714	0.75	-0.5	-0.878788	-0.170732	0.74359	-0.0967742	0.25	0.428571	-0.8	-0.666667	-0.818182	0.777778	-0.428571	0.333333	-0.714286	0.1875	0.5
			0.688073	0.285714	0.652174	0	0.808219	0.863636	-1	0.5	0.748148	0.568182	0.818182	0.867924	0.5	0.607143	0.148936	0.862069	0.320513	0.408451	0.707692	0.702703	0.448276	0.678832	0.178082	0.913669	0.655172	0.829787	0.561404	0.661539	-0.966102	0.285714	0.75	-0.5	-0.878788	-0.170732	0.74359	-0.0967742	0.25	0.428571	-0.8	-0.666667	-0.818182	0.777778	-0.428571	0.333333	-0.714286	0.1875	0.5
			0.688073	0.285714	0.652174	0	0.808219	0.863636	-1	0.5	0.748148	0.568182	0.818182	0.867924	0.5	0.607143	0.148936	0.862069	0.320513	0.408451	0.707692	0.702703	0.448276	0.678832	0.178082	0.913669	0.655172	0.829787	0.561404	0.661539	-0.966102	0.285714	0.75	-0.5	-0.878788	-0.170732	0.74359	-0.0967742	0.111111	0.428571	-0.8	-0.666667	-0.818182	0.777778	-0.428571	0.333333	-0.714286	0.1875	0.5
			0.688073	0.285714	0.652174	0	0.808219	0.863636	-1	0.5	0.748148	0.568182	0.818182	0.867924	0.5	0.607143	0.148936	0.862069	0.320513	0.408451	0.707692	0.702703	0.448276	0.678832	0.178082	0.913669	0.655172	0.829787	0.561404	0.661539	-0.966102	0.285714	0.75	-0.5	-0.878788	-0.170732	0.74359	-0.0967742	0.111111	0.428571	-0.8	-0.666667	-0.818182	0.777778	-0.428571	0.333333	-0.714286	0.1875	0.5
			0.688073	0.285714	0.652174	0	0.808219	0.863636	-1	0.5	0.748148	0.568182	0.818182	0.867924	0.5	0.607143	0.148936	0.862069	0.320513	0.408451	0.707692	0.702703	0.448276	0.678832	0.178082	0.913669	0.655172	0.829787	0.561404	0.661539	-0.966102	0.285714	0.75	-0.5	-0.878788	-0.170732	0.74359	-0.0967742	0.111111	0.428571	-0.8	-0.666667	-0.818182	0.777778	-0.428571	0.333333	-0.714286	0.1875	0.5
			0.688073	0.285714	0.652174	0	0.808219	0.863636	-1	0.5	0.748148	0.568182	0.818182	0.867924	0.5	0.607143	0.148936	0.862069	0.320513	0.408451	0.707692	0.702703	0.448276	0.678832	0.178082	0.913669	0.655172	0.829787	0.561404	0.661539	-0.966102	0.285714	0.75	-0.5	-0.878788	-0.170732	0.74359	-0.0967742	0.111111	0.428571	-0.8	-0.666667	-0.818182	0.777778	-0.428571	0.333333	-0.714286	0.1875	0.5
			0.688073	0.285714	0.652174	0	0.808219	0.863636	-1	0.5	0.748148	0.568182	0.818182	0.867924	0.5	0.607143	0.148936	0.862069	0.320513	0.408451	0.707692	0.702703	0.448276	0.678832	0.178082	0.913669	0.655172	0.829787	0.561404	0.661539	-0.966102	0.285714	0.75	-0.5	-0.878788	-0.170732	0.74359	-0.0967742	0.111111	0.428571	-0.8	-0.666667	-0.818182	0.777778	-0.428571	0.333333	-0.714286	0.1875	0.5
			0.688073	0.285714	0.652174	0	0.808219	0.863636	-1	0.5	0.748148	0.568182	0.818182	0.867924	0.5	0.607143	0.148936	0.862069	0.320513	0.408451	0.707692	0.702703	0.448276	0.678832	0.178082	0.913669	0.655172	0.829787	0.561404	0.661539	-0.966102	0.285714	0.75	-0.5	-0.878788	-0.170732	0.74359	-0.0967742	0.111111	0.428571	-0.8	-0.666667	-0.818182	0.777778	-0.428571	0.333333	-0.714286	0.1875	0.5
			0.688073	0.285714	0.652174	0	0.808219	0.863636	-1	0.5	0.748148	0.568182	0.818182	0.867924	0.5	0.607143	0.148936	0.862069	0.320513	0.408451	0.707692	0.702703	0.448276	0.678832	0.178082	0.913669	0.655172	0.829787	0.561404	0.661539	-0.966102	0.285714	0.75	-0.5	-0.878788	-0.170732	0.74359	-0.0967742	0.111111	0.428571	-0.8	-0.666667	-0.818182	0.777778	-0.428571	0.333333	-0.714286	0.1875	0.5
			0.688073	0.285714	0.652174	0	0.808219	0.863636	-1	0.5	0.748148	0.568182	0.818182	0.867924	0.5	0.607143	0.148936	0.862069	0.320513	0.408451	0.707692	0.702703	0.448276	0.678832	0.178082	0.913669	0.655172	0.829787	0.561404	0.661539	-0.966102	0.285714	0.75	-0.5	-0.878788	-0.170732	0.74359	-0.0967742	0.111111	0.428571	-0.8	-0.666667	-0.818182	0.777778	-0.428571	0.333333	-0.714286	0.1875	0.5
			0.688073	0.285714	0.652174	0	0.808219	0.863636	-1	0.5	0.748148	0.568182	0.818182	0.867924	0.5	0.607143	0.148936	0.862069	0.320513	0.408451	0.707692	0.702703	0.448276	0.678832	0.178082	0.913669	0.655172	0.829787	0.561404	0.676471	-0.966102	0.285714	0.75	-0.5	-0.878788	-0.170732	0.74359	-0.0967742	0.111111	0.428571	-0.8	-0.666667	-0.818182	0.777778	-0.428571	0.333333	-0.714286	0.1875	0.5
			0.688073	0.285714	0.652174	0	0.808219	0.863636	-1	0.5	0.748148	0.568182	0.818182	0.867924	0.5	0.607143	0.148936	0.862069	0.320513	0.408451	0.707692	0.702703	0.448276	0.678832	0.178082	0.913669	0.655172	0.829787	0.561404	0.692308	-0.966102	0.227273	0.75	-0.5	-0.878788	-0.170732	0.74359	-0.0967742	0.111111	0.428571	-0.8	-0.666667	-0.818182	0.777778	-0.428571	0.333333	-0.714286	0.1875	0.5
			0.688073	0.285714	0.652174	0	0.808219	0.863636	-1	0.5	0.748148	0.568182	0.818182	0.867924	0.5	0.607143	0.148936	0.862069	0.320513	0.408451	0.707692	0.702703	0.448276	0.678832	0.178082	0.913669	0.655172	0.829787	0.561404	0.692308	-0.966102	0.227273	0.75	-0.5	-0.878788	-0.170732	0.74359	-0.0967742	0.111111	0.428571	-0.8	-0.666667	-0.818182	0.777778	-0.428571	0.333333	-0.714286	0.1875	0.5
			0.688073	0.285714	0.652174	0	0.808219	0.863636	-1	0.5	0.748148	0.550562	0.818182	0.867924	0.5	0.607143	0.148936	0.862069	0.320513	0.408451	0.707692	0.702703	0.448276	0.678832	0.178082	0.913669	0.655172	0.829787	0.561404	0.692308	-0.966102	0.227273	0.75	-0.5	-0.878788	-0.170732	0.74359	-0.0967742	0.111111	0.428571	-0.8	-0.666667	-0.818182	0.777778	-0.428571	0.333333	-0.714286	0.1875	0.5
			0.688073	0.285714	0.652174	0	0.808219	0.863636	-1	0.5	0.748148	0.533333	0.818182	0.867924	0.5	0.607143	0.148936	0.862069	0.320513	0.408451	0.707692	0.702703	0.448276	0.678832	0.178082	0.913669	0.655172	0.829787	0.561404	0.692308	-0.966102	0.227273	0.75	-0.5	-0.878788	-0.170732	0.74359	-0.0967742	0.111111	0.428571	-0.8	-0.666667	-0.818182	0.777778	-0.428571	0.333333	-0.714286	0.1875	0.5
			0.688073	0.285714	0.652174	0	0.808219	0.863636	-1	0.5	0.748148	0.533333	0.818182	0.867924	0.5	0.607143	0.148936	0.862069	0.324841	0.408451	0.669173	0.702703	0.448276	0.678832	0.178082	0.913669	0.655172	0.829787	0.561404	0.692308	-0.966102	0.227273	0.75	-0.5	-0.878788	-0.170732	0.74359	-0.0967742	0.111111	0.428571	-0.8	-0.666667	-0.818182	0.777778	-0.428571	0.333333	-0.714286	0.1875	0.5
			0.688073	0.285714	0.652174	0	0.808219	0.863636	-1	0.5	0.748148	0.533333	0.818182	0.867924	0.5	0.607143	0.148936	0.868852	0.341615	0.408451	0.669173	0.702703	0.448276	0.678832	0.178082	0.913669	0.655172	0.829787	0.561404	0.692308	-0.966102	0.227273	0.75	-0.5	-0.878788	-0.170732	0.74359	-0.0967742	0.111111	0.428571	-0.8	-0.428571	-0.818182	0.777778	-0.428571	0.333333	-0.714286	0.1875	0.5
			0.688073	0.285714	0.652174	0	0.808219	0.863636	-1	0.5	0.748148	0.533333	0.818182	0.867924	0.5	0.607143	0.148936	0.880597	0.357576	0.408451	0.669173	0.702703	0.448276	0.597222	0.178082	0.913669	0.655172	0.829787	0.561404	0.692308	-0.966102	0.227273	0.75	-0.5	-0.878788	-0.170732	0.74359	-0.0967742	0.111111	0.428571	-0.8	-0.44186	-0.818182	0.777778	-0.428571	0.333333	-0.714286	0.1875	0.5
			0.688073	0.285714	0.652174	0	0.808219	0.863636	-1	0.5	0.748148	0.533333	0.818182	0.867924	0.5	0.607143	0.148936	0.890411	0.372781	0.408451	0.669173	0.702703	0.448276	0.597222	0.178082	0.913669	0.655172	0.829787	0.561404	0.692308	-0.966102	0.227273	0.75	-0.5	-0.878788	-0.170732	0.74359	-0.0967742	0.111111	0.428571	-0.8	-0.454545	-0.818182	0.777778	-0.428571	0.333333	-0.714286	0.1875	0.5
			0.688073	0.285714	0.652174	0	0.808219	0.863636	-1	0.5	0.748148	0.533333	0.818182	0.867924	0.5	0.607143	0.148936	0.890411	0.394286	0.408451	0.669173	0.702703	0.448276	0.597222	0.178082	0.913669	0.655172	0.829787	0.561404	0.692308	-0.966102	0.227273	0.75	-0.5	-0.878788	-0.170732	0.74359	-0.0967742	0.111111	0.428571	-0.8	-0.454545	-0.818182	0.777778	-0.428571	0.333333	-0.714286	0.1875	0.5
			0.688073	0.285714	0.652174	0	0.808219	0.863636	-1	0.5	0.748148	0.533333	0.818182	0.867924	0.5	0.607143	0.148936	0.792208	0.407821	0.408451	0.669173	0.702703	0.448276	0.597222	0.178082	0.913669	0.655172	0.829787	0.561404	0.692308	-0.966102	0.227273	0.75	-0.5	-0.878788	-0.170732	0.74359	-0.0967742	0.111111	0.428571	-0.8	-0.454545	-0.818182	0.777778	-0.428571	0.333333	-0.714286	0.1875	0.5
			0.688073	0.285714	0.652174	0	0.808219	0.863636	-1	0.5	0.748148	0.533333	0.818182	0.867924	0.5	0.607143	0.148936	0.792208	0.407821	0.408451	0.669173	0.702703	0.448276	0.597222	0.178082	0.913669	0.655172	0.829787	0.561404	0.692308	-0.966102	0.227273	0.75	-0.5	-0.878788	-0.170732	0.74359	-0.0967742	0.111111	0.428571	-0.8	-0.454545	-0.818182	0.777778	-0.428571	0.333333	-0.714286	0.1875	0.5
			0.688073	0.285714	0.652174	0	0.808219	0.863636	-1	0.5	0.748148	0.533333	0.818182	0.867924	0.5	0.607143	0.148936	0.792208	0.407821	0.408451	0.669173	0.702703	0.448276	0.597222	0.178082	0.913669	0.655172	0.829787	0.561404	0.692308	-0.966102	0.227273	0.75	-0.5	-0.878788	-0.170732	0.74359	-0.0967742	0.111111	0.428571	-0.8	-0.454545	-0.818182	0.777778	-0.428571	0.333333	-0.714286	0.1875	0.5
			0.688073	0.285714	0.652174	0	0.808219	0.863636	-1	0.5	0.748148	0.533333	0.818182	0.867924	0.5	0.607143	0.148936	0.792208	0.407821	0.408451	0.669173	0.702703	0.448276	0.597222	0.178082	0.913669	0.655172	0.829787	0.561404	0.692308	-0.966102	0.227273	0.75	-0.5	-0.878788	-0.170732	0.74359	-0.0967742	0.111111	0.428571	-0.8	-0.454545	-0.818182	0.777778	-0.428571	0.333333	-0.714286	0.1875	0.5
			0.688073	0.285714	0.652174	0	0.808219	0.863636	-1	0.5	0.748148	0.533333	0.818182	0.867924	0.5	0.607143	0.148936	0.792208	0.407821	0.416667	0.669173	0.702703	0.448276	0.597222	0.178082	0.913669	0.655172	0.829787	0.561404	0.692308	-0.966102	0.227273	0.75	-0.5	-0.878788	-0.170732	0.74359	-0.0967742	0.111111	0.428571	-0.8	-0.454545	-0.818182	0.777778	-0.428571	0.333333	-0.714286	0.1875	0.5
			0.688073	0.285714	0.652174	0	0.808219	0.863636	-1	0.5	0.748148	0.533333	0.818182	0.867924	0.5	0.607143	0.148936	0.792208	0.407821	0.416667	0.669173	0.702703	0.448276	0.597222	0.178082	0.913669	0.655172	0.829787	0.576271	0.692308	-0.966102	0.227273	0.75	-0.5	-0.878788	-0.170732	0.74359	-0.0967742	0.111111	0.428571	-0.8	-0.454545	-0.818182	0.777778	-0.428571	0.333333	-0.714286	0.1875	0.5
			0.688073	0.285714	0.652174	0	0.808219	0.863636	-1	0.5	0.748148	0.533333	0.818182	0.867924	0.5	0.607143	0.148936	0.792208	0.427027	0.416667	0.669173	0.702703	0.448276	0.597222	0.178082	0.913669	0.655172	0.829787	0.576271	0.692308	-0.966102	0.227273	0.75	-0.5	-0.878788	-0.170732	0.74359	-0.0967742	0.111111	0.428571	-0.8	-0.454545	-0.818182	0.777778	-0.428571	0.333333	-0.714286	0.1875	0.5
			0.688073	0.285714	0.652174	0	0.808219	0.863636	-1	0.5	0.748148	0.533333	0.818182	0.867924	0.5	0.607143	0.148936	0.792208	0.427027	0.416667	0.669173	0.702703	0.448276	0.597222	0.178082	0.913669	0.655172	0.829787	0.576271	0.692308	-0.966102	0.227273	0.75	-0.5	-0.878788	-0.170732	0.74359	-0.0967742	0.111111	0.428571	-0.8	-0.454545	-0.818182	0.777778	-0.428571	0.333333	-0.714286	0.1875	0.5
			0.688073	0.285714	0.652174	0	0.808219	0.863636	-1	0.5	0.748148	0.533333	0.818182	0.867924	0.5	0.607143	0.148936	0.792208	0.427027	0.416667	0.669173	0.702703	0.448276	0.597222	0.178082	0.913669	0.655172	0.829787	0.576271	0.692308	-0.966102	0.227273	0.75	-0.5	-0.878788	-0.170732	0.74359	-0.0967742	0.111111	0.428571	-0.8	-0.454545	-0.818182	0.777778	-0.428571	0.333333	-0.714286	0.1875	0.5
			0.688073	0.285714	0.652174	0	0.808219	0.863636	-1	0.5	0.748148	0.533333	0.818182	0.867924	0.5	0.607143	0.148936	0.792208	0.427027	0.416667	0.669173	0.702703	0.448276	0.597222	0.178082	0.913669	0.655172	0.829787	0.576271	0.692308	-0.966102	0.227273	0.75	-0.5	-0.878788	-0.170732	0.74359	-0.0967742	0.111111	0.428571	-0.8	-0.454545	-0.818182	0.777778	-0.428571	0.333333	-0.714286	0.1875	0.5
			0.688073	0.285714	0.652174	0	0.808219	0.863636	-1	0.5	0.748148	0.533333	0.818182	0.867924	0.5	0.607143	0.148936	0.792208	0.427027	0.416667	0.669173	0.702703	0.448276	0.597222	0.178082	0.913669	0.655172	0.829787	0.576271	0.692308	-0.966102	0.227273	0.75	-0.5	-0.878788	-0.170732	0.74359	-0.0967742	0.111111	0.5	-0.8	-0.454545	-0.818182	0.777778	-0.428571	0.333333	-0.714286	0.1875	0.5
			0.688073	0.285714	0.652174	0	0.808219	0.863636	-1	0.5	0.748148	0.533333	0.818182	0.867924	0.5	0.607143	0.148936	0.792208	0.427027	0.416667	0.669173	0.702703	0.448276	0.597222	0.178082	0.913669	0.655172	0.829787	0.576271	0.692308	-0.966102	0.227273	0.75	-0.5	-0.878788	-0.170732	0.74359	-0.0967742	0.111111	0.5	-0.8	-0.454545	-0.818182	0.777778	-0.428571	0.333333	-0.714286	0.1875	0.5
			0.688073	0.285714	0.692308	0	0.808219	0.863636	-1	0.5	0.748148	0.533333	0.818182	0.867924	0.5	0.607143	0.148936	0.792208	0.427027	0.416667	0.669173	0.702703	0.448276	0.597222	0.178082	0.913669	0.655172	0.829787	0.576271	0.692308	-0.966102	0.227273	0.75	-0.5	-0.878788	-0.170732	0.74359	-0.0967742	0.111111	0.5	-0.8	-0.454545	-0.818182	0.777778	-0.428571	0.333333	-0.714286	0.1875	0.5
			0.688073	0.285714	0.75	0	0.808219	0.863636	-1	0.5	0.748148	0.533333	0.818182	0.867924	0.5	0.607143	0.148936	0.792208	0.427027	0.416667	0.669173	0.702703	0.448276	0.597222	0.178082	0.913669	0.655172	0.829787	0.576271	0.692308	-0.966102	0.26087	0.75	-0.5	-0.878788	-0.170732	0.74359	-0.0967742	0.111111	0.5	-0.8	-0.454545	-0.818182	0.777778	-0.428571	0.333333	-0.714286	0.1875	0.5
			0.688073	0.285714	0.777778	0	0.808219	0.863636	-1	0.5	0.748148	0.533333	0.818182	0.867924	0.5	0.607143	0.148936	0.792208	0.427027	0.416667	0.674074	0.702703	0.448276	0.597222	0.178082	0.913669	0.655172	0.829787	0.576271	0.692308	-0.966102	0.276596	0.75	-0.5	-0.878788	-0.170732	0.74359	-0.0967742	0.111111	0.5	-0.8	-0.454545	-0.818182	0.777778	-0.428571	0.333333	-0.714286	0.1875	0.5
			0.688073	0.285714	0.818182	0	0.808219	0.863636	-1	0.5	0.748148	0.533333	0.818182	0.867924	0.5	0.607143	0.148936	0.792208	0.427027	0.416667	0.690141	0.702703	0.448276	0.597222	0.178082	0.913669	0.655172	0.829787	0.576271	0.692308	-0.966102	0.346154	0.75	-0.5	-0.878788	-0.170732	0.74359	-0.0967742	0.111111	0.5	-0.8	-0.454545	-0.818182	0.777778	-0.428571	0.333333	-0.714286	0.1875	0.52
			0.688073	0.285714	0.829787	0	0.808219	0.863636	-1	0.5	0.748148	0.533333	0.818182	0.867924	0.5	0.607143	0.148936	0.792208	0.427027	0.416667	0.70068	0.702703	0.448276	0.597222	0.178082	0.913669	0.655172	0.829787	0.576271	0.692308	-0.966102	0.358491	0.75	-0.5	-0.878788	-0.170732	0.74359	-0.0967742	0.111111	0.5	-0.8	-0.454545	-0.818182	0.777778	-0.428571	0.333333	-0.714286	0.1875	0.52
			0.688073	0.285714	0.829787	0	0.808219	0.863636	-1	0.5	0.748148	0.533333	0.818182	0.867924	0.5	0.607143	0.148936	0.792208	0.427027	0.416667	0.710526	0.702703	0.448276	0.597222	0.146667	0.913669	0.655172	0.829787	0.576271	0.692308	-0.966102	0.451613	0.75	-0.5	-0.878788	-0.170732	0.74359	-0.0967742	0.111111	0.5	-0.8	-0.454545	-0.818182	0.777778	-0.428571	0.333333	-0.714286	0.1875	0.52
			0.688073	0.285714	0.829787	0	0.808219	0.863636	-1	0.5	0.748148	0.533333	0.818182	0.867924	0.5	0.607143	0.148936	0.792208	0.427027	0.416667	0.717949	0.702703	0.448276	0.597222	0.146667	0.913669	0.655172	0.829787	0.576271	0.692308	-0.966102	0.460317	0.75	-0.5	-0.878788	-0.170732	0.74359	-0.0967742	0.111111	0.5	-0.8	-0.454545	-0.818182	0.777778	-0.428571	0.333333	-0.714286	0.1875	0.52
			0.688073	0.285714	0.829787	0	0.808219	0.863636	-1	0.5	0.748148	0.533333	0.818182	0.867924	0.5	0.607143	0.148936	0.792208	0.427027	0.416667	0.731707	0.702703	0.448276	0.597222	0.146667	0.913669	0.655172	0.829787	0.576271	0.692308	-0.966102	0.460317	0.75	-0.5	-0.878788	-0.170732	0.74359	-0.0967742	0.111111	0.5	-0.8	-0.454545	-0.818182	0.777778	-0.428571	0.333333	-0.714286	0.1875	0.52
			0.688073	0.285714	0.829787	0	0.808219	0.863636	-1	0.5	0.748148	0.533333	0.818182	0.867924	0.5	0.607143	0.148936	0.792208	0.427027	0.416667	0.733333	0.702703	0.448276	0.618421	0.146667	0.913669	0.655172	0.829787	0.576271	0.692308	-0.966102	0.460317	0.75	-0.5	-0.878788	-0.170732	0.74359	-0.0967742	0.111111	0.5	-0.8	-0.454545	-0.818182	0.777778	-0.428571	0.333333	-0.714286	0.1875	0.52
			0.688073	0.285714	0.829787	0	0.808219	0.863636	-1	0.5	0.748148	0.533333	0.818182	0.867924	0.5	0.607143	0.148936	0.792208	0.427027	0.416667	0.744186	0.704036	0.448276	0.6375	0.146667	0.913669	0.655172	0.829787	0.576271	0.692308	-0.966102	0.460317	0.75	-0.5	-0.878788	-0.170732	0.74359	-0.0967742	0.111111	0.5	-0.8	-0.454545	-0.818182	0.777778	-0.428571	0.333333	-0.714286	0.1875	0.52
			0.688073	0.285714	0.829787	0	0.808219	0.863636	-1	0.5	0.748148	0.533333	0.818182	0.867924	0.5	0.607143	0.148936	0.792208	0.427027	0.416667	0.752809	0.710526	0.448276	0.652695	0.146667	0.913669	0.655172	0.829787	0.576271	0.692308	-0.966102	0.460317	0.75	-0.5	-0.878788	-0.170732	0.74359	-0.0967742	0.111111	0.5	-0.8	-0.454545	-0.818182	0.777778	-0.428571	0.333333	-0.714286	0.1875	0.52
			0.688073	0.285714	0.829787	0	0.808219	0.863636	-1	0.5	0.748148	0.533333	0.818182	0.867924	0.5	0.607143	0.148936	0.792208	0.427027	0.416667	0.752809	0.719149	0.448276	0.652695	0.146667	0.913669	0.655172	0.829787	0.576271	0.692308	-0.966102	0.460317	0.75	-0.5	-0.878788	-0.170732	0.74359	-0.0967742	0.111111	0.5	-0.8	-0.454545	-0.818182	0.777778	-0.428571	0.333333	-0.714286	0.1875	0.52
			0.688073	0.285714	0.829787	0	0.808219	0.863636	-1	0.5	0.748148	0.533333	0.818182	0.867924	0.5	0.607143	0.148936	0.792208	0.427027	0.416667	0.752809	0.721519	0.448276	0.652695	0.146667	0.913669	0.655172	0.829787	0.576271	0.692308	-0.966102	0.460317	0.75	-0.5	-0.878788	-0.170732	0.74359	-0.0967742	0.111111	0.5	-0.8	-0.454545	-0.818182	0.777778	-0.428571	0.333333	-0.714286	0.1875	0.52
			0.688073	0.285714	0.829787	0	0.808219	0.863636	-1	0.5	0.748148	0.533333	0.818182	0.867924	0.5	0.607143	0.148936	0.792208	0.427027	0.416667	0.75419	0.721519	0.448276	0.652695	0.146667	0.913669	0.655172	0.829787	0.576271	0.692308	-0.966102	0.460317	0.75	-0.5	-0.878788	-0.170732	0.74359	-0.0967742	0.111111	0.5	-0.8	-0.454545	-0.818182	0.777778	-0.428571	0.333333	-0.714286	0.1875	0.52
			0.688073	0.285714	0.829787	0	0.809524	0.863636	-1	0.5	0.748148	0.533333	0.818182	0.867924	0.5	0.607143	0.148936	0.792208	0.427027	0.416667	0.75419	0.727273	0.448276	0.652695	0.102564	0.913669	0.655172	0.829787	0.576271	0.692308	-0.966102	0.460317	0.75	-0.5	-0.878788	-0.170732	0.74359	-0.0967742	0.111111	0.5	-0.8	-0.454545	-0.818182	0.777778	-0.428571	0.333333	-0.714286	0.1875	0.52
			0.688073	0.285714	0.829787	0	0.810811	0.863636	-1	0.5	0.748148	0.533333	0.818182	0.867924	0.5	0.607143	0.148936	0.792208	0.427027	0.416667	0.75419	0.737052	0.448276	0.654762	0.102564	0.913669	0.655172	0.829787	0.576271	0.692308	-0.933333	0.460317	0.75	-0.5	-0.878788	-0.170732	0.74359	-0.0967742	0.111111	0.5	-0.8	-0.454545	-0.818182	0.777778	-0.428571	0.333333	-0.714286	0.1875	0.52
			0.688073	0.285714	0.829787	0	0.815789	0.863636	-1	0.5	0.748148	0.533333	0.818182	0.867924	0.5	0.607143	0.148936	0.792208	0.427027	0.416667	0.75419	0.737052	0.448276	0.656805	0.102564	0.913669	0.655172	0.829787	0.576271	0.692308	-0.870968	0.460317	0.75	-0.5	-0.878788	-0.170732	0.74359	-0.0967742	0.111111	0.5	-0.8	-0.489362	-0.818182	0.777778	-0.428571	0.333333	-0.714286	0.1875	0.52
			0.688073	0.285714	0.829787	0	0.816994	0.863636	-1	0.5	0.748148	0.533333	0.818182	0.867924	0.5	0.607143	0.148936	0.792208	0.427027	0.416667	0.75419	0.738095	0.448276	0.656805	0.102564	0.913669	0.655172	0.829787	0.576271	0.692308	-0.870968	0.460317	0.75	-0.5	-0.878788	-0.170732	0.74359	-0.0967742	0.111111	0.5	-0.8	-0.489362	-0.818182	0.777778	-0.428571	0.333333	-0.714286	0.1875	0.52
			0.688073	0.285714	0.829787	0	0.818182	0.863636	-1	0.5	0.748148	0.533333	0.818182	0.867924	0.5	0.607143	0.148936	0.792208	0.427027	0.416667	0.75419	0.738095	0.448276	0.656805	0.102564	0.914894	0.655172	0.829787	0.576271	0.692308	-0.870968	0.460317	0.75	-0.5	-0.878788	-0.170732	0.74359	-0.0967742	0.111111	0.5	-0.8	-0.489362	-0.818182	0.777778	-0.428571	0.333333	-0.714286	0.1875	0.52
			0.688073	0.285714	0.829787	0	0.818182	0.863636	-1	0.5	0.748148	0.533333	0.818182	0.867924	0.5	0.607143	0.148936	0.792208	0.427027	0.416667	0.75419	0.738095	0.448276	0.656805	0.102564	0.914894	0.655172	0.829787	0.576271	0.692308	-0.870968	0.460317	0.75	-0.5	-0.878788	-0.170732	0.74359	-0.0967742	0.111111	0.5	-0.8	-0.489362	-0.818182	0.777778	-0.428571	0.333333	-0.714286	0.1875	0.52
			0.688073	0.285714	0.829787	0	0.818182	0.863636	-1	0.5	0.748148	0.533333	0.818182	0.867924	0.5	0.607143	0.148936	0.792208	0.427027	0.416667	0.75419	0.738095	0.448276	0.656805	0.102564	0.914894	0.655172	0.829787	0.576271	0.692308	-0.870968	0.460317	0.75	-0.5	-0.878788	-0.170732	0.74359	-0.0967742	0.111111	0.5	-0.8	-0.489362	-0.818182	0.777778	-0.428571	0.333333	-0.714286	0.1875	0.52
			0.688073	0.285714	0.829787	0	0.823899	0.863636	-1	0.5	0.748148	0.533333	0.818182	0.867924	0.5	0.607143	0.148936	0.792208	0.427027	0.416667	0.75419	0.738095	0.448276	0.656805	0.102564	0.914894	0.655172	0.829787	0.576271	0.692308	-0.870968	0.460317	0.75	-0.5	-0.878788	-0.170732	0.74359	-0.0967742	0.111111	0.5	-0.8	-0.489362	-0.818182	0.777778	-0.428571	0.333333	-0.714286	0.1875	0.52
			0.688073	0.285714	0.829787	0	0.82716	0.863636	-1	0.5	0.748148	0.533333	0.818182	0.87156	0.5	0.607143	0.148936	0.792208	0.427027	0.416667	0.759563	0.738095	0.448276	0.656805	0.102564	0.914894	0.655172	0.829787	0.576271	0.692308	-0.870968	0.460317	0.75	-0.5	-0.878788	-0.170732	0.74359	-0.0967742	0.111111	0.5	-0.8	-0.489362	-0.818182	0.777778	-0.428571	0.333333	-0.714286	0.1875	0.52
			0.688073	0.285714	0.829787	0	0.829268	0.863636	-1	0.5	0.748148	0.533333	0.818182	0.873874	0.5	0.607143	0.148936	0.792208	0.427027	0.416667	0.764706	0.738095	0.448276	0.656805	0.102564	0.914894	0.655172	0.829787	0.576271	0.692308	-0.870968	0.460317	0.75	-0.5	-0.878788	-0.170732	0.74359	-0.0967742	0.111111	0.5	-0.8	-0.489362	-0.818182	0.777778	-0.428571	0.333333	-0.714286	0.1875	0.52
			0.688073	0.285714	0.829787	0	0.834319	0.863636	-1	0.5	0.748148	0.533333	0.818182	0.876106	0.5	0.607143	0.148936	0.792208	0.427027	0.416667	0.770833	0.738095	0.448276	0.656805	0.102564	0.914894	0.655172	0.829787	0.576271	0.692308	-0.870968	0.460317	0.75	-0.5	-0.878788	-0.170732	0.74359	-0.0967742	0.111111	0.5	-0.8	-0.489362	-0.818182	0.777778	-0.428571	0.333333	-0.714286	0.1875	0.52
			0.688073	0.285714	0.829787	0	0.834319	0.863636	-1	0.5	0.748148	0.533333	0.818182	0.880342	0.5	0.607143	0.148936	0.792208	0.427027	0.416667	0.777778	0.738095	0.448276	0.656805	0.102564	0.914894	0.655172	0.829787	0.576271	0.692308	-0.870968	0.460317	0.75	-0.5	-0.878788	-0.170732	0.74359	-0.0967742	0.111111	0.5	-0.8	-0.489362	-0.818182	0.777778	-0.428571	0.333333	-0.714286	0.1875	0.52
			0.688073	0.285714	0.829787	0	0.834319	0.863636	-1	0.5	0.748148	0.533333	0.818182	0.880342	0.5	0.607143	0.148936	0.792208	0.427027	0.416667	0.782178	0.738095	0.448276	0.656805	0.102564	0.914894	0.655172	0.829787	0.576271	0.692308	-0.870968	0.460317	0.75	-0.5	-0.878788	-0.170732	0.74359	-0.0967742	0.111111	0.5	-0.8	-0.489362	-0.818182	0.777778	-0.428571	0.333333	-0.714286	0.1875	0.52
			0.688073	0.285714	0.829787	0	0.834319	0.863636	-1	0.5	0.748148	0.533333	0.818182	0.881356	0.5	0.607143	0.148936	0.792208	0.427027	0.416667	0.789474	0.738095	0.448276	0.656805	0.102564	0.914894	0.655172	0.829787	0.576271	0.692308	-0.870968	0.460317	0.75	-0.5	-0.878788	-0.170732	0.74359	-0.0967742	0.111111	0.5	-0.8	-0.489362	-0.818182	0.777778	-0.428571	0.333333	-0.714286	0.1875	0.52
			0.688073	0.285714	0.829787	0	0.834319	0.863636	-1	0.5	0.748148	0.533333	0.818182	0.881356	0.5	0.607143	0.148936	0.792208	0.427027	0.416667	0.789474	0.738095	0.454545	0.656805	0.102564	0.914894	0.655172	0.829787	0.576271	0.692308	-0.870968	0.460317	0.75	-0.5	-0.878788	-0.170732	0.74359	-0.0967742	0.111111	0.5	-0.8	-0.489362	-0.818182	0.777778	-0.428571	0.333333	-0.714286	0.1875	0.52
			0.688073	0.285714	0.829787	0	0.834319	0.863636	-1	0.5	0.748148	0.533333	0.818182	0.881356	0.5	0.607143	0.148936	0.792208	0.427027	0.416667	0.790476	0.738095	0.489362	0.656805	0.102564	0.914894	0.655172	0.829787	0.576271	0.692308	-0.870968	0.460317	0.75	-0.5	-0.878788	-0.170732	0.74359	-0.0967742	0.111111	0.5	-0.8	-0.489362	-0.818182	0.777778	-0.428571	0.333333	-0.714286	0.1875	0.52
			0.688073	0.285714	0.829787	0	0.834319	0.863636	-1	0.5	0.748148	0.533333	0.818182	0.882353	0.5	0.607143	0.148936	0.792208	0.427027	0.416667	0.790476	0.738095	0.505155	0.656805	0.102564	0.914894	0.655172	0.829787	0.576271	0.692308	-0.870968	0.460317	0.75	-0.5	-0.878788	-0.170732	0.74359	-0.0967742	0.111111	0.5	-0.8	-0.489362	-0.818182	0.777778	-0.428571	0.333333	-0.714286	0.1875	0.52
			0.688073	0.285714	0.829787	0	0.834319	0.863636	-1	0.5	0.748148	0.533333	0.818182	0.882353	0.5	0.607143	0.148936	0.792208	0.427027	0.416667	0.790476	0.738095	0.505155	0.656805	0.102564	0.914894	0.655172	0.829787	0.576271	0.692308	-0.870968	0.460317	0.75	-0.5	-0.878788	-0.170732	0.74359	-0.0967742	0.111111	0.5	-0.8	-0.489362	-0.818182	0.777778	-0.428571	0.333333	-0.714286	0.1875	0.52
			0.688073	0.285714	0.829787	0	0.834319	0.863636	-1	0.5	0.748148	0.533333	0.818182	0.882353	0.5	0.607143	0.148936	0.792208	0.427027	0.416667	0.790476	0.738095	0.515151	0.656805	0.102564	0.914894	0.655172	0.829787	0.576271	0.692308	-0.870968	0.46875	0.75	-0.5	-0.878788	-0.170732	0.74359	-0.0967742	0.111111	0.5	-0.8	-0.489362	-0.818182	0.777778	-0.428571	0.333333	-0.714286	0.1875	0.52
			0.688073	0.285714	0.829787	0	0.834319	0.863636	-1	0.5	0.748148	0.533333	0.818182	0.882353	0.5	0.607143	0.148936	0.792208	0.427027	0.416667	0.790476	0.738095	0.529412	0.656805	0.102564	0.914894	0.655172	0.829787	0.576271	0.692308	-0.870968	0.492537	0.75	-0.5	-0.878788	-0.170732	0.74359	-0.0967742	0.111111	0.5	-0.8	-0.489362	-0.818182	0.777778	-0.428571	0.333333	-0.714286	0.1875	0.52
			0.688073	-0.0526316	0.829787	0	0.834319	0.863636	-1	0.5	0.748148	0.533333	0.578947	0.882353	0.5	0.607143	0.125	0.792208	0.427027	0.416667	0.790476	0.738095	0.533981	0.656805	0.102564	0.914894	0.655172	0.829787	0.576271	0.692308	-0.870968	0.492537	0.75	-0.5	-0.878788	-0.170732	0.74359	-0.0967742	0.111111	0.5	-0.8	-0.489362	-0.818182	0.777778	-0.428571	0.333333	-0.714286	0.1875	0.52
			0.688073	-0.25	0.829787	0	0.834319	0.863636	-1	0.5	0.748148	0.533333	0.578947	0.882353	0.5	0.607143	0	0.792208	0.427027	0.416667	0.790476	0.738095	0.542857	0.656805	0.102564	0.914894	0.655172	0.829787	0.576271	0.692308	-0.870968	0.521127	0.75	-0.5	-0.878788	-0.170732	0.74359	-0.0967742	0.111111	0.5	-0.8	-0.489362	-0.818182	0.777778	-0.428571	0.333333	-0.714286	0.1875	0.52
			0.688073	-0.25	0.829787	0	0.834319	0.863636	-1	0.5	0.748148	0.533333	0.578947	0.882353	0.5	0.607143	-0.15625	0.792208	0.427027	0.416667	0.790476	0.738095	0.551402	0.656805	0.102564	0.914894	0.655172	0.829787	0.576271	0.692308	-0.870968	0.546667	0.75	-0.5	-0.878788	-0.170732	0.74359	-0.0967742	0.111111	0.5	-0.8	-0.489362	-0.818182	0.777778	-0.428571	0.333333	-0.714286	0.1875	0.52
			0.688073	-0.111111	0.829787	0	0.834319	0.863636	-1	0.5	0.748148	0.533333	0.578947	0.882353	0.5	0.607143	-0.181818	0.792208	0.427027	0.416667	0.790476	0.738095	0.551402	0.656805	0.102564	0.914894	0.655172	0.829787	0.576271	0.692308	-0.870968	0.590361	0.75	-0.5	-0.878788	-0.170732	0.74359	-0.0967742	0.111111	0.5	-0.8	-0.489362	-0.818182	0.777778	-0.428571	0.333333	-0.714286	0.1875	0.52
			0.688073	0.0625	0.829787	0	0.834319	0.863636	-1	0.5	0.748148	0.533333	0.578947	0.882353	0.5	0.607143	-0.19403	0.792208	0.427027	0.416667	0.790476	0.738095	0.527273	0.656805	0.102564	0.914894	0.655172	0.829787	0.576271	0.692308	-0.870968	0.6	0.75	-0.5	-0.878788	-0.170732	0.74359	-0.0967742	0.111111	0.5	-0.8	-0.489362	-0.818182	0.777778	-0.428571	0.333333	-0.714286	0.1875	0.52
			0.688073	0.210526	0.829787	0	0.834319	0.863636	-1	0.5	0.748148	0.533333	0.578947	0.882353	0.5	0.607143	-0.19403	0.792208	0.427027	0.416667	0.790476	0.738095	0.527273	0.656805	0.102564	0.914894	0.655172	0.829787	0.576271	0.692308	-0.870968	0.6	0.75	-0.5	-0.878788	-0.170732	0.74359	-0.0967742	0.111111	0.5	-0.8	-0.489362	-0.818182	0.777778	-0.428571	0.333333	-0.714286	0.1875	0.52
			0.688073	0.302326	0.829787	0	0.834319	0.863636	-1	0.5	0.748148	0.533333	0.578947	0.882353	0.5	0.607143	-0.19403	0.792208	0.427027	0.416667	0.790476	0.738095	0.527273	0.656805	0.102564	0.914894	0.655172	0.829787	0.576271	0.692308	-0.870968	0.604651	0.75	-0.5	-0.878788	-0.170732	0.74359	-0.0967742	0.111111	0.5	-0.8	-0.489362	-0.818182	0.777778	-0.428571	0.333333	-0.714286	0.1875	0.52
			0.688073	0.333333	0.829787	0	0.834319	0.863636	-1	0.5	0.748148	0.533333	0.578947	0.882353	0.5	0.607143	-0.19403	0.792208	0.427027	0.416667	0.790476	0.738095	0.527273	0.656805	0.102564	0.914894	0.655172	0.829787	0.576271	0.692308	-0.870968	0.609195	0.75	-0.5	-0.878788	-0.170732	0.74359	-0.0967742	0.111111	0.5	-0.8	-0.489362	-0.818182	0.777778	-0.428571	0.333333	-0.714286	0.1875	0.52
			0.688073	0.333333	0.829787	0	0.834319	0.863636	-1	0.5	0.748148	0.533333	0.578947	0.882353	0.5	0.607143	-0.19403	0.792208	0.427027	0.416667	0.790476	0.738095	0.527273	0.656805	0.102564	0.914894	0.655172	0.829787	0.576271	0.692308	-0.870968	0.609195	0.75	-0.5	-0.878788	-0.170732	0.74359	-0.0967742	0.111111	0.5	-0.8	-0.489362	-0.818182	0.777778	-0.428571	0.333333	-0.714286	0.1875	0.52
			0.688073	0.333333	0.829787	0	0.834319	0.863636	-1	0.5	0.748148	0.533333	0.578947	0.882353	0.5	0.607143	-0.19403	0.792208	0.427027	0.416667	0.790476	0.738095	0.527273	0.656805	0.102564	0.914894	0.655172	0.829787	0.576271	0.692308	-0.870968	0.626374	0.75	-0.5	-0.878788	-0.170732	0.74359	-0.0967742	0.111111	0.5	-0.8	-0.489362	-0.818182	0.777778	-0.428571	0.333333	-0.714286	0.1875	0.52
			0.688073	0.333333	0.829787	0	0.834319	0.863636	-1	0.5	0.748148	0.533333	0.578947	0.882353	0.5	0.607143	-0.19403	0.792208	0.427027	0.416667	0.790476	0.738095	0.527273	0.656805	0.102564	0.914894	0.655172	0.829787	0.576271	0.692308	-0.870968	0.626374	0.75	-0.5	-0.878788	-0.170732	0.74359	-0.0967742	0.111111	0.5	-0.8	-0.489362	-0.818182	0.777778	-0.428571	0.333333	-0.714286	0.1875	0.52
			0.688073	0.333333	0.829787	0	0.834319	0.863636	-1	0.5	0.748148	0.533333	0.578947	0.882353	0.5	0.614035	-0.19403	0.792208	0.427027	0.416667	0.790476	0.738095	0.527273	0.656805	0.102564	0.914894	0.655172	0.829787	0.576271	0.692308	-0.870968	0.634409	0.75	-0.5	-0.878788	-0.170732	0.74359	-0.0967742	0.111111	0.5	-0.8	-0.510204	-0.818182	0.777778	-0.428571	0.333333	-0.714286	0.1875	0.52
			0.688073	0.333333	0.829787	0	0.834319	0.863636	-1	0.5	0.748148	0.533333	0.578947	0.882353	0.5	0.627119	-0.19403	0.792208	0.430107	0.416667	0.790476	0.738095	0.527273	0.656805	0.102564	0.914894	0.655172	0.829787	0.576271	0.692308	-0.870968	0.638298	0.75	-0.5	-0.878788	-0.170732	0.74359	-0.0967742	0.111111	0.5	-0.8	-0.510204	-0.818182	0.777778	-0.428571	0.333333	-0.714286	0.1875	0.52
			0.688073	0.333333	0.829787	0	0.834319	0.863636	-1	0.5	0.748148	0.533333	0.578947	0.882353	0.5	0.666667	-0.19403	0.792208	0.442105	0.416667	0.790476	0.738095	0.527273	0.656805	0.102564	0.914894	0.655172	0.829787	0.53719	0.692308	-0.870968	0.653061	0.75	-0.5	-0.878788	-0.170732	0.74359	-0.0967742	0.111111	0.5	-0.8	-0.510204	-0.818182	0.777778	-0.428571	0.333333	-0.714286	0.1875	0.52
			0.688073	0.333333	0.829787	0	0.834319	0.863636	-1	0.5	0.748148	0.533333	0.578947	0.882353	0.5	0.671642	-0.19403	0.792208	0.450777	0.416667	0.790476	0.738095	0.527273	0.656805	0.102564	0.914894	0.655172	0.829787	0.53719	0.692308	-0.870968	0.653061	0.75	-0.5	-0.878788	-0.170732	0.74359	-0.0967742	0.111111	0.5	-0.8	-0.510204	-0.818182	0.777778	-0.428571	0.333333	-0.714286	0.1875	0.52
			0.688073	0.333333	0.829787	0	0.834319	0.835821	-1	0.5	0.748148	0.533333	0.578947	0.882353	0.5	0.671642	-0.19403	0.792208	0.461929	0.416667	0.790476	0.738095	0.527273	0.656805	0.102564	0.914894	0.655172	0.829787	0.53719	0.692308	-0.870968	0.653061	0.75	-0.5	-0.878788	-0.170732	0.74359	-0.0967742	0.111111	0.5	-0.8	-0.510204	-0.818182	0.777778	-0.428571	0.333333	-0.714286	0.1875	0.52
			0.688073	0.333333	0.829787	0	0.834319	0.835821	-1	0.5	0.748148	0.533333	0.578947	0.882353	0.5	0.676471	-0.19403	0.792208	0.480392	0.416667	0.790476	0.738095	0.527273	0.656805	0.102564	0.914894	0.655172	0.829787	0.53719	0.692308	-0.870968	0.653061	0.75	-0.5	-0.878788	-0.170732	0.74359	-0.0967742	0.111111	0.5	-0.8	-0.510204	-0.818182	0.777778	-0.428571	0.333333	-0.714286	0.1875	0.52
			0.688073	0.333333	0.829787	0	0.834319	0.835821	-1	0.5	0.748148	0.533333	0.578947	0.882353	0.5	0.676471	-0.19403	0.792208	0.485437	0.416667	0.790476	0.738095	0.527273	0.656805	0.102564	0.914894	0.655172	0.835051	0.53719	0.692308	-0.870968	0.653061	0.75	-0.5	-0.878788	-0.170732	0.74359	-0.0967742	0.111111	0.5	-0.8	-0.510204	-0.818182	0.777778	-0.428571	0.333333	-0.714286	0.1875	0.52
			0.688073	0.333333	0.829787	0	0.834319	0.835821	-1	0.5	0.748148	0.533333	0.578947	0.882353	0.5	0.676471	-0.19403	0.792208	0.485437	0.416667	0.790476	0.738095	0.527273	0.656805	0.102564	0.914894	0.655172	0.838384	0.53719	0.692308	-0.870968	0.653061	0.75	-0.5	-0.878788	-0.170732	0.74359	-0.0967742	0.111111	0.5	-0.8	-0.510204	-0.818182	0.777778	-0.428571	0.333333	-0.714286	0.1875	0.52
			0.688073	0.333333	0.829787	0	0.834319	0.835821	-1	0.5	0.748148	0.533333	0.578947	0.882353	0.5	0.676471	-0.19403	0.792208	0.485437	0.416667	0.790476	0.738095	0.527273	0.656805	0.102564	0.914894	0.655172	0.838384	0.53719	0.692308	-0.870968	0.653061	0.75	-0.5	-0.878788	-0.170732	0.74359	-0.0967742	0.111111	0.5	-0.8	-0.510204	-0.818182	0.777778	-0.428571	0.333333	-0.714286	0.1875	0.52
			0.688073	0.333333	0.829787	0	0.834319	0.835821	-1	0.5	0.75	0.533333	0.578947	0.882353	0.5	0.676471	-0.19403	0.792208	0.485437	0.416667	0.790476	0.738095	0.527273	0.656805	0.102564	0.914894	0.655172	0.838384	0.53719	0.692308	-0.870968	0.653061	0.75	-0.5	-0.878788	-0.170732	0.74359	-0.0967742	0.111111	0.5	-0.8	-0.510204	-0.818182	0.777778	-0.428571	0.333333	-0.714286	0.1875	0.52
			0.688073	0.333333	0.829787	0	0.834319	0.835821	-1	0.5	0.758865	0.533333	0.578947	0.882353	0.5	0.676471	-0.19403	0.792208	0.485437	0.416667	0.790476	0.738095	0.527273	0.656805	0.102564	0.914894	0.655172	0.838384	0.53719	0.692308	-0.870968	0.653061	0.75	-0.5	-0.878788	-0.170732	0.74359	-0.0967742	0.111111	0.5	-0.8	-0.510204	-0.818182	0.777778	-0.428571	0.333333	-0.714286	0.1875	0.52
			0.688073	0.333333	0.829787	0	0.834319	0.835821	-1	0.5	0.774834	0.533333	0.578947	0.882353	0.5	0.676471	-0.19403	0.792208	0.485437	0.416667	0.790476	0.738095	0.527273	0.656805	0.102564	0.914894	0.655172	0.838384	0.53719	0.692308	-0.870968	0.653061	0.75	-0.5	-0.878788	-0.170732	0.74359	-0.0967742	0.111111	0.5	-0.8	-0.510204	-0.818182	0.777778	-0.428571	0.333333	-0.714286	0.1875	0.52
			0.688073	0.333333	0.829787	0	0.834319	0.835821	-1	0.5	0.780645	0.533333	0.578947	0.882353	0.5	0.676471	-0.19403	0.792208	0.485437	0.416667	0.790476	0.738095	0.527273	0.656805	0.102564	0.914894	0.655172	0.838384	0.53719	0.692308	-0.870968	0.653061	0.75	-0.5	-0.878788	-0.170732	0.74359	-0.0967742	0.111111	0.5	-0.8	-0.510204	-0.818182	0.777778	-0.428571	0.333333	-0.714286	0.1875	0.52
			0.688073	0.333333	0.829787	0	0.834319	0.835821	-1	0.5	0.78481	0.533333	0.578947	0.882353	0.5	0.676471	-0.19403	0.794872	0.485437	0.416667	0.790476	0.738095	0.527273	0.656805	0.102564	0.914894	0.655172	0.838384	0.53719	0.692308	-0.870968	0.653061	0.75	-0.5	-0.878788	-0.170732	0.74359	-0.0967742	0.111111	0.5	-0.8	-0.510204	-0.818182	0.777778	-0.428571	0.333333	-0.714286	0.1875	0.52
			0.688073	0.333333	0.829787	0	0.834319	0.835821	-1	0.5	0.78481	0.533333	0.578947	0.882353	0.5	0.676471	-0.19403	0.794872	0.485437	0.416667	0.790476	0.738095	0.527273	0.666667	0.102564	0.914894	0.655172	0.838384	0.53719	0.692308	-0.870968	0.653061	0.75	-0.5	-0.878788	-0.170732	0.74359	-0.0967742	0.111111	0.5	-0.8	-0.510204	-0.818182	0.777778	-0.428571	0.333333	-0.714286	0.1875	0.52
			0.688073	0.333333	0.829787	0	0.834319	0.835821	-1	0.5	0.78481	0.533333	0.578947	0.882353	0.5	0.676471	-0.19403	0.797468	0.485437	0.416667	0.790476	0.738095	0.527273	0.677778	0.102564	0.914894	0.655172	0.838384	0.53719	0.692308	-0.870968	0.653061	0.75	-0.5	-0.878788	-0.170732	0.74359	-0.0967742	0.111111	0.5	-0.8	-0.510204	-0.818182	0.777778	-0.428571	0.333333	-0.714286	0.1875	0.52
			0.688073	0.333333	0.829787	0	0.834319	0.835821	-1	0.5	0.78481	0.533333	0.578947	0.882353	0.5	0.676471	-0.19403	0.804878	0.485437	0.416667	0.790476	0.738095	0.527273	0.68306	0.102564	0.914894	0.655172	0.838384	0.53719	0.692308	-0.870968	0.653061	0.75	-0.5	-0.878788	-0.170732	0.74359	-0.0967742	0.111111	0.529412	-0.8	-0.510204	-0.818182	0.777778	-0.428571	0.333333	-0.714286	0.1875	0.52
			0.688073	0.333333	0.829787	0	0.834319	0.835821	-1	0.5	0.78481	0.533333	0.578947	0.882353	0.5	0.676471	-0.19403	0.809524	0.485437	0.416667	0.790476	0.738095	0.527273	0.68306	0.102564	0.914894	0.655172	0.838384	0.53719	0.692308	-0.870968	0.653061	0.75	-0.5	-0.878788	-0.170732	0.74359	-0.0967742	0.111111	0.652174	-0.8	-0.510204	-0.818182	0.777778	-0.454545	0.333333	-0.714286	0.1875	0.52
			0.688073	0.333333	0.829787	0	0.834319	0.835821	-1	0.5	0.78481	0.533333	0.578947	0.882353	0.5	0.676471	-0.19403	0.809524	0.485437	0.416667	0.790476	0.738095	0.527273	0.68306	0.102564	0.914894	0.655172	0.838384	0.53719	0.692308	-0.870968	0.653061	0.75	-0.5	-0.878788	-0.170732	0.74359	-0.0967742	0.111111	0.652174	-0.8	-0.510204	-0.818182	0.777778	-0.454545	0.333333	-0.714286	0.1875	0.52
			0.688073	0.333333	0.829787	0	0.834319	0.835821	-1	0.5	0.78481	0.533333	0.578947	0.882353	0.5	0.676471	-0.19403	0.809524	0.485437	0.424658	0.790476	0.738095	0.527273	0.68306	0.102564	0.916667	0.655172	0.838384	0.53719	0.692308	-0.870968	0.653061	0.75	-0.5	-0.878788	-0.170732	0.74359	-0.0967742	0.111111	0.52	-0.8	-0.510204	-0.818182	0.777778	-0.454545	0.333333	-0.714286	0.1875	0.52
			0.688073	0.333333	0.829787	0	0.834319	0.835821	-1	0.5	0.78481	0.533333	0.578947	0.887097	0.5	0.676471	-0.19403	0.809524	0.485437	0.424658	0.790476	0.738095	0.527273	0.68306	0.113924	0.916667	0.655172	0.838384	0.53719	0.692308	-0.870968	0.653061	0.75	-0.5	-0.878788	-0.170732	0.74359	-0.0967742	0.111111	0.52	-0.8	-0.510204	-0.818182	0.777778	-0.454545	0.333333	-0.714286	0.1875	0.52
			0.688073	0.333333	0.829787	0	0.834319	0.835821	-1	0.5	0.78481	0.533333	0.578947	0.888889	0.5	0.676471	-0.19403	0.809524	0.485437	0.424658	0.790476	0.738095	0.527273	0.68306	0.113924	0.916667	0.655172	0.838384	0.53719	0.692308	-0.870968	0.653061	0.75	-0.5	-0.878788	-0.170732	0.74359	-0.0967742	0.111111	0.52	-0.8	-0.510204	-0.818182	0.777778	-0.454545	0.333333	-0.714286	0.1875	0.52
			0.688073	0.333333	0.829787	0	0.834319	0.835821	-1	0.5	0.78481	0.533333	0.578947	0.888889	0.5	0.676471	-0.19403	0.809524	0.485437	0.424658	0.790476	0.738095	0.527273	0.68306	0.113924	0.916667	0.655172	0.850467	0.53719	0.692308	-0.870968	0.653061	0.75	-0.5	-0.885714	-0.170732	0.74359	-0.0967742	0.111111	0.52	-0.8	-0.510204	-0.818182	0.777778	-0.454545	0.333333	-0.714286	0.1875	0.52
			0.688073	0.333333	0.829787	0	0.834319	0.835821	-1	0.5	0.78481	0.533333	0.578947	0.888889	0.5	0.676471	-0.19403	0.809524	0.485437	0.424658	0.790476	0.738095	0.527273	0.68306	0.113924	0.916667	0.655172	0.853211	0.53719	0.692308	-0.870968	0.653061	0.75	-0.5	-0.885714	-0.227273	0.74359	-0.0967742	0.111111	0.52	-0.8	-0.510204	-0.818182	0.777778	-0.454545	0.333333	-0.714286	0.1875	0.52
			0.688073	0.333333	0.829787	0	0.834319	0.835821	-1	0.5	0.78481	0.533333	0.578947	0.888889	0.5	0.676471	-0.19403	0.809524	0.485437	0.424658	0.790476	0.738095	0.527273	0.68306	0.113924	0.916667	0.655172	0.853211	0.53719	0.692308	-0.870968	0.653061	0.75	-0.5	-0.885714	-0.244444	0.74359	-0.0967742	0.111111	0.52	-0.8	-0.510204	-0.818182	0.777778	-0.454545	0.333333	-0.714286	0.1875	0.52
			0.688073	0.333333	0.829787	0	0.834319	0.835821	-1	0.5	0.78481	0.533333	0.578947	0.888889	0.5	0.676471	-0.19403	0.809524	0.485437	0.424658	0.790476	0.738095	0.527273	0.68306	0.113924	0.916667	0.655172	0.853211	0.53719	0.692308	-0.870968	0.653061	0.75	-0.5	-0.885714	-0.244444	0.74359	-0.0967742	0.111111	0.52	-0.8	-0.510204	-0.818182	0.777778	-0.454545	0.333333	-0.733333	0.1875	0.52
			0.688073	0.333333	0.829787	0	0.834319	0.835821	-1	0.5	0.78481	0.533333	0.578947	0.888889	0.5	0.676471	-0.19403	0.809524	0.485437	0.424658	0.794392	0.738095	0.527273	0.68306	0.113924	0.916667	0.655172	0.853211	0.53719	0.692308	-0.870968	0.653061	0.75	-0.5	-0.885714	-0.244444	0.74359	-0.0967742	0.111111	0.52	-0.8	-0.510204	-0.818182	0.777778	-0.454545	0.333333	-0.733333	0.1875	0.52
			0.688073	0.333333	0.829787	0	0.834319	0.835821	-1	0.5	0.78481	0.533333	0.578947	0.888889	0.5	0.676471	-0.19403	0.809524	0.487923	0.424658	0.799087	0.738095	0.527273	0.68306	0.113924	0.916667	0.655172	0.853211	0.53719	0.692308	-0.870968	0.653061	0.75	-0.5	-0.885714	-0.244444	0.74359	-0.0967742	0.111111	0.52	-0.8	-0.510204	-0.818182	0.777778	-0.454545	0.333333	-0.733333	0.1875	0.52
			0.688073	0.333333	0.829787	0	0.834319	0.835821	-1	0.5	0.78481	0.533333	0.578947	0.888889	0.5	0.676471	-0.19403	0.809524	0.487923	0.424658	0.799087	0.738095	0.527273	0.68306	0.113924	0.916667	0.655172	0.853211	0.53719	0.692308	-0.870968	0.653061	0.75	-0.5	-0.885714	-0.244444	0.74359	-0.0967742	0.111111	0.52	-0.8	-0.510204	-0.818182	0.777778	-0.454545	0.333333	-0.733333	0.1875	0.52
			0.688073	0.333333	0.829787	0	0.834319	0.835821	-1	0.5	0.78481	0.533333	0.578947	0.888889	0.5	0.676471	-0.19403	0.809524	0.495238	0.424658	0.800905	0.738095	0.527273	0.68306	0.113924	0.916667	0.655172	0.853211	0.53719	0.692308	-0.870968	0.653061	0.75	-0.5	-0.885714	-0.244444	0.74359	-0.0967742	0.111111	0.52	-0.8	-0.510204	-0.818182	0.777778	-0.454545	0.333333	-0.733333	0.1875	0.52
			0.688073	0.333333	0.829787	0	0.834319	0.835821	-1	0.431818	0.78481	0.533333	0.578947	0.888889	0.5	0.676471	-0.19403	0.809524	0.504673	0.424658	0.803571	0.738095	0.527273	0.68306	0.113924	0.916667	0.655172	0.853211	0.53719	0.692308	-0.870968	0.653061	0.75	-0.5	-0.885714	-0.244444	0.74359	-0.0967742	0.111111	0.52	-0.8	-0.510204	-0.818182	0.777778	-0.454545	0.333333	-0.733333	0.1875	0.52
			0.688073	0.333333	0.829787	0	0.834319	0.835821	-1	0.369565	0.78481	0.533333	0.578947	0.888889	0.5	0.676471	-0.19403	0.809524	0.520362	0.424658	0.80786	0.738095	0.527273	0.68306	0.113924	0.916667	0.655172	0.853211	0.53719	0.692308	-0.870968	0.653061	0.75	-0.5	-0.885714	-0.244444	0.74359	-0.0967742	0.111111	0.52	-0.8	-0.510204	-0.818182	0.777778	-0.454545	0.333333	-0.733333	0.1875	0.52
			0.688073	0.333333	0.829787	0	0.834319	0.835821	-1	0.369565	0.78481	0.533333	0.578947	0.888889	0.5	0.676471	-0.19403	0.809524	0.530973	0.424658	0.811159	0.738095	0.527273	0.68306	0.113924	0.916667	0.655172	0.853211	0.53719	0.692308	-0.870968	0.653061	0.75	-0.5	-0.885714	-0.244444	0.74359	-0.0967742	0.111111	0.52	-0.8	-0.510204	-0.818182	0.777778	-0.454545	0.333333	-0.733333	0.1875	0.52
			0.688073	0.333333	0.829787	0	0.834319	0.835821	-1	0.369565	0.78481	0.533333	0.578947	0.888889	0.5	0.676471	-0.19403	0.809524	0.541126	0.424658	0.816667	0.738095	0.527273	0.68306	0.113924	0.917241	0.655172	0.853211	0.53719	0.692308	-0.870968	0.653061	0.75	-0.5	-0.885714	-0.244444	0.74359	-0.0967742	0.111111	0.52	-0.8	-0.510204	-0.818182	0.777778	-0.454545	0.333333	-0.733333	0.1875	0.52
			0.688073	0.333333	0.829787	0	0.834319	0.835821	-1	0.369565	0.78481	0.533333	0.578947	0.888889	0.5	0.676471	-0.19403	0.809524	0.541126	0.424658	0.81893	0.738095	0.527273	0.68306	0.176471	0.918367	0.655172	0.853211	0.53719	0.692308	-0.870968	0.653061	0.75	-0.5	-0.885714	-0.244444	0.74359	-0.0967742	0.111111	0.52	-0.8	-0.510204	-0.818182	0.777778	-0.454545	0.333333	-0.733333	0.1875	0.52
			0.688073	0.333333	0.829787	0	0.834319	0.835821	-1	0.369565	0.78481	0.533333	0.578947	0.888889	0.5	0.676471	-0.19403	0.809524	0.541126	0.424658	0.823293	0.738095	0.527273	0.68306	0.222222	0.918367	0.655172	0.853211	0.53719	0.692308	-0.870968	0.653061	0.75	-0.5	-0.885714	-0.244444	0.74359	-0.0967742	0.111111	0.52	-0.8	-0.510204	-0.818182	0.777778	-0.454545	0.333333	-0.733333	0.1875	0.52
			0.688073	0.333333	0.829787	0	0.834319	0.835821	-1	0.369565	0.78481	0.535912	0.578947	0.888889	0.5	0.676471	-0.19403	0.809524	0.541126	0.424658	0.824701	0.738095	0.527273	0.68306	0.23913	0.918367	0.655172	0.853211	0.53719	0.692308	-0.870968	0.653061	0.75	-0.5	-0.885714	-0.244444	0.74359	-0.0967742	0.111111	0.52	-0.8	-0.510204	-0.818182	0.777778	-0.454545	0.333333	-0.733333	0.1875	0.52
			0.688073	0.333333	0.829787	0	0.834319	0.835821	-1	0.369565	0.78481	0.550802	0.578947	0.888889	0.5	0.676471	-0.19403	0.809524	0.541126	0.424658	0.824701	0.738095	0.527273	0.68306	0.292929	0.918919	0.655172	0.853211	0.53719	0.692308	-0.870968	0.653061	0.833333	-0.5	-0.885714	-0.244444	0.74359	-0.0967742	0.111111	0.52	-0.8	-0.510204	-0.818182	0.777778	-0.454545	0.333333	-0.733333	0.1875	0.52
			0.688073	0.333333	0.829787	0	0.834319	0.835821	-1	0.369565	0.78481	0.564767	0.578947	0.888889	0.5	0.676471	-0.19403	0.809524	0.541126	0.424658	0.824701	0.738095	0.527273	0.68306	0.333333	0.92	0.655172	0.853211	0.53719	0.692308	-0.870968	0.653061	0.833333	-0.5	-0.885714	-0.244444	0.74359	-0.0967742	0.111111	0.52	-0.8	-0.52	-0.818182	0.777778	-0.454545	0.333333	-0.733333	0.1875	0.52
			0.688073	0.333333	0.829787	0	0.834319	0.835821	-1	0.369565	0.78481	0.564767	0.578947	0.888889	0.5	0.676471	-0.19403	0.809524	0.541126	0.424658	0.824701	0.738095	0.527273	0.68306	0.339623	0.92	0.655172	0.853211	0.53719	0.692308	-0.870968	0.653061	0.833333	-0.5	-0.885714	-0.244444	0.74359	-0.0967742	0.111111	0.52	-0.8	-0.52	-0.818182	0.777778	-0.454545	0.333333	-0.733333	0.1875	0.52
			0.688073	0.333333	0.829787	0	0.834319	0.835821	-1	0.369565	0.78481	0.564767	0.578947	0.888889	0.5	0.676471	-0.19403	0.809524	0.541126	0.424658	0.824701	0.738095	0.527273	0.68306	0.339623	0.92	0.655172	0.853211	0.53719	0.692308	-0.870968	0.653061	0.833333	-0.5	-0.885714	-0.244444	0.74359	-0.0967742	0.111111	0.52	-0.8	-0.52	-0.818182	0.777778	-0.454545	0.333333	-0.733333	0.1875	0.52
			0.688073	0.333333	0.829787	0	0.834319	0.835821	-1	0.369565	0.78481	0.564767	0.578947	0.888889	0.5	0.676471	-0.19403	0.809524	0.541126	0.424658	0.824701	0.738095	0.527273	0.68306	0.339623	0.92	0.655172	0.853211	0.53719	0.692308	-0.870968	0.653061	0.833333	-0.5	-0.885714	-0.244444	0.74359	-0.0967742	0.111111	0.52	-0.8	-0.52	-0.818182	0.777778	-0.454545	0.333333	-0.733333	0.1875	0.52
			0.688073	0.333333	0.829787	0	0.834319	0.835821	-1	0.369565	0.78481	0.564767	0.578947	0.888889	0.5	0.676471	-0.19403	0.809524	0.541126	0.424658	0.824701	0.738095	0.527273	0.68306	0.339623	0.92	0.655172	0.853211	0.53719	0.692308	-0.870968	0.653061	0.833333	-0.5	-0.885714	-0.244444	0.74359	-0.0967742	0.111111	0.52	-0.8	-0.52	-0.818182	0.777778	-0.454545	0.333333	-0.733333	0.1875	0.52
			0.688073	0.333333	0.829787	0	0.834319	0.835821	-1	0.369565	0.78481	0.564767	0.578947	0.888889	0.5	0.676471	-0.19403	0.809524	0.541126	0.424658	0.824701	0.738095	0.527273	0.68306	0.339623	0.92	0.655172	0.853211	0.53719	0.692308	-0.870968	0.653061	0.833333	-0.5	-0.885714	-0.244444	0.74359	-0.0967742	0.111111	0.461539	-0.8	-0.52	-0.818182	0.777778	-0.454545	0.333333	-0.733333	0.1875	0.52
			0.688073	0.333333	0.829787	0	0.834319	0.835821	-1	0.369565	0.78481	0.556701	0.578947	0.888889	0.5	0.676471	-0.19403	0.809524	0.541126	0.424658	0.824701	0.738095	0.527273	0.68306	0.339623	0.92	0.655172	0.853211	0.53719	0.692308	-0.870968	0.653061	0.833333	-0.5	-0.885714	-0.244444	0.74359	-0.0967742	0.111111	0.461539	-0.8	-0.52	-0.818182	0.777778	-0.454545	0.333333	-0.733333	0.1875	0.52
			0.688073	0.333333	0.829787	0	0.834319	0.835821	-1	0.369565	0.78481	0.556701	0.578947	0.888889	0.5	0.676471	-0.19403	0.809524	0.541126	0.424658	0.824701	0.738095	0.527273	0.68306	0.339623	0.92	0.655172	0.853211	0.53719	0.692308	-0.870968	0.653061	0.833333	-0.5	-0.885714	-0.244444	0.74359	-0.0967742	0.111111	0.461539	-0.8	-0.52	-0.818182	0.777778	-0.454545	0.333333	-0.733333	0.1875	0.52
			0.688073	0.333333	0.829787	0	0.834319	0.835821	-1	0.369565	0.78481	0.556701	0.578947	0.888889	0.5	0.676471	-0.19403	0.809524	0.541126	0.424658	0.824701	0.738095	0.535714	0.68306	0.339623	0.92	0.655172	0.853211	0.52459	0.692308	-0.870968	0.653061	0.833333	-0.5	-0.885714	-0.244444	0.74359	-0.0967742	0.111111	0.461539	-0.8	-0.52	-0.818182	0.777778	-0.454545	0.333333	-0.733333	0.1875	0.52
			0.688073	0.333333	0.829787	0	0.834319	0.835821	-1	0.369565	0.78481	0.556701	0.578947	0.888889	0.5	0.676471	-0.19403	0.809524	0.541126	0.424658	0.824701	0.738095	0.563025	0.68306	0.339623	0.92	0.655172	0.853211	0.52459	0.692308	-0.870968	0.653061	0.833333	-0.5	-0.885714	-0.244444	0.74359	-0.0967742	0.111111	0.461539	-0.8	-0.52	-0.818182	0.777778	-0.454545	0.333333	-0.733333	0.1875	0.52
			0.688073	0.333333	0.829787	0	0.834319	0.835821	-1	0.369565	0.78481	0.556701	0.578947	0.888889	0.5	0.676471	-0.19403	0.809524	0.541126	0.424658	0.824701	0.738095	0.577236	0.68306	0.339623	0.92	0.655172	0.853211	0.52459	0.692308	-0.870968	0.653061	0.833333	-0.5	-0.885714	-0.244444	0.74359	-0.0967742	0.111111	0.461539	-0.8	-0.52	-0.818182	0.777778	-0.454545	0.333333	-0.733333	0.1875	0.52
			0.688073	0.333333	0.829787	0	0.834319	0.835821	-1	0.369565	0.78481	0.556701	0.578947	0.888889	0.5	0.676471	-0.19403	0.809524	0.541126	0.424658	0.824701	0.738095	0.603054	0.68306	0.339623	0.92	0.655172	0.853211	0.52459	0.692308	-0.870968	0.653061	0.833333	-0.5	-0.885714	-0.244444	0.74359	-0.0967742	0.111111	0.461539	-0.8	-0.52	-0.818182	0.777778	-0.454545	0.333333	-0.733333	0.1875	0.52
			0.688073	0.333333	0.829787	0	0.834319	0.835821	-1	0.369565	0.78481	0.556701	0.578947	0.888889	0.5	0.676471	-0.19403	0.809524	0.541126	0.424658	0.824701	0.738095	0.606061	0.68306	0.339623	0.92	0.655172	0.853211	0.52459	0.692308	-0.870968	0.653061	0.833333	-0.5	-0.885714	-0.244444	0.74359	-0.0967742	0.111111	0.461539	-0.8	-0.52	-0.818182	0.777778	-0.454545	0.333333	-0.733333	0.1875	0.52
			0.688073	0.333333	0.829787	0	0.834319	0.835821	-1	0.369565	0.78481	0.556701	0.578947	0.888889	0.5	0.676471	-0.19403	0.809524	0.541126	0.424658	0.824701	0.738095	0.606061	0.68306	0.339623	0.92	0.655172	0.853211	0.52459	0.692308	-0.870968	0.653061	0.833333	-0.5	-0.885714	-0.244444	0.74359	-0.0967742	0.111111	0.461539	-0.8	-0.52	-0.818182	0.777778	-0.454545	0.333333	-0.733333	0.1875	0.52
			0.688073	0.333333	0.829787	0	0.834319	0.835821	-1	0.369565	0.78481	0.556701	0.578947	0.888889	0.5	0.676471	-0.19403	0.809524	0.541126	0.424658	0.824701	0.738095	0.606061	0.68306	0.339623	0.92	0.655172	0.853211	0.52459	0.692308	-0.870968	0.653061	0.833333	-0.5	-0.885714	-0.244444	0.74359	-0.0967742	0.111111	0.461539	-0.8	-0.52	-0.818182	0.777778	-0.454545	0.333333	-0.733333	0.1875	0.555556
			0.688073	0.333333	0.829787	0	0.834319	0.835821	-1	0.369565	0.78481	0.556701	0.578947	0.888889	0.5	0.676471	-0.19403	0.809524	0.541126	0.424658	0.824701	0.738095	0.606061	0.68306	0.339623	0.92	0.655172	0.853211	0.52459	0.692308	-0.870968	0.653061	0.833333	-0.5	-0.885714	-0.244444	0.74359	-0.0967742	0.111111	0.461539	-0.8	-0.52	-0.818182	0.777778	-0.454545	0.333333	-0.733333	0.1875	0.586207
			0.688073	0.333333	0.829787	0	0.834319	0.835821	-1	0.369565	0.78481	0.556701	0.578947	0.888889	0.5	0.676471	-0.19403	0.809524	0.541126	0.424658	0.824701	0.738095	0.606061	0.68306	0.339623	0.92	0.655172	0.853211	0.52459	0.692308	-0.870968	0.653061	0.833333	-0.5	-0.885714	-0.244444	0.74359	-0.0967742	0	0.461539	-0.8	-0.52	-0.818182	0.777778	-0.454545	0.333333	-0.733333	0.1875	0.586207
			0.688073	0.333333	0.829787	0	0.834319	0.835821	-1	0.369565	0.78882	0.556701	0.578947	0.888889	0.5	0.676471	-0.19403	0.809524	0.541126	0.424658	0.824701	0.738095	0.606061	0.68306	0.339623	0.92	0.655172	0.853211	0.52459	0.692308	-0.870968	0.653061	0.833333	-0.5	-0.885714	-0.244444	0.74359	-0.0967742	-0.285714	0.461539	-0.384615	-0.52	-0.818182	0.777778	-0.454545	0.333333	-0.733333	0.1875	0.586207
			0.688073	0.333333	0.829787	0	0.834319	0.835821	-1	0.369565	0.797619	0.556701	0.578947	0.888889	0.5	0.676471	-0.19403	0.809524	0.541126	0.424658	0.824701	0.738095	0.606061	0.68306	0.339623	0.92	0.655172	0.853211	0.52459	0.692308	-0.870968	0.653061	0.833333	-0.5	-0.885714	-0.244444	0.74359	-0.0967742	-0.285714	0.461539	-0.384615	-0.52	-0.818182	0.777778	-0.454545	0.333333	-0.733333	0.1875	0.586207
			0.688073	0.333333	0.829787	0	0.834319	0.835821	-1	0.369565	0.798817	0.561225	0.578947	0.888889	0.5	0.676471	-0.19403	0.809524	0.541126	0.424658	0.824701	0.738095	0.606061	0.68306	0.339623	0.92	0.655172	0.853211	0.52459	0.692308	-0.870968	0.653061	0.833333	-0.5	-0.885714	-0.244444	0.74359	-0.0967742	-0.285714	0.461539	-0.384615	-0.52	-0.818182	0.777778	-0.454545	0.333333	-0.733333	0.1875	0.586207
			0.688073	0.333333	0.829787	0	0.834319	0.835821	-1	0.369565	0.8	0.565657	0.578947	0.888889	0.5	0.676471	-0.19403	0.809524	0.541126	0.424658	0.824701	0.738095	0.606061	0.68306	0.339623	0.92	0.655172	0.853211	0.52459	0.692308	-0.870968	0.653061	0.833333	-0.5	-0.885714	-0.244444	0.74359	-0.0967742	-0.285714	0.461539	-0.384615	-0.52	-0.818182	0.777778	-0.454545	0.333333	-0.733333	0.1875	0.586207
			0.688073	0.333333	0.829787	0	0.834319	0.835821	-1	0.369565	0.8	0.565657	0.578947	0.888889	0.5	0.676471	-0.19403	0.809524	0.541126	0.424658	0.824701	0.738095	0.606061	0.68306	0.339623	0.92	0.655172	0.853211	0.52459	0.692308	-0.870968	0.653061	0.833333	-0.5	-0.885714	-0.244444	0.74359	-0.0967742	-0.285714	0.461539	-0.384615	-0.52	-0.818182	0.777778	-0.454545	0.333333	-0.733333	0.1875	0.586207
			0.688073	0.333333	0.829787	0	0.834319	0.835821	-1	0.369565	0.8	0.565657	0.578947	0.888889	0.5	0.583333	-0.19403	0.809524	0.541126	0.424658	0.824701	0.738095	0.606061	0.68306	0.339623	0.92	0.655172	0.853211	0.52459	0.692308	-0.870968	0.653061	0.833333	-0.5	-0.885714	-0.244444	0.74359	-0.0967742	-0.285714	0.461539	-0.384615	-0.52	-0.818182	0.777778	-0.454545	0.333333	-0.733333	0.1875	0.586207
			0.688073	0.333333	0.829787	0	0.834319	0.835821	-1	0.369565	0.80117	0.565657	0.578947	0.888889	0.5	0.583333	-0.19403	0.809524	0.541126	0.424658	0.824701	0.738095	0.606061	0.68306	0.339623	0.92	0.655172	0.853211	0.52459	0.692308	-0.870968	0.653061	0.833333	-0.5	-0.885714	-0.244444	0.74359	-0.0967742	-0.285714	0.461539	-0.384615	-0.52	-0.818182	0.777778	-0.454545	0.333333	-0.733333	0.1875	0.586207
			0.688073	0.333333	0.829787	0	0.834319	0.835821	-1	0.369565	0.80117	0.565657	0.578947	0.888889	0.5	0.583333	-0.19403	0.809524	0.541126	0.424658	0.824701	0.738095	0.606061	0.68306	0.339623	0.92	0.659091	0.853211	0.52459	0.692308	-0.870968	0.653061	0.833333	-0.5	-0.885714	-0.244444	0.74359	-0.0967742	-0.285714	0.461539	-0.384615	-0.52	-0.818182	0.777778	-0.454545	0.333333	-0.733333	0.1875	0.586207
			0.688073	0.333333	0.829787	0	0.834319	0.835821	-1	0.369565	0.80117	0.565657	0.578947	0.888889	0.5	0.583333	-0.19403	0.809524	0.527897	0.424658	0.824701	0.738095	0.606061	0.68306	0.339623	0.92	0.659091	0.853211	0.52459	0.692308	-0.870968	0.653061	0.833333	-0.5	-0.885714	-0.244444	0.74359	-0.0967742	-0.285714	0.461539	-0.384615	-0.52	-0.818182	0.777778	-0.454545	0.333333	-0.733333	0.1875	0.586207
			0.688073	0.333333	0.829787	0	0.834319	0.835821	-1	0.369565	0.80117	0.565657	0.578947	0.888889	0.5	0.583333	-0.19403	0.809524	0.514894	0.424658	0.824701	0.72441	0.606061	0.68306	0.339623	0.92	0.659091	0.853211	0.52459	0.692308	-0.870968	0.653061	0.833333	-0.5	-0.885714	-0.244444	0.74359	-0.0967742	-0.285714	0.461539	-0.384615	-0.52	-0.818182	0.777778	-0.454545	0.333333	-0.733333	0.1875	0.586207
			0.688073	0.333333	0.829787	0	0.834319	0.835821	-1	0.369565	0.80117	0.565657	0.578947	0.888889	0.714286	0.583333	-0.19403	0.809524	0.514894	0.424658	0.824701	0.678161	0.606061	0.68306	0.339623	0.92	0.659091	0.853211	0.52459	0.692308	-0.870968	0.653061	0.833333	-0.5	-0.885714	-0.244444	0.74359	-0.0967742	-0.285714	0.461539	-0.384615	-0.52	-0.818182	0.777778	-0.454545	0.333333	-0.733333	0.1875	0.586207
			0.688073	0.333333	0.829787	0	0.834319	0.835821	-1	0.369565	0.80117	0.565657	0.578947	0.888889	0.777778	0.583333	-0.19403	0.809524	0.514894	0.424658	0.824701	0.678161	0.606061	0.68306	0.339623	0.92	0.666667	0.853211	0.52459	0.692308	-0.870968	0.653061	0.833333	-0.5	-0.885714	-0.244444	0.74359	-0.0967742	-0.285714	0.461539	-0.384615	-0.52	-0.818182	0.777778	-0.454545	0.333333	-0.733333	0.1875	0.586207
			0.688073	0.333333	0.829787	0	0.834319	0.835821	-1	0.369565	0.80117	0.565657	0.578947	0.888889	0.777778	0.583333	-0.19403	0.809524	0.514894	0.424658	0.824701	0.671756	0.606061	0.68306	0.339623	0.92	0.693878	0.853211	0.52459	0.692308	-0.870968	0.653061	0.833333	-0.5	-0.885714	-0.244444	0.74359	-0.0967742	-0.285714	0.461539	-0.384615	-0.52	-0.818182	0.777778	-0.454545	0.333333	-0.733333	0.1875	0.586207
			0.688073	0.333333	0.829787	0	0.834319	0.835821	-1	0.369565	0.80117	0.565657	0.578947	0.888889	0.777778	0.583333	-0.19403	0.809524	0.514894	0.424658	0.824701	0.671756	0.606061	0.68306	0.339623	0.92	0.708738	0.853211	0.52459	0.692308	-0.870968	0.653061	0.833333	-0.5	-0.885714	-0.244444	0.74359	-0.0967742	-0.285714	0.461539	-0.384615	-0.52	-0.818182	0.777778	-0.454545	0.333333	-0.733333	0.1875	0.586207
			0.688073	0.333333	0.829787	0	0.835294	0.835821	-1	0.369565	0.80117	0.565657	0.578947	0.888889	0.777778	0.583333	-0.19403	0.809524	0.514894	0.424658	0.824701	0.671756	0.606061	0.68306	0.339623	0.92	0.734513	0.853211	0.52459	0.692308	-0.870968	0.653061	0.833333	-0.5	-0.885714	-0.244444	0.74359	-0.0967742	-0.285714	0.461539	-0.384615	-0.52	-0.818182	0.777778	-0.454545	0.333333	-0.733333	0.1875	0.586207
			0.688073	0.333333	0.829787	0	0.836257	0.835821	-1	0.369565	0.80117	0.565657	0.578947	0.888889	0.777778	0.583333	-0.19403	0.809524	0.514894	0.424658	0.824701	0.671756	0.606061	0.68306	0.339623	0.92	0.73913	0.853211	0.52459	0.692308	-0.870968	0.653061	0.833333	-0.5	-0.885714	-0.244444	0.74359	-0.0967742	-0.285714	0.461539	-0.384615	-0.52	-0.818182	0.777778	-0.454545	0.333333	-0.733333	0.1875	0.586207
			0.688073	0.333333	0.829787	0	0.83815	0.835821	-1	0.369565	0.80791	0.565657	0.578947	0.888889	0.777778	0.583333	-0.19403	0.809524	0.514894	0.424658	0.824701	0.671756	0.606061	0.68306	0.339623	0.92	0.761905	0.853211	0.52459	0.692308	-0.870968	0.653061	0.833333	-0.5	-0.885714	-0.244444	0.74359	-0.0967742	-0.285714	0.461539	-0.384615	-0.52	-0.818182	0.777778	-0.454545	0.333333	-0.733333	0.1875	0.586207
			0.688073	0.333333	0.829787	0	0.842697	0.835821	-1	0.369565	0.812155	0.565657	0.578947	0.888889	0.777778	0.583333	-0.19403	0.809524	0.514894	0.424658	0.824701	0.671756	0.606061	0.686486	0.339623	0.92	0.765625	0.853211	0.52459	0.692308	-0.870968	0.653061	0.833333	-0.5	-0.885714	-0.244444	0.74359	-0.0967742	-0.285714	0.461539	-0.384615	-0.52	-0.818182	0.777778	-0.454545	0.333333	-0.733333	0.1875	0.586207
			0.688073	0.333333	0.829787	0	0.845304	0.835821	-1	0.369565	0.813187	0.565657	0.578947	0.888889	0.777778	0.583333	-0.19403	0.809524	0.514894	0.424658	0.824701	0.671756	0.606061	0.697917	0.339623	0.92	0.765625	0.853211	0.52459	0.692308	-0.870968	0.653061	0.833333	-0.5	-0.885714	-0.244444	0.74359	-0.0967742	-0.285714	0.461539	-0.384615	-0.52	-0.818182	0.777778	-0.454545	0.333333	-0.733333	0.1875	0.586207
			0.688073	0.333333	0.829787	0	0.846154	0.835821	-1	0.369565	0.813187	0.565657	0.578947	0.888889	0.777778	0.583333	-0.19403	0.809524	0.514894	0.424658	0.824701	0.671756	0.606061	0.707071	0.339623	0.92	0.765625	0.853211	0.52459	0.692308	-0.870968	0.653061	0.833333	-0.5	-0.885714	-0.244444	0.74359	-0.0967742	-0.285714	0.461539	-0.384615	-0.52	-0.818182	0.777778	-0.454545	0.333333	-0.733333	0.1875	0.586207
			0.688073	0.333333	0.829787	0	0.846994	0.835821	-1	0.369565	0.813187	0.565657	0.578947	0.888889	0.777778	0.583333	-0.19403	0.809524	0.514894	0.424658	0.824701	0.65283	0.606061	0.714286	0.339623	0.92	0.765625	0.853211	0.52459	0.692308	-0.870968	0.653061	0.833333	-0.5	-0.885714	-0.244444	0.74359	-0.0967742	-0.285714	0.5	-0.384615	-0.52	-0.818182	0.777778	-0.454545	0.333333	-0.733333	0.1875	0.586207
			0.688073	0.333333	0.829787	0	0.846994	0.835821	-1	0.369565	0.813187	0.565657	0.578947	0.888889	0.777778	0.615385	-0.19403	0.809524	0.514894	0.424658	0.824701	0.616236	0.606061	0.715686	0.339623	0.92	0.765625	0.853211	0.52459	0.692308	-0.870968	0.653061	0.833333	-0.5	-0.885714	-0.244444	0.74359	-0.0967742	-0.285714	0.5	-0.384615	-0.52	-0.818182	0.777778	-0.454545	0.333333	-0.733333	0.1875	0.586207
			0.688073	0.333333	0.829787	0	0.846994	0.835821	-1	0.369565	0.813187	0.565657	0.578947	0.888889	0.777778	0.642857	-0.19403	0.809524	0.514894	0.424658	0.824701	0.616236	0.606061	0.715686	0.339623	0.92	0.765625	0.853211	0.52459	0.692308	-0.870968	0.653061	0.833333	-0.5	-0.885714	-0.244444	0.74359	-0.0967742	-0.285714	0.5	-0.384615	-0.52	-0.818182	0.777778	-0.454545	0.333333	-0.733333	0.1875	0.586207
			0.688073	0.333333	0.829787	0	0.846994	0.835821	-1	0.369565	0.813187	0.565657	0.578947	0.888889	0.777778	0.642857	-0.19403	0.809524	0.514894	0.424658	0.824701	0.610294	0.606061	0.715686	0.339623	0.92	0.765625	0.853211	0.52459	0.692308	-0.870968	0.653061	0.833333	-0.5	-0.885714	-0.244444	0.74359	-0.0967742	-0.285714	0.5	-0.384615	-0.52	-0.818182	0.777778	-0.454545	0.333333	-0.733333	0.1875	0.586207
[truncated: 2,460 more rows]
[truncated: 1,048 more columns]

## Sheet: Figure 4-figure supplement 3
		Figure 4-figure supplement 3A	Preference Index (Gr66a activation) (0 mM sucrose)
[truncated: 3,602 more rows]
[truncated: 1,396 more columns]

[truncated: 2 more sheets: Figure 4-figure supplement 4, Figure 4-figure supplement 5]
