# Supplementary material for: Closed-loop optogenetic activation of peripheral or central neurons modulates feeding in freely moving Drosophila
Source: eLife. 2019 Jul 19;8:e45636. doi: 10.7554/eLife.45636 (PMC6668987; doi:10.7554/eLife.45636)
Supplement: Figure 5—source data 1. [file elife-45636-fig5-data1.xlsx]

## Sheet: Figure 5
Figure 5C	Sips/interactions (Fdg>CsChrimson)
Time (s)	No Ret light																																	No Ret non light
1	1	1	1	1	1	1	1	1	1	1	1	1	1	1	1	1	1	1	1	1	1	1	1	1	1	1	1	1	1	1	1	1	1	1	1	1	1	1	1	1	1	1	1	1	1	1	1	1	1
2	1	1	1	1	1	1	1	1	1	1	1	1	1	1	1	1	1	1	1	1	1	1	1	1	1	1	1	1	1	1	1	1	1	1	1	1	1	1	1	1	1	1	1	1	1	1	1	1	1
3	1	1	1	1	1	1	1	1	1	1	1	1	1	1	1	1	1	1	1	1	1	1	1	1	1	1	1	1	1	1	1	1	1	1	1	1	1	1	1	1	1	1	1	1	1	1	1	1	1
4	1	1	1	1	1	1	1	1	1	1	1	1	1	1	1	1	1	1	1	1	1	1	1	1	1	1	1	1	1	1	1	1	1	1	1	1	1	1	1	1	1	1	1	1	1	1	1	1	1
5	1	1	1	1	1	1	1	1	1	1	1	1	1	1	1	1	1	1	1	1	1	1	1	1	1	1	1	1	1	1	1	1	1	1	1	1	1	1	1	1	1	1	1	1	1	1	1	1	1
6	1	1	1	1	1	1	1	1	1	1	1	1	1	1	1	1	1	1	1	1	1	1	1	1	1	1	1	1	1	1	1	1	1	1	1	1	1	1	1	1	1	1	1	1	1	1	1	1	1
7	1	1	1	1	1	1	1	1	1	1	1	1	1	1	1	1	1	1	1	1	1	1	1	1	1	1	1	1	1	1	1	1	1	1	1	1	1	1	1	1	1	1	1	1	1	1	1	1	1
8	1	1	1	1	1	1	1	1	1	1	1	1	1	1	1	1	1	1	1	1	1	1	1	1	1	1	1	1	1	1	1	1	1	1	1	1	1	1	1	1	1	1	1	1	1	1	1	1	1
9	1	1	1	1	1	1	1	1	1	1	1	1	1	1	1	1	1	1	1	1	1	1	1	1	1	1	1	1	1	1	1	1	1	1	1	1	1	1	1	1	1	1	1	1	1	1	1	1	1
10	1	1	1	1	1	1	1	1	1	1	1	1	1	1	1	1	1	1	1	1	1	1	1	1	1	1	1	1	1	1	1	1	1	1	1	1	1	1	1	1	1	1	1	1	1	1	1	1	1
11	1	1	1	1	1	1	1	1	1	1	1	1	1	1	1	1	1	1	1	1	1	1	1	1	1	1	1	1	1	1	1	1	1	1	1	1	1	1	1	1	1	1	1	1	1	1	1	1	1
12	1	1	1	1	1	1	1	1	1	1	1	1	1	1	1	1	1	1	1	1	1	1	1	1	1	1	1	1	1	1	1	1	1	1	1	1	1	1	1	1	1	1	1	1	1	1	1	1	1
13	1	1	1	1	1	1	1	1	1	1	1	1	1	1	1	1	1	1	1	1	1	1	1	1	1	1	1	1	1	1	1	1	1	1	1	1	1	1	1	1	1	1	1	1	1	1	1	1	1
14	1	1	1	1	1	1	1	1	1	1	1	1	1	1	1	1	1	1	1	1	1	1	1	1	1	1	1	1	1	1	1	1	1	1	1	1	1	1	1	1	1	1	1	1	1	1	1	1	1
15	1	1	1	1	1	1	1	1	1	1	1	1	1	1	1	1	1	1	1	1	1	1	1	1	1	1	1	1	1	1	1	1	1	1	1	1	1	1	1	1	1	1	1	1	1	1	1	1	1
16	1	1	1	1	1	1	1	1	1	1	1	1	1	1	1	1	1	1	1	1	1	1	1	1	1	1	1	1	1	1	1	1	1	1	1	1	1	1	1	1	1	1	1	1	1	1	1	1	1
17	1	1	1	1	1	1	1	1	1	1	1	1	1	1	1	1	1	1	1	1	1	1	1	1	1	1	1	1	1	1	1	1	1	1	1	1	1	1	1	1	1	1	1	1	1	1	1	1	1
18	1	1	1	1	1	1	1	1	1	1	1	1	1	1	1	1	1	1	1	1	1	1	1	1	1	1	1	1	1	1	1	1	1	1	1	1	1	1	1	1	1	1	1	1	1	1	1	1	1
19	1	1	1	1	1	1	1	1	1	1	1	1	1	1	1	1	1	1	1	1	1	1	1	1	1	1	1	1	1	1	1	1	1	1	1	1	1	1	1	1	1	1	1	1	1	1	1	1	1
20	1	1	1	1	1	1	1	1	1	1	1	1	1	1	1	1	1	1	1	1	1	1	1	1	1	1	1	1	1	1	1	1	1	1	1	1	1	1	1	1	1	1	1	1	1	1	1	1	1
21	1	1	1	1	1	1	1	1	1	1	1	1	1	1	1	1	1	1	1	1	1	1	1	1	1	1	1	1	1	1	1	1	1	1	1	1	1	1	1	1	1	1	1	1	1	1	1	1	1
22	1	1	1	1	1	1	1	1	1	1	1	1	1	1	1	1	1	1	1	1	1	1	1	1	1	1	1	1	1	1	1	1	1	1	1	1	1	1	1	1	1	1	1	1	1	1	1	1	1
23	1	1	1	1	1	1	1	1	1	1	1	1	1	1	1	1	1	1	1	1	1	1	1	1	1	1	1	1	1	1	1	1	1	1	1	1	1	1	1	1	1	1	1	1	1	1	1	1	1
24	1	1	1	1	1	1	1	1	1	1	1	1	1	1	1	1	1	1	1	1	1	1	1	1	1	1	1	1	1	1	1	1	1	1	1	1	1	1	1	1	1	1	1	1	1	1	1	1	1
25	1	1	1	1	1	1	1	1	1	1	1	1	1	1	1	1	1	1	1	1	1	1	1	1	1	1	1	1	1	1	1	1	1	1	1	1	1	1	1	1	1	1	1	1	1	1	1	1	1
26	1	1	1	1	1	1	1	1	1	1	1	1	1	1	1	1	1	1	1	1	1	1	1	1	1	1	1	1	1	1	1	1	1	1	1	1	1	1	1	1	1	1	1	1	1	1	1	1	1
27	1	1	1	1	1	1	1	1	1	1	1	1	1	1	1	1	1	1	1	1	1	1	1	1	1	1	1	1	1	1	1	1	1	1	1	1	1	1	1	1	1	1	1	1	1	1	1	1	1
28	1	1	1	1	1	1	1	1	1	1	1	1	1	1	1	1	1	1	1	1	1	1	1	1	1	1	1	1	1	1	1	1	1	1	1	1	1	1	1	1	1	1	1	1	1	1	1	1	1
29	1	1	1	1	1	1	1	1	1	1	1	1	1	1	1	1	1	1	1	1	1	1	1	1	1	1	1	1	1	1	1	1	1	1	1	1	1	1	1	1	1	1	1	1	1	1	1	1	1
30	1	1	1	1	1	1	1	1	1	1	1	1	1	1	1	1	1	1	1	1	1	1	1	1	1	1	1	1	1	1	1	1	1	1	1	1	1	1	1	1	1	1	1	1	1	1	1	1	1
31	1	1	1	1	1	1	1	1	1	1	1	1	1	1	1	1	1	1	1	1	1	1	1	1	1	1	1	1	1	1	1	1	1	1	1	1	1	1	1	1	1	1	1	1	1	1	1	1	1
32	1	1	1	1	1	1	1	1	1	1	1	1	1	1	1	1	1	1	1	1	1	1	1	1	1	1	1	1	1	1	1	1	1	1	1	1	1	1	1	1	1	1	1	1	1	1	1	1	1
33	1	1	1	1	1	1	1	1	1	1	1	1	1	1	1	1	1	1	1	1	1	1	1	1	1	1	1	1	1	1	1	1	1	1	1	1	1	1	1	1	1	1	1	1	1	1	1	1	1
34	1	1	1	1	1	1	1	1	1	1	1	1	1	1	1	1	1	1	1	1	1	1	1	1	1	1	1	1	1	1	1	1	1	1	1	1	1	1	1	1	1	1	1	1	1	1	1	1	1
35	1	1	1	1	1	1	1	1	1	1	1	1	1	1	1	1	1	1	1	1	1	1	1	1	1	1	1	1	1	1	1	1	1	1	1	1	1	1	1	1	1	1	1	1	1	1	1	1	1
36	1	1	1	1	1	1	1	1	1	1	1	1	1	1	1	1	1	1	1	1	1	1	1	1	1	1	1	1	1	1	1	1	1	1	1	1	1	1	1	1	1	1	1	1	1	1	1	1	1
37	1	1	1	1	1	1	1	1	1	1	1	1	1	1	1	1	1	1	1	1	1	1	1	1	1	1	1	1	1	1	1	1	1	1	1	1	1	1	1	1	1	1	1	1	1	1	1	1	1
38	1	1	1	1	1	1	1	1	1	1	1	1	1	1	1	1	1	1	1	1	1	1	1	1	1	1	1	1	1	1	1	1	1	1	1	1	1	1	1	1	1	1	1	1	1	1	1	1	1
39	1	1	1	1	1	1	1	1	1	1	1	1	1	1	1	1	1	1	1	1	1	1	1	1	1	1	1	1	1	1	1	1	1	1	1	1	1	1	1	1	1	1	1	1	1	1	1	1	1
40	1	1	1	1	1	1	1	1	1	1	1	1	1	1	1	1	1	1	1	1	1	1	1	1	1	1	1	1	1	1	1	1	1	1	1	1	1	1	1	1	1	1	1	1	1	1	1	1	1
41	1	1	1	1	1	1	1	1	1	1	1	1	1	1	1	1	1	1	1	1	1	1	1	1	1	1	1	1	1	1	1	1	1	1	1	1	1	1	1	1	1	1	1	1	1	1	1	1	1
42	1	1	1	1	1	1	1	1	1	1	1	1	1	1	1	1	1	1	1	1	1	1	1	1	1	1	1	1	1	1	1	1	1	1	1	1	1	1	1	1	1	1	1	1	1	1	1	1	1
43	1	1	1	1	1	1	1	1	1	1	1	1	1	1	1	1	1	1	1	1	1	1	1	1	1	1	1	1	1	1	1	1	1	1	1	1	1	1	1	1	1	1	1	1	1	1	1	1	1
44	1	1	1	1	1	1	1	1	1	1	1	1	1	1	1	1	1	1	1	1	1	1	1	1	1	1	1	1	1	1	1	1	1	1	1	1	1	1	1	1	1	1	1	1	1	1	1	1	1
45	1	1	1	1	1	1	1	1	1	1	1	1	1	1	1	1	1	1	1	1	1	1	1	1	1	1	1	1	1	1	1	1	1	1	1	1	1	1	1	1	1	1	1	1	1	1	1	1	1
46	1	1	1	1	1	1	1	1	1	1	1	1	1	1	1	1	1	1	1	1	1	1	1	1	1	1	1	1	1	1	1	1	1	1	1	1	1	1	1	1	1	1	1	1	1	1	1	1	1
47	1	1	1	1	1	1	1	1	1	1	1	1	1	1	1	1	1	1	1	1	1	1	1	1	1	1	1	1	1	1	1	1	1	1	1	1	1	1	1	1	1	1	1	1	1	1	1	1	1
48	1	1	1	1	1	1	1	1	1	1	1	1	1	1	1	1	1	1	1	1	1	1	1	1	1	1	1	1	1	1	1	1	1	1	1	1	1	1	1	1	1	1	1	1	1	1	1	1	1
49	1	1	1	1	1	1	1	1	1	1	1	1	1	1	1	1	1	1	1	1	1	1	1	1	1	1	1	1	1	1	1	1	1	1	1	1	1	1	1	1	1	1	1	1	1	1	1	1	1
50	1	1	1	1	1	1	1	1	1	1	1	1	1	1	1	1	1	1	1	1	1	1	1	1	1	1	1	1	1	1	1	1	1	1	1	1	1	1	1	1	1	1	1	1	1	1	1	1	1
51	1	1	1	1	1	1	1	1	1	1	1	1	1	1	1	1	1	1	1	1	1	1	1	1	1	1	1	1	1	1	1	1	1	1	1	1	1	1	1	1	1	1	1	1	1	1	1	1	1
52	1	1	1	1	1	1	1	1	1	1	1	1	1	1	1	1	1	1	1	1	1	1	1	1	1	1	1	1	1	1	1	1	1	1	1	1	1	1	1	1	1	1	1	1	1	1	1	1	1
53	1	1	1	1	1	1	1	1	1	1	1	1	1	1	1	1	1	1	1	1	1	1	1	1	1	1	1	1	1	1	1	1	1	1	1	1	1	1	1	1	1	1	1	1	1	1	1	1	1
54	1	1	1	1	1	1	1	1	1	1	1	1	1	1	1	1	1	1	1	1	1	1	1	1	1	1	1	1	1	1	1	1	1	1	1	1	1	1	1	1	1	1	1	1	1	1	1	1	1
55	1	1	1	1	1	1	1	1	1	1	1	1	1	1	1	1	1	1	1	1	1	1	1	1	1	1	1	1	1	1	1	1	1	1	1	1	1	1	1	1	1	1	1	1	1	1	1	1	1
56	1	1	1	1	1	1	1	1	1	1	1	1	1	1	1	1	1	1	1	1	1	1	1	1	1	1	1	1	1	1	1	1	1	1	1	1	1	1	1	1	1	1	1	1	1	1	1	1	1
57	1	1	1	1	1	1	1	1	1	1	1	1	1	1	1	1	1	1	1	1	1	1	1	1	1	1	1	1	1	1	1	1	1	1	1	1	1	1	1	1	1	1	1	1	1	1	1	1	1
58	1	1	1	1	1	1	1	1	1	1	1	1	1	1	1	1	1	1	1	1	1	1	1	1	1	1	1	1	2	1	1	1	1	1	1	1	1	1	1	1	1	1	1	1	1	1	1	1	1
59	1	1	1	1	1	1	1	1	1	1	1	1	1	1	1	1	1	1	1	1	1	1	1	1	1	1	1	1	2	1	1	1	1	1	1	1	1	1	1	1	1	1	1	1	1	1	1	1	1
60	1	1	1	1	1	1	1	1	1	1	1	1	1	1	1	1	1	1	1	1	1	1	1	1	1	1	1	1	2	1	1	1	1	1	1	1	1	1	1	1	1	1	1	1	1	1	1	1	1
61	1	1	1	1	1	1	1	1	1	1	1	1	1	1	1	1	1	1	1	1	1	1	1	1	1	1	1	1	2	1	1	1	1	1	1	1	1	1	1	1	1	1	1	1	1	1	1	1	1
62	1	1	1	1	1	1	1	1	1	1	1	1	1	1	1	1	1	1	1	1	1	1	1	1	1	1	1	1	2	1	1	1	1	1	1	1	1	1	1	1	1	1	1	1	1	1	1	1	1
63	1	1	1	1	1	1	1	1	1	1	1	1	1	1	1	1	1	1	1	1	1	1	1	1	1	1	1	1	2	1	1	1	1	1	1	1	1	1	1	1	1	1	1	1	1	1	1	1	1
64	1	1	1	1	1	1	1	1	1	1	1	1	1	1	1	1	1	1	1	1	1	1	1	1	1	1	1	1	2	1	1	1	1	1	1	1	1	1	1	1	1	1	1	1	1	1	1	1	1
65	1	1	1	1	1	1	1	1	1	1	1	1	1	1	1	1	1	1	1	1	1	1	1	1	1	1	1	1	2	1	1	1	1	1	1	1	1	1	1	1	1	1	1	1	1	1	1	1	1
66	1	1	1	1	1	1	1	1	1	1	1	1	1	1	1	1	1	1	1	1	1	1	1	1	1	1	1	1	2	1	1	1	1	1	1	1	1	1	1	1	1	1	1	1	1	1	1	1	1
67	1	1	1	1	1	1	1	1	1	1	1	1	1	1	1	1	1	1	1	1	1	1	1	1	1	1	1	1	3	1	1	1	1	1	1	1	1	1	1	1	1	1	1	1	1	1	1	1	1
68	1	1	1	1	1	1	1	1	1	1	1	1	1	1	1	1	1	1	1	1	1	1	1	1	1	1	1	1	3	1	1	1	1	1	1	1	1	1	1	1	1	1	1	1	1	1	1	1	1
69	1	1	1	1	1	1	1	1	1	1	1	1	1	1	1	1	1	1	1	1	1	1	1	1	1	1	1	1	3	1	1	1	1	1	1	1	1	1	1	1	1	1	1	1	1	1	1	1	1
70	1	1	1	1	1	1	1	1	1	1	1	1	1	1	1	1	1	1	1	1	1	1	1	1	1	1	1	1	3	1	1	1	1	1	1	1	1	1	1	1	1	1	1	1	1	1	1	1	1
71	1	1	1	1	1	1	1	1	1	1	1	1	1	1	1	1	1	1	1	1	1	1	1	1	1	1	1	1	3	1	1	1	1	1	1	1	1	1	1	1	1	1	1	1	1	1	1	1	1
72	1	1	1	1	1	1	1	1	1	1	1	1	1	1	1	1	1	1	1	1	1	1	1	1	1	1	1	1	4	1	1	1	1	1	1	1	1	1	1	1	1	1	1	1	1	1	1	1	1
73	1	1	1	1	1	1	1	1	1	1	1	1	1	1	1	1	1	1	1	1	1	1	1	1	1	1	1	1	4	1	1	1	1	1	1	1	1	1	1	1	1	1	1	1	1	1	1	1	1
74	1	1	1	1	1	1	1	1	1	1	1	1	1	1	1	1	1	1	1	1	1	1	1	1	1	1	1	1	4	1	1	1	1	1	1	1	1	1	1	1	1	1	1	1	1	1	1	1	1
75	1	1	1	1	1	1	1	1	1	1	1	1	1	1	1	1	1	1	1	1	1	1	1	1	1	1	1	1	4	1	1	1	1	1	1	1	1	1	1	1	1	1	1	1	1	1	1	1	1
76	1	1	1	1	1	1	1	1	1	1	1	1	1	1	1	1	1	1	1	1	1	1	1	1	1	1	2	1	4	1	1	1	1	1	1	1	1	1	1	1	1	1	1	1	1	1	1	1	1
77	1	1	1	1	1	1	1	1	1	1	1	1	1	1	1	1	1	1	1	1	1	1	1	1	1	1	2	1	4	1	1	1	1	1	1	1	1	1	1	1	1	1	1	1	1	1	1	1	1
78	1	1	1	1	1	1	1	1	1	1	1	1	1	1	1	1	1	1	1	1	1	1	1	1	1	1	2	1	4	1	1	1	1	1	1	1	1	1	1	1	1	1	1	1	1	1	1	1	1
79	1	1	1	1	1	1	1	1	1	1	1	1	1	1	1	1	1	1	1	1	1	1	1	1	1	1	2	1	4	1	1	1	1	1	1	1	1	1	1	1	1	1	1	1	1	1	1	1	1
80	1	1	1	1	1	1	1	1	1	1	1	1	1	1	1	1	1	1	1	1	1	1	1	1	1	1	2	1	5	1	1	1	1	1	1	1	1	1	1	1	1	1	1	1	1	1	1	1	1
81	1	1	1	1	1	1	1	1	1	1	1	1	1	1	1	1	1	1	1	1	1	1	1	1	1	1	2	1	5	1	1	1	1	1	1	1	1	1	1	1	1	1	1	1	1	1	1	1	1
82	1	1	1	1	1	1	1	1	1	1	1	1	1	1	1	1	1	1	1	1	1	1	1	1	1	1	2	1	5	1	1	1	1	1	1	1	1	1	1	1	1	1	1	1	1	1	1	1	1
83	1	1	1	1	1	1	1	1	1	1	1	1	1	1	1	1	1	1	1	1	1	1	1	1	1	1	2	1	5	1	1	1	1	1	1	1	1	1	1	1	1	1	1	1	1	1	1	1	1
84	1	1	1	1	1	1	1	1	1	1	1	1	1	1	1	1	1	1	1	1	1	1	1	1	1	1	2	1	5	1	1	1	1	1	1	1	1	1	1	1	1	1	1	1	1	1	1	1	1
85	1	1	1	1	1	1	1	1	1	1	1	1	1	1	1	1	1	1	1	1	1	1	1	1	1	1	2	1	6	1	1	1	1	1	1	1	1	1	1	1	1	1	1	1	1	1	1	1	1
86	1	1	1	1	1	1	1	1	1	1	1	1	1	1	1	1	1	1	1	1	1	1	1	1	1	1	2	1	6	1	1	1	1	1	1	1	1	1	1	1	1	1	1	1	1	1	1	1	1
87	1	1	1	1	1	1	1	1	1	1	1	1	1	1	1	1	1	1	1	1	1	1	1	1	1	1	2	1	6	1	1	1	1	1	1	1	1	1	1	1	1	1	1	1	1	1	1	1	1
88	1	1	1	1	1	1	1	1	1	1	1	1	1	1	1	1	1	1	1	1	1	1	1	1	1	1	2	1	6	1	1	1	1	1	1	1	1	1	1	1	1	1	1	1	1	1	1	1	1
89	1	1	1	1	1	1	1	1	1	1	1	1	1	1	1	1	1	1	1	1	1	1	1	1	1	1	2	1	6	1	1	1	1	1	1	1	1	1	1	1	1	1	1	1	1	1	1	1	1
90	1	1	1	1	1	1	1	1	1	1	1	1	1	1	1	1	1	1	1	1	1	1	1	1	1	1	2	1	6	1	1	1	1	1	1	1	1	1	1	1	1	1	1	1	1	1	1	1	1
91	1	1	1	1	1	1	1	1	1	1	1	1	1	1	1	1	1	1	1	1	1	1	1	1	1	1	2	1	7	1	1	1	1	1	1	1	1	1	1	1	1	1	1	1	1	1	1	1	1
92	1	1	1	1	1	1	1	1	1	1	1	1	1	1	1	1	1	1	1	1	1	1	1	1	1	1	2	1	7	1	1	1	1	1	1	1	1	1	1	1	2	1	1	1	1	1	1	1	1
93	1	1	1	1	1	1	1	1	1	1	1	1	1	1	1	1	1	1	1	1	1	1	1	1	1	1	2	1	7	1	1	1	1	1	1	1	1	1	1	1	3	1	1	1	1	1	1	1	1
94	1	1	1	1	1	1	1	1	1	1	1	1	1	1	1	1	1	1	1	1	1	1	1	1	1	1	2	1	7	1	1	1	1	1	1	1	1	1	1	1	3	1	1	1	1	1	1	1	1
95	1	1	1	1	1	1	1	1	1	1	1	1	1	1	1	1	1	1	1	1	1	1	1	1	1	1	2	1	7	1	1	1	1	1	1	1	1	1	1	1	3	1	1	1	1	1	1	1	1
96	1	1	1	1	1	1	1	1	1	1	1	1	1	1	1	1	1	1	1	1	1	1	1	1	1	1	2	1	7	1	1	1	1	1	1	1	1	1	1	1	3	1	1	1	1	1	1	1	1
97	1	1	1	1	1	1	1	1	1	1	1	1	1	1	1	1	1	1	1	1	1	1	1	1	1	1	2	1	7	1	1	1	1	1	1	1	1	1	1	1	3	1	1	1	1	1	1	1	1
98	1	1	1	1	1	1	1	1	1	1	1	1	1	1	1	1	1	1	1	1	1	1	1	1	1	1	2	1	7	1	1	1	1	1	1	1	1	1	1	1	3	1	1	1	1	1	1	1	1
99	1	1	1	1	1	1	1	1	1	1	1	1	1	1	1	1	1	1	1	1	1	1	1	1	1	1	2	1	8	1	1	1	1	1	1	1	1	1	1	1	3	1	1	1	1	1	1	1	1
100	1	1	1	1	1	1	1	1	1	1	1	1	1	1	1	1	1	1	1	1	1	1	1	1	1	1	2	1	8	1	1	1	1	1	1	1	1	1	1	1	3	1	1	1	1	1	1	1	1
101	1	1	1	1	1	1	1	1	1	1	1	1	1	1	1	1	1	1	1	1	1	1	1	1	1	1	2	1	8	1	1	1	1	1	1	1	1	1	1	1	3	1	1	1	1	1	1	1	1
102	1	1	1	1	1	1	1	1	1	1	1	1	1	1	1	1	1	1	1	1	1	1	1	1	1	1	2	1	8	1	1	1	1	1	1	1	1	1	1	1	3	1	1	1	1	1	1	1	1
103	1	1	1	1	1	1	1	1	1	1	1	1	1	1	1	1	1	1	1	1	1	1	1	1	1	1	2	1	8	1	1	1	1	1	1	1	1	1	1	1	3	1	1	1	1	1	1	1	1
104	1	1	1	1	1	1	1	1	1	1	1	1	1	1	1	1	1	1	1	1	1	1	1	1	1	1	2	1	8	1	1	1	1	1	1	1	2	1	1	1	3	1	1	1	1	1	1	1	1
105	1	1	1	1	1	1	1	1	1	1	1	1	1	1	1	1	1	1	1	1	2	1	1	1	1	1	2	1	8	1	1	1	1	1	1	1	2	1	3	1	3	1	1	1	1	1	1	1	1
106	1	1	1	1	1	1	1	1	1	1	1	1	1	1	1	1	1	1	1	1	2	1	1	1	1	1	2	1	8	1	1	1	1	1	1	1	2	1	3	1	3	1	1	1	1	1	1	1	1
107	1	1	1	1	1	1	1	1	1	1	1	1	1	1	1	1	1	1	1	1	2	1	1	1	1	1	2	1	8	1	1	1	1	1	1	1	2	1	3	1	3	1	1	1	1	1	1	1	1
108	1	1	1	1	1	1	1	1	1	1	1	1	1	1	1	1	1	1	1	1	2	1	1	1	1	1	2	1	8	1	1	1	1	1	1	1	2	1	3	1	3	1	1	1	1	1	1	1	1
109	1	1	1	1	1	1	1	1	1	1	1	1	1	1	1	1	1	1	1	1	2	1	1	1	1	1	2	1	9	1	1	3	1	1	1	1	2	1	3	1	3	1	1	1	1	1	1	1	1
110	1	1	2	1	1	1	1	1	1	1	1	1	1	1	1	1	1	1	1	1	2	1	1	1	1	1	2	1	9	1	1	4	1	1	1	1	2	1	3	1	3	1	1	1	1	1	1	1	1
111	1	1	4	1	1	1	1	1	1	1	1	1	1	1	1	1	1	1	1	1	2	1	1	1	1	1	2	1	10	1	1	4	1	1	1	1	2	1	3	1	3	1	1	1	1	1	1	1	1
112	1	1	4	1	1	1	1	1	1	1	1	1	1	1	1	1	1	1	1	1	3	1	1	1	1	1	2	1	10	1	1	4	1	1	1	1	2	1	3	1	3	1	1	1	1	1	1	1	1
113	1	5	4	1	1	1	1	1	1	1	1	1	1	1	1	1	1	1	1	1	3	1	1	1	1	1	2	1	10	1	1	4	1	1	1	1	2	1	3	1	3	1	1	1	1	1	1	1	1
114	1	5	4	1	1	1	1	1	1	1	1	1	1	1	1	1	1	1	1	1	3	1	1	1	1	1	2	1	10	1	1	4	1	1	1	1	2	1	3	1	3	1	1	1	1	1	1	1	1
115	1	5	4	1	1	1	1	1	1	1	1	1	1	1	1	1	1	1	1	1	3	1	1	1	1	1	2	1	11	1	1	4	1	1	1	1	2	1	3	1	3	1	1	1	1	1	1	1	1
116	1	5	4	1	1	1	1	1	3	1	1	1	1	1	1	1	1	1	1	1	3	1	1	1	1	1	2	1	12	1	1	4	1	1	1	1	2	1	3	1	3	1	1	1	1	1	1	1	1
117	1	5	4	1	1	1	1	1	3	1	1	1	1	1	1	1	1	1	5	1	3	1	1	1	1	1	2	1	13	1	1	4	1	1	1	1	2	1	3	1	3	1	1	1	1	1	1	1	1
118	1	5	4	1	1	1	1	1	3	1	1	1	1	1	1	1	1	1	5	1	3	1	1	1	1	1	2	1	15	1	1	4	1	1	1	1	2	1	3	2	3	1	1	1	1	1	1	1	1
119	1	5	4	1	1	1	1	1	3	1	1	1	1	1	1	1	1	1	5	1	3	1	1	1	1	1	2	1	15	1	1	4	1	1	1	1	2	1	3	3	3	1	1	1	1	1	1	1	1
120	1	5	4	1	4	1	1	1	3	1	1	1	1	1	1	1	1	1	5	1	3	1	1	1	1	1	2	1	16	1	1	4	1	1	1	1	2	1	3	3	3	1	1	1	1	1	1	1	1
121	2	5	4	1	4	1	1	1	3	1	1	1	1	1	1	1	1	1	5	1	3	1	1	1	1	1	2	1	17	1	1	4	1	1	1	1	2	1	3	3	3	1	1	1	1	1	1	1	1
122	2	5	4	1	4	1	1	1	3	1	1	1	1	1	1	1	1	1	5	1	3	1	1	1	1	1	2	1	20	1	1	4	1	1	1	1	2	1	3	3	3	1	1	3	1	1	1	1	1
123	2	5	4	1	4	1	1	1	3	1	1	1	1	1	1	1	1	1	5	1	3	1	2	1	1	1	2	1	22	1	1	4	1	1	1	1	2	1	3	6	3	1	1	3	1	1	1	1	1
124	2	5	4	1	4	1	1	1	3	1	1	1	1	1	1	1	1	1	5	1	3	1	2	1	1	1	2	1	23	1	1	4	1	1	1	1	2	1	3	6	3	1	1	3	1	1	1	1	1
125	2	5	4	1	4	1	3	1	3	1	1	1	1	1	1	1	1	1	5	1	3	1	2	1	1	2	2	1	24	1	1	4	1	1	1	1	2	1	3	6	3	1	4	3	1	1	1	1	1
126	2	5	4	1	4	1	3	1	3	5	1	1	1	1	1	1	1	1	5	1	3	1	2	1	1	2	2	1	25	1	1	4	1	1	1	1	2	1	3	6	3	1	4	3	1	1	1	1	1
127	2	5	4	1	4	1	3	1	3	5	1	1	1	1	1	1	1	1	5	1	3	1	2	1	1	2	2	1	26	1	1	4	1	1	1	1	2	1	3	6	3	1	4	3	1	1	1	1	1
128	2	5	4	1	4	1	3	1	3	5	1	1	1	1	1	1	1	1	5	1	3	1	2	1	1	2	2	1	30	1	1	4	1	1	1	1	2	1	3	6	3	1	4	3	1	1	1	1	1
129	2	5	4	1	4	1	3	1	3	5	1	1	1	1	1	1	1	1	5	1	3	1	2	1	1	2	2	1	30	1	1	4	1	1	1	1	2	1	3	6	3	1	4	3	1	1	1	1	1
130	2	5	4	1	4	1	3	1	3	5	1	1	1	2	1	1	1	1	5	1	3	1	2	1	1	2	2	1	31	1	1	4	1	1	1	1	2	1	3	6	3	1	4	3	1	1	1	1	1
131	2	5	6	1	4	1	3	1	3	5	1	1	1	2	1	1	1	1	5	1	3	1	2	1	1	2	2	1	33	1	1	4	1	1	1	1	2	1	3	6	3	1	4	3	1	1	1	1	1
132	2	5	6	1	4	1	3	1	3	5	1	1	1	2	1	1	1	1	5	1	3	1	3	1	1	2	2	1	34	1	1	4	1	1	1	1	2	1	3	6	3	1	4	3	1	1	1	1	1
133	2	5	6	1	4	1	3	1	3	5	1	1	1	2	1	1	1	1	5	1	3	1	4	1	1	2	2	1	35	1	1	4	1	1	1	1	2	1	3	6	3	1	4	3	1	1	1	1	1
134	2	5	6	1	4	1	3	1	3	5	1	1	1	2	1	1	1	1	5	1	3	1	5	1	1	2	2	1	35	1	1	4	6	1	1	1	2	1	3	6	3	1	4	3	1	1	1	1	1
135	2	5	6	1	4	1	3	1	3	5	1	1	1	2	1	1	1	1	5	1	3	1	5	1	1	2	2	1	35	1	1	4	8	1	1	1	2	1	3	6	3	1	4	3	1	1	1	1	1
136	2	5	6	1	4	1	3	1	3	5	1	1	1	2	1	1	1	1	5	1	3	1	5	1	1	2	2	1	36	1	1	4	8	1	1	1	2	1	3	6	3	1	4	3	1	1	1	1	1
137	2	5	6	1	4	1	3	1	3	5	1	1	1	2	1	1	1	1	5	1	3	1	5	1	1	2	2	1	36	1	1	4	9	1	1	2	2	1	3	6	3	1	4	3	1	1	1	1	1
138	2	5	6	1	4	1	3	1	3	5	1	1	1	2	1	1	1	1	5	1	3	1	5	1	1	2	2	1	36	1	1	4	9	1	1	2	2	1	3	6	3	1	4	3	1	1	1	1	1
139	2	5	6	1	4	1	3	1	3	5	1	1	1	2	1	1	1	1	5	1	3	1	5	1	1	2	2	1	36	1	1	4	9	1	1	2	2	1	3	6	3	1	4	3	1	1	1	1	1
140	2	5	6	1	4	1	3	1	3	5	1	1	1	2	1	1	1	1	5	1	3	1	5	1	1	2	2	1	36	1	1	4	9	1	1	2	2	1	3	6	3	1	4	3	1	1	1	1	1
141	2	5	6	1	4	1	3	1	3	5	1	1	1	2	1	1	1	1	5	1	3	1	5	1	1	2	2	1	36	1	1	4	9	1	1	2	2	1	3	6	3	1	4	3	1	1	1	1	1
142	2	5	6	1	4	1	3	1	3	5	1	1	1	2	1	1	1	1	5	1	3	1	5	1	1	2	2	1	36	1	1	4	9	1	1	2	2	1	3	6	3	1	4	3	1	1	1	1	1
143	2	5	6	1	4	1	3	1	3	5	1	1	1	2	1	1	1	1	5	1	3	1	5	1	1	2	2	1	36	1	1	4	9	1	1	2	2	1	3	6	3	1	4	3	1	1	1	1	1
144	2	5	6	1	4	1	3	1	3	5	1	1	1	2	1	1	1	1	5	1	3	1	5	1	1	2	2	1	36	1	1	4	9	1	1	2	2	1	3	6	3	1	4	3	1	1	1	1	1
145	2	5	6	1	4	1	3	1	3	5	1	1	3	2	1	1	1	1	5	1	3	1	5	1	1	2	2	1	36	1	1	4	9	1	1	2	2	1	3	6	3	1	4	3	1	1	1	1	1
146	2	5	6	1	4	1	3	1	3	5	1	1	3	2	1	1	1	1	5	1	3	1	5	1	1	2	2	1	36	1	1	4	9	1	1	2	2	1	3	6	3	1	4	3	1	1	1	1	1
147	2	5	6	1	4	1	3	1	3	5	1	1	3	2	1	1	1	1	5	1	3	1	5	1	1	2	2	1	36	1	1	4	9	1	1	2	2	1	3	6	3	1	4	3	1	1	1	1	1
148	2	5	6	1	4	1	3	1	3	5	1	1	3	2	1	1	1	1	5	1	3	1	5	1	1	2	2	1	36	1	1	4	9	1	1	2	2	1	3	6	3	1	4	3	1	1	1	1	1
149	2	5	6	1	4	1	3	1	3	5	1	1	3	2	1	1	1	1	5	1	7	1	5	1	1	2	2	1	36	1	1	4	9	1	1	2	2	1	3	6	3	1	4	3	1	1	1	1	1
150	2	5	6	1	4	1	3	1	3	5	1	1	3	3	1	1	1	1	5	1	15	1	5	1	1	2	2	1	36	1	1	4	9	1	1	2	2	1	3	6	3	1	4	3	1	1	1	1	1
151	2	5	6	1	4	1	3	1	3	5	1	1	3	3	1	1	1	1	5	1	15	1	5	1	1	2	2	1	36	1	1	4	9	1	1	2	2	1	3	6	3	1	4	3	1	1	1	1	1
152	2	5	6	1	4	1	3	1	3	5	1	1	3	3	1	1	1	1	5	1	16	1	5	1	1	2	2	1	36	1	1	4	9	1	1	2	2	1	3	6	3	1	4	3	1	1	1	1	1
153	2	5	6	1	4	1	3	1	3	5	1	1	3	3	1	1	1	1	5	1	16	1	5	1	1	2	2	1	36	1	1	4	9	1	1	2	2	1	3	6	3	1	4	3	1	1	1	1	1
154	2	5	6	1	4	1	3	1	3	5	1	1	3	3	1	1	1	1	5	1	16	1	5	1	1	2	2	1	36	1	1	4	9	1	1	2	2	1	3	6	3	1	4	3	1	1	1	1	1
155	2	5	6	1	4	1	3	1	3	5	1	1	3	3	1	1	1	1	5	1	16	1	5	1	1	2	3	1	37	1	1	4	10	1	1	2	3	1	3	6	3	1	4	3	1	1	1	1	1
156	2	5	6	1	4	1	3	1	3	5	1	1	3	3	1	1	1	1	5	1	16	1	5	1	1	2	3	1	37	1	1	4	16	1	1	2	3	1	3	6	3	1	4	3	1	1	1	1	1
157	2	5	6	1	4	1	3	1	3	5	1	1	3	3	1	1	1	1	5	1	16	1	5	1	1	2	3	1	37	1	1	4	16	1	1	2	3	1	3	6	3	1	4	3	1	1	1	1	1
158	2	5	6	1	4	1	3	1	3	5	1	1	3	3	1	1	1	1	5	1	16	1	5	1	1	2	3	1	37	1	1	4	16	1	1	2	3	1	3	6	3	1	4	5	1	1	1	1	1
159	2	5	6	1	4	2	3	1	3	5	1	1	3	3	1	1	1	1	5	1	16	1	5	1	1	2	3	1	37	1	1	4	16	1	1	2	3	1	3	6	3	1	4	5	1	1	1	1	1
160	2	5	6	1	4	2	3	1	3	5	1	1	3	3	1	1	1	1	5	1	16	1	5	1	1	2	3	1	37	1	1	4	16	1	1	2	3	1	3	6	3	1	4	5	1	1	1	1	1
161	2	5	6	1	4	2	3	1	3	5	1	1	3	3	1	1	1	1	5	1	16	1	6	1	1	2	3	1	37	1	1	4	16	1	1	2	3	1	3	6	3	1	4	5	1	1	1	1	1
162	2	5	6	1	4	2	3	1	3	5	1	1	3	3	1	1	1	1	5	1	16	1	6	1	1	2	3	1	37	1	1	4	16	1	1	2	3	1	3	6	3	1	4	5	1	1	1	1	1
163	2	5	6	1	4	2	3	1	3	5	1	1	3	4	1	1	1	1	5	1	16	1	6	1	1	2	3	1	37	1	1	4	16	1	1	2	3	1	3	6	3	1	4	5	1	1	1	1	1
164	2	5	6	1	4	2	3	1	4	7	1	1	3	4	1	1	1	1	5	1	16	1	6	1	1	2	3	1	37	1	1	4	16	1	1	2	3	1	3	6	3	1	4	5	1	1	1	1	1
165	2	5	6	1	4	2	3	1	4	8	1	1	3	4	1	1	1	1	5	1	16	1	6	1	1	2	3	1	37	1	1	4	16	1	1	2	3	1	3	6	3	1	4	5	1	1	1	1	1
166	2	5	6	1	4	2	3	1	4	8	1	1	3	4	1	1	1	1	5	1	16	1	6	1	1	2	3	1	37	1	1	4	16	1	1	2	3	1	3	6	3	1	4	5	1	1	1	1	1
167	2	5	6	1	4	2	3	1	4	8	1	1	3	4	1	1	1	1	5	1	16	1	6	1	1	2	3	1	37	1	1	4	16	1	1	2	3	1	3	6	3	1	4	5	1	1	1	1	1
168	2	5	6	1	4	2	3	1	4	8	1	1	3	4	1	1	1	1	5	1	16	1	6	1	1	2	3	1	37	1	1	4	16	1	1	2	3	1	3	6	3	1	4	5	1	1	1	1	1
169	2	5	6	1	4	2	3	1	4	8	1	1	3	4	1	1	1	1	5	1	16	1	6	1	1	2	3	1	37	1	1	4	16	1	1	2	3	1	3	6	3	1	4	5	1	2	1	1	1
170	2	5	6	1	4	2	3	1	4	8	1	1	3	4	1	1	1	2	5	1	16	1	6	1	1	2	3	1	38	1	1	4	16	1	1	2	3	1	3	6	3	1	4	5	1	2	1	1	1
171	2	5	6	1	4	2	3	1	4	8	1	1	3	4	1	1	1	2	5	1	16	1	6	1	1	2	3	1	38	1	1	4	16	1	1	2	3	1	3	6	3	1	4	5	1	2	1	1	1
172	2	5	6	1	4	2	3	1	4	8	1	1	3	5	1	1	1	2	5	1	16	1	6	1	1	2	4	1	38	1	1	4	16	1	1	2	3	1	3	6	3	1	4	5	1	2	1	1	1
173	2	5	6	1	4	2	3	1	4	8	1	1	3	5	1	1	1	2	5	1	16	1	6	1	1	2	10	1	38	1	1	4	16	1	1	2	3	1	3	6	3	1	4	5	1	2	1	1	1
174	2	5	6	1	4	2	3	1	4	8	1	1	3	5	1	1	1	2	5	1	16	1	6	1	1	2	10	1	38	1	1	4	16	1	1	2	3	1	3	6	3	1	4	5	1	2	1	1	1
175	2	5	6	1	4	2	3	1	4	8	1	1	3	5	1	1	1	2	5	1	16	1	6	1	1	2	10	1	38	1	1	4	16	1	1	2	3	1	3	6	3	1	4	5	1	4	1	1	1
176	2	5	6	1	4	2	3	1	4	8	1	1	3	5	1	1	1	2	5	1	16	1	6	1	1	2	10	1	38	1	1	4	16	1	1	2	3	1	3	6	3	1	4	5	1	4	1	1	1
177	2	5	6	1	4	2	3	1	4	8	1	1	3	5	1	1	1	2	5	1	16	1	6	1	1	2	10	1	38	1	1	4	16	1	1	2	3	1	3	6	3	1	4	5	1	4	1	1	1
178	2	5	6	1	4	2	3	1	4	8	1	1	3	5	1	1	1	2	5	1	16	1	6	1	1	2	11	1	38	1	1	4	16	1	1	2	3	1	3	6	3	1	4	5	1	4	1	1	1
179	2	5	6	1	4	2	3	1	4	8	1	1	3	5	1	1	1	2	5	1	16	1	6	1	1	2	11	1	38	4	1	4	16	1	1	2	3	1	3	7	3	1	4	5	1	4	1	1	1
180	2	5	6	1	4	2	3	1	4	8	1	1	3	5	1	1	1	2	5	1	16	1	6	1	1	2	11	1	38	4	1	4	16	1	1	2	3	1	3	7	3	1	4	5	1	4	1	1	1
181	2	5	6	1	4	2	3	1	4	8	1	1	3	5	1	1	1	2	5	1	16	1	6	1	1	2	11	1	38	5	1	4	16	1	1	2	3	1	3	7	3	1	4	5	1	4	1	1	1
182	2	5	6	1	4	2	3	1	4	8	1	1	3	5	1	1	1	2	5	1	16	1	6	1	1	2	11	1	38	5	1	4	16	1	1	2	3	1	3	7	3	1	4	5	1	4	1	1	1
183	2	5	6	1	4	2	3	1	4	8	1	1	3	5	1	1	1	2	5	1	16	1	6	1	1	2	11	1	38	5	1	4	16	1	1	2	3	1	3	7	3	1	4	5	1	4	1	1	1
184	2	5	6	1	4	2	3	1	4	8	1	1	3	5	1	1	1	2	5	1	16	1	6	1	1	2	11	1	38	5	1	4	16	1	1	2	3	1	3	7	3	1	4	5	1	4	1	1	1
185	2	5	6	1	4	2	3	1	4	8	1	1	3	5	1	1	1	2	5	1	16	1	6	1	1	2	11	1	38	5	1	4	16	1	1	2	3	1	3	7	3	1	4	5	1	4	1	1	1
186	2	5	6	1	4	2	3	1	4	8	1	1	3	5	1	1	1	2	5	1	16	1	6	1	1	2	11	1	38	5	1	4	16	1	1	2	3	1	3	7	3	1	4	5	1	4	1	1	1
187	2	5	6	1	4	2	3	1	4	8	1	1	3	5	1	1	1	2	5	1	16	1	6	1	1	2	11	1	38	5	1	4	16	1	1	2	3	1	3	7	3	1	4	5	1	4	1	1	1
188	2	5	6	1	4	2	3	1	4	8	1	1	3	5	1	1	1	2	5	1	16	1	6	1	1	2	11	1	38	5	1	4	16	1	1	2	3	1	3	7	3	1	4	5	1	4	1	1	1
189	2	5	6	1	4	2	3	1	4	8	1	1	3	5	1	1	1	2	5	1	16	1	6	1	1	2	11	1	38	5	1	4	16	1	1	2	3	1	3	7	3	1	4	5	1	4	1	1	1
190	2	5	6	1	4	2	3	1	4	8	1	1	3	5	1	1	1	2	5	1	16	1	6	1	1	2	11	1	38	5	1	4	16	1	1	2	3	1	3	7	3	1	4	5	1	4	1	1	1
191	2	5	6	1	4	2	3	1	4	8	1	1	3	5	1	1	1	2	5	1	16	1	6	1	1	2	11	1	38	5	1	4	16	1	1	2	3	1	3	7	3	1	4	5	1	4	1	1	1
192	2	5	6	1	4	2	3	1	4	8	1	1	3	5	1	1	1	2	5	1	16	1	6	1	1	2	11	1	38	5	1	4	16	1	1	2	3	1	3	7	3	1	4	5	1	4	1	1	1
193	2	5	6	1	4	2	3	1	4	8	1	1	3	6	1	1	1	2	5	1	16	1	6	1	1	2	11	1	38	5	1	4	16	1	1	2	3	1	3	7	3	1	4	5	1	4	1	1	1
194	2	5	6	1	4	2	3	1	4	8	1	1	3	6	1	1	1	2	5	1	16	1	6	1	1	2	11	1	38	5	1	4	16	1	1	2	3	1	3	7	3	1	4	5	1	4	1	1	1
195	2	5	6	1	4	2	3	1	4	8	1	1	3	6	1	1	1	2	5	1	16	1	6	1	1	2	11	1	38	5	1	4	16	1	1	2	3	1	3	7	3	1	4	5	1	4	1	1	1
196	2	5	6	1	4	2	3	1	4	8	1	1	3	6	1	1	1	2	5	1	16	1	6	1	1	2	11	1	38	5	1	4	16	1	1	2	3	1	3	7	3	1	4	5	1	4	1	1	1
197	2	5	6	1	4	3	3	1	4	8	1	1	3	6	1	1	1	2	5	1	16	1	6	1	1	2	11	1	38	5	1	4	16	1	1	2	3	1	3	7	3	1	4	5	1	4	1	1	1
198	2	5	6	1	4	3	3	1	4	8	1	1	3	6	1	1	1	2	5	1	16	1	6	1	1	2	12	1	38	5	1	4	16	1	1	2	3	1	3	7	3	1	4	5	1	4	1	1	1
199	2	5	6	1	4	3	3	1	4	8	1	1	3	6	1	1	1	2	5	1	16	1	6	1	1	2	12	1	38	5	1	4	16	1	1	2	3	1	3	7	3	1	4	5	1	4	1	1	1
200	2	5	6	1	4	3	3	1	5	8	1	1	3	6	1	1	1	2	5	1	16	1	6	1	1	2	12	1	38	5	1	4	16	1	1	2	3	1	3	7	3	1	4	5	1	4	1	1	1
201	2	5	6	1	4	3	3	1	5	8	1	1	3	6	1	1	1	2	5	1	16	1	6	1	1	2	12	1	38	5	1	4	16	1	1	2	3	1	3	7	3	1	4	5	1	4	1	1	1
202	2	5	6	1	4	3	3	1	5	8	1	1	3	6	1	1	1	2	5	1	16	1	6	1	1	2	12	1	38	5	1	4	16	1	1	2	3	1	3	7	3	1	4	5	1	4	1	1	1
203	2	5	6	1	4	3	3	1	5	8	1	1	3	6	1	1	1	2	5	1	16	1	6	1	1	2	12	1	38	5	1	4	16	1	1	2	3	1	3	7	3	1	4	5	1	4	1	1	1
204	2	5	6	1	4	3	3	1	5	8	1	1	3	6	1	1	1	2	5	1	16	1	6	1	1	2	12	2	38	5	1	4	16	1	1	2	3	1	3	7	3	1	4	5	1	4	1	1	1
205	2	5	6	1	4	3	3	1	5	8	1	1	3	6	1	1	1	2	5	1	16	1	6	1	1	2	12	2	38	5	1	4	16	1	1	2	3	1	3	7	3	1	4	5	5	4	1	1	1
206	2	5	6	1	4	3	3	1	5	8	1	1	3	6	1	1	1	2	5	1	16	1	7	1	1	2	12	2	38	5	1	4	16	1	1	2	3	1	3	7	3	1	4	5	5	4	1	1	1
207	2	5	6	1	4	3	3	1	5	8	1	1	3	6	1	1	1	2	5	1	16	1	7	1	1	2	12	2	38	5	1	4	16	1	1	2	3	1	3	7	3	1	4	5	5	4	1	1	1
208	2	5	6	1	4	3	3	1	5	8	1	1	3	6	1	1	1	2	5	1	16	1	7	1	1	2	12	2	38	5	1	4	16	1	1	2	3	1	3	7	3	1	4	5	5	4	1	1	1
209	2	5	6	1	4	3	3	1	5	8	1	1	3	6	1	1	1	2	5	1	16	1	7	1	1	2	14	2	38	5	1	4	16	1	1	2	4	1	3	7	3	1	4	5	5	4	1	1	1
210	2	5	6	1	5	3	3	1	5	8	1	1	3	6	1	1	1	2	5	1	16	1	7	1	1	2	19	2	38	5	1	4	16	1	1	2	4	1	3	7	3	1	4	5	5	4	1	1	1
211	2	5	6	1	5	3	3	1	5	8	1	1	3	6	1	1	1	2	5	1	16	1	7	1	1	2	21	2	38	5	1	4	16	1	1	2	4	1	3	7	3	1	4	5	5	4	1	1	1
212	2	5	6	1	5	3	3	1	5	8	1	1	3	6	1	1	1	2	5	1	16	1	7	1	1	2	21	2	38	5	1	4	16	1	1	2	4	1	3	7	3	1	4	5	5	4	1	1	1
213	2	5	6	1	5	3	3	1	5	8	1	1	3	6	1	1	1	2	5	1	16	1	7	1	1	2	21	2	38	5	1	4	16	1	1	2	4	1	3	7	3	1	4	5	5	4	1	1	1
214	2	5	6	1	5	3	3	1	5	8	1	1	3	6	1	1	1	2	5	1	16	1	7	1	1	2	21	2	38	5	1	4	16	1	1	2	4	1	3	7	3	1	4	5	5	4	1	1	1
215	2	5	6	1	5	3	3	1	5	8	1	1	3	6	1	1	1	2	5	1	16	1	7	1	1	2	21	2	38	5	1	4	16	1	1	2	4	1	3	7	3	1	4	5	5	4	1	1	1
216	2	5	6	1	5	3	3	1	5	8	1	1	3	6	1	1	1	2	5	1	16	1	7	1	1	2	21	2	38	5	1	4	16	1	1	2	4	1	3	7	3	1	4	5	5	4	1	1	1
217	2	5	6	1	5	3	3	1	5	8	1	1	3	6	1	1	1	2	5	1	16	1	7	1	1	2	21	2	38	5	1	4	16	1	1	2	4	1	3	7	3	1	4	5	5	4	1	1	1
218	2	5	6	1	5	3	3	1	5	8	1	1	3	6	1	1	1	2	5	1	16	1	7	1	1	2	21	2	38	5	1	4	16	1	1	2	4	1	3	7	3	1	4	5	5	4	1	1	1
219	2	5	6	1	5	3	3	1	5	8	1	1	3	6	1	1	1	2	5	1	16	1	7	1	1	2	21	2	38	5	1	4	16	1	1	2	4	1	3	7	3	1	4	5	5	4	1	1	1
220	2	5	6	1	5	3	3	1	5	8	1	1	3	6	1	1	1	2	5	1	16	1	7	1	1	2	21	2	38	5	1	4	16	1	1	2	4	1	3	7	3	1	4	5	5	4	1	1	1
221	2	5	6	1	5	3	3	1	5	8	1	1	3	7	1	1	1	2	5	1	16	1	7	1	1	2	21	4	38	5	1	4	16	1	1	2	4	1	3	7	3	1	4	5	5	4	1	1	1
222	2	5	6	1	5	3	3	1	5	8	1	1	3	7	1	1	1	2	5	1	16	1	7	1	1	2	21	4	38	5	1	4	16	1	1	2	4	1	3	7	3	1	4	5	5	4	1	1	1
223	2	5	6	1	5	3	3	1	5	8	1	1	3	7	1	1	1	2	5	1	16	1	7	1	1	2	21	5	38	5	1	4	16	1	1	2	4	1	3	7	3	1	4	5	5	4	1	1	1
224	2	5	6	1	5	3	3	1	5	8	1	1	3	7	1	1	1	2	5	1	16	1	7	1	1	2	21	5	38	5	1	4	16	1	1	2	4	1	3	7	3	1	4	5	5	4	1	1	1
225	2	5	6	1	5	3	3	1	5	8	1	1	3	7	1	1	1	2	5	1	16	1	7	1	1	2	21	5	38	5	1	4	16	1	1	2	4	1	3	7	3	1	4	5	5	4	1	1	1
226	2	5	6	1	5	3	3	1	5	8	1	1	3	7	1	1	1	2	5	1	16	1	8	1	1	2	21	7	38	5	1	4	16	1	1	2	4	1	3	7	3	1	4	5	5	4	1	1	1
227	2	5	6	1	5	3	3	1	5	8	1	1	3	7	1	1	1	2	5	1	16	1	15	1	1	2	21	7	38	5	1	4	16	1	1	2	4	1	3	7	3	1	4	5	5	4	1	1	1
228	2	5	6	1	5	3	3	1	5	8	1	1	3	7	1	1	1	2	5	1	16	1	21	1	1	2	21	8	38	5	1	4	16	1	1	2	4	1	3	7	3	1	4	5	5	4	1	1	1
229	2	5	6	1	5	3	3	1	5	8	1	1	3	7	1	1	3	2	5	1	16	1	21	1	1	2	21	9	38	5	1	4	16	1	1	2	4	1	3	7	3	1	4	5	5	4	1	1	1
230	2	5	6	1	5	3	3	1	5	8	1	1	3	7	1	1	3	2	5	1	16	1	21	1	1	2	21	9	38	5	1	4	16	1	1	2	4	1	3	7	3	1	4	5	5	4	1	1	1
231	2	5	6	1	5	3	3	1	5	8	1	1	3	7	1	1	3	2	5	1	16	1	21	1	1	2	21	9	38	5	1	4	16	1	1	2	4	1	3	7	3	1	4	5	5	4	1	1	1
232	2	5	6	1	5	3	3	1	5	8	1	1	3	7	1	1	3	2	5	1	16	1	21	1	1	2	21	10	38	5	1	4	16	1	1	2	4	1	3	7	3	1	4	5	5	4	1	1	1
233	2	5	6	1	5	3	3	1	5	8	1	1	3	7	1	1	3	2	5	1	16	1	21	1	1	2	21	10	38	5	1	4	16	1	1	2	4	1	3	7	3	1	4	5	5	4	1	1	1
234	2	5	6	1	5	3	3	1	5	8	1	1	3	7	1	1	3	2	5	1	16	1	21	1	1	2	21	10	38	5	1	4	16	1	1	2	4	1	3	7	3	1	4	5	5	4	1	1	1
235	2	5	6	1	5	3	3	1	5	8	1	1	3	7	1	1	3	2	5	1	16	1	21	1	1	2	21	11	38	5	1	4	16	1	1	2	4	1	3	9	3	1	4	5	5	4	1	1	1
236	2	5	6	1	5	3	3	1	5	8	1	1	3	7	1	1	3	2	5	1	16	1	21	1	1	2	21	11	38	5	1	4	16	1	1	2	5	1	3	9	3	1	4	5	5	4	1	1	1
237	2	5	6	1	5	3	3	1	5	8	1	1	3	7	1	1	3	2	5	1	16	1	21	1	1	2	21	11	38	5	1	4	16	1	1	2	5	1	3	9	3	1	4	5	5	4	1	1	1
238	2	5	6	1	5	3	3	1	5	8	1	1	3	7	1	1	3	2	5	1	16	1	21	1	1	2	21	11	38	5	1	4	16	1	1	2	5	1	3	9	3	1	4	5	5	4	1	1	1
239	2	5	6	1	5	3	3	1	5	8	1	1	3	7	1	1	3	2	5	1	16	1	21	1	1	2	21	11	38	5	1	4	16	1	1	2	5	1	3	9	3	1	4	5	5	4	1	1	1
240	2	5	6	1	5	3	3	1	5	8	1	1	3	7	1	1	3	2	5	1	16	1	21	1	1	2	21	12	38	5	1	4	16	1	1	2	5	1	3	9	3	1	4	5	5	4	1	1	1
241	2	5	6	1	5	3	3	1	5	8	1	1	3	7	1	1	3	2	5	1	16	1	21	1	1	2	21	12	38	5	1	4	16	1	1	2	5	1	3	9	3	1	4	5	5	4	1	1	1
242	2	5	6	1	5	3	3	1	5	8	1	1	3	7	1	1	3	2	5	1	16	1	21	1	1	2	21	12	38	5	1	4	16	1	1	2	5	1	3	9	3	1	4	5	5	4	1	1	1
243	2	5	6	1	5	3	3	1	5	8	1	1	3	7	1	1	3	2	5	1	16	1	21	1	1	2	21	12	38	5	1	4	16	1	1	2	5	1	3	9	3	1	4	5	5	4	1	1	1
244	2	5	6	1	5	3	3	1	5	8	1	1	3	7	1	1	3	2	5	1	16	1	21	1	1	2	21	12	38	5	1	4	16	1	1	2	5	1	3	9	3	1	4	5	5	5	1	1	1
245	2	5	6	1	5	3	3	1	5	8	3	1	3	7	1	1	3	2	5	1	16	1	21	1	1	2	21	13	38	5	1	4	16	1	1	2	5	1	3	9	3	1	4	5	5	5	1	1	1
246	2	5	6	1	5	3	3	1	5	8	3	1	3	7	1	1	3	2	5	1	16	1	21	1	1	3	21	13	38	5	1	4	16	1	1	2	5	1	3	9	3	1	4	5	5	5	1	1	1
247	2	5	6	1	5	3	3	1	5	8	4	1	3	7	1	1	3	2	5	1	16	1	21	1	1	3	21	13	38	5	1	4	16	1	1	2	6	1	3	9	3	1	4	5	5	5	1	1	1
248	2	5	6	1	5	3	3	1	5	8	4	1	3	7	1	1	3	2	5	1	16	1	21	1	1	3	21	14	38	5	1	4	16	1	1	2	6	1	3	9	3	1	4	5	5	5	1	1	1
249	2	5	6	1	5	3	3	1	5	8	4	1	4	7	1	1	3	2	5	1	16	1	21	1	1	3	21	14	38	5	1	4	16	1	1	2	6	1	3	9	3	1	4	5	5	5	1	1	1
250	2	5	6	1	5	3	3	1	5	8	4	1	7	7	1	1	3	2	5	1	16	1	21	1	1	3	21	17	38	5	1	4	16	1	1	2	6	1	3	9	3	1	4	5	5	5	1	1	1
251	2	5	6	1	5	3	3	1	5	8	4	1	7	7	1	1	3	2	5	1	16	1	21	1	1	3	21	19	38	5	1	4	16	1	1	2	6	1	3	9	3	1	4	5	5	7	1	1	1
252	2	5	6	1	5	3	3	1	5	8	4	1	7	7	1	1	3	2	5	1	16	1	21	1	1	3	21	19	38	5	1	4	16	1	1	2	6	1	3	9	3	1	4	5	5	7	1	1	1
253	2	5	6	1	5	3	3	1	5	8	4	1	7	7	1	1	3	2	5	1	16	1	21	1	1	3	21	19	38	5	1	4	16	1	1	2	6	1	3	9	3	1	4	5	5	7	1	1	1
254	2	5	6	1	5	3	3	1	5	8	4	1	7	7	1	1	3	2	5	1	16	1	21	1	1	3	21	19	38	5	1	4	16	1	1	2	6	1	3	9	3	1	4	5	5	7	1	1	1
255	2	5	6	1	5	3	3	1	5	8	4	1	7	7	1	1	3	2	5	1	16	1	21	1	1	3	21	19	38	5	1	4	16	1	1	2	6	1	3	9	3	1	4	5	5	7	1	1	1
256	2	5	6	1	5	3	3	1	5	8	4	1	7	7	1	1	3	2	5	1	16	1	21	1	1	3	21	19	38	5	1	4	16	1	1	2	6	1	3	9	3	1	4	5	5	7	1	1	1
257	2	5	6	1	5	3	3	1	5	8	4	1	7	7	1	1	3	2	5	1	16	1	21	1	1	3	21	19	38	5	1	4	16	1	1	2	6	1	3	9	3	1	4	5	5	7	1	1	1
258	2	5	6	1	5	3	3	1	5	8	4	1	7	7	1	1	3	2	5	1	16	1	21	1	1	3	21	20	38	5	1	4	16	1	1	2	6	1	3	9	3	1	4	5	5	7	1	1	1
259	2	5	6	1	5	3	3	1	5	8	4	1	7	7	1	1	3	2	5	1	16	1	21	1	1	3	21	21	38	5	1	4	16	1	1	2	6	1	3	9	3	1	4	5	5	7	1	1	1
260	2	5	6	1	5	3	3	1	5	8	4	1	7	7	1	1	3	2	5	1	16	1	21	1	1	3	21	23	38	5	1	4	16	1	1	2	6	1	3	9	3	1	4	5	5	7	1	1	1
261	2	5	6	1	5	3	3	1	5	8	4	1	7	7	1	1	3	2	5	1	16	1	21	1	1	3	21	23	38	5	1	4	16	1	1	2	6	1	3	9	3	1	4	5	5	7	1	1	1
262	2	5	6	1	5	3	3	1	5	8	4	1	7	7	1	1	3	2	5	1	16	1	21	1	1	3	21	24	38	5	1	4	16	1	1	2	6	1	3	9	3	1	4	5	5	7	1	1	1
263	2	5	6	1	5	3	3	1	5	8	4	1	7	7	1	1	3	2	5	1	16	1	21	1	1	3	21	25	38	5	1	4	16	1	1	2	6	1	3	9	3	1	4	5	5	7	1	1	1
264	2	5	6	1	5	3	3	1	5	8	4	1	7	7	1	1	3	2	5	1	16	1	21	1	1	3	21	25	38	5	1	4	16	1	1	2	6	1	3	9	3	1	4	5	5	7	1	1	1
265	2	5	6	1	5	3	3	1	5	8	4	1	7	7	1	1	3	2	5	1	16	1	21	1	1	3	21	26	38	5	1	4	16	1	1	2	6	1	3	9	3	1	4	5	5	7	1	1	1
266	2	5	6	1	5	3	3	1	5	8	4	1	7	7	1	1	3	2	5	1	16	1	21	1	1	3	21	26	38	5	1	4	16	1	1	2	6	1	3	9	3	1	4	5	5	7	1	1	1
267	2	5	6	1	5	3	3	1	5	8	4	1	7	7	1	1	3	3	5	1	16	1	21	1	1	3	21	27	38	5	1	4	16	1	1	2	6	1	3	9	3	1	4	5	5	7	1	1	1
268	2	5	6	1	5	3	3	1	5	8	4	1	7	7	1	1	3	3	5	1	16	1	21	1	1	3	21	27	38	5	1	4	16	5	1	2	6	1	3	9	3	1	4	5	5	7	1	1	1
269	2	5	6	1	5	3	3	1	5	8	4	1	7	7	1	1	3	3	5	1	16	1	21	1	1	3	21	27	38	5	1	4	16	5	1	2	6	1	3	9	3	1	4	5	5	7	1	1	1
270	2	5	6	1	5	3	3	1	5	8	4	1	7	7	1	1	3	3	5	1	16	1	21	1	1	3	21	27	38	5	1	4	16	5	1	2	6	1	3	9	3	1	4	5	5	7	1	1	1
271	8	5	6	1	5	3	3	1	5	8	4	1	7	7	1	1	3	3	5	1	16	1	21	1	1	3	21	27	38	5	1	4	16	5	1	2	6	1	4	9	3	1	4	5	5	7	1	1	1
272	8	5	6	1	5	3	3	1	5	8	4	1	7	7	1	1	3	3	5	1	16	1	21	1	1	3	21	28	38	5	1	4	16	5	1	2	6	1	4	9	3	1	4	5	5	7	1	1	1
273	8	5	6	1	5	3	3	1	5	8	4	1	7	7	1	1	3	3	5	1	16	1	21	1	1	3	21	28	38	5	1	4	16	5	1	2	6	1	4	9	3	1	4	5	5	7	1	1	1
274	8	5	6	1	5	3	3	1	5	8	4	1	7	7	1	1	3	3	5	1	16	1	21	1	1	3	21	28	38	5	1	4	16	5	1	2	6	1	4	9	3	1	4	5	5	7	1	1	1
275	8	5	6	1	5	3	3	1	5	8	4	1	7	7	1	1	3	3	5	1	16	1	21	1	1	3	21	28	38	5	1	4	16	5	1	2	6	1	4	9	3	1	4	5	6	7	1	1	1
276	8	5	6	1	5	3	3	1	5	8	4	1	7	7	1	1	3	3	5	1	16	1	21	1	1	3	21	28	38	5	1	4	16	5	1	2	6	1	4	9	3	1	4	5	6	7	1	1	1
277	8	5	6	1	5	3	3	1	5	8	4	1	7	7	1	1	3	3	5	1	16	1	21	1	1	3	21	28	38	5	1	4	16	5	1	2	6	1	4	9	3	1	4	5	6	7	1	1	1
278	8	5	6	1	5	3	3	1	5	8	4	1	7	7	1	1	3	3	5	1	16	1	21	1	1	3	21	28	38	5	1	4	16	5	1	2	6	1	4	9	3	1	4	5	6	7	1	1	1
279	8	5	6	1	5	3	3	1	5	8	4	1	7	7	1	1	3	3	5	1	16	1	21	1	1	3	21	28	38	5	1	4	16	5	1	2	6	1	4	9	3	1	4	5	6	7	1	1	1
280	8	5	6	1	5	3	3	1	5	8	4	1	7	7	1	1	3	3	5	1	16	1	21	1	1	3	21	28	38	5	1	4	16	5	1	2	6	1	4	9	3	1	4	5	6	7	1	1	1
281	8	5	6	1	5	3	3	1	5	8	4	1	7	7	1	1	3	3	5	1	16	1	21	1	1	3	21	28	38	5	1	4	16	5	1	2	6	1	4	9	3	1	4	5	6	7	1	1	1
282	8	5	6	1	5	3	3	1	5	8	4	1	7	7	1	1	3	3	5	1	16	1	21	1	1	4	21	28	38	5	1	4	16	5	1	2	6	1	4	9	3	1	4	5	6	7	1	1	1
283	8	5	6	1	5	3	3	1	5	8	4	1	7	7	1	1	3	3	5	1	16	1	21	1	1	4	21	28	38	5	1	4	16	5	1	2	6	1	4	9	3	1	4	5	6	7	1	1	1
284	8	5	6	1	5	3	3	1	5	8	4	1	7	7	1	1	3	3	5	1	16	1	21	1	1	4	21	28	38	5	1	4	16	5	1	2	6	1	4	9	3	1	4	5	6	7	1	1	1
285	8	5	6	1	5	3	3	1	5	8	4	1	7	7	1	1	3	3	5	1	16	1	21	1	1	4	21	29	38	5	1	4	16	5	1	2	6	1	4	9	3	1	4	5	6	7	1	1	1
286	8	5	6	1	5	3	3	1	5	8	4	1	7	7	1	1	3	3	5	1	16	1	21	1	1	4	21	29	38	5	1	4	16	5	1	2	6	1	4	9	3	1	4	5	6	7	1	1	1
287	8	5	6	1	5	3	3	1	5	8	4	1	7	7	1	1	3	3	6	1	16	1	21	1	1	4	21	29	38	5	1	4	16	5	1	2	6	1	4	9	3	1	4	5	6	7	1	1	1
288	8	5	6	1	5	3	3	1	5	8	4	1	7	7	1	1	3	3	6	1	16	1	21	1	1	4	21	30	38	5	1	4	16	5	1	2	6	1	4	9	3	1	4	5	6	7	1	1	1
289	8	5	6	1	5	3	3	1	5	8	4	1	7	7	1	1	3	3	6	1	16	1	21	1	1	4	21	30	38	5	1	4	16	5	1	2	6	1	4	9	3	1	4	5	6	7	1	1	1
290	8	5	6	1	5	3	3	1	5	8	4	1	7	7	1	1	3	3	6	1	16	1	21	1	1	4	21	30	38	5	1	4	16	5	1	2	6	1	4	9	3	1	4	5	6	7	1	1	1
291	8	5	6	1	5	3	3	1	5	8	4	1	7	7	1	1	3	3	6	1	16	1	21	1	1	4	21	30	38	5	1	4	16	5	1	2	6	1	4	9	3	1	4	5	6	7	1	1	1
292	8	5	6	1	5	3	3	1	5	8	4	1	7	7	1	1	3	3	6	1	16	1	21	1	1	4	21	30	38	5	1	4	16	5	1	2	6	1	4	9	3	1	4	5	6	7	1	1	1
293	8	5	6	1	5	3	3	1	5	8	4	1	7	7	1	1	3	3	6	1	16	1	21	1	1	4	21	30	38	5	1	4	16	5	1	2	6	1	4	9	3	1	4	5	6	7	1	1	1
294	8	5	6	1	5	3	3	1	5	8	4	1	7	7	1	1	3	3	6	1	16	1	21	1	1	4	21	30	38	5	1	4	16	5	1	2	6	1	4	9	3	1	4	5	6	7	1	1	1
295	8	5	6	1	5	3	3	1	5	8	4	1	7	7	1	1	3	3	6	1	16	1	21	1	1	4	21	31	38	5	1	4	16	5	1	2	6	1	4	9	3	1	4	5	6	7	1	1	1
296	8	5	6	1	5	3	3	1	5	8	4	1	7	7	1	1	3	4	6	1	16	1	21	1	1	4	21	31	38	5	1	4	16	5	1	2	6	1	4	9	3	1	4	5	6	7	1	1	1
297	8	5	6	1	5	3	3	1	5	8	4	3	7	7	1	1	3	5	6	1	16	1	21	1	1	4	21	32	38	5	1	4	16	5	1	2	6	1	4	9	3	1	4	5	6	7	1	1	1
298	8	5	6	1	5	3	3	1	5	8	4	3	7	7	1	1	3	5	6	1	16	1	21	1	1	4	21	32	38	5	1	4	16	5	1	2	6	1	4	9	3	1	4	5	6	7	1	1	1
299	8	5	6	1	5	3	3	1	5	8	4	3	7	7	1	1	3	5	6	1	16	1	21	1	2	4	21	33	38	5	1	4	16	5	1	2	6	1	4	9	3	1	4	5	6	7	1	1	1
300	8	5	6	1	5	3	3	1	5	8	4	3	7	7	1	1	3	5	6	1	16	1	21	1	2	4	21	33	38	5	1	4	16	5	1	2	6	1	4	9	3	1	4	5	6	7	1	1	1
301	8	5	6	1	5	3	3	1	5	8	4	3	7	7	1	1	3	5	6	1	16	1	21	1	2	4	21	33	38	5	1	4	16	5	1	2	6	1	4	9	3	1	4	5	6	7	1	1	1
302	8	5	6	1	5	3	3	1	5	8	4	3	7	7	1	1	3	5	6	1	16	1	21	1	2	4	21	33	38	5	1	4	16	5	1	2	6	1	4	9	3	1	4	5	6	7	1	1	1
303	8	5	6	1	5	3	3	1	5	8	4	3	7	7	1	1	3	5	6	1	16	1	21	1	2	4	21	33	38	5	1	4	16	5	1	2	6	1	4	9	3	1	4	5	6	7	1	1	1
304	8	5	6	1	5	3	3	1	5	8	4	4	7	7	1	1	3	5	6	1	16	1	21	1	2	4	21	33	38	5	1	4	16	5	1	2	6	1	4	9	3	1	4	5	6	7	1	1	1
305	8	5	6	1	5	3	3	1	5	8	4	4	7	7	1	1	3	5	6	1	16	1	21	1	2	4	21	33	38	5	1	4	16	5	1	2	6	1	4	9	3	1	4	5	6	7	1	1	1
306	8	5	6	1	5	3	3	1	5	8	4	4	7	7	1	1	3	5	6	1	16	1	21	1	2	4	21	33	38	5	1	4	16	5	1	2	6	1	4	9	3	1	4	5	6	7	1	1	1
307	8	5	6	1	5	3	3	1	5	8	4	4	7	7	1	1	3	5	6	1	16	1	21	1	2	4	21	33	38	5	1	4	16	5	1	2	6	1	4	9	3	1	4	5	6	7	1	1	1
308	8	5	6	1	5	3	3	1	5	8	4	4	7	7	1	1	3	5	6	1	16	1	21	1	2	4	21	33	38	5	1	4	16	5	1	2	6	1	4	9	3	1	4	5	6	7	1	1	1
309	8	5	6	1	5	3	3	1	5	8	4	4	7	7	1	1	3	5	6	1	16	1	21	1	2	4	21	33	38	5	1	4	16	5	1	2	6	1	4	9	3	1	4	5	6	7	1	1	1
310	8	5	6	1	5	3	3	1	5	8	4	4	7	7	1	1	3	5	6	1	16	1	21	1	2	4	21	33	38	5	1	4	16	5	1	2	6	1	4	9	3	1	4	5	6	7	1	1	1
311	8	5	6	1	5	3	3	1	5	8	4	4	7	7	1	1	3	5	6	1	16	1	21	1	2	4	21	33	38	5	1	4	16	5	1	2	6	1	4	9	3	1	4	5	6	7	1	1	1
312	8	5	6	1	5	3	3	1	5	8	4	4	7	7	1	1	3	5	6	1	16	1	21	1	2	4	21	33	38	5	1	4	16	5	1	2	6	1	4	9	3	1	4	5	6	7	1	1	1
313	8	5	6	1	5	3	3	1	5	8	4	4	7	7	1	1	3	5	6	1	16	1	21	1	2	4	21	33	38	5	1	4	16	5	1	2	6	1	4	9	3	1	4	5	6	7	1	1	1
314	8	5	6	1	5	3	3	1	5	8	4	4	7	7	1	1	3	5	6	1	16	1	21	1	2	4	21	36	38	5	1	4	16	5	1	2	6	1	4	9	3	1	4	5	6	7	1	1	1
315	8	5	6	1	5	3	3	1	5	8	4	4	7	7	1	1	3	5	6	1	16	1	21	1	2	4	21	36	38	5	1	4	16	5	1	2	6	1	4	9	3	1	4	5	6	7	1	1	1
316	8	5	6	1	5	3	3	1	5	8	4	4	7	7	1	1	3	5	6	1	16	1	21	1	2	4	21	36	38	5	1	4	16	5	1	2	6	1	4	9	3	1	4	5	6	7	1	1	1
317	8	5	6	1	5	3	3	1	5	8	4	4	7	7	1	1	3	6	6	1	16	1	21	1	2	4	21	36	38	5	1	4	16	5	1	2	6	1	4	9	3	1	4	5	6	7	1	1	1
318	8	5	6	1	5	3	3	1	5	8	4	4	7	7	1	1	3	6	6	1	16	1	21	1	2	4	21	36	38	5	1	4	16	5	1	2	6	1	4	9	3	1	4	5	6	8	1	1	1
319	8	5	6	1	5	3	3	1	5	8	4	4	7	7	1	1	3	6	6	1	16	1	21	1	2	4	21	36	38	5	1	4	16	5	1	2	6	1	4	9	3	1	4	5	6	8	1	1	1
320	8	5	6	1	5	3	3	1	5	8	4	4	7	7	1	1	3	6	6	1	16	1	21	1	2	4	21	36	38	5	1	4	16	5	1	2	6	1	4	9	3	3	4	5	6	8	1	1	1
321	8	5	6	1	5	3	3	1	5	8	4	4	7	7	1	1	3	6	6	1	16	1	21	1	2	4	21	36	38	5	1	4	16	5	1	2	6	1	4	9	3	3	4	5	6	8	1	1	1
322	8	5	6	1	5	3	3	1	5	8	4	4	7	7	1	1	3	6	6	1	16	1	21	1	2	4	21	36	38	5	1	4	16	5	1	2	6	1	4	9	3	3	4	5	6	8	1	1	1
323	8	5	6	1	5	3	3	1	5	8	4	4	7	7	1	1	3	6	6	1	16	1	21	1	2	4	21	36	38	5	1	4	16	5	1	2	6	1	4	9	3	3	4	5	6	8	1	1	1
324	8	5	6	1	5	3	3	1	5	8	4	4	7	7	1	1	3	6	6	1	16	1	21	1	2	4	21	36	38	5	1	4	16	5	1	2	6	1	4	9	3	3	4	5	6	8	1	1	1
325	8	5	6	1	5	3	3	1	5	8	4	4	7	7	1	1	3	6	6	1	16	1	21	1	2	4	21	36	38	5	1	4	16	5	1	2	6	1	4	9	3	3	4	5	6	8	1	1	1
326	8	5	6	1	5	3	3	1	5	8	4	4	7	7	1	1	3	6	6	1	16	1	21	1	2	4	21	36	38	5	1	4	16	5	1	2	6	1	4	9	3	3	4	5	6	8	1	1	1
327	8	5	6	1	5	3	3	1	5	8	4	4	7	7	1	1	3	6	6	1	16	1	21	1	2	4	21	36	38	5	1	4	16	5	1	2	6	1	4	9	3	3	4	5	6	8	1	1	1
328	8	5	6	1	5	3	3	1	5	8	4	4	7	7	1	1	3	6	6	1	16	1	21	1	2	4	21	36	38	5	1	4	16	5	1	2	6	1	4	9	3	3	4	5	6	8	1	1	1
329	8	5	6	1	5	3	3	1	5	8	4	4	7	7	1	1	3	6	6	1	16	1	21	1	2	4	21	36	38	5	1	4	16	5	1	2	6	1	4	9	3	3	4	5	6	8	1	1	1
330	8	5	6	1	5	3	3	1	5	8	4	4	7	7	1	1	3	6	6	1	16	1	21	1	2	4	21	37	38	5	1	4	16	5	1	2	6	1	4	9	3	3	4	5	6	8	1	1	1
331	8	5	6	1	5	3	3	1	5	8	4	4	7	7	1	1	3	6	6	1	16	1	21	1	2	4	21	37	38	5	1	4	16	5	1	2	6	1	4	9	3	3	4	5	6	8	1	1	1
332	8	5	6	1	5	3	3	1	5	8	4	4	7	9	1	1	3	6	6	1	16	1	21	1	2	4	21	38	38	5	1	4	16	5	1	2	6	1	4	9	3	3	4	5	6	8	1	1	1
333	8	5	6	1	5	3	3	1	5	8	4	4	7	9	1	1	3	6	6	1	16	1	21	1	2	4	21	38	38	5	1	4	16	5	1	2	6	1	4	9	3	3	4	5	6	8	1	1	1
334	8	5	6	1	5	3	3	1	5	8	4	4	7	9	1	1	3	6	6	1	16	1	21	1	2	4	21	39	38	5	1	4	16	5	1	2	6	1	4	9	3	3	4	5	6	8	1	1	1
335	8	5	6	1	5	3	3	1	5	8	4	4	7	9	1	1	3	6	6	1	16	1	21	1	2	5	21	39	38	5	1	4	16	5	1	2	6	1	4	9	3	3	4	5	6	8	1	1	1
336	8	5	6	1	5	3	3	1	5	8	4	4	7	9	1	1	3	6	6	1	16	1	21	1	2	5	21	41	38	5	1	4	16	5	1	2	6	1	4	9	3	3	4	5	6	8	1	1	1
337	8	5	6	1	5	3	3	1	5	8	4	4	7	9	1	1	3	6	6	1	16	1	21	1	2	5	21	41	38	5	1	4	16	5	1	2	6	1	4	9	3	3	5	5	6	8	1	1	1
338	8	5	6	1	5	3	3	1	5	8	4	4	7	9	1	1	3	6	6	1	16	1	21	1	2	5	21	41	38	5	1	4	16	5	1	2	6	1	4	9	3	3	6	5	6	8	1	1	1
339	8	5	6	1	5	3	3	1	5	8	4	4	7	9	1	1	3	6	6	1	16	1	21	1	2	5	21	41	38	5	1	4	16	5	1	2	6	1	4	9	3	3	6	5	6	8	1	1	1
340	8	5	6	1	5	3	3	1	6	8	4	4	7	9	1	1	3	6	6	1	16	1	21	1	2	5	21	41	38	5	1	4	16	5	1	2	6	1	4	9	3	3	6	5	6	8	1	1	1
341	8	5	6	1	5	3	3	1	6	8	4	4	7	9	1	1	3	6	6	1	16	1	21	1	2	5	21	41	38	5	1	4	16	5	1	2	6	1	4	9	3	3	6	5	6	8	1	1	1
342	8	5	6	1	5	3	3	1	6	8	4	4	7	9	1	1	3	6	6	1	16	1	21	1	2	5	21	41	38	5	1	4	16	5	1	2	6	1	4	9	3	3	6	5	6	8	1	1	1
343	8	5	6	1	5	3	3	1	6	8	4	4	7	9	1	1	3	6	6	1	16	1	21	1	2	5	21	41	38	5	1	4	16	5	1	2	6	1	4	9	3	3	6	5	6	8	1	1	1
344	8	5	6	1	5	3	3	1	6	8	4	4	7	9	1	1	3	6	6	1	16	1	21	1	2	5	21	41	38	5	1	4	16	5	1	2	6	1	4	9	3	3	6	5	6	8	1	1	1
345	8	5	6	1	5	3	3	1	6	8	4	4	7	9	1	1	3	6	6	1	16	1	21	1	2	5	21	41	38	5	1	4	16	5	1	2	6	1	4	9	3	3	6	5	6	8	1	1	1
346	8	5	6	1	5	3	3	1	6	8	4	4	7	9	1	1	3	6	6	1	16	1	21	1	2	5	21	42	38	5	1	4	16	5	1	2	6	1	4	9	3	3	6	5	6	8	1	1	1
347	8	5	6	1	5	3	3	1	6	8	4	4	7	9	1	1	3	6	6	1	16	1	21	1	2	5	21	42	38	5	1	4	16	5	1	2	6	1	4	9	3	3	6	5	6	8	1	1	1
348	8	5	6	1	5	3	3	1	6	8	4	4	7	9	1	1	3	6	6	1	16	1	21	1	2	5	21	42	38	5	1	4	16	5	1	2	6	1	4	9	3	3	6	5	6	8	1	1	1
349	8	5	6	1	5	3	3	1	6	8	4	4	7	9	1	1	3	6	6	1	16	1	21	1	2	5	21	42	38	5	1	4	16	5	1	2	6	1	4	9	3	3	6	5	6	8	1	1	1
350	8	5	6	1	5	3	3	1	6	8	4	4	7	9	1	1	3	6	6	1	16	1	21	1	2	5	21	42	38	5	1	4	16	5	1	2	6	1	4	9	3	3	6	5	6	8	1	1	1
351	8	5	6	1	5	3	3	1	6	8	4	4	7	9	1	1	3	7	6	1	16	1	21	1	2	5	21	42	38	5	1	4	16	5	1	2	6	1	4	9	3	3	6	5	6	8	1	1	1
352	8	5	6	1	5	3	3	1	6	8	4	4	7	9	1	1	3	7	6	1	16	1	21	1	2	5	21	42	38	5	1	4	16	5	1	2	6	1	4	9	3	3	6	5	6	8	1	1	1
353	8	5	6	1	5	3	3	1	6	8	4	4	7	9	1	1	3	7	6	1	16	1	21	1	2	5	21	42	38	5	1	4	16	5	1	2	6	1	4	9	3	3	6	5	6	8	1	1	1
354	8	5	6	1	5	3	3	1	6	8	4	4	7	9	1	1	3	7	6	1	16	1	21	1	2	5	21	42	38	5	1	4	16	5	1	2	6	1	4	9	3	3	6	5	6	8	1	1	1
355	8	5	6	1	5	3	3	1	6	8	4	4	7	9	1	1	3	7	6	1	16	1	21	1	2	5	21	42	38	5	1	4	16	5	1	2	6	1	4	9	3	3	6	5	6	8	1	1	1
356	8	5	6	1	5	3	3	1	6	8	4	4	7	9	1	1	3	7	6	1	16	1	21	1	2	5	21	42	38	5	1	4	16	5	1	2	6	1	4	9	3	3	6	5	6	8	1	1	1
357	8	5	6	1	5	3	3	1	6	8	4	4	7	9	1	1	3	7	6	1	16	1	21	1	2	5	21	42	38	5	1	4	16	5	1	2	6	1	4	9	3	3	6	5	6	8	1	1	1
358	8	5	6	1	5	3	3	1	6	8	4	4	7	9	1	1	3	7	6	1	16	1	21	1	2	5	21	42	38	5	1	4	16	5	1	2	6	1	4	9	3	3	6	5	6	8	1	1	1
359	8	5	6	1	5	3	3	1	6	8	4	4	7	9	1	1	3	7	6	1	16	1	21	1	2	5	21	42	38	5	1	4	16	5	1	2	6	1	4	9	3	3	6	5	6	8	1	1	1
360	8	5	6	1	5	3	3	1	6	8	4	4	7	9	1	1	3	7	6	1	16	1	21	1	2	5	21	42	38	5	1	4	16	5	1	2	6	1	4	9	3	3	6	5	6	8	1	1	1
361	8	5	6	1	5	3	3	1	7	8	4	4	7	9	1	1	3	7	6	1	16	1	21	1	2	5	21	43	38	5	1	4	16	5	1	2	6	1	4	9	3	3	6	5	6	8	1	1	1
362	8	5	6	1	5	3	3	1	7	8	4	4	7	9	1	1	3	7	6	1	16	1	21	1	2	5	21	45	38	5	1	4	16	5	1	2	6	1	4	9	3	4	6	5	6	8	1	1	1
363	8	5	6	1	5	3	3	1	7	8	4	4	7	9	1	1	3	7	6	1	16	1	21	1	2	5	21	45	38	5	1	4	16	5	1	2	6	1	4	9	3	4	6	5	6	8	1	1	1
364	8	5	6	1	5	3	3	1	7	8	4	4	7	9	1	1	3	7	6	1	16	1	21	1	2	5	21	45	38	5	1	4	16	5	1	2	6	1	4	9	3	4	6	5	6	8	1	1	1
365	8	5	6	1	5	3	3	1	7	8	4	4	7	9	1	1	3	7	6	1	16	1	21	1	2	5	21	45	38	5	1	4	16	5	1	2	6	1	4	9	3	4	6	5	6	8	1	1	1
366	8	5	6	1	5	3	3	1	7	8	4	4	7	9	1	1	3	7	6	1	16	1	21	1	2	5	21	45	38	5	1	4	16	5	1	2	6	1	4	9	3	4	6	5	6	8	1	1	1
367	8	5	6	1	5	3	3	1	7	8	4	4	7	9	1	1	3	7	6	1	16	1	21	1	2	5	21	45	38	5	1	4	16	5	1	2	6	1	4	9	3	4	6	5	6	8	1	1	1
368	8	5	6	1	5	3	3	1	7	8	4	4	7	9	1	1	3	7	6	1	16	1	21	1	2	5	21	45	38	5	1	4	16	5	1	2	6	1	4	9	3	4	6	5	6	8	1	1	1
369	8	5	6	1	5	3	3	1	7	8	4	4	7	9	1	1	3	7	6	1	16	1	21	1	2	5	21	45	38	5	1	4	16	5	1	2	6	1	4	9	3	4	6	5	6	8	1	1	1
370	8	5	6	1	5	3	3	1	7	8	4	4	7	9	1	1	3	7	6	1	16	1	21	1	2	5	21	45	38	5	1	4	16	5	1	2	6	1	4	9	3	4	6	5	6	8	1	1	1
371	8	5	6	1	5	3	3	1	7	8	4	4	7	9	1	1	3	7	6	1	16	1	21	1	2	5	21	45	38	5	1	4	16	5	1	2	6	1	4	9	3	4	6	5	6	8	1	1	1
372	8	5	6	1	5	3	3	1	7	8	4	4	7	9	1	1	3	7	6	1	16	1	21	1	2	5	21	45	38	5	1	4	16	5	1	2	6	1	4	9	3	4	6	5	6	8	1	1	1
373	8	5	6	1	5	3	3	1	7	8	4	4	7	9	1	1	3	10	6	1	16	1	21	1	2	5	21	45	38	5	1	4	16	5	1	2	6	1	4	9	3	4	6	5	6	8	1	1	1
374	8	5	6	1	5	3	3	1	7	8	4	4	7	9	1	1	3	10	6	1	16	1	21	1	2	5	21	45	38	7	1	4	16	5	1	2	6	1	4	9	3	4	6	5	6	8	1	1	1
375	8	5	6	1	5	3	3	1	7	8	4	6	7	9	1	1	3	10	6	1	16	1	21	1	2	5	21	45	38	7	1	4	16	8	1	2	6	1	4	9	3	4	6	5	6	8	1	1	1
376	9	5	6	1	5	3	3	1	7	8	4	6	7	9	1	1	3	10	6	1	16	1	21	1	2	5	21	45	38	8	1	4	16	11	1	2	6	1	4	9	3	4	6	5	6	8	1	1	1
377	11	5	6	1	5	3	3	1	7	8	4	6	7	9	1	1	3	10	6	1	16	1	21	1	2	5	21	45	38	8	1	4	16	11	1	2	6	1	4	9	3	4	6	5	6	8	1	1	1
378	11	5	6	1	5	3	3	1	7	8	4	6	7	9	1	1	3	10	6	1	16	1	21	1	2	5	21	45	38	8	1	4	16	11	1	2	6	1	4	9	3	4	6	5	6	8	1	1	1
379	11	5	6	1	5	3	3	1	7	8	4	6	7	9	1	1	3	10	6	1	16	1	21	1	2	5	21	45	38	8	1	4	16	11	1	2	6	1	4	9	3	4	6	5	6	8	1	1	1
380	11	5	6	1	5	3	3	1	7	8	4	6	7	9	1	1	3	10	6	1	16	1	21	1	2	5	21	45	38	8	1	4	16	11	1	2	6	1	4	9	3	4	6	5	6	8	1	1	1
381	11	5	6	1	5	3	3	1	7	8	4	6	7	9	1	1	3	10	6	1	16	1	21	1	2	5	21	45	38	8	1	4	16	11	1	2	6	1	4	9	3	4	6	5	6	8	1	1	1
382	11	5	6	1	5	3	3	1	7	8	4	6	7	9	1	1	3	10	6	1	16	1	21	1	2	5	21	45	38	8	1	4	16	11	1	2	6	1	4	9	3	4	6	5	6	8	1	1	1
383	11	5	6	1	5	3	3	1	7	8	4	6	7	9	1	1	3	10	6	1	16	1	21	1	2	5	21	45	38	8	1	4	16	11	1	2	6	1	4	9	3	4	6	5	6	8	1	1	1
384	11	5	6	1	5	3	3	1	7	8	4	6	7	9	1	1	3	10	6	1	16	1	21	1	2	5	21	45	38	8	1	4	16	11	1	2	6	1	4	9	3	4	6	5	6	8	1	1	1
385	11	5	6	1	5	3	3	1	7	8	4	6	7	9	1	1	3	10	6	1	16	1	21	1	2	5	22	45	38	8	1	4	16	11	1	2	6	1	4	9	3	4	6	5	6	8	1	1	1
386	11	5	6	1	5	3	3	1	7	8	4	6	7	9	1	1	3	10	6	1	16	1	21	1	2	5	22	45	38	8	1	4	16	11	1	2	6	1	4	9	3	4	6	5	6	8	1	1	1
387	11	5	6	1	5	3	3	1	7	8	4	6	7	9	1	1	3	10	6	1	16	1	21	1	2	5	22	45	38	8	1	4	16	11	1	2	6	1	4	9	3	4	6	5	6	8	1	1	1
388	11	5	6	1	5	3	3	1	7	8	4	6	7	9	1	1	3	10	6	1	16	1	21	1	2	5	22	45	38	8	1	4	16	11	1	2	6	1	4	9	3	4	6	5	6	8	1	1	1
389	11	5	6	1	5	3	3	1	7	8	4	6	7	9	1	1	3	10	6	1	16	1	21	1	2	5	22	45	38	8	1	4	16	11	1	2	6	1	4	9	3	4	6	5	6	8	1	1	1
390	11	5	6	1	5	3	3	1	7	8	4	6	7	9	1	1	3	10	6	1	16	1	21	1	2	5	22	45	38	8	1	4	16	11	1	2	6	1	4	9	3	4	6	5	6	8	1	1	1
391	11	5	6	1	5	3	3	1	7	8	4	6	7	9	1	1	3	10	6	1	16	1	21	1	2	5	22	45	38	8	1	4	16	11	1	2	6	1	4	9	3	4	6	5	6	8	1	1	1
392	11	5	6	1	5	3	3	1	7	8	4	6	7	9	1	1	3	10	6	1	16	1	21	1	2	5	22	45	38	8	1	4	16	11	1	2	6	1	4	9	3	4	6	5	6	8	1	1	1
393	11	5	6	1	5	3	3	1	7	8	4	6	7	9	1	1	3	10	6	1	16	1	21	1	2	5	22	45	38	8	1	4	16	11	1	2	6	1	4	9	3	4	6	5	6	8	1	1	1
394	11	5	6	1	5	3	3	1	7	8	4	6	7	9	1	1	3	10	6	1	16	1	21	1	2	5	22	45	38	8	1	4	16	11	1	2	6	1	4	9	3	4	6	5	6	8	1	1	1
395	11	5	6	1	5	3	3	1	7	8	4	6	7	9	1	3	3	10	6	1	16	1	21	1	2	5	22	45	38	8	1	4	16	11	1	2	6	1	4	9	3	4	6	5	6	8	1	1	1
396	11	5	6	1	5	3	3	1	7	8	4	6	7	9	1	3	3	10	6	1	16	1	21	1	2	5	22	45	38	8	1	4	16	11	1	2	6	1	4	9	3	4	6	5	6	8	1	1	1
397	11	5	6	1	5	3	3	1	7	8	4	6	7	9	1	3	3	10	6	1	16	1	21	1	2	5	22	45	38	8	1	4	16	11	1	2	6	1	4	9	3	4	6	5	6	8	1	1	1
398	11	5	6	1	5	3	3	1	7	8	4	6	7	9	1	3	3	10	6	1	16	1	21	1	2	5	22	45	38	8	1	4	16	11	1	2	6	1	4	9	3	4	6	5	6	8	1	1	1
399	11	5	6	1	5	3	3	1	7	8	4	6	7	9	1	3	3	10	6	1	16	1	21	1	2	5	22	45	38	8	1	4	16	11	1	2	6	1	4	9	3	4	6	5	6	8	1	1	1
400	11	5	6	1	5	3	3	1	7	8	4	6	7	9	1	3	3	10	6	1	16	1	21	1	2	5	22	45	38	8	1	4	16	11	1	2	6	1	4	9	3	4	6	5	6	8	1	1	1
401	11	5	6	1	5	3	3	1	7	8	4	6	7	9	1	3	3	10	6	1	16	1	21	1	2	5	22	45	38	8	1	4	16	11	1	2	6	1	4	9	3	4	6	5	6	8	1	1	1
402	11	5	6	1	5	3	3	1	7	8	4	6	7	9	1	3	3	10	6	1	16	1	21	1	2	5	22	45	38	8	1	4	16	11	1	2	6	1	4	9	3	4	6	5	6	8	1	1	1
403	11	5	6	1	5	3	3	1	7	8	4	6	7	9	1	3	3	10	6	1	16	1	21	1	2	5	22	45	38	8	1	4	16	11	1	2	6	1	4	9	3	4	6	5	6	8	1	1	1
404	11	5	6	1	5	3	3	1	7	8	4	6	7	9	1	3	3	10	6	1	16	1	21	1	2	5	22	45	38	8	1	4	16	11	1	2	6	1	4	9	3	4	6	5	6	8	1	1	1
405	11	5	6	1	5	3	3	1	7	8	4	6	7	9	1	3	3	10	6	1	16	1	21	1	2	5	22	45	38	8	1	4	16	11	1	2	6	1	4	9	3	4	6	5	6	8	1	1	1
406	11	5	6	1	5	3	3	1	7	8	4	6	7	9	1	3	3	10	6	1	16	1	21	1	2	5	22	45	38	8	1	4	16	11	1	2	6	1	4	9	3	4	6	5	6	8	1	1	1
407	11	5	6	1	5	3	3	1	7	8	4	6	7	9	1	3	3	10	6	1	16	1	21	1	2	5	22	45	38	8	1	4	16	11	1	2	6	1	4	9	3	4	6	5	6	8	1	1	1
408	11	5	6	1	5	3	3	1	7	8	4	6	7	9	1	3	3	10	6	1	16	1	21	1	2	5	22	45	38	8	1	4	16	11	1	2	6	1	4	9	3	4	6	5	6	8	1	1	1
409	11	5	6	1	5	3	3	1	7	8	4	6	7	9	1	3	3	10	6	1	16	1	21	1	2	5	22	45	38	8	1	4	16	11	1	2	6	1	4	9	3	4	6	5	6	8	1	1	1
410	11	5	6	1	5	3	3	1	7	8	4	6	7	9	1	3	3	10	6	1	16	1	21	1	2	5	22	45	38	8	1	4	16	11	1	2	6	1	4	9	3	4	6	5	6	8	1	1	1
411	11	5	6	1	5	3	3	1	7	8	4	6	7	9	1	3	3	10	6	1	16	1	21	1	2	5	22	45	38	8	1	4	16	11	1	2	6	1	4	9	3	4	6	5	6	8	1	1	1
412	11	5	6	1	5	3	3	1	7	8	4	6	7	9	1	3	3	10	6	1	16	1	21	1	2	5	22	45	38	8	1	4	16	11	1	2	6	1	4	9	3	4	6	5	6	8	1	1	1
413	11	5	6	1	5	3	3	1	7	8	4	6	7	9	1	3	3	10	6	1	16	1	21	1	2	5	22	45	38	8	1	4	16	11	1	2	6	1	4	9	3	4	6	5	6	8	1	1	1
414	11	5	6	1	5	3	3	1	7	8	4	6	7	9	1	3	3	10	6	1	16	1	21	1	2	5	22	46	38	8	1	4	16	11	1	2	6	1	4	9	3	4	6	5	6	8	1	1	1
415	11	5	6	1	5	3	3	1	7	8	4	6	7	9	1	3	3	10	6	1	16	1	21	1	2	5	22	46	38	8	1	4	16	11	1	2	6	1	4	9	3	4	6	5	6	8	1	1	1
416	11	5	6	1	5	3	3	1	7	8	4	6	7	9	1	3	3	10	6	1	16	1	21	1	2	5	22	46	38	8	1	4	16	11	1	2	6	1	4	9	3	4	6	5	6	8	1	1	1
417	11	5	6	1	5	3	3	1	7	8	4	6	7	9	1	3	3	10	6	1	16	1	21	1	2	5	22	46	38	8	1	4	16	11	1	2	6	1	4	9	3	4	6	5	6	8	1	1	1
418	11	5	6	1	5	3	3	1	7	8	4	6	7	9	1	3	3	10	6	1	16	1	21	1	2	5	22	46	38	8	1	4	16	11	1	2	6	1	4	9	3	4	6	5	6	8	1	1	1
419	11	5	6	1	5	3	3	1	7	8	4	6	7	9	1	3	3	10	6	1	16	1	21	1	2	5	22	46	38	8	1	4	16	11	1	2	7	1	4	9	3	4	6	5	6	8	1	1	1
420	11	5	6	1	5	3	3	1	7	8	4	6	7	9	1	3	3	10	6	1	16	1	21	1	2	5	22	46	38	8	1	4	16	11	1	2	7	1	4	9	3	4	6	5	6	8	1	1	1
421	11	5	6	1	5	3	3	1	7	8	4	6	7	9	1	3	3	10	6	1	16	1	21	1	2	5	22	46	38	8	1	4	16	11	1	2	7	1	4	9	3	4	6	5	6	8	1	1	1
422	11	5	6	1	5	3	3	1	7	8	4	6	7	9	1	3	3	10	6	1	16	1	21	1	2	5	22	46	38	8	1	4	16	11	1	2	7	1	4	9	3	4	6	5	6	8	1	1	1
423	11	5	6	1	5	3	3	1	7	8	4	6	7	9	1	3	3	10	6	1	16	1	22	1	2	5	22	46	38	8	1	4	16	11	1	2	7	1	4	9	3	4	6	5	6	8	1	1	1
424	11	5	6	1	5	3	3	1	7	8	4	6	7	9	1	3	3	10	6	1	16	1	22	1	2	5	22	46	38	8	1	4	16	11	1	2	7	1	4	9	3	4	6	5	6	8	1	1	1
425	11	5	6	1	5	3	3	1	7	8	4	6	7	9	1	3	3	10	6	1	16	1	22	1	2	5	22	46	41	8	1	4	16	11	1	2	7	1	4	9	3	4	6	5	6	8	1	1	1
426	11	5	6	1	5	3	3	1	7	8	4	6	7	9	1	3	3	10	6	1	16	1	22	1	2	5	22	46	41	8	1	4	16	11	1	2	7	1	4	9	3	4	6	5	6	8	1	1	1
427	11	5	6	1	5	3	3	1	7	8	4	6	7	9	1	3	3	10	6	1	16	1	22	1	2	5	22	46	41	8	1	4	16	11	1	2	7	1	4	9	3	4	6	5	6	8	1	1	1
428	11	5	6	1	5	3	3	1	7	8	4	6	7	9	1	3	3	10	6	1	16	1	22	1	2	5	22	46	41	8	1	4	16	11	1	2	7	1	4	9	3	4	6	5	6	8	1	1	1
429	11	5	6	1	5	3	3	1	7	8	4	6	7	9	1	3	3	10	6	1	16	1	22	1	2	5	22	46	41	8	1	4	16	11	1	2	7	1	4	9	3	4	6	5	6	8	1	1	1
430	11	5	6	1	5	3	3	1	7	8	4	6	7	9	1	3	3	10	6	1	16	1	22	1	5	5	22	46	41	8	1	4	16	11	1	2	7	1	4	9	3	4	6	5	6	8	1	1	1
431	11	5	6	1	5	3	3	1	7	8	4	6	7	9	1	3	3	10	6	1	16	1	22	1	5	5	22	46	41	8	1	4	16	11	1	2	7	1	4	9	3	4	6	5	6	8	1	1	1
432	11	5	6	1	5	3	3	1	7	8	4	6	7	9	1	3	3	10	6	1	16	1	22	1	5	5	22	46	41	8	1	4	16	11	1	2	7	1	4	9	3	4	6	5	6	8	1	1	1
433	11	5	6	1	5	3	3	1	7	8	4	6	7	9	1	3	3	10	6	1	16	1	22	1	6	5	22	46	41	8	1	4	16	11	1	2	7	1	4	9	3	4	6	5	6	8	1	1	1
434	11	5	6	1	5	3	3	1	7	8	4	6	7	9	1	3	3	10	6	1	16	1	22	1	6	5	22	46	41	8	1	4	16	11	1	2	7	1	4	9	3	5	6	5	6	8	1	1	1
435	11	5	6	1	5	3	3	1	7	8	4	6	7	9	1	3	3	10	6	1	16	1	22	1	6	5	22	46	41	8	1	4	16	11	1	2	7	1	4	9	3	5	6	5	6	8	1	1	1
436	11	5	6	1	5	3	3	1	7	8	4	6	7	9	1	3	3	10	6	1	16	1	22	1	6	5	22	46	41	8	1	4	16	11	1	2	7	1	4	9	3	5	6	5	6	8	1	1	1
437	11	5	6	1	5	3	3	1	7	8	4	6	7	9	1	3	3	10	6	1	16	1	22	1	6	5	22	46	41	8	1	4	16	11	1	2	7	1	4	9	3	5	6	5	6	8	1	1	1
438	11	5	6	1	5	3	3	1	7	8	4	6	7	9	1	3	3	10	6	1	16	1	22	1	6	5	22	46	41	8	1	4	16	11	1	2	7	1	4	9	3	5	6	5	6	8	1	1	1
439	11	5	6	1	5	3	3	1	7	8	4	6	7	9	1	3	3	10	6	1	16	1	22	1	6	5	22	46	41	8	1	4	16	11	1	2	7	1	4	9	3	5	6	5	6	8	1	1	1
440	11	5	6	1	5	3	3	1	7	8	4	6	7	9	1	3	3	10	6	1	16	1	22	1	6	5	22	46	41	8	1	4	16	11	1	2	7	1	4	9	3	5	6	5	6	8	1	1	1
441	11	5	6	1	5	3	3	1	7	8	4	6	7	9	1	3	3	10	6	1	16	1	22	1	6	5	22	46	41	8	1	4	16	11	1	2	7	1	4	9	3	5	6	5	6	8	1	1	1
442	11	5	6	1	5	3	3	1	7	8	4	6	7	9	1	3	3	10	6	1	16	1	22	1	6	5	22	46	41	8	1	4	16	11	1	2	7	1	4	9	3	5	6	5	6	8	1	1	1
443	11	5	6	1	5	3	3	1	7	8	4	6	7	9	1	3	3	10	6	1	16	1	22	1	6	5	22	46	41	8	1	4	16	11	1	2	7	1	4	9	3	5	6	5	6	8	1	1	1
444	11	5	6	1	5	3	3	1	7	8	4	6	7	9	1	3	3	10	6	1	16	1	22	1	6	5	22	46	41	8	1	4	16	11	1	2	7	1	4	9	3	5	6	5	6	8	1	1	1
445	11	5	6	1	5	3	3	1	7	8	4	6	7	9	1	3	3	10	6	1	16	1	22	1	6	5	22	46	41	8	1	4	16	11	1	2	7	1	4	9	3	5	6	5	6	8	1	1	1
446	11	5	6	1	5	3	3	1	7	8	4	6	7	9	1	3	3	10	6	1	16	1	22	1	6	5	22	46	41	8	1	4	16	11	1	2	7	1	4	9	3	5	6	5	6	8	1	1	1
447	11	5	6	1	5	3	3	1	7	8	4	6	7	9	1	3	3	10	6	1	16	1	22	1	6	5	22	46	41	8	1	4	16	11	1	2	7	1	4	9	3	5	6	5	6	8	1	1	1
448	11	5	6	1	5	3	3	1	7	8	4	6	7	9	1	3	3	10	6	1	16	1	22	1	6	5	22	46	41	8	1	4	16	11	1	2	7	1	4	9	3	5	6	5	6	8	1	1	1
449	11	5	6	1	5	3	3	1	7	8	4	6	7	9	1	3	3	10	6	1	16	1	22	1	6	5	22	46	41	8	1	4	16	11	1	2	7	1	4	9	3	5	6	5	6	8	1	1	1
450	11	5	6	1	5	3	3	1	7	8	4	6	7	9	1	3	3	10	6	1	16	1	22	1	6	5	22	46	41	8	1	4	16	11	1	2	7	1	4	9	3	5	6	5	6	8	1	1	1
451	11	5	6	1	5	3	3	1	7	8	4	6	7	9	1	3	3	10	6	1	16	1	23	1	6	5	22	46	41	8	1	4	16	11	1	2	7	1	4	9	3	5	6	5	6	8	1	1	1
452	11	5	6	1	5	3	3	1	7	8	4	6	7	9	1	3	3	10	6	1	16	1	23	1	6	5	22	46	41	8	1	4	16	11	1	2	7	1	4	9	3	5	6	5	6	8	1	1	1
453	11	5	6	1	5	3	3	1	7	8	4	6	7	9	1	3	3	10	6	1	16	1	23	1	6	5	22	46	41	8	1	4	16	11	1	2	7	1	4	9	3	5	6	5	6	8	1	1	1
454	11	5	6	1	5	3	3	1	7	8	4	6	7	9	1	3	3	10	6	1	16	1	23	1	6	5	22	46	41	8	1	4	16	11	1	2	7	1	4	9	3	5	6	5	6	8	1	1	1
455	11	5	6	1	5	3	3	1	7	8	4	6	7	9	1	3	3	10	6	1	16	1	23	1	6	5	22	46	41	8	1	4	16	11	1	2	7	1	4	9	3	5	6	5	6	8	1	1	1
456	11	5	6	1	5	3	3	1	7	8	4	6	7	9	1	3	3	10	6	1	16	1	23	1	6	5	22	46	41	8	1	4	16	11	1	2	7	1	4	9	3	5	6	5	6	8	1	1	1
457	11	5	6	1	5	3	3	1	7	8	4	6	7	9	1	3	3	10	6	1	16	1	23	1	6	5	22	46	41	8	1	4	16	11	1	2	7	1	4	9	3	5	6	5	6	8	1	1	1
458	11	5	6	1	5	3	3	1	7	8	4	6	7	9	1	3	3	10	6	1	16	1	23	1	6	5	22	46	41	8	1	4	16	11	1	2	7	1	4	9	3	5	6	5	6	8	1	1	1
459	11	5	6	1	5	3	3	1	7	8	4	6	7	9	1	3	3	10	6	1	16	1	23	1	6	5	22	46	41	8	1	4	16	11	1	2	7	1	4	9	3	5	6	5	6	8	1	1	1
460	11	5	6	1	5	3	3	1	7	8	4	6	7	9	1	3	3	10	6	1	16	1	23	1	6	5	22	46	41	8	1	4	16	11	1	2	7	1	4	9	3	5	6	5	6	8	1	1	1
461	11	5	6	1	5	3	3	1	7	8	4	6	7	9	1	3	3	10	6	1	16	1	23	1	6	5	22	46	41	8	1	4	16	11	1	2	7	1	4	9	3	5	6	5	6	8	1	1	1
462	11	5	6	1	5	3	3	1	7	8	4	6	7	9	1	3	3	10	6	1	16	1	23	1	6	5	22	46	41	8	1	4	16	11	1	2	7	1	4	9	3	5	6	5	6	8	1	1	1
463	11	5	6	1	5	3	3	1	7	8	4	6	7	9	1	3	3	10	6	1	16	1	23	1	6	5	22	46	41	8	1	4	16	11	1	2	7	1	4	9	3	5	6	5	6	8	1	1	1
464	11	5	6	1	5	3	3	1	7	8	4	6	7	9	1	3	3	10	6	1	16	1	23	1	6	5	22	46	41	8	1	4	16	11	1	2	7	1	4	9	3	5	6	5	6	8	1	1	1
465	11	5	6	1	5	3	3	1	7	8	4	6	7	9	1	3	3	10	6	1	16	1	23	1	6	5	22	46	41	8	1	4	16	11	1	2	7	1	4	9	3	5	6	5	6	8	1	1	1
466	11	5	6	1	5	3	3	1	7	8	4	6	7	9	1	3	3	10	6	1	16	1	23	1	6	5	22	46	41	8	1	4	16	11	1	2	7	1	4	9	3	5	6	5	6	8	1	1	1
467	11	5	6	1	5	3	3	1	7	8	4	6	7	9	1	3	3	10	6	1	16	1	23	1	6	5	22	46	41	8	1	4	16	11	1	2	7	1	4	9	3	5	6	5	6	8	1	1	1
468	11	5	6	1	5	3	3	1	7	8	4	6	7	9	1	3	3	10	6	1	16	1	23	1	6	5	22	46	41	8	1	4	16	11	1	2	7	1	4	9	3	5	6	5	6	8	1	1	1
469	11	5	6	1	5	3	3	1	7	8	4	6	7	9	1	3	3	10	6	1	16	1	23	1	6	5	22	46	41	8	1	4	16	11	1	2	7	1	4	9	3	5	6	5	6	8	1	1	1
470	11	5	6	1	5	3	3	1	7	8	4	6	7	9	1	3	3	10	6	1	16	1	23	1	6	5	22	46	41	8	1	4	16	11	1	2	7	1	4	9	3	5	6	5	6	8	1	1	1
471	11	5	6	1	5	3	3	1	7	8	4	6	7	9	1	3	3	10	6	1	16	1	23	1	6	5	22	46	41	8	1	4	16	11	1	2	7	1	4	9	3	5	6	5	6	8	1	1	1
472	11	5	6	1	5	3	3	1	7	8	4	6	7	9	1	3	3	10	6	1	16	1	23	1	6	5	22	46	41	8	1	4	16	11	1	2	7	1	4	9	3	5	6	5	6	8	1	1	1
473	11	5	6	1	5	3	3	1	7	8	4	6	7	9	1	3	3	10	6	1	16	1	23	1	6	5	22	46	41	8	1	4	16	11	1	2	7	1	4	9	3	5	6	5	6	8	1	1	1
474	11	5	6	1	5	3	3	1	7	8	4	6	7	9	1	3	3	10	6	1	16	1	23	1	6	5	22	46	41	8	1	4	16	11	1	2	7	1	4	9	3	5	6	5	6	8	1	1	1
475	11	5	6	1	5	3	3	1	7	8	4	6	7	9	1	3	3	10	6	1	16	1	23	1	6	5	22	46	41	8	1	4	16	11	1	2	7	1	4	9	3	5	6	5	6	8	1	1	1
476	11	5	6	1	5	3	3	1	7	8	4	6	7	9	1	3	3	10	6	1	16	1	23	1	6	5	22	46	41	8	1	4	16	11	1	2	7	1	4	9	3	5	6	5	6	8	1	1	1
477	11	5	6	1	5	3	3	1	7	8	4	6	7	9	1	3	3	10	6	1	16	1	23	1	6	5	22	46	41	8	1	4	16	11	1	2	7	1	4	9	3	5	6	5	6	8	1	1	1
478	11	5	6	1	5	3	3	1	7	8	4	6	7	9	1	3	3	10	6	1	16	1	23	1	6	5	22	46	41	8	1	4	16	11	1	2	7	1	4	9	3	5	6	5	6	8	1	1	1
479	11	5	6	1	5	3	3	1	7	8	4	6	7	9	1	3	3	10	6	1	16	1	23	1	6	5	22	46	41	8	1	4	16	11	1	2	7	1	4	9	3	5	6	5	6	8	1	1	1
480	11	5	6	1	5	3	3	1	7	8	4	6	7	9	1	3	3	10	6	1	16	1	23	1	6	5	22	46	41	8	1	4	16	11	1	2	7	1	4	9	3	5	6	5	6	8	1	1	1
481	11	5	6	1	5	3	3	1	7	8	4	6	7	9	1	3	3	10	6	1	16	1	23	1	6	5	22	46	41	8	1	4	16	11	1	2	7	1	4	9	3	5	6	5	6	8	1	1	1
482	11	5	6	1	5	3	3	1	7	8	4	6	7	9	1	3	3	10	6	1	16	1	23	1	6	5	22	46	41	8	1	4	16	11	1	2	7	1	4	9	3	5	6	5	6	8	1	1	1
483	11	5	6	1	5	3	3	1	7	8	4	6	7	9	1	3	3	10	6	1	16	1	23	1	6	5	22	46	41	8	1	4	16	11	1	2	7	1	4	9	3	5	6	5	6	8	1	1	1
484	11	5	6	1	5	3	3	1	7	8	4	6	7	9	1	3	3	10	6	1	16	1	23	1	6	5	22	46	41	8	1	4	16	11	1	2	7	1	4	9	3	5	6	5	6	8	1	1	1
485	11	5	6	1	5	3	3	1	7	8	4	6	7	9	1	3	3	10	6	1	16	1	23	1	6	5	22	46	41	8	1	4	16	11	1	2	7	1	4	9	3	5	6	5	6	8	1	1	1
486	11	5	6	1	5	3	3	1	7	8	4	6	7	9	1	3	3	10	6	1	16	1	23	1	6	5	22	46	41	8	1	4	16	11	1	2	7	1	4	9	3	5	6	5	6	8	1	1	1
487	11	5	6	1	5	3	3	1	7	8	4	6	7	9	1	3	3	10	6	1	16	1	23	1	7	5	22	46	41	8	1	4	16	11	1	2	7	1	4	9	3	5	6	5	6	8	1	1	1
488	11	5	6	1	5	3	3	1	7	8	4	6	7	9	1	3	3	10	6	1	16	1	23	1	7	5	22	46	41	8	1	4	16	11	1	2	7	1	4	9	3	5	6	5	6	8	1	1	1
489	11	5	6	1	5	3	3	1	7	8	7	6	7	9	1	3	3	10	6	1	16	1	23	1	7	5	22	46	41	8	1	4	16	11	1	2	7	1	4	9	3	5	6	5	6	8	1	1	1
490	11	5	6	1	5	3	3	1	7	8	11	6	7	9	1	3	3	10	6	1	16	1	23	1	7	5	22	46	41	8	1	4	16	11	1	2	7	1	4	9	3	5	6	5	6	8	1	1	1
491	11	5	6	1	5	3	3	1	7	8	16	6	7	9	1	3	3	10	6	1	16	1	23	1	7	5	22	46	41	8	1	4	16	11	1	2	7	1	4	9	3	5	6	5	6	8	1	1	1
492	11	5	6	1	5	3	3	1	7	8	23	6	7	9	1	3	3	10	6	1	16	1	23	1	7	5	22	46	41	8	1	4	16	11	1	2	7	1	4	9	3	5	6	5	6	8	1	1	1
493	11	5	6	1	5	3	3	1	7	8	23	6	7	9	1	3	3	10	6	1	16	1	23	1	7	5	22	46	41	8	1	4	16	11	1	2	7	1	4	9	3	5	6	5	6	8	1	1	1
494	11	5	6	1	5	3	3	1	7	8	23	6	7	9	1	3	3	10	6	1	16	1	23	1	7	5	22	46	41	8	1	4	16	11	1	2	7	1	4	9	3	5	6	5	6	8	1	1	1
495	11	5	6	1	5	3	3	1	7	8	23	6	7	9	1	3	3	10	6	1	16	1	23	1	7	5	22	46	41	8	1	4	16	11	1	2	7	1	4	9	3	5	6	5	6	8	1	1	1
496	11	5	6	1	5	3	3	1	7	8	23	6	7	9	1	3	3	10	6	1	16	1	23	1	7	5	22	46	41	8	1	4	16	11	1	2	7	1	4	9	3	5	6	5	6	8	1	1	1
497	11	5	6	1	5	3	3	1	7	8	23	6	7	9	1	3	3	10	6	1	16	1	23	1	7	5	22	46	41	8	1	4	16	11	1	2	7	1	4	9	3	5	6	5	6	8	1	1	1
498	11	5	6	1	5	3	3	1	7	8	23	6	7	9	1	3	3	10	6	1	16	1	23	1	7	5	22	46	41	8	1	4	16	11	1	2	7	1	4	9	3	5	6	5	6	8	1	1	1
499	11	5	6	1	5	3	3	1	7	8	23	6	7	9	1	3	3	10	6	1	16	1	23	1	7	5	22	46	41	8	1	4	16	11	1	2	7	1	4	9	3	5	6	5	6	8	1	1	1
500	11	5	6	1	5	3	3	1	7	8	23	6	7	9	1	3	3	10	6	1	16	1	23	1	7	5	22	46	41	8	1	4	16	11	1	2	7	1	4	9	3	5	6	5	6	8	1	1	1
501	11	5	6	1	5	3	3	1	7	8	23	6	7	9	1	3	3	10	6	1	16	1	23	1	7	5	22	46	41	8	1	4	16	11	1	2	7	1	4	9	3	5	6	5	6	8	1	1	1
502	11	5	6	1	5	3	3	1	7	8	23	6	7	9	1	3	3	10	6	1	16	1	23	1	7	5	22	46	41	8	1	4	16	11	1	2	7	1	4	9	3	5	6	5	6	8	1	1	1
503	11	5	6	1	5	3	3	1	7	8	23	6	7	9	1	3	3	10	6	1	16	1	23	1	7	5	22	46	41	8	1	4	16	11	1	2	7	1	4	9	3	5	6	5	6	8	1	1	1
504	11	5	6	1	5	3	3	1	7	8	23	6	7	9	1	3	3	10	6	1	16	1	23	1	7	5	22	46	41	8	1	4	16	11	1	2	7	1	4	9	3	5	6	5	6	8	1	1	1
505	11	5	6	1	5	3	3	1	7	8	23	6	7	9	1	3	3	10	6	1	16	1	23	1	7	5	22	46	41	8	1	4	16	11	1	2	7	1	4	9	3	5	6	5	6	8	1	1	1
506	11	5	6	1	5	3	3	1	7	8	23	6	7	9	1	3	3	10	6	1	16	1	23	1	7	5	22	46	41	8	1	4	16	11	1	2	7	1	4	9	3	5	6	5	6	8	1	1	1
507	11	5	6	1	5	3	3	1	7	8	23	6	7	9	1	3	3	10	6	1	16	1	23	1	7	5	22	46	41	8	1	4	16	11	1	2	7	1	4	9	3	5	6	5	6	8	1	1	1
508	11	5	6	1	5	3	3	1	7	8	23	6	7	9	1	3	3	10	6	1	16	1	23	1	7	5	22	46	41	8	1	4	16	11	1	2	7	1	4	9	3	5	6	5	6	8	1	1	1
509	11	5	6	1	5	3	3	1	7	8	23	6	7	9	1	3	3	10	6	1	16	1	23	1	7	5	22	46	41	8	1	4	16	11	1	2	7	1	4	9	3	5	6	5	6	8	1	1	1
510	11	5	6	1	5	3	3	1	7	8	23	6	7	9	1	3	3	10	6	1	16	1	23	1	7	5	22	46	41	8	1	4	16	11	1	2	7	1	4	9	3	5	6	5	6	8	1	1	1
511	11	5	6	1	5	3	3	1	7	8	23	6	7	9	1	3	3	10	6	1	16	1	23	1	7	5	22	46	41	8	1	4	16	11	1	2	7	1	4	9	3	5	6	5	6	8	1	1	1
512	11	5	6	1	5	3	3	1	7	8	23	6	7	9	1	3	3	10	6	1	16	1	23	1	7	5	22	46	41	8	1	4	16	11	1	2	7	1	4	9	3	5	6	5	6	8	1	1	1
513	11	5	6	1	5	3	3	1	7	8	23	6	7	9	1	3	3	10	6	1	16	1	23	1	7	5	22	46	41	8	1	4	16	11	1	2	7	1	4	9	3	5	6	5	6	8	1	1	1
514	11	5	6	1	5	3	3	1	7	8	23	6	7	9	1	3	3	10	6	1	16	1	23	1	7	5	22	46	41	8	1	4	16	11	1	2	7	1	4	9	3	5	6	5	6	8	1	1	1
515	11	5	6	1	5	3	3	1	7	8	23	6	7	9	1	3	3	10	6	1	16	1	23	1	7	5	22	46	41	8	1	4	16	11	1	2	7	1	4	9	3	5	6	5	6	8	1	1	1
516	11	5	6	1	5	3	3	1	7	8	23	6	7	9	1	3	3	10	6	1	16	1	23	1	7	5	22	46	41	8	1	4	16	11	1	2	7	1	4	9	3	5	6	5	6	8	1	1	1
517	11	5	6	1	5	3	3	1	7	8	23	6	7	9	1	3	3	10	6	1	16	1	23	1	7	5	22	46	41	8	1	4	16	11	1	2	7	1	4	9	3	5	6	5	6	8	1	1	1
518	11	5	6	1	5	3	3	1	7	8	23	6	7	9	1	3	3	10	6	1	16	1	23	1	7	5	22	46	41	8	1	4	16	11	1	2	7	1	4	9	3	5	6	5	6	8	1	1	1
519	11	5	6	1	5	3	3	1	7	8	23	6	7	9	1	3	3	10	6	1	16	1	23	1	7	5	22	46	42	8	1	4	16	11	1	2	7	1	4	9	3	5	6	5	6	8	1	1	1
520	11	5	6	1	5	3	3	1	7	8	23	6	7	9	1	3	3	10	6	1	16	1	23	1	7	5	22	46	42	8	1	4	16	11	1	2	7	1	4	9	3	5	6	5	6	8	1	1	1
521	11	5	6	1	5	3	3	1	7	8	23	6	7	9	1	3	3	10	6	1	16	1	23	1	7	5	22	46	42	10	1	4	16	11	1	2	7	1	4	9	3	5	6	5	6	8	1	1	1
522	11	5	6	1	5	3	3	1	7	8	23	6	7	9	1	3	3	10	6	1	16	1	23	1	7	5	22	46	42	10	1	4	16	11	1	2	7	1	4	9	3	5	6	5	6	8	1	1	1
523	11	5	6	1	5	3	3	1	7	8	23	6	7	9	1	3	3	10	6	1	16	1	23	1	7	5	22	46	42	11	1	4	16	11	1	2	7	1	4	9	3	5	6	5	6	8	1	1	1
524	11	5	6	1	5	3	3	1	7	8	23	6	7	9	1	3	3	10	6	1	16	1	23	1	7	5	22	46	42	11	1	4	16	11	1	2	7	1	4	9	3	5	6	5	6	8	1	1	1
525	11	5	6	1	5	3	3	1	7	8	23	6	7	9	1	3	3	10	6	1	16	1	23	1	7	5	22	46	42	11	1	4	16	11	1	2	7	1	4	9	3	5	6	5	6	8	1	1	1
526	11	5	6	1	5	3	3	1	7	8	23	6	7	9	1	3	3	10	6	1	16	1	23	1	7	5	22	46	42	11	1	4	16	11	1	2	7	1	4	9	3	5	6	5	6	8	1	1	1
527	11	5	6	1	5	3	3	1	7	8	23	6	7	9	1	3	3	10	6	1	16	1	23	1	7	5	22	46	42	11	1	4	16	11	1	2	7	1	4	9	3	5	6	5	6	8	1	1	1
528	11	5	6	1	5	3	3	1	7	8	23	6	7	9	1	3	3	10	6	1	16	1	23	1	7	5	22	46	42	11	1	4	16	11	1	2	7	1	4	9	3	5	6	5	6	8	1	1	1
529	11	5	6	1	5	3	3	1	7	8	23	6	7	9	1	3	3	10	6	1	16	1	23	1	7	5	22	46	42	11	1	4	16	11	1	2	7	1	4	9	3	5	6	5	6	8	1	1	1
530	11	5	6	1	5	3	3	1	7	8	23	6	7	9	1	3	3	10	6	1	16	1	23	1	7	5	22	46	42	11	1	4	16	11	1	2	7	1	4	9	3	5	6	5	6	8	1	1	1
531	11	5	6	1	5	3	3	1	7	8	23	6	7	9	1	3	3	10	6	1	16	1	23	1	7	5	22	46	42	11	1	4	16	11	1	2	7	1	4	9	3	5	6	5	6	8	1	1	1
532	11	5	6	1	5	3	3	1	7	8	23	6	7	9	1	3	3	10	6	1	16	1	23	1	7	5	22	46	42	11	1	4	16	11	1	2	7	1	4	9	3	5	6	5	6	8	1	1	1
533	11	5	6	1	5	3	3	1	7	8	23	6	7	9	1	3	3	10	6	1	16	1	23	1	7	5	22	46	42	11	1	4	16	11	1	2	7	1	4	9	3	5	6	5	6	8	1	1	1
534	11	5	6	1	5	3	3	1	7	8	23	6	7	9	1	3	3	10	6	1	16	1	23	1	7	5	22	46	42	11	1	4	16	11	1	2	7	1	4	9	3	5	6	5	6	8	1	1	1
535	11	5	6	1	5	3	3	1	7	8	23	6	7	9	1	3	3	10	6	1	16	1	23	1	7	5	22	46	42	11	1	4	16	11	1	2	7	1	4	9	3	5	6	5	6	8	1	1	1
536	11	5	6	1	5	3	3	1	7	8	23	6	7	9	1	3	3	10	6	1	16	1	23	1	7	5	22	46	42	11	1	4	16	11	1	2	7	1	4	9	3	5	6	5	6	8	1	1	1
537	11	5	6	1	5	3	3	1	7	8	23	6	7	9	1	3	3	10	6	1	16	1	23	1	7	5	22	46	42	11	1	4	16	11	1	2	7	1	4	9	3	5	6	5	6	8	1	1	1
538	11	5	6	1	5	3	3	1	7	8	23	6	7	9	1	3	3	10	6	1	16	1	23	1	7	5	22	46	42	11	1	4	16	11	1	2	7	1	4	9	3	5	6	5	6	8	1	1	1
539	11	5	6	1	5	3	3	1	7	8	23	6	7	9	1	3	3	10	6	1	16	1	23	1	7	5	22	46	42	11	1	4	16	11	1	2	7	1	4	9	3	5	6	5	6	8	1	1	1
540	11	5	6	1	5	3	3	1	7	8	23	6	7	9	1	3	3	10	6	1	16	1	24	1	7	5	22	46	42	11	1	4	16	11	1	2	8	1	4	9	3	5	6	5	6	8	1	1	1
541	11	5	6	1	5	3	3	1	7	8	23	6	7	9	1	3	3	10	6	1	16	1	24	1	7	5	22	46	42	11	1	4	16	11	1	2	8	1	4	9	3	5	6	5	6	8	1	1	1
542	11	5	6	1	5	3	3	1	7	8	23	6	7	9	1	3	3	10	6	1	16	1	24	1	7	5	22	46	42	11	1	4	16	11	1	2	8	1	4	9	3	5	6	5	6	8	1	1	1
543	11	5	6	1	5	3	3	1	7	8	23	6	7	9	1	3	3	10	6	1	16	1	24	1	7	5	22	46	42	11	1	4	16	11	1	2	8	1	4	9	3	5	6	5	6	8	1	1	1
544	11	5	6	1	5	3	3	1	7	8	23	6	7	9	1	3	3	10	6	1	16	1	24	1	7	5	22	46	42	11	1	4	16	11	1	2	8	1	4	9	3	5	6	5	6	8	1	1	1
545	11	5	6	1	5	3	3	1	7	8	23	6	7	9	1	3	3	10	6	1	16	1	24	1	7	5	22	46	42	11	1	4	16	11	1	2	8	1	4	9	3	5	6	5	6	8	1	1	1
546	11	5	6	1	5	3	3	1	7	8	23	6	7	9	1	3	3	10	6	1	16	1	24	1	7	5	22	46	42	11	1	4	16	11	1	2	8	1	4	9	3	5	6	5	6	8	1	1	1
547	11	5	6	1	5	3	3	1	7	8	23	6	7	9	1	3	3	10	6	1	16	1	24	1	7	5	22	46	42	11	1	4	16	11	1	2	8	1	4	9	3	5	6	5	6	8	1	1	1
548	11	5	6	1	5	3	3	1	7	8	23	6	7	9	1	3	3	10	6	1	17	1	24	1	7	5	22	46	42	11	1	4	16	11	1	2	8	1	4	9	3	5	6	5	6	8	1	1	1
549	11	5	6	1	5	3	3	1	7	8	23	6	7	9	1	3	3	10	6	1	17	1	24	1	7	5	22	46	42	11	1	4	16	11	1	2	8	1	4	9	3	5	6	5	6	8	1	1	1
550	11	5	6	1	5	3	3	1	7	8	23	6	7	9	1	3	3	10	6	1	17	1	24	1	7	5	22	46	42	11	1	4	16	11	1	2	8	1	4	9	3	5	6	5	6	8	1	1	1
551	11	5	6	1	5	3	3	1	7	8	23	6	7	9	1	3	3	10	6	1	17	1	24	1	7	5	22	46	42	11	1	4	16	11	1	2	8	1	4	9	3	5	6	5	6	8	1	1	1
552	11	5	6	1	5	3	3	1	7	8	23	6	7	9	1	3	3	10	6	1	17	1	24	1	7	5	22	46	42	11	1	4	16	11	1	2	9	1	4	9	3	5	6	5	6	8	1	1	1
553	11	5	6	1	5	3	3	1	7	8	23	6	7	9	1	3	3	10	6	1	17	1	24	1	7	5	22	46	42	11	1	4	16	11	1	2	9	1	4	9	3	5	6	5	6	8	1	1	1
554	11	5	6	1	5	3	3	1	7	8	23	6	7	9	1	3	3	10	6	1	17	1	24	1	7	5	22	46	42	11	1	4	16	11	1	2	9	1	4	9	3	5	6	5	6	8	1	1	1
555	11	5	6	1	5	3	3	1	7	8	23	6	7	9	1	3	3	10	6	1	17	1	24	1	7	5	22	46	42	11	1	4	16	11	1	2	9	1	4	9	3	5	6	5	6	9	1	1	1
556	11	5	6	1	5	3	3	1	7	8	23	6	7	9	1	3	3	10	6	1	17	1	24	1	7	5	22	46	42	11	1	4	16	11	1	2	9	1	4	9	3	5	6	5	6	12	1	1	1
557	11	5	6	1	5	3	3	1	7	8	23	6	7	9	1	3	3	10	6	1	17	1	24	1	7	5	22	46	42	11	1	4	16	11	1	2	9	1	4	9	3	5	6	5	6	12	1	1	1
558	11	5	6	1	5	3	3	1	7	8	23	6	7	9	1	3	3	10	6	1	17	1	24	1	7	5	22	46	42	11	1	4	16	11	1	2	9	1	4	9	3	5	6	5	6	12	1	1	1
559	11	5	6	1	5	3	3	1	7	8	23	6	7	9	1	3	3	10	6	1	17	1	24	1	7	5	22	46	42	11	1	4	16	11	1	2	9	1	4	9	3	5	6	5	6	12	1	1	1
560	11	5	6	1	5	3	3	1	7	8	23	6	7	9	1	3	3	10	6	1	17	1	24	1	7	5	22	46	42	11	1	4	16	11	1	2	9	1	4	9	3	5	6	5	6	12	1	1	1
561	11	5	6	1	5	3	3	1	7	8	23	6	7	9	1	3	3	10	6	1	17	1	24	1	7	5	22	46	42	11	1	4	16	11	1	2	9	1	4	9	3	5	6	5	6	12	1	1	1
562	11	5	6	1	5	3	3	1	7	8	23	6	7	9	1	3	3	10	6	1	17	1	24	1	7	5	22	46	42	11	1	4	16	11	1	2	9	1	4	9	3	5	6	5	6	12	1	1	1
563	11	5	6	1	5	3	3	1	7	8	23	6	7	9	1	3	3	10	6	1	17	1	24	1	7	5	22	46	42	11	1	4	16	11	1	2	9	1	4	9	3	5	6	5	6	12	1	1	1
564	11	5	6	1	5	3	3	1	7	8	23	6	7	9	1	3	3	10	6	1	17	1	24	1	7	5	22	46	43	11	1	4	16	11	1	2	9	1	4	9	3	5	6	5	6	12	1	1	1
565	11	5	6	1	5	3	3	1	8	8	23	6	7	9	1	3	3	10	6	1	17	1	24	1	7	5	22	46	43	11	1	4	16	11	1	2	9	1	4	9	3	5	6	5	6	12	1	1	1
566	11	5	6	1	5	3	3	1	8	8	23	6	7	9	1	3	3	10	6	1	17	1	24	1	7	5	22	46	43	11	1	4	16	11	1	2	9	1	4	9	3	5	6	5	6	12	1	1	1
567	11	5	6	1	5	3	3	1	8	8	23	6	7	9	1	3	3	10	6	1	17	1	24	1	7	5	22	46	43	11	1	4	16	11	1	2	9	1	4	9	3	5	6	5	6	12	1	1	1
568	11	5	6	1	5	3	3	1	8	8	23	6	7	9	1	3	3	10	6	1	17	1	24	1	7	5	22	46	43	11	1	4	16	11	1	2	9	1	4	9	3	5	6	5	6	12	1	1	1
569	11	5	6	1	5	3	3	1	8	8	23	6	7	9	1	3	3	10	6	1	17	1	24	1	7	5	22	46	43	11	1	4	16	11	1	2	9	1	4	9	3	5	6	5	6	12	1	1	1
570	11	5	6	1	5	3	3	1	8	8	23	6	7	9	1	3	3	10	6	1	17	1	24	1	7	5	22	46	43	11	1	4	16	11	1	2	9	1	4	9	3	5	6	5	6	12	1	1	1
571	11	5	6	1	5	3	3	1	8	8	23	6	7	9	1	3	3	10	6	1	17	1	24	1	7	5	22	46	43	11	1	4	16	11	1	2	9	1	4	9	3	5	6	5	6	12	1	1	1
572	11	5	6	1	5	3	3	1	8	8	23	6	7	9	1	3	3	10	6	1	17	1	24	1	7	5	22	46	43	11	1	4	16	11	1	2	9	1	4	9	3	10	6	5	6	12	1	1	1
573	11	5	6	1	5	3	3	1	8	8	23	6	7	9	1	3	3	10	6	1	17	1	24	1	7	5	22	46	43	11	1	4	16	11	1	2	9	1	4	9	3	10	6	5	6	12	1	1	1
574	11	5	6	1	5	3	3	1	8	8	23	6	7	9	1	3	3	10	6	1	17	1	24	1	7	5	22	46	43	11	1	4	16	11	1	2	9	1	4	9	3	10	6	5	6	12	1	1	1
575	11	5	6	1	5	3	3	1	8	8	23	6	7	9	1	3	3	10	6	1	17	1	24	1	7	5	22	46	43	11	1	4	16	11	1	2	9	1	4	9	3	10	6	5	6	12	1	1	1
576	11	5	6	1	5	3	3	1	8	8	23	6	7	9	1	3	3	10	6	1	17	1	24	1	7	5	22	46	43	11	1	4	16	11	1	2	9	1	4	9	3	10	6	5	6	12	1	1	1
577	11	5	6	1	5	3	3	1	8	8	23	6	7	9	1	3	3	10	6	1	17	1	24	1	7	5	22	46	43	11	1	4	16	11	1	2	9	1	4	9	3	10	6	5	6	12	1	1	1
578	11	5	6	1	5	3	3	1	8	8	23	6	7	9	1	3	3	10	6	1	17	1	24	1	7	5	22	46	43	11	1	4	16	11	1	2	9	1	4	9	3	10	6	5	6	12	1	1	1
579	11	5	6	1	5	3	3	1	8	8	23	6	7	9	1	3	3	10	6	1	17	1	24	1	7	5	22	46	43	11	1	4	16	11	1	2	9	1	4	9	3	10	6	5	6	12	1	1	1
580	11	5	6	1	5	3	3	1	8	8	23	6	7	9	1	3	3	10	6	1	17	1	24	1	7	5	22	46	43	11	1	4	16	11	1	2	9	1	4	9	3	10	6	5	6	12	1	1	1
581	11	5	6	1	5	3	3	1	8	8	23	6	7	9	1	3	3	10	6	1	17	1	24	1	7	5	22	46	43	11	1	4	16	11	1	2	9	1	4	9	3	10	6	5	6	12	1	1	1
582	11	5	6	1	5	3	3	1	8	8	23	6	7	9	1	3	3	10	6	1	17	5	24	1	7	5	22	46	43	11	1	4	16	11	1	2	9	1	4	9	3	10	6	5	6	12	1	1	1
583	11	5	6	1	5	3	3	1	8	8	23	6	7	9	1	3	3	10	6	1	17	5	24	1	7	5	22	46	43	11	1	4	16	11	1	2	9	1	4	9	3	10	6	5	6	12	1	1	1
584	11	5	6	1	5	3	3	1	8	8	23	6	7	9	1	3	3	10	6	1	17	5	24	1	7	5	22	46	43	11	1	4	16	11	1	2	9	1	4	9	3	10	6	5	6	12	1	1	1
585	11	5	6	1	5	3	3	1	8	8	23	6	7	9	1	3	3	10	6	1	17	5	24	1	7	5	22	46	43	11	1	4	16	11	1	2	9	1	4	9	3	10	6	5	6	12	1	1	1
586	11	5	6	1	5	3	3	1	8	8	23	6	7	9	1	3	3	10	6	1	17	5	25	1	7	5	22	46	43	11	1	4	16	11	1	2	9	1	4	9	3	10	6	5	6	12	1	1	1
587	11	5	6	1	5	3	3	1	8	8	23	6	7	9	1	9	3	10	6	1	17	5	25	1	7	5	22	46	43	11	1	4	16	11	1	2	9	1	4	9	3	10	6	5	6	12	1	1	1
588	11	5	6	1	5	3	3	1	8	8	23	6	7	9	1	13	3	10	6	1	17	5	25	1	7	5	22	46	43	11	1	4	16	11	1	2	9	1	4	9	3	10	6	5	6	12	1	1	1
589	11	5	6	1	5	3	3	1	8	8	23	6	7	9	1	15	3	10	6	1	17	5	25	1	7	5	22	46	43	11	1	4	16	11	1	2	9	1	4	9	3	10	6	5	6	12	1	1	1
590	11	5	6	1	5	3	3	1	8	8	23	6	7	9	1	20	3	10	6	1	17	5	25	1	7	5	22	46	43	11	1	4	16	11	1	2	9	1	4	9	3	10	6	5	6	12	1	1	1
591	11	5	6	1	5	3	3	1	8	8	23	6	7	9	1	20	3	10	6	1	17	5	25	1	7	5	22	46	43	11	1	4	16	11	1	2	9	1	4	9	3	10	6	5	6	12	1	1	1
592	11	5	6	1	5	3	3	1	8	8	23	6	7	9	1	20	3	10	6	1	17	5	25	1	7	5	22	46	43	11	1	4	16	11	1	2	9	1	4	9	3	10	6	5	6	12	1	1	1
593	11	5	6	1	5	3	3	1	8	8	23	6	7	9	1	20	3	10	6	1	17	5	25	1	7	5	22	46	43	11	1	4	16	11	1	2	9	1	4	9	3	10	6	5	6	12	1	1	1
594	11	5	6	1	5	3	3	1	8	8	23	6	7	9	1	20	3	10	6	1	17	5	25	1	7	5	22	46	43	11	1	4	16	11	1	2	9	1	4	9	3	10	6	5	6	12	1	1	1
595	11	5	6	1	5	3	3	1	8	8	23	6	7	9	1	20	3	10	6	1	17	5	25	1	7	5	22	46	43	11	1	4	16	11	1	2	9	1	4	9	3	10	6	5	6	12	1	1	1
596	11	5	6	1	5	3	3	1	8	8	23	6	7	9	1	20	3	10	6	1	17	5	25	1	7	5	23	46	43	11	1	4	16	11	1	2	9	1	4	9	3	10	6	5	6	12	1	1	1
597	11	5	6	1	5	3	3	1	8	8	23	6	7	9	1	20	3	10	6	1	17	5	25	1	7	5	23	46	43	11	1	4	16	11	1	2	9	1	4	9	3	10	6	5	6	12	1	1	1
598	11	5	6	1	5	3	3	1	8	8	23	6	7	9	1	20	3	10	6	1	17	5	25	1	7	5	23	46	43	11	1	4	16	11	1	2	9	1	4	9	3	10	6	5	6	12	1	1	1
599	11	5	6	1	5	3	3	1	8	8	23	6	7	9	1	20	3	10	6	1	17	5	25	1	7	5	23	46	43	11	1	4	16	11	1	2	9	1	4	9	3	10	6	5	6	12	1	1	1
600	11	5	6	1	5	3	3	1	8	8	23	6	7	9	1	20	3	10	6	1	17	5	25	1	7	5	23	46	43	11	1	4	16	11	1	2	9	1	4	9	3	10	6	5	6	12	1	1	1
601	11	5	6	1	5	3	3	1	8	8	23	6	7	9	1	20	3	10	6	1	17	5	25	1	7	5	23	46	43	11	1	4	16	11	1	2	9	1	4	9	3	10	6	5	6	12	1	1	1
602	11	5	6	1	5	3	3	1	8	8	23	6	7	9	1	20	3	10	6	1	17	5	25	1	7	5	23	46	43	11	1	4	16	11	1	2	9	1	4	9	3	10	6	5	6	12	2	1	1
603	11	5	6	1	5	3	3	1	8	8	23	6	7	9	1	20	3	10	6	1	17	5	25	1	7	5	23	46	43	11	1	4	16	11	1	2	9	1	4	9	3	10	6	5	6	12	2	1	1
604	11	5	6	1	5	3	3	1	8	8	23	6	7	9	1	20	3	10	6	1	17	5	25	1	7	5	23	46	43	11	1	4	16	11	1	2	9	1	4	9	3	10	6	5	6	12	2	1	1
605	11	5	6	1	5	3	3	1	8	8	23	6	7	9	1	20	3	10	6	1	17	5	25	1	7	5	23	46	43	11	1	4	16	11	1	2	9	1	4	9	3	10	6	5	6	12	2	1	1
606	11	5	6	1	5	3	3	1	8	8	23	6	7	9	1	20	3	10	6	1	17	5	25	1	7	6	23	46	43	11	1	4	16	11	1	2	9	1	4	9	3	10	6	5	6	12	2	1	1
607	11	5	6	1	5	3	3	1	8	8	23	6	7	9	1	20	3	10	6	1	17	5	25	1	7	6	23	46	43	11	1	4	16	11	1	2	9	1	4	9	3	10	6	5	6	12	2	1	1
608	11	5	6	1	5	3	3	1	8	8	23	6	7	9	1	20	3	10	6	1	17	5	25	1	7	6	23	46	43	11	1	4	16	11	1	2	9	1	4	9	3	10	6	5	6	12	2	1	1
609	11	5	6	1	5	3	3	1	8	8	23	6	7	9	1	20	3	10	6	1	17	5	25	1	7	6	23	46	44	11	1	4	16	11	1	2	9	1	4	9	3	10	6	5	6	12	2	1	1
610	11	5	6	1	5	3	3	1	8	8	23	6	7	9	1	20	3	10	6	1	17	5	25	1	7	6	23	46	44	11	1	4	16	11	1	2	9	1	4	9	3	10	6	5	6	12	2	1	1
611	11	5	6	1	5	3	3	1	8	8	23	6	7	9	1	20	3	10	6	1	17	5	25	1	7	6	23	46	44	11	1	4	16	11	1	2	9	1	4	9	3	10	6	5	6	12	2	1	1
612	11	5	6	1	5	3	3	1	8	8	23	6	7	9	1	20	3	10	6	1	17	5	25	1	7	6	23	46	44	11	1	4	16	11	1	2	9	1	4	9	3	10	6	5	6	12	2	1	1
613	11	5	6	1	5	3	3	1	8	8	23	6	7	9	1	20	3	10	6	1	17	5	25	1	7	6	23	46	44	11	1	4	16	11	1	2	9	1	4	9	3	10	6	5	6	12	2	1	1
614	11	5	6	1	5	3	3	1	8	8	23	6	7	9	1	20	3	10	6	1	17	5	25	1	7	6	23	46	44	11	1	4	16	11	1	2	9	1	4	9	3	10	6	5	6	12	2	1	1
615	11	5	6	1	5	3	3	1	8	8	23	6	7	9	1	20	3	10	6	1	17	5	25	1	7	6	23	46	44	11	1	4	16	11	1	2	9	1	4	9	3	10	6	5	6	12	2	1	1
616	11	5	6	1	5	3	3	1	8	8	23	6	7	9	1	20	3	10	6	1	17	5	25	1	7	6	23	46	44	11	1	4	16	11	1	2	9	1	4	9	3	10	6	5	6	12	2	1	1
617	11	5	6	1	5	3	3	1	8	8	23	6	7	9	1	20	3	10	6	1	17	5	25	1	7	6	23	46	44	11	1	4	16	11	1	2	9	1	4	9	3	10	6	5	6	12	2	1	1
618	11	5	6	1	5	3	3	1	8	8	23	6	7	9	1	20	3	10	6	1	17	5	25	1	7	6	23	46	44	11	1	4	16	11	1	2	9	1	4	9	3	10	6	5	6	12	2	1	1
619	11	5	6	1	5	3	3	1	8	8	23	6	7	9	1	20	3	10	6	1	17	5	25	1	7	6	23	46	44	11	1	4	16	11	1	2	9	1	4	9	3	10	6	5	6	12	2	1	1
620	11	5	6	1	5	3	3	1	8	8	23	6	7	9	1	20	3	10	6	1	17	5	25	1	7	6	23	46	44	11	1	4	16	11	1	2	9	1	4	9	3	10	6	5	6	12	2	1	1
621	11	5	6	1	5	3	3	1	8	8	23	6	7	9	1	20	3	10	6	1	17	5	25	1	7	6	23	46	44	11	1	4	16	11	1	2	9	1	4	9	3	10	6	5	6	12	2	1	1
622	11	5	6	1	5	3	3	1	8	8	23	6	7	9	1	20	3	10	6	1	17	5	25	1	7	6	23	46	44	11	1	4	16	11	1	2	9	1	4	9	3	10	6	5	6	12	2	1	1
623	11	5	6	1	5	3	3	1	8	8	23	6	7	9	1	20	3	10	6	1	17	5	25	1	7	6	23	46	44	11	1	4	16	11	1	2	9	1	4	9	3	10	6	5	6	12	2	1	1
624	11	5	6	1	5	3	3	1	8	8	23	6	7	9	1	20	3	10	6	1	17	5	25	1	7	6	23	46	44	11	1	4	16	11	1	2	9	1	4	9	3	10	6	5	6	12	2	1	1
625	11	5	6	1	5	3	3	1	8	8	23	6	7	9	1	20	3	10	6	1	17	5	25	1	7	6	23	46	44	11	1	4	16	11	1	2	9	1	4	9	3	10	6	5	6	12	2	1	1
626	11	5	6	1	5	3	3	1	8	8	23	6	7	9	1	20	3	10	6	1	17	5	25	1	7	6	23	46	45	11	1	4	16	11	1	2	9	1	4	9	3	10	6	5	6	12	2	1	1
627	11	5	6	1	5	3	3	1	11	8	23	6	7	9	1	20	3	10	6	1	17	5	25	1	7	7	23	46	45	11	1	4	16	11	1	2	9	1	4	9	3	10	6	5	6	12	2	1	1
628	11	5	6	1	5	3	3	1	11	8	23	6	7	9	1	20	3	10	6	1	17	5	25	1	7	7	23	46	45	11	1	4	16	11	1	2	9	1	4	9	3	10	6	5	6	12	2	1	1
629	11	5	6	1	5	3	3	1	12	8	23	6	7	9	1	20	3	10	6	1	17	5	25	1	7	7	23	46	45	11	1	4	16	11	1	2	9	1	4	9	3	10	6	5	6	12	2	1	1
630	11	5	6	1	5	3	3	1	12	8	23	6	7	9	1	20	3	10	6	1	17	5	25	1	7	7	23	46	45	11	1	4	16	11	1	2	9	1	4	9	3	10	6	5	6	12	2	1	1
631	11	5	6	1	5	3	3	1	12	8	23	6	7	9	1	20	3	10	6	1	17	5	25	1	7	7	23	46	45	11	1	4	16	11	1	2	9	1	4	9	3	10	6	5	6	12	2	1	1
632	11	5	6	1	5	3	3	1	12	8	23	6	7	9	1	20	3	10	6	1	17	5	25	1	7	7	23	46	45	11	1	4	16	11	1	2	9	1	4	9	3	10	6	5	6	12	2	1	1
633	11	5	6	1	5	3	3	1	12	8	23	6	7	9	1	20	3	10	6	1	17	5	25	1	7	7	23	46	45	11	1	4	16	11	1	2	9	1	4	9	3	10	6	5	6	12	2	1	1
634	11	5	6	1	5	3	3	1	12	8	23	6	7	9	1	20	3	10	6	1	17	5	25	1	7	7	23	46	46	11	1	4	16	11	1	2	9	1	4	9	3	10	6	5	6	12	2	1	1
635	11	5	6	1	5	3	3	1	12	8	23	6	7	10	1	20	3	10	6	1	17	5	25	1	7	7	23	46	46	11	1	4	16	11	1	2	9	1	4	9	3	10	6	5	6	12	2	1	1
636	11	5	6	1	5	3	3	1	12	8	23	6	7	10	1	20	3	10	6	1	17	5	25	1	7	7	23	46	46	11	1	4	16	11	1	2	9	1	4	9	3	10	6	5	6	12	2	1	1
637	11	5	6	1	5	3	3	1	12	8	23	6	7	10	1	20	3	10	6	1	17	5	25	1	7	7	23	46	46	11	1	4	16	11	1	2	9	1	4	9	3	10	6	5	6	12	2	1	1
638	11	5	6	1	5	3	3	1	12	8	23	6	7	10	1	20	3	10	6	1	17	5	25	1	7	7	23	46	46	11	1	4	16	11	1	2	9	1	4	9	3	10	6	5	6	12	2	1	1
639	11	5	6	1	5	3	3	1	12	8	23	6	7	10	1	20	3	10	6	1	17	5	25	1	7	7	23	46	46	11	1	4	16	11	1	2	9	1	4	9	3	10	6	5	6	12	2	1	1
640	11	5	6	1	5	3	3	1	12	8	23	6	7	10	1	20	3	10	6	1	17	5	25	1	7	7	23	46	46	11	1	4	16	11	1	2	9	1	4	9	3	10	6	5	6	12	2	1	1
641	11	5	6	1	5	3	3	1	12	8	23	6	7	10	1	20	3	10	6	1	17	5	25	1	7	7	23	46	46	11	1	4	16	11	1	2	9	1	4	9	3	10	6	5	6	12	2	1	1
642	11	5	6	1	5	3	3	1	12	8	23	6	7	10	1	20	3	10	6	1	17	5	25	1	7	7	23	46	46	11	1	4	16	11	1	2	9	1	4	9	3	10	6	5	6	12	2	1	1
643	11	5	6	1	5	3	3	1	12	8	23	6	7	10	1	20	3	10	6	1	17	5	25	1	7	7	23	46	46	11	1	4	16	11	1	2	9	1	4	9	3	11	6	5	6	12	2	1	1
644	11	5	6	1	5	3	3	1	12	8	23	6	7	10	1	20	3	10	6	1	17	5	25	1	7	8	23	46	46	11	1	4	16	11	1	2	9	1	4	9	3	11	6	5	6	12	2	1	1
645	11	5	6	1	5	3	3	1	12	8	23	6	7	10	1	20	3	10	6	1	17	5	26	1	7	8	23	48	46	11	1	4	16	11	1	2	9	1	4	9	3	18	6	5	6	12	2	1	1
646	11	5	6	1	5	3	3	1	12	8	23	6	7	10	1	20	3	10	6	1	17	5	26	1	7	8	23	48	46	11	1	4	16	11	1	2	9	1	4	9	3	25	6	5	6	12	2	1	1
647	11	5	6	1	5	3	3	1	12	8	23	6	7	10	1	20	3	10	6	1	17	5	26	1	7	8	23	48	46	11	1	4	16	11	1	2	9	1	4	9	3	25	6	5	6	12	2	1	1
648	11	5	6	1	5	3	3	1	12	8	23	6	7	10	1	20	3	10	6	1	17	5	26	1	7	8	23	48	46	11	1	4	16	11	1	2	9	1	4	9	3	26	6	5	6	12	2	1	1
649	11	5	6	1	5	3	3	1	12	8	23	6	7	10	1	20	3	10	6	1	17	5	26	1	7	8	23	48	46	11	1	4	16	11	1	2	9	1	4	9	3	26	6	5	6	12	2	1	1
650	11	5	6	1	5	3	3	1	12	8	23	6	7	10	1	20	3	10	6	1	17	5	26	1	7	8	23	48	46	11	1	4	16	11	1	2	9	1	4	9	3	26	6	5	6	12	2	1	1
651	11	5	6	1	5	3	3	1	12	8	23	6	7	10	1	20	3	10	6	1	17	5	26	1	7	8	23	48	46	11	1	4	16	11	1	2	9	1	4	9	3	26	6	5	6	12	2	1	1
652	11	5	6	1	5	3	3	1	12	8	23	6	7	10	1	20	3	10	6	1	17	5	26	1	7	8	23	48	46	11	1	4	16	11	1	2	9	1	4	9	3	26	6	5	6	12	2	1	1
653	11	5	6	1	5	3	3	1	12	8	23	6	7	10	1	20	3	10	6	1	17	5	26	1	7	8	23	48	46	11	1	4	16	11	1	2	9	1	4	9	3	26	6	5	6	12	2	1	1
654	11	5	6	1	5	3	3	1	12	8	23	6	7	10	1	20	3	10	6	1	17	5	26	1	7	8	23	48	46	11	1	4	16	11	1	2	9	1	4	9	3	27	6	5	6	12	2	1	1
655	11	5	6	1	5	3	3	1	12	8	23	6	7	10	1	20	3	10	6	1	17	5	26	1	7	8	23	48	46	11	1	4	16	11	1	2	9	1	4	9	3	27	6	5	6	12	2	1	1
656	11	5	6	1	5	3	3	1	12	8	23	6	7	10	1	20	3	10	6	1	17	5	26	1	7	8	23	48	46	11	1	4	16	11	1	2	9	1	4	9	3	27	6	5	6	12	2	1	1
657	11	5	6	1	5	3	3	1	12	8	23	6	7	10	1	20	3	10	6	1	17	6	26	1	7	8	23	48	46	11	1	4	16	11	1	2	9	1	4	9	3	27	6	5	6	12	2	1	1
658	11	5	6	1	5	3	3	1	12	8	23	6	7	10	1	20	3	10	6	1	17	6	26	1	7	8	23	48	46	11	1	4	16	11	1	2	9	1	4	9	3	27	6	5	6	12	2	1	1
659	11	5	6	1	5	3	3	1	12	8	23	6	7	10	1	20	3	10	6	1	17	6	26	1	7	8	23	48	46	11	1	4	16	11	1	2	9	1	4	9	3	27	6	5	6	12	2	1	1
660	11	5	6	1	5	3	3	1	12	8	23	6	7	10	1	20	3	10	6	1	17	6	26	1	7	8	23	48	47	11	1	4	16	11	1	2	9	1	4	9	3	27	6	5	6	12	2	1	1
661	11	5	6	1	5	3	3	1	12	8	23	6	7	10	1	20	3	10	6	1	17	6	26	1	7	8	23	48	47	11	1	4	16	11	1	2	9	1	4	9	3	27	6	5	6	12	2	1	1
662	11	5	6	1	5	3	3	1	12	8	23	6	7	10	1	20	3	10	6	1	17	6	26	1	7	8	23	48	48	11	1	4	16	11	1	2	9	1	4	9	3	27	6	5	6	12	2	1	1
663	11	5	6	1	5	3	3	1	12	8	23	6	7	10	1	20	3	10	6	1	17	6	26	1	7	8	23	48	49	11	1	4	16	11	1	2	9	1	4	9	3	27	6	5	6	12	2	1	1
664	11	5	6	1	5	3	3	1	12	8	23	6	7	10	1	20	3	10	6	1	17	6	26	1	7	8	23	48	50	11	1	4	16	11	1	2	9	1	4	9	3	27	6	5	6	12	2	1	1
665	11	5	6	1	5	3	3	1	12	8	23	6	7	10	1	20	3	10	6	1	17	6	26	1	7	8	23	48	51	11	1	4	16	11	1	2	9	1	4	9	3	27	6	5	6	12	2	1	1
666	11	5	6	1	5	3	3	1	12	8	23	6	7	10	1	20	3	10	6	1	17	6	26	1	7	8	23	48	52	11	1	4	16	11	1	2	9	1	4	9	3	27	6	5	6	12	2	1	1
667	11	5	6	1	5	3	3	1	12	8	23	6	7	10	1	20	3	10	6	1	17	6	26	1	7	8	23	48	52	11	1	4	16	11	1	2	9	1	4	9	3	27	6	5	6	12	2	1	1
668	11	5	6	1	5	3	3	1	12	8	23	6	7	10	1	20	3	10	6	1	17	6	26	1	7	8	23	48	52	11	1	4	16	11	1	2	9	1	4	9	3	27	6	5	6	12	2	1	1
669	11	5	6	1	5	3	3	1	12	8	23	6	7	10	1	20	3	10	6	1	17	6	26	1	7	8	23	48	52	11	1	4	16	11	1	2	9	1	4	9	3	27	6	5	6	12	2	1	1
670	11	5	6	1	5	3	3	1	12	8	23	6	7	10	1	20	3	10	6	1	17	6	26	1	7	8	23	48	52	11	1	4	16	11	1	2	9	1	4	9	3	27	6	5	6	12	2	1	1
671	11	5	6	1	5	3	3	1	12	8	23	6	7	10	1	20	3	10	6	1	17	6	26	1	7	8	23	48	52	11	1	4	16	11	1	2	9	1	4	9	3	27	6	5	6	12	2	1	1
672	11	5	6	1	5	3	3	1	12	8	23	6	7	10	1	20	3	10	6	1	17	6	26	1	7	8	23	48	52	11	1	4	16	11	1	2	9	1	4	9	3	27	6	5	6	12	2	1	1
673	11	5	6	1	5	3	3	1	12	8	23	6	7	10	1	20	3	10	6	1	17	6	26	1	7	8	23	48	52	11	1	4	16	11	1	2	9	1	4	9	3	27	6	5	6	12	2	1	1
674	11	5	6	1	5	3	3	1	12	8	23	6	7	10	1	20	3	10	6	1	17	6	26	1	7	8	23	48	52	11	1	4	16	11	1	2	9	1	4	9	3	27	6	5	6	12	2	1	1
675	11	5	6	1	5	3	3	1	12	8	23	6	7	10	1	20	3	10	6	1	17	6	26	1	7	8	23	48	52	11	1	4	16	11	1	2	9	1	4	9	3	27	6	5	6	12	2	1	1
676	11	5	6	1	5	3	3	1	12	8	23	6	7	10	1	20	3	10	6	1	17	6	26	1	7	8	23	48	52	11	1	4	16	11	1	2	9	1	4	9	3	27	6	5	6	12	2	1	1
677	11	5	6	1	5	3	3	1	12	8	23	6	7	10	1	20	3	10	6	1	17	6	26	1	7	8	23	48	52	11	1	4	16	11	1	2	9	1	4	9	3	27	6	5	6	12	2	1	1
678	11	5	6	1	5	3	3	1	12	8	23	6	7	10	1	20	3	10	6	1	17	6	26	1	7	8	23	48	52	11	1	4	16	11	1	2	9	1	4	9	3	27	6	5	6	12	2	1	1
679	11	5	6	1	5	3	3	1	12	8	23	6	7	10	1	20	3	10	6	1	17	6	26	1	7	8	23	48	52	11	1	4	16	11	1	2	9	1	4	9	3	27	6	5	6	12	2	1	1
680	11	5	6	1	5	3	3	1	12	8	23	6	7	10	1	20	3	10	6	1	17	6	26	1	7	8	23	48	52	11	1	4	16	11	1	2	9	1	4	9	3	27	6	5	6	12	2	1	1
681	11	5	6	1	5	3	3	1	12	8	23	6	7	10	1	20	3	10	6	1	17	6	26	1	7	8	23	48	52	11	1	4	16	11	1	2	9	1	4	9	3	27	6	5	6	12	2	1	1
682	11	5	6	1	5	3	3	1	12	8	23	6	7	10	1	20	3	10	6	1	17	6	26	1	7	8	23	48	52	11	1	4	16	11	1	2	9	1	4	9	3	27	6	5	6	12	2	1	1
683	11	5	6	1	5	3	3	1	12	8	23	6	7	10	1	20	3	10	6	1	17	6	26	1	7	8	23	48	52	11	1	4	16	11	1	2	9	1	4	9	3	27	6	5	6	12	2	1	1
684	11	5	6	1	5	3	3	1	12	8	23	6	7	10	1	20	3	10	6	1	17	6	26	1	7	8	23	48	52	11	1	4	16	11	1	2	9	1	4	9	3	27	6	5	6	12	2	1	1
685	11	5	6	1	5	3	3	1	12	8	23	6	7	10	1	20	3	10	6	1	17	6	26	1	7	8	23	48	52	11	1	4	16	11	1	2	9	1	4	9	3	27	6	5	6	12	2	1	1
686	11	5	6	1	5	3	3	1	12	8	23	6	7	10	1	20	3	10	6	1	17	6	26	1	7	8	23	48	52	11	1	4	16	11	1	2	9	1	4	9	3	27	6	5	6	12	2	1	1
687	11	5	6	1	5	3	3	1	12	8	23	6	7	10	1	20	3	10	6	1	17	6	26	1	7	8	23	48	52	11	1	4	16	11	1	2	9	1	4	9	3	27	6	5	6	12	2	1	1
688	11	5	6	1	5	3	3	1	12	8	23	6	7	10	1	20	3	10	6	1	17	6	26	1	7	8	23	48	52	11	1	4	16	11	1	2	9	1	4	9	3	27	6	5	6	12	2	1	1
689	11	5	6	1	5	3	3	1	12	8	23	6	7	10	1	20	3	10	6	1	18	6	26	1	7	8	23	48	52	11	1	4	16	11	1	2	9	1	4	9	3	27	6	5	6	12	2	1	1
690	11	5	6	1	5	3	3	1	12	8	23	6	7	10	1	20	3	10	6	1	18	6	26	1	7	9	23	48	52	11	1	4	16	11	1	2	9	1	4	9	3	27	6	5	6	12	2	1	1
691	11	5	6	1	5	3	3	1	12	8	23	6	7	10	1	20	3	10	6	1	18	6	26	1	7	9	23	48	52	11	1	4	16	11	1	2	9	1	4	9	3	27	6	5	6	12	2	1	1
692	11	5	6	1	5	3	3	1	12	8	23	6	7	10	1	20	3	10	6	1	18	6	26	1	7	10	23	48	52	11	1	4	16	11	1	2	9	1	4	9	3	27	6	5	6	12	2	1	1
693	11	5	6	1	5	3	3	1	12	8	23	6	7	10	1	20	3	10	6	1	18	6	26	1	7	10	23	48	52	11	1	4	16	11	1	2	9	1	4	9	3	27	6	5	6	12	2	1	1
694	11	5	6	1	5	3	3	1	12	8	23	6	7	10	1	20	3	10	6	1	18	6	26	1	7	10	23	48	52	11	1	4	16	11	1	2	9	1	4	9	3	27	6	5	6	12	2	1	1
695	11	5	6	1	5	3	3	1	12	8	23	6	7	10	1	20	3	10	6	1	18	6	26	1	7	10	23	48	52	11	1	4	16	11	1	2	9	1	4	9	3	27	6	5	6	12	2	1	1
696	11	5	6	1	5	3	3	1	12	8	23	6	7	10	1	20	3	10	6	1	18	6	26	1	7	10	23	48	52	11	1	4	16	11	1	2	9	1	4	9	3	27	6	5	6	12	2	1	1
697	11	5	6	1	5	3	3	1	12	8	23	6	7	10	1	20	3	10	6	1	18	6	26	1	7	11	23	48	52	11	1	4	16	11	1	2	9	1	4	9	3	27	6	5	6	12	2	1	1
698	11	5	6	1	5	3	3	1	12	8	23	6	7	10	1	20	3	10	6	1	18	6	26	1	7	11	23	48	52	11	1	4	16	11	1	2	9	1	4	9	3	27	6	5	6	12	2	1	1
699	11	5	6	1	5	3	3	1	12	8	23	6	7	10	1	20	3	10	6	1	18	6	26	1	7	11	23	48	52	11	1	4	16	11	1	2	9	1	4	9	3	27	6	5	6	12	2	1	1
700	11	5	6	1	5	3	3	1	12	8	23	6	7	10	1	20	3	10	6	1	18	6	26	1	7	11	23	48	52	11	1	4	16	11	1	2	9	1	4	9	3	27	6	5	6	12	2	1	1
701	11	5	6	1	5	3	3	1	12	8	23	6	7	10	1	20	3	10	6	1	18	6	26	1	7	11	23	48	52	11	1	4	16	11	1	2	9	1	4	9	3	27	6	5	6	12	2	1	1
702	11	5	6	1	5	3	3	1	12	8	23	6	7	10	1	20	3	10	6	1	18	6	26	1	7	11	23	48	52	11	1	4	16	11	1	2	9	1	4	9	3	27	6	5	6	12	2	1	1
703	11	5	6	1	5	3	3	1	12	8	23	6	7	10	1	20	3	10	6	1	18	6	26	1	7	11	23	48	52	11	1	4	16	11	1	2	9	1	4	9	3	27	6	5	6	12	2	1	1
704	11	5	6	1	5	3	3	1	12	8	23	6	7	10	1	20	3	10	6	1	18	6	26	1	8	11	23	48	52	11	1	4	16	11	1	2	9	1	4	9	3	27	6	5	6	12	2	1	1
705	11	5	6	1	5	3	3	1	12	8	23	6	7	10	1	20	3	10	6	1	18	6	26	1	8	11	23	48	52	11	1	4	16	11	1	2	9	1	4	9	3	27	6	5	6	12	2	1	1
706	11	5	6	1	5	3	3	1	12	8	23	6	7	10	1	20	3	10	6	1	18	6	26	1	8	12	23	48	52	11	1	4	16	11	1	2	9	1	4	9	3	27	6	5	6	12	2	1	1
707	11	5	6	1	5	3	3	1	12	8	23	6	7	10	1	20	3	10	6	1	18	6	26	1	8	12	23	48	52	11	1	4	16	11	1	2	9	1	4	9	3	27	6	5	6	12	2	1	1
708	11	5	6	1	5	3	3	1	12	8	23	6	7	10	1	20	3	10	6	1	18	6	26	1	8	12	23	48	52	11	1	4	16	11	1	2	9	1	4	9	3	27	6	5	6	12	2	1	1
709	11	5	6	1	5	3	3	1	12	8	23	6	7	10	1	20	3	10	6	1	18	6	26	1	8	12	23	48	52	11	1	4	16	11	1	2	9	1	4	9	3	27	6	5	6	12	2	1	1
710	11	5	6	1	5	3	3	1	12	8	23	6	7	10	1	20	3	10	6	1	18	6	26	1	8	12	23	48	52	11	1	4	16	11	1	2	9	1	4	9	3	27	6	5	6	12	2	1	1
711	11	5	6	1	5	3	3	1	12	8	23	6	7	10	1	20	3	10	6	1	18	6	26	1	8	12	23	48	52	11	1	4	16	11	1	2	9	1	4	9	3	27	6	5	6	12	2	1	1
712	11	5	6	1	5	3	3	1	12	8	23	6	7	10	1	20	3	10	6	1	18	6	26	1	8	12	23	48	52	11	1	4	16	11	1	2	9	1	4	9	3	27	6	5	6	12	2	1	1
713	11	5	6	1	5	3	3	1	12	8	23	6	7	10	1	20	3	10	6	1	18	6	26	1	8	12	23	48	52	11	1	4	16	11	1	2	9	1	4	9	3	27	6	5	6	12	2	1	1
714	11	5	6	1	5	3	3	1	12	8	23	6	7	10	1	20	3	10	6	1	18	6	26	1	8	12	23	48	52	11	1	4	16	11	1	2	9	1	4	9	3	27	6	5	6	12	2	1	1
715	11	5	6	1	5	3	3	1	12	8	23	6	7	10	1	20	3	10	6	1	18	6	26	1	8	12	23	48	52	11	1	4	16	11	1	2	9	1	4	9	3	27	6	5	6	12	2	1	1
716	11	5	6	1	5	3	3	1	12	8	23	6	7	10	1	20	3	10	6	1	18	6	26	1	8	12	23	48	52	11	1	4	16	11	1	2	9	1	4	9	3	27	6	5	6	12	2	1	1
717	11	5	6	1	5	3	3	1	12	8	23	6	7	10	1	20	3	10	6	1	18	6	26	1	8	12	23	48	52	11	1	4	16	11	1	2	9	1	4	9	3	27	6	5	6	12	2	1	1
718	11	5	6	1	5	3	3	1	12	8	23	6	7	10	1	20	3	10	6	1	18	6	26	1	8	12	23	48	52	11	1	4	16	11	1	2	9	1	4	9	3	27	6	5	6	12	2	1	1
719	11	5	6	1	5	3	3	1	12	8	23	6	7	10	1	20	3	10	6	1	18	6	26	1	8	12	23	48	52	11	1	4	16	11	1	2	9	1	4	9	3	27	6	5	6	12	2	1	1
720	11	5	6	1	5	3	3	1	12	8	23	6	7	10	1	20	3	10	6	1	18	6	26	1	8	12	23	48	52	11	1	4	16	11	1	2	9	1	4	9	3	27	6	5	6	12	2	1	1
721	11	5	6	1	5	3	3	1	12	8	23	6	7	10	1	20	3	10	6	1	18	6	26	1	8	12	23	48	52	11	1	4	16	11	1	2	9	1	4	9	3	27	6	5	6	12	2	1	1
722	11	5	6	1	5	3	3	1	12	8	23	6	7	10	1	20	3	10	6	1	18	6	26	1	8	12	23	48	52	11	1	4	16	11	1	2	9	1	4	9	3	27	6	5	6	12	2	1	1
723	11	5	6	1	5	3	3	1	12	8	23	6	7	10	1	20	3	10	6	1	18	6	26	1	8	12	23	48	52	11	1	4	16	11	1	2	9	1	4	9	3	27	6	5	6	12	2	1	1
724	11	5	6	1	5	3	3	1	12	8	23	6	7	10	1	20	3	10	6	1	18	6	26	1	8	12	23	48	52	11	1	4	16	11	1	2	9	1	4	9	3	27	6	5	6	12	2	1	1
725	11	5	6	1	5	3	3	1	12	8	23	6	7	10	1	20	3	10	6	1	18	6	26	1	8	12	23	48	52	11	1	4	16	11	1	2	9	1	4	9	3	27	6	5	6	12	2	1	1
726	11	5	6	1	5	3	3	1	12	8	23	6	7	10	1	20	3	10	6	1	18	6	26	1	8	12	23	48	52	11	1	4	16	11	1	2	9	1	4	9	3	27	6	5	6	12	2	1	1
727	11	5	6	1	5	3	3	1	12	8	23	6	7	10	1	20	3	10	6	1	18	6	26	1	8	12	23	48	52	11	1	4	16	11	1	2	9	1	4	9	3	27	6	5	6	12	2	1	1
728	11	5	6	1	5	3	3	1	12	8	23	6	7	10	1	20	3	10	6	1	18	6	26	1	8	12	23	48	52	11	1	4	16	11	1	2	9	1	4	9	3	27	6	5	6	12	2	1	1
729	11	5	6	1	5	3	3	1	12	8	23	6	7	10	1	20	3	10	6	1	18	6	26	1	8	12	23	48	52	11	1	4	16	11	1	2	9	1	4	9	3	27	6	5	6	12	2	1	1
730	11	5	6	1	5	3	3	1	12	8	23	6	7	10	1	20	3	10	6	1	18	6	26	1	8	12	23	48	52	11	1	4	16	11	1	2	9	1	4	9	3	27	6	5	6	12	2	1	1
731	11	5	6	1	5	3	3	1	12	8	23	6	7	10	1	20	3	10	6	1	18	6	26	1	8	12	23	48	52	11	1	4	16	11	1	2	9	1	4	9	3	27	6	7	6	12	2	1	1
732	11	5	6	1	5	3	3	1	12	8	23	6	7	10	1	20	3	10	6	1	18	6	26	1	8	12	23	48	52	11	1	4	16	11	1	2	9	1	4	9	3	27	6	8	6	12	2	1	1
733	11	5	6	1	5	3	3	1	12	8	23	6	7	10	1	20	3	10	6	1	18	6	26	1	8	12	23	48	52	11	1	4	16	11	1	2	9	1	4	9	3	27	6	8	6	12	2	1	1
734	11	5	6	1	5	3	3	1	12	8	23	6	7	10	1	20	3	10	6	1	18	6	26	1	8	12	23	48	52	11	1	4	16	11	1	2	9	1	4	9	3	27	6	8	6	12	2	1	1
735	11	5	6	1	5	3	3	1	12	8	23	6	7	10	1	20	3	10	6	1	18	6	26	1	8	12	23	48	53	11	1	4	16	11	1	2	9	1	4	9	3	27	6	8	6	12	2	1	1
736	11	5	6	1	5	3	3	1	12	8	23	6	7	10	1	20	3	10	6	1	18	6	26	1	8	12	23	48	53	11	1	4	16	11	1	2	9	1	4	9	3	27	6	8	6	12	2	1	1
737	11	5	6	1	5	3	3	1	12	8	23	6	7	10	1	20	3	10	6	1	18	6	26	1	8	12	23	48	53	11	1	4	16	11	1	2	9	1	4	9	3	27	6	8	6	12	2	1	1
738	11	5	6	1	5	3	3	1	12	8	23	6	7	10	1	20	3	10	6	1	18	6	26	1	8	12	23	48	53	11	1	4	16	11	1	2	9	1	4	9	3	27	6	8	6	12	2	1	1
739	11	5	6	1	5	3	3	1	12	8	23	6	7	10	1	20	3	10	6	1	18	6	26	1	8	12	23	48	53	11	1	4	16	11	1	2	9	1	4	9	3	27	6	8	6	12	2	1	1
740	11	5	6	1	5	3	3	1	12	8	23	6	7	10	1	20	3	10	6	1	18	6	26	1	8	12	23	48	53	11	1	4	16	11	1	2	9	1	4	9	3	27	6	8	6	12	2	1	1
741	11	5	6	1	5	3	3	1	12	8	23	6	7	10	1	20	3	10	6	1	18	6	26	1	8	12	23	48	53	11	1	4	16	11	1	2	9	1	4	9	3	27	6	8	6	12	2	1	1
742	11	5	6	1	5	3	3	1	12	8	23	6	7	10	1	20	3	10	6	1	18	6	26	1	8	13	23	48	53	11	1	4	16	11	1	2	9	1	4	9	3	27	6	8	6	12	2	1	1
743	11	5	6	1	5	3	3	1	12	8	23	6	7	10	1	20	3	10	6	1	18	6	26	1	8	13	23	48	53	11	1	4	16	11	1	2	9	1	4	9	3	27	6	8	6	12	2	1	1
744	11	5	6	1	5	3	3	1	12	8	23	6	7	10	1	20	3	10	6	1	18	6	26	1	8	13	23	48	53	11	1	4	16	11	1	2	9	1	4	9	3	27	6	8	6	12	2	1	1
745	11	5	6	1	5	3	3	1	12	8	23	6	7	10	1	20	3	10	6	1	18	6	26	1	8	13	23	48	53	11	1	4	16	11	1	2	9	1	4	9	3	27	6	8	6	12	2	1	1
746	11	5	6	1	5	3	3	1	12	8	23	6	7	10	1	20	3	10	6	1	18	6	26	1	8	13	23	48	53	11	1	4	16	11	1	2	9	1	4	9	3	27	6	8	6	12	2	1	1
747	11	5	6	1	5	3	3	1	12	8	23	6	7	10	1	20	3	10	6	1	18	6	26	1	8	13	23	48	53	11	1	4	16	11	1	2	9	1	4	9	3	27	6	8	6	12	2	1	1
748	11	5	6	1	5	3	3	1	12	8	23	6	7	10	1	20	3	10	6	1	18	6	26	1	8	13	23	48	53	11	1	4	16	11	1	2	9	1	4	9	3	27	6	8	6	12	2	1	1
749	11	5	6	1	5	3	3	1	12	8	23	6	7	10	1	20	3	10	6	1	18	6	26	1	8	13	23	48	53	11	1	4	16	11	1	2	9	1	4	9	3	28	6	8	6	12	2	1	1
750	11	5	6	1	5	3	3	1	12	8	23	6	7	10	1	20	3	10	6	1	18	6	26	1	8	13	23	48	53	11	1	4	16	11	1	2	9	1	4	9	3	28	6	8	6	12	2	1	1
751	11	5	6	1	5	3	3	1	12	8	23	6	7	10	1	20	3	10	6	1	18	6	26	1	8	13	23	48	54	11	1	4	16	11	1	2	9	1	4	9	3	28	6	8	6	12	2	1	1
752	11	5	6	1	5	3	3	1	12	8	23	6	7	10	1	20	3	10	6	1	18	6	26	1	8	13	23	48	54	11	1	4	16	11	1	2	9	1	4	9	3	28	6	8	6	12	2	1	1
753	11	5	6	1	5	3	3	1	12	8	23	6	7	10	1	20	3	10	6	1	18	6	26	1	8	13	23	48	54	11	1	4	16	11	1	2	9	1	4	9	3	28	6	8	6	12	2	1	1
754	11	5	6	1	5	3	3	1	12	8	23	6	7	10	1	20	3	10	6	1	18	6	26	1	8	13	23	49	54	11	1	4	16	11	1	2	9	1	4	9	3	28	6	8	6	12	2	1	1
755	11	5	6	1	5	3	3	1	12	8	23	6	7	10	1	20	3	10	6	1	18	6	26	1	8	13	23	49	54	11	1	4	16	11	1	2	9	1	4	9	3	28	6	8	6	12	2	1	1
756	11	5	6	1	5	3	3	1	12	8	23	6	7	10	1	20	3	10	6	1	18	6	26	1	8	13	23	49	54	11	1	4	16	11	1	2	9	1	4	9	3	28	6	8	6	12	2	1	1
757	11	5	6	1	5	3	3	1	12	8	23	6	7	10	1	20	3	10	6	1	18	6	26	1	8	13	23	50	54	11	1	4	16	11	1	2	9	1	4	9	3	28	6	8	6	12	2	1	1
758	11	5	6	1	5	3	3	1	12	8	23	6	7	10	1	20	3	10	6	1	18	6	26	1	8	13	23	50	54	11	1	4	16	11	1	2	9	1	4	9	3	28	6	8	6	12	2	1	1
759	11	5	6	1	5	3	3	1	12	8	23	6	7	10	1	20	3	10	6	1	18	6	26	1	8	13	23	50	54	11	1	4	16	11	1	2	9	1	4	9	3	28	6	8	6	12	2	1	1
760	11	5	6	1	5	3	3	1	12	8	23	6	7	10	1	20	3	10	6	1	18	6	26	1	8	13	23	50	54	11	1	4	16	11	1	2	9	1	4	9	3	28	6	8	6	12	2	1	1
761	11	5	6	1	5	3	3	1	12	8	23	6	7	10	1	20	3	10	6	1	18	6	26	1	8	13	23	50	54	11	1	4	16	11	1	2	9	1	4	9	3	28	6	8	6	12	2	1	1
762	11	5	6	1	5	3	3	1	12	8	23	6	7	10	1	20	3	10	6	1	18	6	26	1	8	13	23	50	54	11	1	4	16	11	1	2	9	1	4	9	3	28	6	8	6	12	2	1	1
763	11	5	6	1	5	3	3	1	12	8	23	6	7	10	1	20	3	10	6	1	18	6	26	1	8	13	23	50	54	11	1	4	16	11	1	2	9	1	4	9	3	28	6	8	6	12	2	1	1
764	11	5	6	1	5	3	3	1	12	8	23	6	7	10	1	20	3	10	6	1	18	6	26	1	8	13	23	50	54	11	1	4	16	11	1	2	9	1	4	9	3	28	6	8	6	12	2	1	1
765	11	5	6	1	5	3	3	1	12	8	23	6	7	10	1	20	3	10	6	1	18	6	26	1	8	13	23	50	54	11	1	4	16	11	1	2	9	1	4	9	3	28	6	8	6	12	2	1	1
766	11	5	6	1	5	3	3	1	12	8	23	6	7	10	1	20	3	10	6	1	18	6	26	1	8	13	23	50	54	11	1	4	16	11	1	2	9	1	4	9	3	28	6	8	6	12	2	1	1
767	11	5	6	1	5	3	3	1	12	8	23	6	7	10	1	20	3	10	6	1	18	6	26	1	8	13	23	50	54	11	1	4	16	11	1	2	9	1	4	9	3	28	6	8	6	12	2	1	1
768	11	5	6	1	5	3	3	1	12	8	23	8	7	10	1	20	3	10	6	1	18	6	26	1	8	13	23	50	54	11	1	4	16	11	1	2	9	1	4	9	3	28	6	8	6	12	2	1	1
769	11	5	6	1	5	3	3	1	12	8	23	8	7	10	1	20	3	10	6	1	18	6	26	1	8	13	23	50	54	11	1	4	16	11	1	2	9	1	4	9	3	28	6	8	6	12	2	1	1
770	11	5	6	1	5	3	3	1	12	8	23	8	7	10	1	20	3	10	6	1	18	6	26	1	8	13	23	50	54	11	1	4	16	11	1	2	9	1	4	9	3	28	6	8	6	12	2	1	1
771	11	5	6	1	5	3	3	1	12	8	23	8	7	10	1	20	3	10	6	1	18	6	26	1	8	13	23	50	54	11	1	4	16	11	1	2	9	1	4	9	3	28	6	8	6	12	2	1	1
772	11	5	6	1	5	3	3	1	12	8	23	8	7	10	1	20	3	10	6	1	18	6	26	1	8	13	23	50	54	11	1	4	16	11	1	2	9	1	4	9	3	28	6	8	6	12	2	1	1
773	11	5	6	1	5	3	3	1	12	8	23	8	7	10	1	20	3	10	6	1	18	6	26	1	8	13	23	50	54	11	1	4	16	11	1	2	9	1	4	9	3	28	6	8	6	12	2	1	1
774	11	5	6	1	5	3	3	1	12	8	23	10	7	10	1	20	3	10	6	1	18	6	26	1	8	13	23	50	54	11	1	4	16	11	1	2	9	1	4	9	3	28	6	8	6	12	2	1	1
775	11	5	6	1	5	3	3	1	12	8	23	10	7	10	1	20	3	10	6	1	18	6	26	1	8	13	23	50	54	11	1	4	16	11	1	2	9	1	4	9	3	28	6	8	6	12	2	1	1
776	11	5	6	1	5	3	3	1	12	8	23	10	7	10	1	20	3	10	6	1	18	6	26	1	8	13	23	50	54	11	1	4	16	11	1	2	9	1	4	9	3	28	6	8	6	12	2	1	1
777	11	5	6	1	5	3	3	1	12	8	23	10	7	10	1	20	3	10	6	1	18	6	26	1	8	13	23	50	54	11	1	4	16	11	1	2	9	1	4	9	3	29	6	8	6	12	2	1	1
778	11	5	6	1	5	3	3	1	12	8	23	10	7	10	1	20	3	10	6	1	18	6	26	1	8	13	23	50	54	11	1	4	16	11	1	2	9	1	4	9	3	29	6	8	6	12	2	1	1
779	11	5	6	1	5	3	3	1	12	8	23	10	7	10	1	20	3	10	6	1	18	6	26	1	8	13	23	50	54	11	1	4	16	11	1	2	9	1	4	9	3	29	6	8	6	12	2	1	1
780	11	5	6	1	5	3	3	1	12	8	23	10	7	10	1	20	3	10	6	1	18	6	26	1	8	13	23	50	54	11	1	4	16	11	1	2	9	1	4	9	3	29	6	8	6	12	2	1	1
781	11	5	6	1	5	3	3	1	12	8	23	10	7	10	1	20	3	10	6	1	18	6	26	1	8	13	23	50	54	11	1	4	16	11	1	2	9	1	4	9	3	29	6	8	6	12	2	1	1
782	11	5	6	1	5	3	3	1	12	8	23	10	7	10	1	20	3	10	6	1	18	6	26	1	8	13	23	50	54	11	1	4	16	11	1	2	9	1	4	9	3	29	6	8	6	12	2	1	1
783	11	5	6	1	5	3	3	1	12	8	23	10	7	10	1	20	3	10	6	1	18	6	26	1	8	13	23	50	54	11	1	4	16	11	1	2	9	1	4	9	3	29	6	8	6	12	2	1	1
784	11	5	6	1	5	3	3	1	12	8	23	10	7	10	1	20	3	10	6	1	18	6	26	1	8	13	23	50	54	11	1	4	16	11	1	2	9	1	4	9	3	29	6	8	6	12	2	1	1
785	11	5	6	1	5	3	3	1	12	8	23	10	7	10	1	20	3	10	6	1	18	6	26	1	8	13	23	50	54	11	1	4	16	11	1	2	9	1	4	9	3	29	6	8	6	12	2	1	1
786	11	5	6	1	5	3	3	1	12	8	23	10	7	10	1	20	3	10	6	1	18	6	26	1	8	13	23	50	54	11	1	4	16	11	1	2	9	1	4	9	3	29	6	8	6	12	2	1	1
787	11	5	6	1	5	3	3	1	12	8	23	10	7	10	1	20	3	10	6	1	18	6	26	1	8	13	23	50	54	11	1	4	16	11	1	2	9	1	4	9	3	29	6	8	6	12	2	1	1
788	11	5	6	1	5	3	3	1	12	8	23	10	7	10	1	20	3	10	6	1	18	6	26	1	8	13	23	50	55	11	1	4	16	11	1	2	9	1	4	9	3	29	6	8	6	12	2	1	1
789	11	5	6	1	5	3	3	1	12	8	23	10	7	10	1	20	3	10	6	1	18	6	26	1	8	13	23	50	55	11	1	4	16	11	1	2	9	1	4	9	3	29	6	8	6	12	2	1	1
790	11	5	6	1	5	3	3	1	12	8	23	10	7	10	1	20	3	10	6	1	18	6	26	1	8	13	23	50	55	11	1	4	16	11	1	2	9	1	4	9	3	29	6	8	6	12	2	1	1
791	11	5	6	1	5	3	3	1	12	8	23	10	7	10	1	20	3	10	6	1	18	6	26	1	8	13	23	50	55	11	1	4	16	11	1	2	9	1	4	9	3	29	6	8	6	12	2	1	1
792	11	5	6	1	5	3	3	1	12	8	23	10	7	10	1	20	3	10	6	1	18	6	26	1	8	13	23	50	55	11	1	4	16	11	1	2	9	1	4	9	3	29	6	8	6	12	2	1	1
793	11	5	6	1	5	3	3	1	12	8	23	10	7	10	1	20	3	10	6	1	18	6	26	1	8	13	23	50	55	11	1	4	16	11	1	2	10	1	4	9	3	29	6	8	6	12	2	1	1
794	11	5	6	1	5	3	3	1	12	8	23	10	7	10	1	20	3	10	6	1	18	6	26	1	8	13	23	50	55	11	1	4	16	11	1	2	10	1	4	9	3	29	6	8	6	12	2	1	1
795	11	5	6	1	5	3	3	1	12	8	23	10	7	10	1	20	3	10	6	1	18	6	26	1	8	13	23	50	55	11	1	4	16	11	1	2	10	1	4	9	3	29	6	8	6	12	2	1	1
796	11	5	6	1	5	3	3	1	12	8	23	10	7	10	1	20	3	10	6	1	18	6	26	1	8	13	23	50	55	11	1	4	16	11	1	2	10	1	4	9	3	29	6	8	6	12	2	1	1
797	11	5	6	1	5	3	3	1	12	8	23	10	7	10	1	20	3	10	6	1	18	6	26	1	8	13	23	50	56	11	1	4	16	11	1	2	10	1	4	9	3	29	6	8	6	12	2	1	1
798	11	5	6	1	5	3	3	1	12	8	23	10	7	10	1	20	3	10	6	1	18	6	26	1	8	13	23	50	56	11	1	4	16	11	1	2	10	1	4	9	3	29	6	8	6	12	2	1	1
799	11	5	6	1	5	3	3	1	12	8	23	10	7	10	1	20	3	10	6	1	18	6	26	1	8	13	23	50	56	11	1	4	16	11	1	2	10	1	4	9	3	29	6	8	6	12	2	1	1
800	11	5	6	1	5	3	3	1	12	8	23	10	7	10	1	20	3	10	6	1	18	6	26	1	8	13	23	50	56	11	1	4	16	11	1	2	10	1	4	9	3	29	6	8	6	12	2	1	1
801	11	5	6	1	5	3	3	1	12	8	23	10	7	10	1	20	3	10	6	1	18	6	26	1	8	13	23	50	56	11	1	4	16	11	1	2	10	1	4	9	3	29	6	8	6	12	2	1	1
802	11	5	6	1	5	3	3	1	12	8	23	10	7	10	1	20	3	10	6	1	18	6	26	1	8	13	23	50	56	11	1	4	16	11	1	2	10	1	4	9	3	29	6	8	6	12	2	1	1
803	11	5	6	1	5	3	3	1	12	8	23	10	7	10	1	20	3	10	6	1	18	6	26	1	8	13	23	50	56	11	1	4	16	11	1	2	10	1	4	9	3	29	6	8	6	12	2	1	1
804	11	5	6	1	5	3	3	1	12	8	23	10	7	10	1	20	3	10	6	1	18	6	26	1	8	13	23	50	56	11	1	4	16	11	1	2	10	1	4	9	3	29	6	8	6	12	2	1	1
805	11	5	6	1	5	3	3	1	12	8	23	10	7	10	1	20	3	10	6	1	18	6	26	1	8	13	23	50	56	11	1	4	16	11	1	2	10	1	4	9	3	29	6	8	6	12	2	1	1
806	11	5	6	1	5	3	3	1	12	8	23	10	7	10	1	20	3	10	6	1	18	6	26	1	8	13	23	50	56	11	1	4	16	11	1	2	10	1	4	9	3	29	6	8	6	12	2	1	1
807	11	5	6	1	5	3	3	1	12	8	23	10	7	10	1	20	3	10	6	1	18	6	26	1	8	13	23	50	56	11	1	4	16	11	1	2	10	1	4	9	3	29	6	8	6	12	2	1	1
808	11	5	6	1	5	3	3	1	12	8	23	10	7	10	1	20	3	10	6	1	18	6	26	1	8	13	23	50	56	11	1	4	16	11	1	2	10	1	4	9	3	29	6	8	6	12	2	1	1
809	11	5	6	1	5	3	3	1	12	8	23	10	7	10	1	20	3	10	6	1	18	6	26	1	8	13	23	50	56	11	1	4	16	11	1	2	10	1	4	9	3	29	6	8	6	12	2	1	1
810	11	5	6	1	5	3	3	1	12	8	23	10	7	10	1	20	3	10	6	1	18	6	26	1	8	13	23	50	56	11	1	4	16	11	1	2	10	1	4	9	3	29	6	8	6	12	2	1	1
811	11	5	6	1	5	3	3	1	12	8	23	10	7	10	1	20	3	10	6	1	18	6	26	1	8	13	23	50	56	11	1	4	16	11	1	2	10	1	4	9	3	29	6	8	6	12	2	1	1
812	11	5	6	1	5	3	3	1	12	8	23	10	7	10	1	20	3	10	6	1	18	6	26	1	8	13	23	50	56	11	1	4	16	11	1	2	10	1	4	9	3	29	6	8	6	12	2	1	1
813	11	5	6	1	5	3	3	1	12	8	23	10	7	10	1	20	3	10	6	1	18	6	26	1	8	13	23	50	56	11	1	4	16	11	1	2	10	1	4	9	3	29	6	8	6	12	2	1	1
814	11	5	6	1	5	3	3	1	12	8	23	10	7	10	1	20	3	10	6	1	18	6	26	1	8	13	23	50	56	11	1	4	16	11	1	2	10	1	4	9	3	29	6	8	6	12	2	1	1
815	11	5	6	1	5	3	3	1	12	8	23	10	7	10	1	20	3	10	6	1	18	6	26	1	8	13	23	50	56	11	1	4	16	11	1	2	10	1	4	9	3	29	6	8	6	12	2	1	1
816	11	5	6	1	5	3	3	1	12	8	23	10	7	10	1	20	3	10	6	1	18	6	26	1	8	13	23	50	56	11	1	4	16	11	1	2	10	1	4	9	3	29	6	8	6	12	2	1	1
817	11	5	6	1	5	3	3	1	12	8	23	10	7	10	1	20	3	10	6	1	18	6	26	1	8	13	23	50	56	11	1	4	16	11	1	2	10	1	4	9	3	29	6	8	6	12	2	1	1
818	11	5	6	1	5	3	3	1	12	8	23	10	7	10	1	20	3	10	6	1	18	6	26	1	8	13	23	50	56	11	1	4	16	11	1	2	10	1	4	9	3	29	6	8	6	12	2	1	1
819	11	5	6	1	5	3	3	1	12	8	23	10	7	10	1	20	3	10	6	1	18	6	27	1	8	13	23	50	56	11	1	4	16	11	1	2	10	1	4	9	3	29	6	8	6	12	2	1	1
820	11	5	6	1	5	3	3	1	12	8	23	10	7	10	1	20	3	10	6	1	18	6	27	1	8	13	23	50	56	11	1	4	16	11	1	2	10	1	4	9	3	29	6	8	6	12	2	1	1
821	11	5	6	1	5	3	3	1	12	8	23	10	7	10	1	20	3	10	6	1	18	6	27	1	8	13	23	50	56	11	1	4	16	11	1	2	10	1	4	9	3	29	6	8	6	12	2	1	1
822	11	5	6	1	5	3	3	1	12	8	23	10	7	10	1	20	3	10	6	1	18	6	27	1	8	13	23	50	56	11	1	4	16	11	1	2	10	1	4	9	3	29	6	8	6	12	2	1	1
823	11	5	6	1	5	3	3	1	12	8	23	10	7	10	1	20	3	10	6	1	18	6	27	1	8	13	23	50	56	11	1	4	16	11	1	2	10	1	4	9	3	29	6	8	6	12	2	1	1
824	11	5	6	1	5	3	3	1	12	8	23	10	7	10	1	20	3	10	6	1	18	6	27	1	8	13	23	50	56	11	1	4	16	11	1	2	10	1	4	9	3	29	6	8	6	12	2	1	1
825	11	5	6	1	5	3	3	1	12	8	23	10	7	10	1	20	3	10	6	1	18	6	27	1	8	13	23	50	56	11	1	4	16	11	1	2	10	1	4	9	3	29	6	8	6	12	2	1	1
826	11	5	6	1	5	3	3	1	12	8	23	10	7	10	1	20	3	10	6	1	18	6	27	1	8	13	23	50	56	11	1	4	16	11	1	2	10	1	4	9	3	29	6	8	6	12	2	1	1
827	11	5	6	1	5	3	3	1	12	8	23	10	7	10	1	20	3	10	6	1	18	6	27	1	8	13	23	50	56	11	1	4	16	11	1	2	10	1	4	9	3	29	6	8	6	12	2	1	1
828	11	5	6	1	5	3	3	1	12	8	23	10	7	10	1	20	3	10	6	1	18	6	27	1	8	13	23	50	56	11	1	4	16	11	1	2	10	1	4	9	3	29	6	8	6	12	2	1	1
829	11	5	6	1	5	3	3	1	12	8	23	10	7	10	1	20	3	10	6	1	18	6	27	1	8	13	24	50	56	11	1	4	16	11	1	2	10	1	4	9	3	29	6	8	6	12	2	1	1
830	11	5	6	1	5	3	3	1	12	8	23	10	7	10	1	20	3	10	6	1	18	6	27	1	8	13	24	50	56	11	1	4	16	11	1	2	10	1	4	9	3	29	6	8	6	12	2	1	1
831	11	5	6	1	5	3	3	1	12	8	23	10	7	10	1	20	3	10	6	1	18	6	27	1	8	13	24	50	57	11	1	4	16	11	1	2	10	1	4	9	3	29	6	8	6	12	2	1	1
832	11	5	6	1	5	3	3	1	14	8	23	10	7	10	1	20	3	10	6	1	18	6	27	1	8	13	24	50	59	11	1	4	16	11	1	2	10	1	4	9	3	29	6	8	6	12	2	1	1
833	11	5	6	1	5	3	3	1	14	8	23	10	7	10	1	20	3	10	6	1	18	6	27	1	8	13	24	50	60	11	1	4	16	11	1	2	10	1	4	9	3	29	6	8	6	12	2	1	1
834	11	5	6	1	5	3	3	1	14	8	23	10	7	10	1	20	3	10	6	1	18	6	27	1	8	13	24	50	64	11	1	4	16	11	1	2	10	1	4	9	3	29	6	8	6	12	2	1	1
835	11	5	6	1	5	3	3	1	14	8	23	10	7	10	1	20	3	10	6	1	18	6	27	1	8	13	24	50	66	11	1	4	16	11	1	2	10	1	4	9	3	29	6	8	6	12	2	1	1
836	11	5	6	1	5	3	3	1	15	8	23	10	7	10	1	20	3	10	6	1	18	6	27	1	8	13	24	50	67	11	1	4	16	11	1	2	10	1	4	9	3	29	6	8	6	12	2	1	1
837	11	5	6	1	5	3	3	1	15	8	23	10	7	10	1	20	3	10	6	1	18	6	27	1	8	13	24	50	69	11	1	4	16	11	1	2	10	1	4	9	3	29	6	8	6	12	2	1	1
838	11	5	6	1	5	3	3	1	15	8	23	10	7	10	1	20	3	10	6	1	18	6	27	1	8	13	24	50	71	11	1	4	16	11	1	2	10	1	4	9	3	29	6	8	6	12	2	1	1
839	11	5	6	1	5	3	3	1	15	8	23	10	7	10	1	20	3	10	6	1	18	6	27	1	8	13	24	50	72	11	1	4	16	11	1	2	10	1	4	9	3	29	6	8	6	12	2	1	1
840	11	5	6	1	5	3	3	1	16	8	23	10	7	10	1	20	3	10	6	1	18	6	27	1	8	13	24	50	73	11	1	4	16	11	1	2	10	1	4	9	3	29	6	8	6	12	2	1	1
841	11	5	6	1	5	3	3	1	16	8	24	10	7	10	1	20	3	10	6	1	18	6	27	1	8	13	24	50	73	11	1	4	16	11	1	2	10	1	4	9	3	29	6	8	6	12	2	1	1
842	11	5	6	1	5	3	3	1	16	8	25	10	7	10	1	20	3	10	6	1	18	6	27	1	8	13	24	51	74	11	1	4	16	11	1	2	10	1	4	9	3	29	6	8	6	12	2	1	1
843	11	5	6	1	5	3	3	1	16	8	25	10	7	10	1	20	3	10	6	1	18	6	27	1	8	13	24	51	75	11	1	4	16	11	1	2	10	1	4	9	3	29	6	8	6	12	2	1	1
844	11	5	6	1	5	3	3	1	16	8	25	10	7	10	1	20	3	10	6	1	19	6	27	1	8	13	24	52	75	11	1	4	16	11	1	2	10	1	4	9	3	29	6	8	6	12	2	1	1
845	11	5	6	1	5	3	3	1	16	8	25	10	7	10	1	20	3	10	6	1	19	6	27	1	8	13	24	52	75	11	1	4	16	11	1	2	10	1	4	9	3	29	6	8	6	12	2	1	1
846	11	5	6	1	5	3	3	1	16	8	25	10	7	10	1	20	3	10	6	1	19	6	27	1	8	13	24	52	75	11	1	4	16	11	1	2	10	1	4	9	3	29	6	8	6	12	2	1	1
847	11	5	6	1	5	3	3	1	16	8	25	10	7	10	1	20	3	10	6	1	19	6	27	1	8	13	24	52	75	11	1	4	16	11	1	2	10	1	4	9	3	29	6	8	6	12	2	1	1
848	11	5	6	1	5	3	3	1	16	8	25	10	7	10	1	20	3	10	6	1	19	6	27	1	8	13	24	52	78	11	1	4	16	11	1	2	10	1	4	9	3	29	6	8	6	12	2	1	1
849	11	5	6	1	5	3	3	1	16	8	25	10	7	10	1	20	3	10	6	1	19	6	27	1	8	13	24	52	79	11	1	4	16	11	1	2	10	1	4	9	3	29	6	8	6	12	2	1	1
850	11	5	6	1	5	3	3	1	16	8	25	10	7	10	1	20	3	10	6	1	19	6	27	1	8	13	24	52	79	11	1	4	16	11	1	2	10	1	4	9	3	29	6	8	6	12	2	1	1
851	11	5	6	1	5	3	3	1	16	8	25	10	7	10	1	20	3	10	6	1	19	6	27	1	8	13	24	52	79	11	1	4	16	11	1	2	10	1	4	9	3	29	6	8	6	12	2	1	1
852	11	5	6	1	5	3	3	1	16	8	25	10	7	10	1	20	3	10	6	1	19	6	27	1	8	13	24	52	79	11	1	4	16	11	1	2	10	1	4	9	3	29	6	8	6	12	2	1	1
853	11	5	6	1	5	3	3	1	16	8	25	10	7	10	1	20	3	10	6	1	19	6	27	1	8	13	24	52	79	11	1	4	16	11	1	2	10	1	4	9	3	29	6	8	6	12	2	1	1
854	11	5	6	1	5	3	3	1	16	8	25	10	7	10	1	20	3	10	6	1	19	6	27	1	8	13	24	52	79	11	1	4	16	11	1	2	10	1	4	9	3	29	6	8	6	12	2	1	1
855	11	5	6	1	5	3	3	1	16	8	25	10	7	10	1	20	3	10	6	1	19	6	27	1	8	13	24	52	79	11	1	4	16	11	1	2	10	1	4	9	3	29	6	8	6	12	2	1	1
856	11	5	6	1	5	3	3	1	16	8	25	10	7	10	1	20	3	10	6	1	19	6	27	1	8	13	24	52	79	11	1	4	16	11	1	2	10	1	4	9	3	29	6	8	6	12	2	1	1
857	11	5	6	1	5	3	3	1	16	8	25	10	7	10	1	20	3	10	6	1	19	6	27	1	8	13	24	52	79	11	1	4	16	11	1	2	10	1	4	9	3	29	6	8	6	12	2	1	1
858	11	5	6	1	5	3	3	1	16	8	25	10	7	10	1	20	3	10	6	1	19	6	27	1	8	13	24	52	79	11	1	4	16	11	1	2	10	1	4	9	3	29	6	8	6	12	2	1	1
859	11	5	6	1	5	3	3	1	16	8	25	10	7	10	1	20	3	10	6	1	19	6	27	1	8	13	24	52	79	11	1	4	16	11	1	2	10	1	4	9	3	29	6	8	6	12	2	1	1
860	11	5	6	1	5	3	3	1	16	8	25	10	7	10	1	20	3	10	6	1	19	6	27	1	8	13	24	52	79	11	1	4	16	11	1	2	10	1	4	9	3	29	6	8	6	12	2	1	1
861	11	5	6	1	5	3	3	1	16	8	25	10	7	10	1	20	3	10	6	1	19	6	27	1	8	13	24	52	79	11	1	4	16	11	1	2	10	1	4	9	3	29	6	8	6	12	2	1	1
862	11	5	6	1	5	3	3	1	16	8	25	10	7	10	1	20	3	10	6	1	19	6	27	1	8	13	24	52	79	11	1	4	16	11	1	2	10	1	4	9	3	29	6	8	6	12	2	1	1
863	11	5	6	1	5	3	3	1	16	8	25	10	7	10	1	20	3	10	6	1	19	6	27	1	8	13	24	52	79	11	1	4	16	11	1	2	10	1	4	9	3	29	6	8	6	12	2	1	1
864	11	5	6	1	5	3	3	1	16	8	25	10	7	10	1	20	3	10	6	1	19	6	27	1	8	13	24	52	79	11	1	4	16	11	1	2	10	1	4	9	3	29	6	8	6	12	2	1	1
865	11	5	6	1	5	3	3	1	16	8	25	10	7	10	1	20	3	10	6	1	19	6	27	1	8	13	24	52	80	11	1	4	16	11	1	2	10	1	4	9	3	29	6	8	6	12	2	1	1
866	11	5	6	1	5	3	3	1	16	8	25	10	7	10	1	20	3	10	6	1	19	6	27	1	8	13	24	52	80	11	1	4	16	11	1	2	10	1	4	9	3	29	6	8	6	12	2	1	1
867	11	5	6	1	5	3	3	1	16	8	25	10	7	10	1	20	3	10	6	1	19	6	27	1	8	13	24	52	81	11	1	4	16	11	1	2	10	1	4	9	3	29	6	8	6	12	2	1	1
868	11	5	6	1	5	3	3	1	16	8	25	10	7	10	1	20	3	10	6	1	19	6	27	1	8	13	24	52	81	11	1	4	16	11	1	2	10	1	4	9	3	29	6	8	6	12	2	1	1
869	11	5	6	1	5	3	3	1	16	8	25	10	7	10	1	20	3	10	6	1	19	6	27	1	8	13	24	52	83	11	1	4	16	11	1	2	10	1	4	9	3	29	6	8	6	12	2	1	1
870	11	5	6	1	5	3	3	1	16	8	25	10	7	10	1	20	3	10	6	1	19	6	27	1	8	13	24	52	87	11	1	4	16	11	1	2	10	1	4	9	3	29	6	8	6	12	2	1	1
871	11	5	6	1	5	3	3	1	16	8	25	10	7	10	1	20	3	10	6	1	19	6	27	1	8	13	24	52	90	11	1	4	16	11	1	2	10	1	4	9	3	29	6	8	6	12	2	1	1
872	11	5	6	1	5	3	3	1	16	8	25	10	7	10	1	20	3	10	6	1	20	6	27	1	8	13	24	52	91	11	1	4	16	11	1	2	10	1	4	9	3	29	6	8	6	12	2	1	1
873	11	5	6	1	5	3	3	1	16	8	25	10	7	10	1	20	3	10	6	1	20	6	27	1	8	13	24	52	92	11	1	4	16	11	1	2	10	1	4	9	3	29	6	8	6	12	2	1	1
874	11	5	6	1	5	3	3	1	16	8	25	10	7	10	1	20	3	10	6	1	20	6	27	1	8	13	24	52	93	11	1	4	16	11	1	2	10	1	4	9	3	29	6	8	6	12	2	1	1
875	11	5	6	1	5	3	3	1	16	8	25	10	7	10	1	20	3	10	6	1	20	6	27	1	8	13	27	52	94	11	1	4	16	11	1	2	10	1	4	9	3	29	6	8	6	13	2	1	1
876	11	5	6	1	5	3	3	1	16	8	25	10	7	10	1	20	3	10	6	1	20	6	27	1	8	13	28	52	94	11	1	4	16	11	1	2	10	1	4	9	3	29	6	8	6	13	2	1	1
877	11	5	6	1	5	3	3	1	16	8	25	10	7	10	1	20	3	10	6	1	20	6	27	1	8	13	28	52	95	11	1	4	16	11	1	2	10	1	4	9	3	29	6	8	6	13	2	1	1
878	11	5	6	1	5	3	3	1	16	8	25	10	7	10	1	20	3	10	6	1	20	6	27	1	8	13	28	52	95	11	1	4	16	11	1	2	10	1	4	9	3	29	6	8	6	13	2	1	1
879	11	5	6	1	5	3	3	1	16	8	25	10	7	10	1	20	3	10	6	1	20	6	27	1	8	13	28	52	95	11	1	4	16	11	1	2	10	1	4	9	3	29	6	8	6	13	2	1	1
880	11	5	6	1	5	3	3	1	16	8	25	10	7	10	1	20	3	10	6	1	20	6	27	1	8	13	28	52	95	11	1	4	16	11	1	2	10	1	4	9	3	29	6	8	6	13	2	1	1
881	11	5	6	1	5	3	3	1	16	8	25	10	7	10	1	20	3	10	6	1	20	6	27	1	8	13	28	52	95	11	1	4	16	11	1	2	10	1	4	9	3	29	6	8	6	13	2	1	1
882	11	5	6	1	5	3	3	1	16	8	25	10	7	10	1	20	3	10	6	1	20	6	27	1	8	13	28	52	95	11	1	4	16	11	1	2	10	1	4	9	3	29	6	8	6	13	2	1	1
883	11	5	6	1	5	3	3	1	16	8	25	10	8	10	1	20	3	10	6	1	20	6	27	1	8	13	28	52	95	11	1	4	16	11	1	2	10	1	4	9	3	29	6	8	6	13	2	1	1
884	11	5	6	1	5	3	3	1	16	8	25	10	8	10	1	20	3	10	6	1	20	6	27	1	8	13	28	52	95	11	1	4	16	11	1	2	10	1	4	9	3	29	6	8	6	13	2	1	1
885	11	5	6	1	5	3	3	1	16	8	25	10	12	10	1	20	3	10	6	1	20	6	27	1	8	13	28	53	95	11	1	4	16	11	1	2	10	1	4	9	3	29	6	8	6	13	2	1	1
886	11	5	6	1	5	3	3	1	16	8	25	10	13	10	1	20	3	10	6	1	20	6	27	1	8	13	28	53	95	11	1	4	16	11	1	2	10	1	4	9	3	29	6	8	6	13	2	1	1
887	11	5	6	1	5	3	3	1	16	8	25	10	13	10	1	20	3	10	6	1	20	6	27	1	8	13	28	53	95	11	1	4	16	11	1	2	10	1	4	9	3	29	6	8	6	13	2	1	1
888	11	5	6	1	5	3	3	1	16	8	25	10	13	10	1	20	3	10	6	1	20	6	28	1	8	13	28	53	95	11	1	4	16	11	1	2	10	1	4	9	3	29	6	8	6	14	2	1	1
889	11	5	6	1	5	3	3	1	16	8	25	10	13	11	1	20	3	10	6	1	20	6	28	1	8	13	28	53	95	11	1	4	16	11	1	2	10	1	4	9	3	29	6	8	6	14	2	1	1
890	11	5	6	1	5	3	3	1	16	8	25	10	13	11	1	20	3	10	6	1	20	6	28	1	8	13	28	54	95	11	1	4	16	11	1	2	10	1	4	9	3	29	6	8	6	14	2	1	1
891	11	5	6	1	5	3	3	1	16	8	25	10	13	11	1	20	3	10	6	1	20	6	28	1	8	13	28	54	95	11	1	4	16	11	1	2	10	1	4	9	3	29	6	8	6	14	2	1	1
892	11	5	6	1	5	3	3	1	16	8	25	10	13	11	1	20	3	10	6	1	20	6	28	1	8	13	28	54	95	11	1	4	16	11	1	2	10	1	4	9	3	29	6	8	6	14	2	1	1
893	11	5	6	1	5	3	3	1	16	8	25	10	13	11	1	20	3	10	6	1	20	6	28	1	8	13	28	54	95	11	1	4	16	11	1	2	10	1	4	9	3	29	6	8	6	14	2	1	1
894	11	5	6	1	5	3	3	1	16	8	25	10	13	11	1	20	3	10	6	1	20	6	28	1	8	13	28	54	95	11	1	4	16	11	1	2	10	1	4	9	3	29	6	8	6	14	2	1	1
895	11	5	6	1	5	3	3	1	16	8	25	10	13	11	1	20	3	10	6	1	20	6	28	1	8	13	28	55	95	11	1	4	16	11	1	2	10	1	4	9	3	29	6	8	6	14	2	1	1
896	11	5	6	1	5	3	3	1	16	8	25	10	13	11	1	20	3	10	6	1	20	6	28	1	8	13	28	55	95	11	1	4	16	11	1	2	10	1	4	9	3	29	6	8	6	14	2	1	1
897	11	5	6	1	5	3	3	1	16	8	25	10	13	11	1	20	3	10	6	1	20	6	28	1	8	13	28	55	95	11	1	4	16	11	1	2	10	1	4	9	3	29	6	8	6	14	2	1	1
898	11	5	6	1	5	3	3	1	16	8	25	10	13	11	1	20	3	10	6	1	20	6	28	1	8	13	28	55	95	11	1	4	16	11	1	2	10	1	4	9	3	29	6	8	6	14	2	1	1
899	11	5	6	1	5	3	3	1	16	8	25	10	13	11	1	20	3	10	6	1	20	6	28	1	8	13	28	55	95	11	1	4	16	11	1	2	10	1	4	9	3	29	6	8	6	14	2	1	1
900	11	5	6	1	5	3	3	1	16	8	25	10	13	11	1	20	3	10	6	1	20	6	28	1	8	13	28	55	95	11	1	4	16	11	1	2	10	1	4	9	3	29	6	8	6	14	2	1	1
901	11	5	6	1	5	3	3	1	16	8	25	10	13	11	1	20	3	10	6	1	20	6	28	1	8	13	28	55	96	11	1	4	16	11	1	2	10	1	4	9	3	29	6	8	6	14	2	1	1
902	11	5	6	1	5	3	3	1	16	8	25	10	13	11	1	20	3	10	6	1	20	6	28	1	8	13	28	55	98	11	1	4	16	11	1	2	10	1	4	9	3	29	6	8	6	14	2	1	1
903	11	5	6	1	5	3	3	1	16	8	25	10	13	11	1	20	3	10	6	1	20	6	28	1	8	13	28	55	99	11	1	4	16	11	1	2	10	1	4	9	3	29	6	8	6	14	2	1	1
904	11	5	6	1	5	3	3	1	16	8	25	10	13	11	1	20	3	10	6	1	20	6	28	1	8	13	28	55	99	11	1	4	16	11	1	2	10	1	4	9	3	29	6	8	6	14	2	1	1
905	11	5	6	1	5	3	3	1	16	8	25	10	13	11	1	20	3	10	6	1	20	6	28	1	8	13	28	55	102	11	1	4	16	11	1	2	10	1	4	9	3	33	6	8	6	14	2	1	1
906	11	5	6	1	5	3	3	1	16	8	25	10	13	11	1	20	3	10	6	1	20	6	28	1	8	13	28	55	106	11	1	4	16	11	1	2	10	1	4	9	3	33	6	8	6	14	2	1	1
907	11	5	6	1	5	3	3	1	16	8	25	10	13	11	1	20	3	10	6	1	20	6	28	1	8	13	28	55	107	11	1	4	16	11	1	2	10	1	4	9	3	33	6	8	6	14	2	1	1
908	11	5	6	1	5	3	3	1	16	8	25	10	13	11	1	20	3	10	6	1	20	6	28	1	8	13	28	55	107	11	1	4	16	11	1	2	10	1	4	9	3	33	6	8	6	14	2	1	1
909	11	5	6	1	5	3	3	1	16	8	25	10	13	11	1	20	3	10	6	1	20	6	28	1	8	13	28	55	107	11	1	4	16	11	1	2	10	1	4	9	3	33	6	8	6	14	2	1	1
910	11	5	6	1	5	3	3	1	16	8	25	10	13	11	1	20	3	10	6	1	20	6	28	1	8	13	28	55	107	11	1	4	16	11	1	2	10	1	4	9	3	33	6	8	6	14	2	1	1
911	11	5	6	1	5	3	3	1	16	8	25	10	13	11	1	20	3	10	6	1	20	6	28	1	8	13	28	55	108	11	1	4	16	11	1	2	10	1	4	9	3	33	6	8	6	14	2	1	1
912	11	5	6	1	5	3	3	1	16	8	25	10	13	11	1	20	3	10	6	1	20	6	29	1	8	13	28	55	109	11	1	4	16	11	1	2	10	1	4	9	3	33	6	8	6	14	2	1	1
913	11	5	6	1	5	3	3	1	16	8	25	10	13	11	1	20	3	10	6	1	20	6	29	1	8	13	28	55	109	11	1	4	16	11	1	2	10	1	4	9	3	33	6	8	6	14	2	1	1
914	11	5	6	1	5	3	3	1	16	8	25	10	13	11	1	20	3	10	6	1	20	6	29	1	8	13	28	55	109	11	1	4	16	11	1	2	10	1	4	9	3	33	6	8	6	14	2	1	1
915	11	5	6	1	5	3	3	1	16	8	25	10	13	11	1	20	3	10	6	1	20	6	29	1	8	13	28	56	110	11	1	4	16	11	1	2	10	1	4	9	3	33	6	8	6	14	2	1	1
916	11	5	6	1	5	3	3	1	16	8	25	10	13	11	1	20	3	10	6	1	20	6	29	1	8	13	28	56	114	11	1	4	16	11	1	2	10	1	4	9	3	33	6	8	6	14	2	1	1
917	11	5	6	1	5	3	3	1	16	8	25	10	13	11	1	20	3	10	6	1	20	6	29	1	8	13	28	56	116	11	1	4	16	11	1	2	10	1	4	9	3	33	6	8	6	14	2	1	1
918	11	5	6	1	5	3	3	1	16	8	25	10	13	11	1	20	3	10	6	1	20	6	29	1	8	13	28	56	116	11	1	4	16	11	1	2	10	1	4	9	3	33	6	8	6	14	2	1	1
919	11	5	6	1	5	3	3	1	16	8	25	10	13	11	1	20	3	10	6	1	20	6	29	1	8	13	28	56	116	11	1	4	16	11	1	2	10	1	4	9	3	33	6	8	6	14	2	1	1
920	11	5	6	1	5	3	3	1	16	8	25	10	13	11	1	20	3	10	6	1	20	6	29	1	8	13	28	56	116	11	1	4	16	11	1	2	10	1	4	9	3	33	6	8	6	14	2	1	1
921	11	5	6	1	5	3	3	1	16	8	25	10	13	11	3	20	3	10	6	1	20	6	29	1	8	13	28	56	117	11	1	4	16	11	1	2	10	1	4	9	3	33	6	8	6	14	2	1	1
922	11	5	6	1	5	3	3	1	16	8	25	10	13	11	3	20	3	10	6	1	20	6	29	1	8	13	28	56	117	11	1	4	16	11	1	2	10	1	4	9	3	33	6	8	6	14	2	1	1
923	11	5	6	1	5	3	3	1	16	8	25	10	13	11	3	20	3	10	6	1	20	6	29	1	8	13	28	57	118	11	1	4	16	11	1	2	11	1	4	9	3	33	6	8	6	14	2	1	1
924	11	5	6	1	5	3	3	1	16	8	25	10	13	11	3	20	3	10	6	1	20	6	29	1	8	13	28	57	118	11	1	4	16	11	1	2	11	1	4	9	3	33	6	8	6	14	2	1	1
925	11	5	6	1	5	3	3	1	16	8	25	10	13	11	3	20	3	10	6	1	20	6	29	1	8	13	28	57	118	11	1	4	16	11	1	2	11	1	4	9	3	33	6	8	6	14	2	1	1
926	11	5	6	1	5	3	3	1	16	8	25	10	13	11	3	20	3	10	6	1	20	6	29	1	8	13	28	57	118	11	1	4	16	11	1	2	11	1	4	9	3	33	6	8	7	14	2	1	1
927	11	5	6	1	5	3	3	1	16	8	25	10	13	11	3	20	3	10	6	1	20	6	29	1	8	13	28	57	118	11	1	4	16	11	1	2	11	1	4	9	3	33	6	8	7	14	2	1	1
928	11	5	6	1	5	3	3	1	16	8	25	10	13	11	3	20	3	10	6	1	20	6	29	1	8	13	28	57	119	11	1	4	16	11	1	2	11	1	4	9	3	34	6	8	7	14	2	1	1
929	11	5	6	1	5	3	3	1	16	8	25	10	13	11	3	20	3	10	6	1	20	6	29	1	8	13	28	57	119	11	1	4	16	11	1	2	11	1	4	9	3	34	6	8	7	14	2	1	1
930	11	5	6	1	5	3	3	1	16	8	25	10	13	11	3	20	3	10	6	1	20	6	29	1	8	13	28	57	119	11	1	4	16	11	1	2	11	1	4	9	3	34	6	8	7	14	2	1	1
931	11	5	6	1	5	3	3	1	16	8	25	10	13	11	3	20	3	10	6	1	20	6	29	1	8	13	28	57	122	11	1	4	16	11	1	2	11	1	4	9	3	34	6	8	7	14	2	1	1
932	11	5	6	1	5	3	3	1	16	8	25	10	13	11	3	20	3	10	6	1	20	6	29	1	8	13	28	57	122	11	1	4	16	11	1	2	11	1	4	9	3	34	6	8	7	14	2	1	1
933	11	5	6	1	5	3	3	1	16	8	25	10	13	11	3	20	3	10	6	1	20	6	29	1	8	13	28	57	122	11	1	4	16	11	1	2	11	1	4	9	3	34	6	8	7	14	2	1	1
934	11	5	6	1	5	3	3	1	16	8	25	10	13	11	3	20	3	10	6	1	20	6	29	1	8	13	28	57	122	11	1	4	16	11	1	2	11	1	4	9	3	34	6	8	7	14	2	1	1
935	11	5	6	1	5	3	3	1	16	8	25	10	13	11	3	20	3	10	6	1	20	6	29	1	8	13	28	57	122	11	1	4	16	11	1	2	11	1	4	9	3	34	6	8	7	14	2	1	1
936	11	5	6	1	5	3	3	1	16	8	25	10	13	11	3	20	3	10	6	1	20	6	29	1	8	13	28	57	123	11	1	4	16	11	1	2	11	1	4	9	3	34	6	8	7	14	2	1	1
937	11	5	6	1	5	3	3	1	16	8	25	10	13	11	3	20	3	10	6	1	20	6	29	1	8	13	28	58	124	11	1	4	16	11	1	2	11	1	4	9	3	34	6	8	7	14	2	1	1
938	11	5	6	1	5	3	3	1	16	8	25	10	13	11	3	20	3	10	6	1	20	6	29	1	8	13	28	59	125	11	1	4	16	11	1	2	11	1	4	9	3	34	6	8	7	14	2	1	1
939	11	5	6	1	5	3	3	1	16	8	25	10	13	11	3	20	3	10	6	1	20	6	29	1	8	13	28	59	126	11	1	4	16	11	1	2	11	1	4	9	3	34	6	8	7	14	2	1	1
940	11	5	6	1	5	3	3	1	16	8	25	10	13	11	3	20	3	10	6	1	20	6	29	1	8	13	28	59	127	11	1	4	16	11	1	2	11	1	4	9	3	34	6	8	7	14	2	1	1
941	11	5	6	1	5	3	3	1	16	8	25	10	13	11	3	20	3	10	6	1	20	6	29	1	8	13	28	59	129	11	1	4	16	11	1	2	11	1	4	9	3	34	6	8	7	14	2	1	1
942	11	5	6	1	5	3	3	1	16	8	25	10	13	11	3	20	3	10	6	1	20	6	29	1	8	13	28	59	131	11	1	4	16	11	1	2	11	1	4	9	3	34	6	8	7	14	2	1	1
943	11	5	6	1	5	4	3	1	16	8	25	10	13	11	3	20	3	10	6	1	20	6	29	1	8	13	29	59	132	11	1	4	16	11	1	2	11	1	4	9	3	34	6	8	7	14	2	1	1
944	11	5	6	1	5	4	3	1	16	8	25	10	13	11	3	20	3	10	6	1	20	6	29	1	8	13	29	59	132	11	1	4	16	11	1	2	11	1	4	9	3	34	6	8	7	14	2	1	1
945	11	5	6	1	5	4	3	1	16	8	25	10	13	11	3	20	3	10	6	1	20	6	29	1	8	13	29	59	132	11	1	4	16	11	1	2	11	1	4	9	3	34	6	8	7	14	2	1	1
946	11	5	6	1	5	4	3	1	16	8	25	10	13	11	3	20	3	10	6	1	20	6	29	1	8	13	29	59	134	11	1	4	16	11	1	2	11	1	4	9	3	34	6	8	7	14	2	1	1
947	11	5	6	1	5	4	3	1	16	8	25	10	13	11	3	20	3	10	6	1	20	6	29	1	8	13	29	59	137	11	1	4	16	11	1	2	11	1	4	9	3	34	6	8	7	14	2	1	1
948	11	5	6	1	5	4	3	1	16	8	25	10	13	11	3	20	3	10	6	1	20	6	29	1	8	13	29	59	137	11	1	4	16	11	1	2	11	1	4	9	3	34	6	8	7	14	2	1	1
949	11	5	6	1	5	4	3	1	16	8	25	10	13	11	3	20	3	10	6	1	20	6	29	1	8	13	29	59	138	11	1	4	16	11	1	2	11	1	4	9	3	34	6	8	7	14	2	1	1
950	11	5	6	1	5	4	3	1	16	8	25	10	13	11	3	20	3	10	6	1	20	6	29	1	8	13	29	59	141	11	1	4	16	11	1	2	11	1	4	9	3	34	6	8	7	14	2	1	1
951	11	5	6	1	5	4	3	1	16	8	25	10	13	11	3	20	3	10	6	1	20	6	29	1	8	13	29	59	141	11	1	4	16	11	1	2	11	1	4	9	3	34	6	8	7	14	2	1	1
952	11	5	6	1	5	4	3	1	16	8	25	10	13	11	3	20	3	10	6	1	20	6	29	1	8	13	29	60	141	11	1	4	16	11	1	2	11	1	4	9	3	34	6	8	7	14	2	1	1
953	11	5	6	1	5	4	3	1	16	8	25	10	13	11	3	20	3	10	6	1	20	6	29	1	8	13	29	60	142	11	1	4	16	11	1	2	11	1	4	9	3	34	6	8	7	14	2	1	1
954	11	5	6	1	5	4	3	1	16	8	25	10	13	11	3	20	3	10	6	1	20	6	29	1	8	13	29	60	144	11	1	4	16	11	1	2	11	1	4	9	3	34	6	8	7	14	2	1	1
955	11	5	6	1	5	4	3	1	16	8	25	10	13	11	3	20	3	10	6	1	20	6	29	1	8	13	29	60	147	11	1	4	16	11	1	2	11	1	4	9	3	34	6	8	7	14	2	1	1
956	11	5	6	1	5	4	3	1	16	8	25	10	13	11	3	20	3	10	6	1	20	6	29	1	8	13	29	60	150	11	1	4	16	11	1	2	11	1	4	9	3	34	6	8	7	14	2	1	1
957	11	5	6	1	5	4	3	1	16	8	25	10	13	11	3	20	3	10	6	1	20	6	29	1	8	13	29	60	153	11	1	4	16	11	1	2	11	1	4	9	3	34	6	8	7	14	2	1	1
958	11	5	6	1	5	4	3	1	16	8	25	10	13	11	3	20	3	10	6	1	20	6	29	1	8	13	29	60	156	11	1	4	16	11	1	2	11	1	4	9	3	34	6	8	7	14	2	1	1
959	11	5	6	1	5	4	3	1	16	8	25	10	13	11	3	20	3	10	6	1	20	6	29	1	8	13	29	60	156	11	1	4	16	11	1	2	11	1	4	9	3	34	6	8	7	14	2	1	1
960	11	5	6	1	5	4	3	1	16	8	25	10	13	11	3	20	3	10	6	1	20	6	29	1	8	13	29	60	160	11	1	4	16	11	1	2	11	1	4	9	3	34	6	8	7	14	2	1	1
961	11	5	6	1	5	4	3	1	16	8	25	10	13	11	3	20	3	10	6	1	20	6	29	1	8	13	29	60	161	11	1	4	16	11	1	2	11	1	4	9	3	34	6	8	7	14	2	1	1
962	11	5	6	1	5	4	3	1	16	8	25	10	13	11	3	20	3	10	6	1	20	6	29	1	8	13	30	60	166	11	1	4	16	11	1	2	11	1	4	9	3	34	6	8	7	14	2	1	1
963	11	5	6	1	5	4	3	1	16	8	25	10	13	11	3	20	3	10	6	1	20	6	29	1	8	13	30	60	168	11	1	4	16	11	1	2	11	1	4	9	3	34	6	8	7	14	2	1	1
964	11	5	6	1	5	4	3	1	16	8	25	10	13	11	3	20	3	10	6	1	20	6	29	1	8	13	30	60	168	11	1	4	16	11	1	2	11	1	4	9	3	34	6	8	7	14	2	1	1
965	11	5	6	1	5	4	3	1	16	8	25	10	13	11	3	20	3	10	6	1	20	6	29	1	8	13	30	60	168	11	1	4	16	11	1	2	11	1	4	9	3	34	6	8	7	14	2	1	1
966	11	5	6	1	5	4	3	1	16	8	25	10	13	11	3	20	3	10	6	1	20	6	29	1	8	13	30	60	168	11	1	4	16	11	1	2	11	1	4	9	3	34	6	8	7	14	2	1	1
967	11	5	6	1	5	4	3	1	16	8	25	10	13	11	3	20	3	10	6	1	20	6	29	1	8	13	30	60	169	11	1	4	16	11	1	2	11	1	4	9	3	34	6	8	7	14	2	1	1
968	11	5	6	1	5	4	3	1	16	8	25	10	13	11	3	20	3	10	6	1	20	6	29	1	8	13	30	60	171	11	1	4	16	11	1	2	11	1	4	9	3	34	6	8	7	14	2	1	1
969	11	5	6	1	5	4	3	1	16	8	25	10	13	11	3	20	3	10	6	1	20	6	29	1	8	13	30	61	174	11	1	4	16	11	1	2	11	1	4	9	3	34	6	8	7	14	2	1	1
970	11	5	6	1	5	4	3	1	16	8	25	10	13	11	3	20	3	10	6	1	20	6	29	1	8	13	30	61	176	11	1	4	16	11	1	2	11	1	4	9	3	39	6	8	7	14	2	1	1
971	11	5	6	1	5	4	3	1	16	8	25	10	13	11	3	20	3	10	6	1	20	6	29	1	9	13	30	61	179	11	1	4	16	11	1	2	11	1	4	9	3	39	6	8	7	14	2	1	1
972	11	5	6	1	5	4	3	1	16	8	25	10	13	11	3	20	3	10	6	1	20	6	29	1	9	13	30	61	181	11	1	4	16	11	1	2	11	1	4	9	3	39	6	8	7	14	2	1	1
973	11	5	6	1	5	4	3	1	16	8	25	10	13	11	3	20	3	10	6	1	20	6	29	1	9	13	30	61	185	11	1	4	16	11	1	2	11	1	4	9	3	40	6	8	7	14	2	1	1
974	11	5	6	1	5	4	3	1	16	8	25	10	13	11	3	20	3	10	6	1	20	6	29	1	9	13	30	61	190	11	1	4	16	11	1	2	11	1	4	9	3	40	6	8	7	14	2	1	1
975	11	5	6	1	5	4	3	1	16	8	25	10	13	11	3	20	3	10	6	1	20	6	29	1	9	13	30	61	195	11	1	4	16	11	1	2	11	1	4	9	3	40	6	8	7	14	2	1	1
976	11	5	6	1	5	4	3	1	16	8	25	10	13	11	3	20	3	10	6	1	21	6	29	1	9	13	30	61	197	11	1	4	16	11	1	2	11	1	4	9	3	40	6	8	7	14	2	1	1
977	11	5	6	1	5	4	3	1	16	8	25	10	13	11	3	20	3	10	6	1	21	6	29	1	9	13	30	61	198	11	1	4	16	11	1	2	11	1	4	9	3	40	6	8	7	14	2	1	1
978	11	5	6	1	5	4	3	1	16	8	25	10	13	11	3	20	3	10	6	1	21	6	29	1	9	13	30	61	202	11	1	4	16	11	1	2	11	1	4	9	3	40	6	8	7	14	2	1	1
979	11	5	6	1	5	4	3	1	16	8	25	10	13	11	3	20	3	10	6	1	21	6	29	1	9	13	30	61	205	11	1	4	16	11	1	2	11	1	4	9	3	40	6	8	7	14	2	1	1
980	11	5	6	1	5	4	3	1	16	8	25	10	13	11	3	20	3	10	6	1	21	6	29	1	9	13	30	61	206	11	1	4	16	11	1	2	11	1	4	9	3	40	6	8	7	14	2	1	1
981	11	5	6	1	5	4	3	1	16	8	25	10	13	11	3	20	3	10	6	1	21	6	29	1	9	13	30	61	210	11	1	4	16	11	1	2	11	1	4	9	3	40	6	8	7	14	2	1	1
982	11	5	6	1	5	4	3	1	16	8	25	10	13	11	3	20	3	10	6	1	21	6	29	1	9	13	30	61	215	11	1	4	16	11	1	2	11	1	4	9	3	40	6	8	7	14	2	1	1
983	11	5	6	1	5	4	3	1	16	8	25	10	13	11	3	20	3	10	6	3	21	6	29	1	9	13	30	61	218	11	1	4	16	11	1	2	11	1	4	9	3	40	6	8	7	14	2	1	1
984	11	5	6	1	5	4	3	1	16	8	25	10	13	11	3	20	3	10	6	3	21	6	29	1	9	13	30	61	221	11	1	4	16	11	1	2	11	1	4	9	3	40	6	8	7	14	2	1	1
985	11	5	6	1	5	4	3	1	16	8	25	10	13	11	3	20	3	10	6	3	21	6	29	1	9	13	30	61	224	11	1	4	16	11	1	2	11	1	4	9	3	40	6	8	7	14	2	1	1
986	11	5	6	1	5	4	3	1	16	8	25	10	13	11	3	20	3	10	6	3	21	6	29	1	9	13	30	61	226	11	1	4	16	11	1	2	11	1	4	9	3	40	6	8	7	14	2	1	1
987	11	5	6	1	5	4	3	1	16	8	25	10	13	11	3	20	3	10	6	3	21	6	29	1	9	13	30	61	227	11	1	4	16	11	1	2	11	1	4	9	3	40	6	8	7	14	2	1	1
988	11	5	6	1	5	4	3	1	16	8	25	10	13	11	3	20	3	10	6	3	21	6	29	1	9	13	30	61	229	11	1	4	16	11	1	2	11	1	4	9	3	40	6	8	7	14	2	1	1
989	11	5	6	1	5	4	3	1	16	8	25	10	13	11	3	20	3	10	6	3	21	6	29	1	9	13	30	61	235	11	1	4	16	11	1	2	11	1	4	9	3	40	6	8	7	14	2	1	1
990	11	5	6	1	5	4	3	1	16	8	25	10	13	11	3	20	3	10	6	3	21	6	29	1	9	13	30	61	235	11	1	4	16	11	1	2	11	1	4	9	3	40	6	8	7	14	2	1	1
991	11	5	6	1	5	4	3	1	16	8	25	10	13	11	3	20	3	10	6	3	21	6	29	1	11	13	30	61	237	11	1	4	16	11	1	2	11	1	4	9	3	40	6	8	7	14	2	1	1
992	11	5	6	1	5	4	3	1	16	8	25	10	13	11	3	20	3	10	6	3	21	6	29	1	11	13	30	61	240	11	1	4	16	11	1	2	11	1	4	9	3	40	6	8	7	14	2	1	1
993	11	5	6	1	5	4	3	1	16	8	26	10	13	11	3	20	3	10	6	3	21	6	29	1	11	13	30	61	242	11	1	4	16	11	1	2	11	1	4	9	3	40	6	8	7	14	2	1	1
994	11	5	6	1	5	4	3	1	16	8	29	10	13	11	3	20	3	10	6	3	21	6	29	1	11	13	30	61	244	11	1	4	16	11	1	2	11	1	4	9	3	40	6	8	7	14	2	1	1
995	11	5	6	1	5	4	3	1	16	8	31	10	13	11	3	20	3	10	6	3	21	6	29	1	11	13	30	62	253	11	1	4	16	11	1	2	11	1	4	9	3	40	6	8	7	14	2	1	1
996	11	5	6	1	5	4	3	1	16	8	31	10	13	11	3	20	3	10	6	3	21	6	29	1	11	13	30	62	257	11	1	4	16	11	1	2	11	1	4	9	3	43	6	8	7	14	2	1	1
997	11	5	6	1	5	4	3	1	16	8	31	10	13	11	3	20	3	10	6	3	21	6	29	1	11	13	30	62	257	11	1	4	16	11	1	2	11	1	4	9	3	48	6	8	7	14	2	1	1
998	11	5	6	1	5	4	3	1	16	8	31	10	13	11	3	20	3	10	6	3	21	6	29	1	11	13	30	62	258	11	1	4	16	11	1	2	11	1	4	9	3	51	6	8	7	14	2	1	1
999	11	5	6	1	5	4	3	1	16	8	31	10	13	11	3	20	3	10	6	3	21	6	29	1	11	13	30	62	258	11	1	4	16	11	1	2	11	1	4	9	3	51	6	8	7	14	2	1	1
1000	11	5	6	1	5	4	3	1	16	8	31	10	13	11	3	20	3	10	6	3	21	6	29	1	11	13	30	62	258	11	1	4	16	11	1	2	11	1	4	9	3	51	6	8	7	14	2	1	1
1001	11	5	6	1	5	4	3	1	16	8	31	10	13	11	3	20	3	10	6	3	21	6	29	1	11	13	30	62	258	11	1	4	16	11	1	2	11	1	4	9	3	51	6	8	7	14	2	1	1
1002	11	5	6	1	5	4	3	1	16	8	31	10	13	11	3	20	3	10	6	3	21	6	29	1	11	13	30	62	258	11	1	4	16	11	1	2	11	1	4	9	3	51	6	8	7	14	2	1	1
1003	11	5	6	1	5	4	3	1	16	8	31	10	13	11	3	20	3	10	6	3	21	6	29	1	11	13	30	62	258	11	1	4	16	11	1	2	11	1	4	9	3	51	6	8	7	14	2	1	1
1004	11	5	6	1	5	4	3	1	16	8	31	10	13	11	3	20	3	10	6	3	21	6	29	1	11	13	30	62	258	11	1	4	16	11	1	2	11	1	4	9	3	51	6	8	7	14	2	1	1
1005	11	5	6	1	5	4	3	1	16	8	31	10	13	11	3	20	3	10	6	3	21	6	29	1	11	13	30	62	258	11	1	4	16	11	1	2	11	1	4	9	3	51	6	8	7	14	2	1	1
1006	11	5	6	1	5	4	3	1	16	8	31	10	13	11	3	20	3	10	6	3	21	6	29	1	11	13	30	62	258	11	1	4	16	11	1	2	11	1	4	9	3	51	6	8	7	14	2	1	1
1007	11	5	6	1	5	4	3	1	16	8	31	10	13	11	3	20	3	10	6	3	21	6	29	1	11	13	30	62	258	11	1	4	16	11	1	2	11	1	4	9	3	51	6	8	7	14	2	1	1
1008	11	5	6	1	5	4	3	1	16	8	31	10	13	11	3	20	3	10	6	3	21	6	29	1	11	13	30	62	258	11	1	4	16	11	1	2	11	1	4	9	3	51	6	8	7	14	2	1	1
1009	11	5	6	1	5	4	3	1	16	8	31	10	13	11	3	20	3	10	6	3	21	6	29	1	11	13	30	62	258	11	1	4	16	11	1	2	11	1	4	9	3	51	6	8	7	14	2	1	1
1010	11	5	6	1	5	4	3	1	16	8	31	10	13	11	3	20	3	10	6	3	21	6	29	1	11	13	30	62	258	11	1	4	16	11	1	2	11	1	4	9	3	51	6	8	7	14	2	1	1
1011	11	5	6	1	5	4	3	1	16	8	31	10	13	11	3	20	3	10	6	3	21	6	29	1	11	13	30	62	260	11	1	4	16	11	1	2	11	1	4	9	3	51	6	8	7	14	2	1	1
1012	11	5	6	1	5	4	3	1	16	8	31	10	13	11	3	20	3	10	6	3	21	6	29	1	11	13	30	62	262	11	1	4	16	11	1	2	11	1	4	9	3	51	6	8	7	14	2	1	1
1013	11	5	6	1	5	4	3	1	16	8	31	10	13	11	3	20	3	10	6	3	21	6	29	1	11	13	30	62	265	11	1	4	16	11	1	2	11	1	4	9	3	51	6	8	7	14	2	1	1
1014	11	5	6	1	5	4	3	1	16	8	31	10	13	11	3	20	3	10	6	3	21	6	29	1	11	13	30	62	270	11	1	4	16	11	1	2	11	1	4	9	3	51	6	8	7	14	2	1	1
1015	11	5	6	1	5	4	3	1	16	8	31	10	13	11	3	20	3	10	6	3	21	6	29	1	11	13	30	62	274	11	1	4	16	11	1	2	11	1	4	9	3	51	6	8	7	14	2	1	1
1016	11	5	6	1	5	4	3	1	16	8	31	10	13	11	3	20	3	10	6	3	21	6	29	1	11	13	30	62	277	11	1	4	16	11	1	2	11	1	4	9	3	51	6	8	7	14	2	1	1
1017	11	5	6	1	5	4	3	1	16	8	31	10	13	11	3	20	3	10	6	3	21	6	29	1	11	13	30	62	281	11	1	4	16	11	1	2	11	1	4	9	3	51	6	8	7	14	2	1	1
1018	11	5	6	1	5	4	3	1	16	8	31	10	13	11	3	20	3	10	6	3	21	6	29	1	11	13	30	62	283	11	1	4	16	11	1	2	11	1	4	9	3	51	6	8	7	14	2	1	1
1019	11	5	6	1	5	4	3	1	16	8	31	10	13	11	3	20	3	10	6	3	21	6	29	1	11	13	30	62	286	11	1	4	16	11	1	2	11	1	4	9	3	51	6	8	7	14	2	1	1
1020	11	5	6	1	5	4	3	1	16	8	31	10	13	11	3	20	3	10	6	3	21	6	29	1	11	13	30	62	289	11	1	4	16	11	1	2	11	1	4	9	3	51	6	8	7	14	2	1	1
1021	11	5	6	1	5	4	3	1	16	8	31	10	13	11	3	20	3	10	6	3	21	6	29	1	11	13	30	62	294	11	1	4	16	11	1	2	11	1	4	9	3	51	6	8	7	14	2	1	1
1022	11	5	6	1	5	4	3	1	16	8	31	10	13	11	3	20	3	10	6	3	21	6	29	1	11	14	30	62	298	11	1	4	16	11	1	2	11	1	4	9	3	51	6	8	7	14	2	1	1
1023	11	5	6	1	5	4	3	1	16	8	31	10	13	11	3	20	3	10	6	3	21	6	29	1	11	14	30	62	302	11	1	4	16	11	1	2	11	1	4	9	3	51	6	8	7	14	2	1	1
1024	11	5	6	1	5	4	3	1	16	8	31	10	13	11	3	20	3	10	6	3	21	6	29	1	11	14	30	63	306	11	1	4	16	11	1	2	11	1	4	9	3	51	6	8	7	14	2	1	1
1025	11	5	6	1	5	4	3	1	16	8	31	10	13	11	3	20	3	10	6	3	21	6	29	1	11	14	30	63	312	11	1	4	16	11	1	2	11	1	4	9	3	51	6	8	7	14	2	1	1
1026	11	5	6	1	5	4	3	1	16	8	31	10	13	11	3	20	3	10	6	3	21	6	29	1	11	14	30	63	316	11	1	4	16	11	1	2	11	1	4	9	3	51	6	8	7	14	2	1	1
1027	11	5	6	1	5	4	3	1	16	8	31	10	13	11	3	20	3	10	6	3	21	6	29	1	11	14	30	63	321	11	1	4	16	11	1	2	11	1	4	9	3	51	6	8	7	14	2	1	1
1028	11	5	6	1	5	4	3	1	16	8	31	10	13	11	3	20	3	10	6	3	21	6	29	1	11	14	30	63	322	11	1	4	16	11	1	2	11	1	4	9	3	51	6	8	7	14	2	1	1
1029	11	5	6	1	5	4	3	1	16	8	31	10	13	11	3	20	3	10	6	3	21	6	29	1	11	14	30	63	327	11	1	4	16	11	1	2	11	1	4	9	3	51	6	8	7	14	2	1	1
1030	11	5	6	1	5	4	3	1	16	8	31	10	13	11	3	20	3	10	6	3	21	6	29	1	11	14	30	63	331	11	1	4	16	11	1	2	11	1	4	9	3	51	6	8	7	14	2	1	1
1031	11	5	6	1	5	4	3	1	16	8	31	10	13	11	3	20	3	10	6	3	21	6	29	1	11	14	30	63	334	11	1	4	16	11	1	2	11	1	4	9	3	51	6	8	7	14	2	1	1
1032	11	5	6	1	5	4	3	1	16	8	31	10	13	11	3	20	3	10	6	3	21	6	29	1	11	14	30	63	338	11	1	4	16	11	1	2	11	1	4	9	3	51	6	8	7	14	2	1	1
1033	11	5	6	1	5	4	3	1	16	8	31	10	13	11	3	20	3	10	6	3	21	6	29	1	11	14	30	63	342	11	1	4	16	11	1	2	11	1	4	9	3	51	6	8	7	14	2	1	1
1034	11	5	6	1	5	4	3	1	19	8	31	10	13	11	3	20	3	10	6	3	21	6	29	1	11	14	30	63	343	11	1	4	16	11	1	2	11	1	4	9	3	51	6	8	7	14	2	1	1
1035	11	5	6	1	5	4	3	1	19	8	31	10	13	11	3	20	3	10	6	3	21	6	29	1	11	14	30	63	346	11	1	4	16	11	1	2	11	1	4	9	3	51	6	8	7	14	2	1	1
1036	11	5	6	1	5	4	3	1	19	8	31	10	13	11	3	20	3	10	6	3	21	6	29	1	11	14	30	63	349	11	1	4	16	11	1	2	11	1	4	9	3	51	6	8	7	14	2	1	1
1037	11	5	6	1	5	4	3	1	19	8	31	10	13	11	3	20	3	10	6	3	21	6	29	1	11	14	30	63	353	11	1	4	16	11	1	2	11	1	4	9	3	51	6	8	7	14	2	1	1
1038	11	5	6	1	5	4	3	1	19	8	31	10	13	11	3	20	3	10	6	3	21	6	29	1	11	14	30	63	354	11	1	4	16	11	1	2	11	1	4	9	3	51	6	8	7	14	2	1	1
1039	11	5	6	1	5	4	3	1	19	8	31	10	13	11	3	20	3	10	6	3	21	6	29	1	11	14	30	63	356	11	1	4	16	11	1	2	11	1	4	9	3	51	6	8	7	14	2	1	1
1040	11	5	6	1	5	4	3	1	19	8	31	10	13	11	3	20	3	10	6	3	21	6	29	1	11	14	30	63	356	11	1	4	16	11	1	2	11	1	4	9	3	51	6	8	7	14	2	1	1
1041	11	5	6	1	5	4	3	1	19	8	31	10	13	11	3	20	3	10	6	3	21	6	29	1	11	14	30	63	359	11	1	4	16	11	1	2	11	1	4	9	3	51	6	8	7	14	2	1	1
1042	11	5	6	1	5	4	3	1	19	8	31	10	13	11	3	20	3	10	6	3	21	6	29	1	11	14	30	63	360	11	1	4	16	11	1	2	11	1	4	9	3	51	6	8	7	14	2	1	1
1043	11	5	6	1	5	4	3	1	19	8	31	10	13	11	3	20	3	10	6	3	21	6	29	1	11	14	30	63	362	11	1	4	16	11	1	2	11	1	4	9	3	51	6	8	9	14	2	1	1
1044	11	5	6	1	5	4	3	1	19	8	31	10	13	11	3	20	3	10	6	3	21	6	29	1	11	14	30	63	363	11	1	4	16	11	1	2	11	1	4	9	3	51	6	8	9	14	2	1	1
1045	11	5	6	1	5	4	3	1	19	8	31	10	13	11	3	20	3	10	6	3	21	6	29	1	11	14	30	63	364	11	1	4	16	11	1	2	11	1	4	9	3	51	6	8	9	14	2	1	1
1046	11	5	6	1	5	4	3	1	19	8	31	10	13	11	3	20	3	10	6	3	21	6	29	1	11	14	30	63	364	11	1	4	16	11	1	2	11	1	4	9	3	51	6	8	9	14	2	1	1
1047	11	5	6	1	5	4	3	1	19	8	31	10	13	11	3	20	3	10	6	3	21	6	29	1	11	14	30	63	367	11	1	4	16	11	1	2	11	1	4	9	3	51	6	8	9	14	2	1	1
1048	11	5	6	1	5	4	3	1	19	8	31	10	13	11	3	20	3	10	6	3	21	6	29	1	11	14	30	64	367	11	1	4	16	11	1	5	11	1	4	9	3	51	6	8	9	14	2	1	1
1049	11	5	6	1	5	4	3	1	19	8	31	10	13	11	3	20	3	10	6	3	21	6	29	1	11	14	30	64	368	11	1	4	16	11	1	6	11	1	4	9	3	51	6	8	9	14	2	1	1
1050	11	5	6	1	5	4	3	1	19	8	31	10	13	11	3	20	3	10	6	3	21	6	29	1	11	14	30	64	369	11	1	4	16	11	1	6	11	1	4	9	3	51	6	8	10	14	2	1	1
1051	11	5	6	1	5	4	3	1	19	8	31	10	13	11	3	20	3	10	6	3	21	6	29	1	11	14	30	64	370	11	1	4	16	11	1	6	11	1	4	9	3	51	6	8	11	14	2	1	1
1052	11	5	6	1	5	4	3	1	19	8	31	10	13	11	3	20	3	10	6	3	21	6	29	1	11	14	30	64	371	11	1	4	16	11	1	6	11	1	4	9	3	51	6	8	11	14	2	1	1
1053	11	5	6	1	5	4	3	1	19	8	31	10	13	11	3	20	3	10	6	3	21	6	29	1	11	14	30	64	371	11	1	4	16	11	1	6	11	1	4	9	3	51	6	8	11	14	2	1	1
1054	11	5	6	1	5	4	3	1	19	8	31	10	13	11	3	20	3	10	6	3	21	6	29	1	11	14	30	64	371	11	1	4	16	11	1	6	11	1	4	9	3	51	6	8	11	14	2	1	1
1055	11	5	6	1	5	4	3	1	19	8	31	10	13	11	3	20	3	10	6	3	21	6	29	1	11	14	30	64	371	11	1	4	16	11	1	6	11	1	4	9	3	51	6	8	11	14	2	1	1
1056	11	5	6	1	5	4	3	1	19	8	31	10	13	11	3	20	3	10	6	3	21	6	29	1	11	14	30	64	371	11	1	4	16	11	1	6	11	1	4	9	3	51	6	8	11	14	2	1	1
1057	11	5	6	1	5	4	3	1	19	8	31	10	13	11	3	20	3	10	6	3	21	6	29	1	11	14	30	64	371	11	1	4	16	11	1	6	11	1	4	9	3	51	6	8	11	14	2	1	1
1058	11	5	6	1	5	4	3	1	19	8	31	10	13	11	3	20	3	10	6	3	21	6	29	1	11	14	30	64	372	11	1	4	16	11	1	6	11	1	4	9	3	51	6	8	11	14	2	1	1
1059	11	5	6	1	5	4	3	1	19	8	31	10	13	11	3	20	3	10	6	3	21	6	29	1	11	14	30	64	372	11	1	4	16	11	1	6	11	1	4	9	3	51	6	8	11	14	2	1	1
1060	11	5	6	1	5	4	3	1	19	8	31	10	13	11	3	20	3	10	6	3	21	6	29	1	11	14	30	64	373	11	1	4	16	11	1	6	11	1	4	9	3	51	6	8	11	14	2	1	1
1061	11	5	6	1	5	4	3	1	19	8	31	10	13	11	3	20	3	10	6	3	21	6	29	1	11	14	30	64	373	11	1	4	16	11	1	6	11	1	4	9	3	51	6	8	11	14	2	1	1
1062	11	5	6	1	5	4	3	1	19	8	31	10	13	11	3	20	3	10	6	3	21	6	29	1	11	14	30	64	373	11	1	4	16	11	1	6	11	1	4	9	3	51	6	8	11	14	2	1	1
1063	11	5	6	1	5	4	3	1	19	8	31	10	13	11	3	20	3	10	6	3	21	6	29	1	11	14	31	64	373	11	1	4	16	11	1	6	11	1	4	9	3	51	6	8	11	14	2	1	1
1064	11	5	6	1	5	4	3	1	19	8	31	10	13	11	3	20	3	10	6	3	21	6	29	1	11	14	31	64	374	11	1	4	16	11	1	6	11	1	4	9	3	51	6	8	11	14	2	1	1
1065	11	5	6	1	5	4	3	1	19	8	31	10	13	11	3	20	3	10	6	3	21	6	29	1	11	14	31	64	374	11	1	4	16	11	1	6	11	1	4	9	3	51	6	8	11	14	2	1	1
1066	11	5	6	1	5	4	3	1	19	8	31	10	13	11	3	20	3	10	6	3	21	6	29	1	11	14	31	64	374	11	1	4	16	11	1	6	11	1	4	9	3	51	6	8	11	14	2	1	1
1067	11	5	6	1	5	4	3	1	19	8	31	10	13	11	3	20	3	10	6	3	21	6	29	1	11	14	31	64	374	11	1	4	16	11	1	6	11	1	4	9	3	51	6	8	11	14	2	1	1
1068	11	5	6	1	5	4	3	1	19	8	31	10	13	11	3	20	3	10	6	3	21	6	29	1	11	14	31	64	374	11	1	4	16	11	1	6	11	1	4	9	3	51	6	8	11	14	2	1	1
1069	11	5	6	1	5	4	3	1	19	8	31	10	13	11	3	20	3	10	6	3	22	6	29	1	11	14	31	64	374	11	1	4	16	11	1	6	11	1	4	9	3	51	6	8	11	14	2	1	1
1070	11	5	6	1	5	4	3	1	19	8	31	10	13	11	3	20	3	10	6	3	22	6	29	1	11	14	31	64	374	11	1	4	16	11	1	6	11	1	4	9	3	51	6	8	11	14	2	1	1
1071	11	5	6	1	5	4	3	1	19	8	31	10	13	11	3	20	3	10	6	3	22	6	29	1	11	14	31	64	374	11	1	4	16	11	1	6	11	1	4	9	3	51	6	8	11	14	2	1	1
1072	11	5	6	1	5	4	3	1	19	8	31	10	13	11	3	20	3	10	6	3	22	6	29	1	11	14	31	64	375	11	1	4	16	11	1	6	11	1	4	9	3	52	6	8	11	14	2	1	1
1073	11	5	6	1	5	4	3	1	19	8	31	10	13	11	3	20	3	10	6	3	22	6	29	1	11	14	31	64	376	11	1	4	16	11	1	6	11	1	4	9	3	52	6	8	11	14	2	1	1
1074	11	5	6	1	5	4	3	1	19	8	31	10	13	11	3	20	3	10	6	3	22	6	29	1	11	14	31	64	376	11	1	4	16	11	1	6	11	1	4	9	3	52	6	8	11	14	2	1	1
1075	11	5	6	1	5	4	3	1	19	8	31	10	13	11	3	20	3	10	6	3	22	6	29	1	11	14	31	64	376	11	1	4	16	11	1	6	11	1	4	9	3	52	6	8	11	14	2	1	1
1076	11	5	6	1	5	4	3	1	19	8	31	10	13	11	3	20	3	10	6	3	22	6	29	1	11	14	31	64	377	11	1	4	16	11	1	6	11	1	4	9	3	52	6	8	11	14	2	1	1
1077	11	5	6	1	5	4	3	1	19	8	31	10	13	11	3	20	3	10	6	3	22	6	29	1	11	14	31	64	378	11	1	4	16	11	1	6	11	1	4	9	3	52	6	8	11	14	2	1	1
1078	11	5	6	1	5	4	3	1	19	8	31	10	13	11	3	20	3	10	6	3	22	6	29	1	11	14	31	64	378	11	1	4	16	11	1	6	11	1	4	9	3	52	6	8	11	14	2	1	1
1079	11	5	6	1	5	4	3	1	19	8	31	10	13	11	3	20	3	10	6	3	22	6	29	1	11	14	31	64	378	11	1	4	16	11	1	6	11	1	4	9	3	52	6	8	11	14	2	1	1
1080	11	5	6	1	5	4	3	1	19	8	31	10	13	11	3	20	3	10	6	3	22	6	29	1	11	14	31	64	379	11	1	4	16	11	1	6	11	1	4	9	3	52	6	8	11	14	2	1	1
1081	11	5	6	1	5	4	3	1	19	8	31	10	13	11	3	20	3	10	6	3	22	6	29	1	11	14	31	64	379	11	1	4	16	11	1	6	11	1	4	9	3	52	6	8	11	14	2	1	1
1082	11	5	6	1	5	4	3	1	19	8	31	10	13	11	3	20	3	10	6	3	22	6	29	1	11	14	31	64	379	11	1	4	16	11	1	6	11	1	4	9	3	52	6	8	11	14	2	1	1
1083	11	5	6	1	5	4	3	1	19	8	31	10	13	11	3	20	3	10	6	3	22	6	29	1	11	14	31	64	380	11	1	4	16	11	1	6	11	1	4	9	3	52	6	8	11	14	2	1	1
1084	11	5	6	1	5	4	3	1	19	8	31	10	13	11	3	20	3	10	6	3	22	6	29	1	11	14	31	64	380	11	1	4	16	11	1	6	11	1	4	9	3	52	6	8	11	14	2	1	1
1085	11	5	6	1	5	4	3	1	19	8	31	10	13	11	3	20	3	10	6	3	22	6	29	1	11	14	31	64	381	11	1	4	16	11	1	6	11	1	4	9	3	52	6	8	11	14	2	1	1
1086	11	5	6	1	5	4	3	1	19	8	31	10	13	11	3	20	3	10	6	3	22	6	29	1	11	14	31	64	382	11	1	4	16	11	1	6	11	1	4	9	3	52	6	8	11	14	2	1	1
1087	11	5	6	1	5	4	3	1	19	8	31	10	13	11	3	20	3	10	6	3	22	6	29	1	11	14	31	64	383	11	1	4	16	11	1	6	11	1	4	9	3	52	6	8	11	14	2	1	1
1088	11	5	6	1	5	4	3	1	19	8	31	10	13	11	3	20	3	10	6	3	22	6	29	1	11	14	31	64	384	11	1	4	16	11	1	6	11	1	4	9	3	52	6	8	11	14	2	1	1
1089	11	5	6	1	5	4	3	1	19	8	31	10	13	11	3	20	3	10	6	3	22	6	29	1	11	14	31	64	384	11	1	4	16	11	1	6	11	1	4	9	3	52	6	8	11	14	2	1	1
1090	11	5	6	1	5	4	3	1	19	8	31	10	13	11	3	20	3	10	6	3	22	6	30	1	11	14	31	64	387	11	1	4	16	11	1	6	11	1	4	9	3	52	6	8	11	14	2	1	1
1091	11	5	6	1	5	4	3	1	19	8	31	10	13	11	3	20	3	10	6	3	22	6	30	1	11	14	31	64	389	11	1	4	16	11	1	6	11	1	4	9	3	52	6	8	11	14	2	1	1
1092	11	5	6	1	5	4	3	1	19	8	31	10	13	11	3	20	3	10	6	3	22	6	30	1	11	14	31	64	391	11	1	4	16	11	1	6	11	1	4	9	3	52	6	8	11	14	2	1	1
1093	11	5	6	1	5	4	3	1	19	8	31	10	13	11	3	20	3	10	6	3	22	6	30	1	11	14	32	64	391	11	1	4	16	11	1	6	11	1	4	9	3	52	6	8	11	14	2	1	1
1094	11	5	6	1	5	4	3	1	19	8	31	10	13	11	3	20	3	10	6	3	22	6	30	1	11	14	32	64	395	11	1	4	16	11	1	6	11	1	4	9	3	52	6	8	11	14	2	1	1
1095	11	5	6	1	5	4	3	1	19	8	31	10	13	11	3	20	3	10	6	3	22	6	30	1	11	14	32	65	395	11	1	4	16	11	1	6	11	1	4	9	3	52	6	8	11	14	2	1	1
1096	11	5	6	1	5	4	3	1	19	8	31	10	13	11	3	20	3	10	6	3	22	6	30	1	11	14	32	65	395	11	1	4	16	11	1	6	11	1	4	9	3	52	6	8	11	14	2	1	1
1097	11	5	6	1	5	4	3	1	19	8	31	10	13	11	3	20	3	10	6	3	22	6	30	1	11	14	32	65	396	11	1	4	16	11	1	6	11	1	4	9	3	52	6	8	11	14	2	1	1
1098	11	5	6	1	5	4	3	1	19	8	31	10	13	11	3	20	3	10	6	3	22	6	30	1	11	14	32	65	397	11	1	4	16	11	1	6	11	1	4	9	3	52	6	8	11	14	2	1	1
1099	11	5	6	1	5	4	3	1	19	8	31	10	13	11	3	20	3	10	6	3	22	6	30	1	11	14	32	65	398	11	1	4	16	11	1	6	11	1	4	9	3	52	6	8	11	14	2	1	1
1100	11	5	6	1	5	4	3	1	19	8	31	10	13	11	3	20	3	10	6	3	22	6	30	1	11	14	32	65	399	11	1	4	16	11	1	6	11	1	4	9	3	52	6	8	11	14	2	1	1
1101	11	5	6	1	5	4	3	1	19	8	31	10	13	11	3	20	3	10	6	3	22	6	30	1	11	14	32	65	400	11	1	4	16	11	1	6	11	1	4	9	3	52	6	8	11	14	2	1	1
1102	11	5	6	1	5	4	3	1	19	8	31	10	13	11	3	20	3	10	6	3	22	6	30	1	11	14	32	65	400	11	1	4	16	11	1	6	11	1	4	9	3	52	6	8	11	14	2	1	1
1103	11	5	6	1	5	4	3	1	19	8	31	10	13	11	3	20	3	10	6	3	22	6	30	1	11	14	32	65	402	11	1	4	16	11	1	6	11	1	4	9	3	52	6	8	11	14	2	1	1
1104	11	5	6	1	5	4	3	1	19	8	31	10	13	11	3	20	3	10	6	3	22	6	30	1	11	14	32	65	402	11	1	4	16	11	1	6	11	1	4	9	3	52	6	8	11	14	2	1	1
1105	11	5	6	1	5	4	3	1	19	8	31	10	13	11	3	20	3	10	6	3	22	6	30	1	11	14	32	65	402	11	1	4	16	11	1	6	11	1	4	9	3	52	6	8	11	14	2	1	1
1106	11	5	6	1	5	4	3	1	19	8	31	10	13	11	3	20	3	10	6	3	22	6	30	1	11	14	32	65	403	11	1	4	16	11	1	6	11	1	4	9	3	52	6	8	11	14	2	1	1
1107	11	5	6	1	5	4	3	1	19	8	31	10	13	11	3	20	3	10	6	3	22	6	30	1	11	14	32	65	403	11	1	4	16	11	1	6	11	1	4	9	3	52	6	8	11	14	2	1	1
1108	11	5	6	1	5	4	3	1	19	8	31	10	13	11	3	20	3	10	6	3	22	6	30	1	11	14	32	65	403	11	1	4	16	11	1	6	11	1	4	9	3	52	6	8	11	14	2	1	1
1109	11	5	6	1	5	4	3	1	19	8	31	10	13	11	3	20	3	10	6	3	22	6	30	1	11	14	32	65	403	11	1	4	16	11	1	6	11	1	4	9	3	52	6	8	11	14	2	1	1
1110	11	5	6	1	5	4	3	1	19	8	31	10	13	11	3	20	3	10	6	3	22	6	30	1	11	14	32	65	403	11	1	4	16	11	1	6	11	1	4	9	3	52	6	8	11	14	2	1	1
1111	11	5	6	1	5	4	3	1	19	8	31	10	13	11	3	20	3	10	6	3	22	6	30	1	11	14	32	65	403	11	1	4	16	11	1	6	11	1	4	9	3	52	6	8	11	14	2	1	1
1112	11	5	6	1	5	4	3	1	19	8	31	10	13	11	3	20	3	10	6	3	22	6	30	1	11	14	32	65	403	11	1	4	16	11	1	6	11	1	4	9	3	52	6	8	11	14	2	1	1
1113	11	5	6	1	5	4	3	1	19	8	31	10	13	11	3	20	3	10	6	3	22	6	30	1	11	14	32	65	403	11	1	4	16	11	1	6	11	1	4	9	3	52	6	8	11	14	2	1	1
1114	11	5	6	1	5	4	3	1	19	8	31	10	13	11	3	20	3	10	6	3	22	6	30	1	11	14	32	65	403	11	1	4	16	11	1	6	11	1	4	9	3	52	6	8	11	14	2	1	1
1115	11	5	6	1	5	4	3	1	19	8	31	10	13	11	3	20	3	10	6	3	22	6	30	1	11	14	32	65	403	11	1	4	16	11	1	6	11	1	4	9	3	52	6	8	11	14	2	1	1
1116	11	5	6	1	5	4	3	1	19	8	31	10	13	11	3	20	3	10	6	3	22	6	30	1	11	14	32	65	403	11	1	4	16	11	1	6	11	1	4	9	3	52	6	8	11	14	2	1	1
1117	11	5	6	1	5	4	3	1	19	8	31	10	13	11	3	20	3	10	6	3	22	6	30	1	11	14	32	65	403	11	1	4	16	11	1	6	11	1	4	9	3	52	6	8	11	14	2	1	1
1118	11	5	6	1	5	4	3	1	19	8	31	10	13	11	3	20	3	10	6	3	22	6	30	1	11	14	32	65	404	11	1	4	16	11	1	6	11	1	4	9	3	52	6	8	11	14	2	1	1
1119	11	5	6	1	5	4	3	1	19	8	31	10	13	11	3	20	3	10	6	3	22	6	30	1	11	14	32	65	404	11	1	4	16	11	1	6	11	1	4	9	3	52	6	8	11	14	2	1	1
1120	11	5	6	1	5	4	3	1	19	8	31	10	13	13	3	20	3	10	6	3	22	6	30	1	11	14	32	65	404	11	1	4	16	11	1	6	11	1	4	9	3	52	6	8	11	14	2	1	1
1121	11	5	6	1	5	4	3	1	19	8	31	10	13	13	3	20	3	10	6	3	22	6	30	1	11	14	32	65	404	11	1	4	16	11	1	6	11	1	4	9	3	52	6	8	11	14	2	1	1
1122	11	5	6	1	5	4	3	1	19	8	31	10	13	13	3	20	3	10	6	3	22	6	30	1	11	14	32	65	404	11	1	4	16	11	1	6	11	1	4	9	3	52	6	8	11	14	2	1	1
1123	11	5	6	1	5	4	3	1	19	8	31	10	13	13	3	20	3	10	6	3	22	6	30	1	11	14	32	65	404	11	1	4	16	11	1	6	11	1	4	9	3	52	6	8	11	14	2	1	1
1124	11	5	6	1	5	4	3	1	19	8	31	10	13	13	3	20	3	10	6	3	22	6	30	1	11	14	32	65	404	11	1	4	16	11	1	6	11	1	4	9	3	52	6	8	11	14	2	1	1
1125	11	5	6	1	5	4	3	1	19	8	31	10	13	13	3	20	3	10	6	3	22	6	30	1	11	14	32	65	404	11	1	4	16	11	1	6	11	1	4	9	3	52	6	8	11	14	2	1	1
1126	11	5	6	1	5	4	3	1	19	8	31	10	13	13	3	20	3	10	6	3	22	6	30	1	11	14	32	65	404	11	1	4	16	11	1	6	11	1	4	9	3	52	6	8	11	14	2	1	1
1127	11	5	6	1	5	4	3	1	19	8	31	10	13	13	3	20	3	10	6	3	22	6	30	1	11	14	32	65	404	11	1	4	16	11	1	6	11	1	4	9	3	52	6	8	11	14	2	1	1
1128	11	5	6	1	5	4	3	1	19	8	31	10	13	13	3	20	3	10	6	3	22	6	30	1	11	14	32	65	404	11	1	4	16	11	1	6	11	1	4	9	3	52	6	8	11	14	2	1	1
1129	11	5	6	1	5	4	3	1	19	8	31	10	13	13	3	20	3	10	6	3	22	6	30	1	11	14	32	65	404	11	1	4	16	11	1	6	11	1	4	9	3	52	6	8	11	15	2	1	1
1130	11	5	6	1	5	4	3	1	19	8	31	10	13	13	3	20	3	11	6	3	22	6	30	1	11	14	32	65	404	11	1	4	16	11	1	6	11	1	4	9	3	59	6	8	11	18	2	1	1
1131	11	5	6	1	5	4	3	1	19	8	31	10	13	13	3	20	3	11	6	3	22	6	30	1	11	14	32	65	404	11	1	4	16	11	1	6	11	1	4	9	3	65	6	8	11	20	2	1	1
1132	11	5	6	1	5	4	3	1	19	8	31	10	13	13	3	20	3	11	6	3	22	6	30	1	11	14	32	65	404	11	1	4	16	11	1	6	11	1	4	9	3	68	6	8	11	22	2	1	1
1133	11	5	6	1	5	4	3	1	19	8	31	10	13	13	3	20	3	11	6	3	22	6	30	1	11	14	32	65	404	11	1	4	16	11	1	6	11	1	4	11	3	68	6	8	11	27	2	1	1
1134	11	5	6	1	5	4	3	1	19	8	31	10	13	13	3	20	3	11	6	3	22	6	30	1	11	14	32	65	404	11	1	4	16	11	1	6	11	1	4	11	3	68	6	8	11	27	2	1	1
1135	11	5	6	1	5	4	3	1	19	8	31	10	13	13	3	20	3	11	6	3	22	6	30	1	11	14	32	65	404	11	1	4	16	11	1	6	11	1	4	11	3	68	6	8	11	28	2	1	1
1136	11	5	6	1	5	4	3	1	19	8	31	10	13	13	3	20	3	11	6	3	22	6	30	1	11	14	32	65	404	11	1	4	16	11	1	6	11	1	4	11	3	68	6	8	11	28	2	1	1
1137	11	5	6	1	5	4	3	1	19	8	31	10	13	13	3	20	3	11	6	3	22	6	30	1	11	14	32	65	404	11	1	4	16	11	1	6	11	1	4	11	3	68	6	8	11	28	2	1	1
1138	11	5	6	1	5	4	3	1	19	8	31	10	13	13	3	20	3	11	6	3	22	6	30	1	11	14	32	65	404	11	1	4	16	11	1	6	11	1	4	11	3	68	6	8	11	28	2	1	1
1139	11	5	6	1	5	4	3	1	19	8	31	10	13	13	3	20	3	11	6	3	22	6	30	1	11	14	32	65	404	11	1	4	16	11	1	6	11	1	4	11	3	68	6	8	11	28	2	1	1
1140	11	5	6	1	5	4	3	1	19	8	31	10	13	13	3	20	3	11	6	3	22	6	30	1	11	14	32	65	404	11	1	4	16	11	1	6	11	1	4	11	3	68	6	8	11	28	2	1	1
1141	11	5	6	1	5	4	3	1	19	8	31	10	13	13	3	20	3	11	6	3	22	6	30	1	11	14	32	65	404	11	1	4	16	11	1	6	11	1	4	11	3	68	6	8	11	28	2	1	1
1142	11	5	6	1	5	4	3	1	19	8	31	10	13	13	3	20	3	11	6	3	22	6	30	1	11	14	32	65	404	11	1	4	16	11	1	6	11	1	4	11	3	68	6	8	11	28	2	1	1
1143	11	5	6	1	5	4	3	1	19	8	31	10	13	13	3	20	3	11	6	3	22	6	30	1	11	14	32	65	404	11	1	4	16	11	1	6	11	1	4	11	3	68	6	8	11	28	3	1	1
1144	11	5	6	1	5	4	3	1	19	8	31	10	13	13	3	20	3	11	6	3	23	6	30	1	11	14	32	65	404	11	1	4	16	11	1	6	11	1	4	11	3	68	6	8	11	28	6	1	1
1145	11	5	6	1	5	4	3	1	19	8	31	10	13	13	3	20	3	11	6	3	23	6	30	1	11	14	32	65	404	11	1	4	16	11	1	6	11	1	4	11	3	68	6	8	11	28	6	1	1
1146	11	5	6	1	5	4	3	1	19	8	31	10	13	13	3	20	3	11	6	3	23	6	30	1	11	14	32	66	404	11	1	4	16	11	1	6	11	1	4	11	3	68	6	8	11	28	11	1	1
1147	11	5	6	1	5	4	3	1	19	8	31	10	13	13	3	20	3	11	6	3	23	6	31	1	11	14	32	66	404	11	1	4	16	11	1	6	11	1	4	11	3	68	6	8	11	28	14	1	1
1148	11	5	6	1	5	4	3	1	19	8	31	10	13	13	3	20	3	11	6	3	23	6	31	1	11	14	32	66	404	11	1	4	16	11	1	6	11	1	4	11	3	68	6	8	11	28	19	1	1
1149	11	5	6	1	5	4	3	1	19	8	31	10	13	13	3	20	3	11	6	3	23	6	31	1	11	14	32	66	404	11	1	4	16	11	1	6	11	1	4	11	3	68	6	8	11	28	20	1	1
1150	11	5	6	1	5	4	3	1	19	8	31	10	13	13	3	20	3	11	6	3	23	6	31	1	11	14	32	66	404	11	1	4	16	11	1	6	11	1	4	11	3	68	6	8	11	28	20	1	1
1151	11	5	6	1	5	4	3	1	19	8	31	10	13	13	3	20	3	11	6	3	23	6	31	1	11	14	32	67	404	11	1	4	16	11	1	6	11	1	4	11	3	68	6	8	11	28	20	1	1
1152	11	5	6	1	5	4	3	1	19	8	31	10	13	13	3	20	3	16	6	3	23	6	31	1	11	14	32	67	404	11	1	4	16	11	1	6	11	1	4	11	3	68	6	8	11	28	20	1	1
1153	11	5	6	1	5	4	3	1	19	8	31	10	13	13	3	20	3	16	6	3	23	6	31	1	11	14	32	67	404	11	1	4	16	11	1	6	11	1	4	11	3	68	6	8	11	28	20	1	1
1154	11	5	6	1	5	4	3	1	19	8	31	10	13	13	3	20	3	16	6	3	23	6	31	1	11	14	32	67	404	11	1	4	16	11	1	6	11	1	4	11	3	68	6	8	11	28	20	1	1
1155	11	5	6	1	5	4	3	1	19	8	31	10	13	13	3	20	3	16	6	3	23	6	31	1	11	14	32	67	404	11	1	4	16	11	1	6	11	1	4	11	3	68	6	8	11	28	20	1	1
1156	11	5	6	1	5	4	3	1	19	8	31	10	13	13	3	20	3	16	6	3	23	6	31	1	11	14	32	67	404	11	1	4	16	11	1	6	11	1	4	11	3	68	6	8	11	28	20	1	1
1157	11	5	6	1	5	4	3	1	19	8	31	10	13	13	3	20	3	16	6	3	23	6	31	1	11	14	32	67	404	11	1	4	16	11	1	6	11	1	4	11	3	68	6	8	11	28	20	1	1
1158	11	5	6	1	5	4	3	1	19	8	31	10	13	13	3	20	3	16	6	3	23	6	31	1	11	14	32	67	404	11	1	4	16	11	1	6	11	1	4	11	3	68	6	8	11	28	20	1	1
1159	11	5	6	1	5	4	3	1	19	8	31	10	13	13	3	20	3	16	6	3	23	6	31	1	11	14	32	67	404	11	1	4	16	11	1	6	11	1	4	11	3	68	6	8	11	28	20	1	1
1160	11	5	6	1	5	4	3	1	19	8	31	10	13	13	3	20	3	16	6	3	23	6	31	1	11	14	32	67	404	11	1	4	16	11	1	6	11	1	4	11	3	68	6	8	11	28	20	1	1
1161	11	5	6	1	5	4	3	1	19	8	31	10	13	13	3	20	3	16	6	3	23	6	31	1	11	14	32	67	404	11	1	4	16	11	1	6	11	1	4	11	3	68	6	8	11	28	20	1	1
1162	11	5	6	1	5	4	3	1	19	8	31	10	13	13	3	20	3	16	6	3	23	6	31	1	11	14	32	67	404	11	1	4	16	11	1	6	11	1	4	11	3	68	6	8	11	28	20	1	1
1163	11	5	6	1	5	4	3	1	19	8	31	10	13	13	3	20	3	16	6	3	23	6	31	1	11	14	32	67	404	11	1	4	16	11	1	6	11	1	4	11	3	68	6	8	11	28	20	1	1
1164	11	5	6	1	5	4	3	1	19	8	31	10	13	13	3	20	3	16	6	3	23	6	31	1	11	14	32	67	404	11	1	4	16	11	1	6	11	1	4	11	3	68	6	8	11	28	20	1	1
1165	11	5	6	1	5	4	3	1	19	8	31	10	13	13	3	20	3	16	6	3	23	6	31	1	11	14	32	67	404	11	1	4	16	11	1	6	11	1	4	11	3	68	6	8	11	28	20	1	1
1166	11	5	6	1	5	4	3	1	19	8	31	10	13	13	3	20	3	16	6	3	23	6	31	1	11	14	32	67	404	11	1	4	16	11	1	6	11	1	4	11	3	68	6	8	11	28	20	1	1
1167	11	5	6	1	5	4	4	1	19	8	31	10	13	13	3	20	3	16	6	3	23	6	31	1	11	14	32	67	404	11	1	4	16	11	1	6	11	1	4	11	3	68	6	8	11	28	20	1	1
1168	11	5	6	1	5	4	4	1	19	8	31	10	13	13	3	20	3	16	6	3	23	6	31	1	11	14	32	67	404	11	1	4	16	11	1	6	11	1	4	11	3	68	6	8	11	28	20	1	1
1169	11	5	6	1	5	4	4	1	19	8	31	10	13	13	3	20	3	16	6	3	23	6	31	1	11	14	32	67	404	11	1	4	16	11	1	6	11	1	4	11	3	68	6	8	11	28	20	1	1
1170	11	5	6	1	5	4	4	1	19	8	31	10	13	13	3	20	3	16	6	3	23	6	31	1	11	14	32	67	404	11	1	4	16	11	1	6	11	1	4	11	3	68	6	8	11	28	20	1	1
1171	11	5	6	1	5	4	4	1	19	8	31	10	13	13	3	20	3	16	6	3	23	6	31	1	11	14	32	67	404	11	1	4	16	11	1	6	11	1	4	11	3	68	6	8	11	28	20	1	1
1172	11	5	6	1	5	4	4	1	19	8	31	10	13	13	3	20	3	16	6	3	23	6	31	1	11	14	32	67	404	11	1	4	16	11	1	6	11	1	4	11	3	68	6	8	11	28	20	1	1
1173	11	5	6	1	5	4	4	1	19	8	31	10	13	13	3	20	3	16	6	3	23	6	31	1	11	14	32	67	404	11	1	4	16	11	1	6	11	1	4	11	3	68	6	8	11	28	20	1	1
1174	11	5	6	1	5	4	4	1	19	8	31	10	13	13	3	20	3	16	6	3	23	6	31	1	11	14	32	67	404	11	1	4	16	11	1	6	11	1	4	11	3	68	6	8	11	28	20	1	1
1175	11	5	6	1	5	4	4	1	19	8	31	10	13	13	3	20	3	16	6	3	23	6	31	1	11	14	32	67	404	11	1	4	16	11	1	6	11	1	4	11	3	68	6	8	11	28	20	1	1
1176	11	5	6	1	5	4	4	1	19	8	31	10	13	13	3	20	3	16	6	3	23	6	31	1	11	14	32	67	404	11	1	4	16	11	1	6	11	1	4	11	3	68	6	8	11	28	20	1	1
1177	11	5	6	1	5	4	4	1	19	8	31	10	13	13	3	20	3	16	6	3	23	6	31	1	11	14	32	67	404	11	1	4	16	11	1	6	11	1	4	11	3	68	6	8	11	28	20	1	1
1178	11	5	6	1	5	4	4	1	19	8	31	10	13	13	3	20	3	16	6	3	23	6	31	1	11	14	32	67	404	11	1	4	16	11	1	6	11	1	4	11	3	68	6	8	11	28	20	1	1
1179	11	5	6	1	5	4	4	1	19	8	31	10	13	13	3	20	3	16	6	3	23	6	31	1	11	14	32	67	404	11	1	4	16	11	1	6	11	1	4	11	3	68	6	8	11	28	20	1	1
1180	11	5	6	1	5	4	4	1	19	8	31	10	13	13	3	20	3	16	6	3	23	6	31	1	11	14	32	67	404	11	1	4	16	11	1	6	11	1	4	11	3	68	6	8	11	28	20	1	1
1181	11	5	6	1	5	4	4	1	19	8	31	10	13	13	3	20	3	16	6	3	23	6	31	1	11	14	32	67	404	11	1	4	16	11	1	6	11	1	4	11	3	68	6	8	11	28	20	1	1
1182	11	5	6	1	5	4	4	1	19	8	31	10	13	13	3	20	3	16	6	3	23	6	31	1	11	14	32	67	404	11	1	4	16	11	1	6	11	1	4	11	3	68	6	8	11	28	20	1	1
1183	11	5	6	1	5	4	4	1	19	8	31	10	13	13	3	20	3	16	6	3	23	6	31	1	11	14	32	67	404	11	1	4	16	11	1	6	11	1	4	11	3	68	6	8	11	28	20	1	1
1184	11	5	6	1	5	4	4	1	19	8	31	10	13	13	3	20	3	16	6	3	23	6	31	1	11	14	32	67	404	11	1	4	16	11	1	6	11	1	4	11	3	68	6	8	11	28	20	1	1
1185	11	5	6	1	5	4	4	1	19	8	31	10	13	13	3	20	3	16	6	3	23	6	31	1	11	14	32	67	404	11	1	4	16	11	1	6	11	1	4	11	3	68	6	8	11	28	20	1	1
1186	11	5	6	1	5	4	4	1	19	8	31	10	13	13	3	20	3	16	6	3	23	6	31	1	11	14	32	67	404	11	1	4	16	11	1	6	11	1	4	11	3	68	6	8	11	28	20	1	1
1187	11	5	6	1	5	4	4	1	19	8	31	10	13	13	3	20	3	16	6	3	23	6	31	1	11	14	32	67	404	11	1	4	16	11	1	6	11	1	4	11	3	68	6	8	11	28	20	1	1
1188	11	5	6	1	5	4	4	1	19	8	31	10	13	13	3	20	3	16	6	3	23	6	31	1	11	14	32	67	404	11	1	4	16	11	1	6	11	1	4	11	3	68	6	8	11	28	20	1	1
1189	11	5	6	1	5	4	4	1	19	8	31	10	13	13	3	20	3	16	6	3	23	6	31	1	11	14	32	67	404	11	1	4	16	11	1	6	11	1	4	11	3	68	6	8	11	28	20	1	1
1190	11	5	6	1	5	4	4	1	19	8	31	10	13	13	3	20	3	16	6	3	23	6	31	1	11	14	32	67	404	11	1	4	16	11	1	6	11	1	4	11	3	68	6	8	11	28	20	1	1
1191	11	5	6	1	5	4	4	1	19	8	31	10	13	13	3	20	3	16	6	3	23	6	31	1	11	14	32	67	404	11	1	4	16	11	1	6	11	1	4	11	3	68	6	8	11	28	20	1	1
1192	11	5	6	1	5	4	4	1	19	8	31	10	13	13	3	20	3	16	6	3	23	6	31	1	11	14	32	67	404	11	1	4	16	11	1	6	11	1	4	11	3	68	6	8	11	28	20	1	1
1193	11	5	6	1	5	4	4	1	19	8	31	10	13	13	3	20	3	16	6	3	23	6	31	1	11	14	32	67	404	11	1	4	16	11	1	6	11	1	4	11	3	68	6	8	11	28	20	1	1
1194	11	5	6	1	5	4	4	1	19	8	31	10	13	13	3	20	3	16	6	3	23	6	31	1	11	14	32	67	404	11	1	4	16	11	1	6	11	1	4	11	3	68	6	8	11	28	20	1	1
1195	11	5	6	1	5	4	4	1	19	8	31	10	13	13	3	20	3	16	6	3	23	7	31	1	11	14	32	67	404	11	1	4	16	11	1	6	11	1	4	11	3	68	6	8	11	28	20	1	1
1196	11	5	6	1	5	4	4	1	19	8	31	10	13	13	3	20	3	16	6	3	23	7	31	1	11	14	32	67	404	11	1	4	16	11	1	6	11	1	4	11	3	68	6	8	11	28	20	1	1
1197	11	5	6	1	5	4	4	1	19	8	31	10	13	13	3	20	3	16	6	3	23	7	31	1	11	14	32	67	404	11	1	4	16	11	1	6	11	1	4	11	3	68	6	8	11	28	20	1	1
1198	11	5	6	1	5	4	4	1	19	8	31	10	13	13	3	20	3	16	6	3	23	7	31	1	11	14	32	67	404	11	1	4	16	11	1	6	11	1	4	11	3	68	6	8	11	28	20	1	1
1199	11	5	6	1	5	4	4	1	19	8	31	10	13	13	3	20	3	16	6	3	23	7	31	1	11	14	32	67	404	11	1	4	16	11	1	6	11	1	4	11	3	69	6	8	11	28	20	1	1
1200	11	5	6	1	5	4	4	1	19	8	31	10	13	13	3	20	3	16	6	3	23	7	31	1	11	14	32	67	404	11	1	4	16	11	1	6	11	1	4	11	3	69	6	8	11	28	20	1	1
1201	11	5	6	1	5	4	4	1	19	8	31	10	13	13	3	20	3	16	6	3	23	7	31	1	11	14	32	67	404	11	1	4	16	11	1	6	11	1	4	11	3	69	6	8	11	28	20	1	1
1202	11	5	6	1	5	4	4	1	19	8	31	10	13	13	3	20	3	20	6	3	23	7	31	1	11	14	32	67	404	11	1	4	16	11	1	6	11	1	4	11	3	69	6	8	11	28	20	1	1
1203	11	5	6	1	5	4	4	1	19	8	31	10	13	13	3	20	3	23	6	3	23	7	31	1	11	14	32	67	404	11	1	4	16	11	1	6	11	1	4	11	3	69	6	8	11	28	20	1	1
1204	11	5	6	1	5	4	4	1	19	8	31	10	13	13	3	20	3	23	6	3	23	7	31	1	11	14	32	67	404	11	1	4	16	11	1	6	11	1	4	11	3	69	6	8	11	28	20	1	1
1205	11	5	6	1	5	4	4	1	19	8	31	10	13	13	3	20	3	23	6	3	23	7	31	1	11	14	32	67	404	11	1	4	16	11	1	6	11	1	4	11	3	69	6	8	11	28	20	1	1
1206	11	5	6	1	5	4	4	1	20	8	31	10	13	13	3	20	3	23	6	3	23	7	31	1	11	14	32	67	404	12	1	4	16	11	1	6	11	1	4	11	3	69	6	8	11	28	20	1	1
1207	11	5	6	1	5	4	4	1	20	8	31	10	13	13	3	20	3	23	6	3	23	7	31	1	11	14	32	67	404	12	1	4	16	11	1	6	11	1	4	11	3	69	6	8	11	28	20	1	1
1208	11	5	6	1	5	4	4	1	20	8	31	10	13	13	3	20	3	23	6	3	23	7	31	1	11	14	32	67	404	12	1	4	16	11	1	6	11	1	4	11	3	69	6	8	11	28	20	1	1
1209	11	5	6	1	5	4	4	1	20	8	31	10	13	13	3	20	3	23	6	3	23	7	31	1	11	14	32	67	404	13	1	4	16	11	1	6	11	1	4	11	3	69	6	8	11	28	20	1	1
1210	11	5	6	1	5	4	4	1	20	8	31	10	13	13	3	20	3	23	6	3	23	7	31	1	11	14	32	67	404	17	1	4	16	11	1	6	11	1	4	11	3	69	6	8	11	28	20	1	1
1211	11	5	6	1	5	4	4	1	20	8	31	10	13	13	3	20	3	23	6	3	23	7	31	1	11	14	32	67	404	23	1	4	16	11	1	6	11	1	4	11	3	69	6	8	11	28	20	1	1
1212	11	5	6	1	5	4	4	1	20	8	31	10	13	13	3	20	3	23	6	3	23	7	31	1	11	14	32	67	404	25	1	4	16	11	1	6	11	1	4	11	3	69	6	8	11	28	20	1	1
1213	11	5	6	1	5	4	4	1	20	8	31	10	13	13	3	20	3	23	6	3	23	7	31	1	11	14	32	67	404	25	1	4	16	11	1	6	11	1	4	11	3	69	6	8	11	28	20	1	1
1214	11	5	6	1	5	4	4	1	20	8	31	10	13	13	3	20	3	23	6	3	23	7	31	1	11	14	32	67	404	25	1	4	16	11	1	6	11	1	4	11	3	69	6	8	11	28	20	1	1
1215	11	5	6	1	5	4	4	1	20	8	31	10	13	13	3	20	3	23	6	3	23	7	31	1	11	14	32	67	404	25	1	4	16	11	1	6	11	1	4	11	3	69	6	8	11	28	20	1	1
1216	11	5	6	1	5	4	4	1	20	8	31	10	13	13	3	20	3	23	6	3	23	7	31	1	11	14	32	67	404	25	1	4	16	11	1	6	11	1	4	11	3	69	6	8	11	28	20	1	1
1217	11	5	6	1	5	4	4	1	20	8	31	10	13	13	3	20	3	23	6	3	23	7	31	1	11	14	32	67	405	25	1	4	16	11	1	6	11	1	4	11	3	69	6	8	11	28	20	1	1
1218	11	5	6	1	5	4	4	1	20	8	31	10	13	13	3	20	3	23	6	3	23	7	31	1	11	14	32	67	405	25	1	4	16	11	1	6	11	1	4	11	3	69	6	8	11	28	20	1	1
1219	11	5	6	1	5	4	4	1	20	8	31	10	13	13	3	20	3	23	6	3	23	8	31	1	11	14	32	67	405	25	1	4	16	11	1	6	11	1	4	11	3	69	6	8	11	28	20	1	1
1220	11	5	6	1	5	4	4	1	20	8	31	10	13	13	3	20	3	23	6	3	23	9	31	1	11	14	32	68	405	25	1	4	16	11	1	6	11	1	4	11	3	69	6	8	11	28	20	1	1
1221	11	5	6	1	5	4	4	1	20	8	31	10	13	13	3	20	3	23	6	3	23	10	31	1	11	14	32	68	405	25	1	4	16	11	1	6	11	1	4	11	3	69	6	8	11	28	20	1	1
1222	11	5	6	1	5	4	4	1	20	8	31	10	13	13	3	20	3	23	6	3	23	10	31	1	11	14	32	68	405	25	1	4	16	11	1	6	11	1	4	11	3	69	6	8	11	28	20	1	1
1223	11	5	6	1	5	4	4	1	20	8	31	10	13	13	3	20	3	23	6	3	23	10	31	1	11	14	32	68	405	25	1	4	16	11	1	6	11	1	4	11	3	69	6	8	11	28	20	1	1
1224	11	5	6	1	5	4	4	1	21	8	31	10	13	13	3	20	3	23	6	3	23	11	31	1	11	14	32	68	405	25	1	4	16	11	1	6	11	1	4	11	3	69	6	8	11	28	20	1	1
1225	11	5	6	1	5	4	4	1	21	8	31	10	13	13	3	20	3	23	6	3	23	11	31	1	11	14	32	68	405	25	1	4	16	11	1	6	11	1	4	11	3	69	6	8	11	28	20	1	1
1226	11	5	6	1	5	4	4	1	21	8	31	10	13	13	3	20	3	23	6	3	23	11	31	1	11	14	32	68	405	25	1	4	16	11	1	6	11	1	4	11	3	69	6	8	11	28	20	1	1
1227	11	5	6	1	5	4	4	1	21	8	31	10	13	13	3	20	3	23	6	3	23	11	31	1	11	14	32	68	405	25	1	4	16	11	1	6	11	1	4	11	3	69	6	8	11	28	20	1	1
1228	11	5	6	1	5	4	4	1	21	8	31	10	13	13	3	20	3	23	6	3	23	11	31	1	11	14	32	68	405	25	1	4	16	11	1	6	11	1	4	11	3	69	6	8	11	28	20	1	1
1229	11	5	6	1	5	4	4	1	21	8	31	10	13	13	3	20	3	23	6	3	23	11	31	1	11	14	32	68	405	25	1	4	16	11	1	6	11	1	4	11	3	69	6	8	11	28	20	1	1
1230	11	5	6	1	5	4	4	1	21	8	31	10	13	13	3	20	3	23	6	3	23	11	31	1	11	14	32	68	405	25	1	4	16	11	1	6	11	1	4	11	3	69	6	8	11	28	20	1	1
1231	11	5	6	1	5	4	4	1	21	8	31	10	13	13	3	20	3	23	6	3	23	11	31	1	11	14	32	68	405	25	1	4	16	11	1	6	11	1	4	11	3	69	6	8	11	28	20	1	1
1232	11	5	6	1	5	4	4	1	21	8	31	10	13	13	3	20	3	23	6	3	23	11	31	1	11	14	32	68	405	25	1	4	16	11	1	6	11	1	4	11	3	69	6	8	11	28	20	1	1
1233	11	5	6	1	5	4	4	1	21	8	31	10	13	13	3	20	3	23	6	3	23	11	31	1	11	14	32	68	405	25	1	4	16	11	1	6	11	1	4	11	3	69	6	8	11	28	20	1	1
1234	11	5	6	1	5	4	4	1	21	8	31	10	13	13	3	20	3	23	6	3	23	11	31	1	11	14	32	68	405	25	1	4	16	11	1	6	11	1	4	11	3	69	6	8	11	28	20	1	1
1235	11	5	6	1	5	4	4	1	21	8	31	10	13	13	3	20	3	23	6	3	23	11	31	1	11	14	32	68	405	25	1	4	16	11	1	6	11	1	4	11	3	69	6	8	11	28	20	1	1
1236	11	5	6	1	5	4	4	1	21	8	31	10	13	13	3	20	3	23	6	3	23	11	31	1	11	14	32	68	405	25	1	4	16	11	1	6	11	1	4	11	3	69	6	8	11	28	20	1	1
1237	11	5	6	1	5	4	4	1	21	8	31	10	13	13	3	20	3	23	6	3	23	11	31	1	11	14	33	68	405	25	1	4	16	11	1	6	11	1	4	11	3	69	6	8	11	28	20	1	1
1238	11	5	6	1	5	4	4	1	21	8	31	10	13	13	3	20	3	23	6	3	23	11	31	1	11	14	33	68	405	25	1	4	16	11	1	6	11	1	4	11	3	69	6	8	11	28	20	1	1
1239	11	5	6	1	5	4	4	1	21	8	31	10	13	13	3	20	3	23	6	3	23	11	31	1	11	14	33	68	405	25	1	4	16	11	1	6	11	1	4	11	3	69	6	8	11	28	20	1	1
1240	11	5	6	1	5	4	4	1	21	8	31	10	13	13	3	20	3	23	6	3	23	11	31	1	11	14	33	68	405	25	1	4	16	11	1	6	11	1	4	11	3	69	6	8	11	28	20	1	1
1241	11	5	6	1	5	4	4	1	21	8	31	10	13	13	3	20	3	23	6	3	23	11	31	1	11	14	33	68	405	25	1	4	16	11	1	6	11	1	4	11	3	69	6	8	11	28	20	1	1
1242	11	5	6	1	5	4	4	1	21	8	31	10	13	13	3	20	3	23	6	3	23	11	31	1	11	14	33	68	405	25	1	4	16	11	1	6	11	1	4	11	3	69	6	8	11	28	20	1	1
1243	11	5	6	1	5	4	4	1	21	8	31	10	13	13	3	20	3	23	6	3	23	11	31	1	11	14	33	68	405	25	1	4	16	11	1	6	11	1	4	11	3	69	6	8	11	28	20	1	1
1244	11	5	6	1	5	4	4	1	21	8	31	10	13	13	3	20	3	23	6	3	23	11	31	1	11	14	33	68	405	25	1	4	16	11	1	6	11	1	4	11	3	69	6	8	11	28	20	1	1
1245	11	5	6	1	5	4	4	1	21	8	31	10	13	13	3	20	3	23	6	3	23	12	31	1	11	14	33	68	405	25	1	4	16	11	1	6	11	1	4	11	3	69	6	8	11	28	20	1	1
1246	11	5	6	1	5	4	4	1	21	8	31	10	13	13	3	20	3	23	6	3	23	12	31	1	11	14	33	68	405	25	1	4	16	11	1	6	11	1	4	11	3	69	6	8	11	28	20	1	1
1247	11	5	6	1	5	4	4	1	21	8	31	10	13	13	3	20	3	23	6	3	23	12	31	1	11	14	33	68	405	25	1	4	16	11	1	6	11	1	4	11	3	69	6	8	11	28	20	1	1
1248	11	5	6	1	5	4	4	1	21	8	31	10	13	13	3	20	3	23	6	3	23	12	31	1	11	14	33	68	405	25	1	4	16	11	1	6	11	1	4	11	3	69	6	8	11	28	20	1	1
1249	11	5	6	1	5	4	4	1	21	8	31	10	13	13	3	20	3	23	6	3	23	12	31	1	11	14	34	68	405	25	1	4	16	11	1	6	11	1	4	11	3	69	6	8	11	28	20	1	1
1250	11	5	6	1	5	4	4	1	21	8	31	10	13	13	3	20	3	23	6	3	23	12	31	1	11	14	34	68	405	25	1	4	16	11	1	6	11	1	4	11	3	69	6	8	11	28	20	1	1
1251	11	5	6	1	5	4	4	1	21	8	31	10	13	13	3	20	3	23	6	3	23	12	31	1	11	14	34	68	405	25	1	4	16	11	1	6	11	1	4	11	3	69	6	8	11	28	20	1	1
1252	11	5	6	1	5	4	4	1	21	8	31	10	13	13	3	20	3	23	6	3	23	12	31	4	11	14	34	68	405	25	1	4	16	11	1	6	11	1	4	11	3	69	6	8	11	28	20	1	1
1253	11	5	6	1	5	4	4	1	21	8	31	10	13	13	3	20	3	23	6	3	23	12	31	6	11	14	34	68	405	25	1	4	16	11	1	6	11	1	4	11	3	69	6	8	11	28	20	1	1
1254	11	5	6	1	5	4	4	1	21	8	31	10	13	13	3	20	3	23	6	3	23	12	31	9	11	14	34	68	405	25	1	4	16	11	1	6	11	1	4	11	3	69	6	8	11	28	20	1	1
1255	11	5	6	1	5	4	4	1	21	8	31	10	13	13	3	20	3	23	6	3	23	12	31	12	11	14	35	68	405	25	1	4	16	11	1	6	11	1	4	11	3	69	6	8	11	28	20	1	1
1256	11	5	6	1	5	4	4	1	21	8	31	10	13	13	3	20	3	23	6	3	23	12	31	16	11	14	35	68	405	25	1	4	16	11	1	6	11	1	4	11	3	69	6	8	11	28	20	1	1
1257	11	5	6	1	5	4	4	1	21	8	31	10	13	13	3	20	3	23	6	3	23	12	31	16	11	14	35	68	406	25	1	4	16	11	1	6	11	1	4	11	3	69	6	8	11	28	20	1	1
1258	11	5	6	1	5	4	4	1	23	8	31	10	13	13	3	20	3	23	6	3	23	12	31	16	11	14	35	68	406	25	1	4	16	11	1	6	11	1	4	11	3	69	6	8	11	28	20	1	1
1259	11	5	6	1	5	4	4	1	23	8	31	10	13	13	3	20	3	23	6	3	23	12	31	16	11	14	35	68	406	25	1	4	16	11	1	6	11	1	4	11	3	69	6	8	11	28	20	1	1
1260	11	5	6	1	5	4	4	1	23	8	31	10	13	13	3	20	3	23	6	3	23	12	31	16	11	14	35	68	406	25	1	4	16	11	1	6	11	1	4	11	3	69	6	8	11	28	20	1	1
1261	11	5	6	1	5	4	4	1	23	8	31	10	13	13	3	20	3	23	6	3	23	12	31	16	11	14	35	68	406	25	1	4	16	11	1	6	11	1	4	11	3	69	6	8	11	28	20	1	1
1262	11	5	6	1	5	4	4	1	23	8	31	10	13	13	3	20	3	23	6	3	23	12	31	16	11	14	35	68	406	25	1	4	16	11	1	6	11	1	4	11	3	69	6	8	11	28	20	1	1
1263	11	5	6	1	5	4	4	1	23	8	31	10	13	13	3	20	3	23	6	3	23	12	31	16	11	14	35	68	406	25	1	4	16	11	1	6	11	1	4	11	3	69	6	8	11	28	20	1	1
1264	11	5	6	1	5	4	4	1	23	8	31	10	13	13	3	20	3	23	6	3	23	12	31	16	11	14	35	68	406	25	1	4	16	11	1	6	11	1	4	11	3	69	6	8	11	28	20	1	1
1265	11	5	6	1	5	4	4	1	23	8	31	10	13	13	3	20	3	23	6	3	23	12	31	16	11	14	35	68	406	25	1	4	16	11	1	6	11	1	4	11	3	69	6	8	11	28	20	1	1
1266	11	5	6	1	5	4	4	1	23	8	31	10	13	13	3	20	3	23	6	3	23	12	31	16	11	14	35	68	406	25	1	4	16	11	1	6	11	1	4	11	3	69	6	8	11	28	20	1	1
1267	11	5	6	1	5	4	4	1	23	8	31	10	13	13	3	20	3	23	6	3	23	12	31	16	11	14	35	68	406	25	1	4	16	11	1	6	11	1	4	11	3	69	6	8	11	28	20	1	1
1268	11	5	6	1	5	4	4	1	23	8	31	10	13	13	3	20	3	23	6	3	23	13	31	16	11	14	35	68	406	25	1	4	16	11	1	6	11	1	4	11	3	69	6	8	11	28	20	1	1
1269	11	5	6	1	5	4	4	1	23	8	31	10	13	13	3	20	3	23	6	3	23	13	31	16	11	14	35	68	406	25	1	4	16	11	1	6	11	1	4	11	3	69	6	8	11	28	20	1	1
1270	11	5	6	1	5	4	4	1	23	8	31	10	13	13	3	20	3	23	6	3	23	13	31	16	11	14	35	68	406	25	1	4	16	11	1	6	11	1	4	11	3	69	6	8	11	28	20	1	1
1271	11	5	6	1	5	4	4	1	23	8	31	10	13	13	3	20	3	23	6	3	23	13	31	16	11	14	35	68	406	25	1	4	16	11	1	6	11	1	4	11	3	69	6	8	11	28	20	1	1
1272	11	5	6	1	5	4	4	1	23	8	31	10	13	13	7	20	3	23	6	3	23	13	31	16	11	14	35	68	406	25	1	4	16	11	1	6	11	1	4	11	3	69	6	8	11	28	20	1	1
1273	11	5	6	1	5	4	4	1	23	8	31	10	13	13	11	20	3	23	6	3	23	13	31	16	11	14	35	68	406	25	1	4	16	11	1	6	11	1	4	11	3	69	6	8	11	28	20	1	1
1274	11	5	6	1	5	4	4	1	23	8	31	10	13	13	15	20	3	23	6	3	23	13	31	16	11	14	35	68	406	25	1	4	16	11	1	6	11	1	4	11	3	69	6	8	11	28	20	1	1
1275	11	5	6	1	5	4	4	1	23	8	31	10	13	13	16	20	3	23	6	3	23	13	31	16	11	14	35	68	406	25	1	4	16	11	1	6	11	1	4	11	3	69	6	8	11	28	20	1	1
1276	11	5	6	1	5	4	4	1	23	8	31	10	13	13	17	20	3	23	6	3	23	13	31	16	11	14	35	68	406	25	1	4	16	11	1	6	11	1	4	11	3	69	6	8	11	28	20	1	1
1277	11	5	6	1	5	4	4	1	23	8	31	10	13	13	21	20	3	23	6	3	23	13	31	16	11	14	35	68	406	25	1	4	16	11	1	6	11	1	4	11	3	69	6	8	11	28	20	1	1
1278	11	5	6	1	5	4	4	1	23	8	31	10	13	13	27	20	3	23	6	3	23	13	31	16	11	14	35	68	406	25	1	4	16	11	1	6	11	1	4	11	3	69	6	8	11	28	20	1	1
1279	11	5	6	1	5	4	4	1	23	8	31	10	13	13	27	20	3	23	6	3	23	13	31	16	11	14	35	68	406	25	1	4	16	11	1	6	11	1	4	11	3	69	6	8	11	28	20	1	1
1280	11	5	6	1	5	4	4	1	23	8	31	10	13	13	28	20	3	23	6	3	23	13	31	16	11	15	35	68	406	25	1	4	16	11	1	6	11	1	4	11	3	69	6	8	11	28	20	1	1
1281	11	5	6	1	5	4	4	1	23	8	31	10	13	13	28	20	3	23	6	3	23	13	31	16	11	15	35	68	406	25	1	4	16	11	1	6	11	1	4	11	3	69	6	8	11	28	20	1	1
1282	11	5	6	1	5	4	4	1	23	8	31	10	13	13	28	20	3	23	7	3	23	13	31	16	11	15	35	68	406	25	1	4	16	11	1	6	11	1	4	11	3	69	6	8	11	28	20	1	1
1283	11	5	6	1	5	4	4	1	23	8	31	10	13	13	28	20	3	23	7	3	23	13	31	16	11	15	35	68	406	25	1	4	16	11	1	6	11	1	4	11	3	69	6	8	11	28	20	1	1
1284	11	5	6	1	5	4	4	1	25	8	31	10	13	13	28	20	3	23	7	3	23	13	31	16	11	15	35	68	406	25	1	4	16	11	1	6	11	1	4	11	3	69	6	8	11	28	20	1	1
1285	11	5	6	1	5	4	4	1	25	8	31	10	13	13	28	20	3	23	7	3	23	13	31	16	11	15	35	68	406	25	1	4	16	11	1	6	11	1	4	11	3	69	6	8	11	28	20	1	1
1286	11	5	6	1	5	4	4	1	25	8	31	10	13	13	28	20	3	23	7	3	23	13	31	16	11	15	35	68	406	25	1	4	16	11	1	6	11	1	4	11	3	69	6	8	11	28	20	1	1
1287	11	5	6	1	5	4	4	1	25	8	31	10	13	13	28	20	3	23	7	3	23	13	31	16	11	15	35	68	406	25	1	4	16	11	1	6	11	1	4	11	3	69	6	8	11	28	20	1	1
1288	11	5	6	1	5	4	4	1	25	8	31	10	13	13	28	20	3	23	7	3	23	13	31	16	11	15	35	68	406	25	1	4	16	11	1	6	11	1	4	11	3	69	6	8	11	28	20	1	1
1289	11	5	6	1	5	4	4	1	25	8	31	10	13	13	28	20	3	23	7	3	23	13	31	16	11	15	35	68	406	25	1	4	16	11	1	6	11	1	4	11	3	69	6	8	11	28	20	1	1
1290	11	5	6	1	5	4	4	1	25	8	31	10	13	13	28	20	3	23	7	3	23	13	31	16	11	15	35	68	406	25	1	4	16	11	1	6	11	1	4	11	3	69	6	8	11	28	20	1	1
1291	11	5	6	1	5	4	4	1	25	8	31	10	13	13	28	20	3	23	7	3	23	13	31	16	11	16	35	68	406	25	1	4	16	11	1	6	11	1	4	11	3	69	6	8	11	28	20	1	1
1292	11	5	6	1	5	4	4	1	25	8	31	10	13	13	28	20	3	23	7	3	23	13	31	16	11	16	35	68	406	25	1	4	16	11	1	6	11	1	4	11	3	69	6	8	11	28	20	1	1
1293	11	5	6	1	5	4	4	1	25	8	31	10	13	13	28	20	3	23	7	3	23	13	31	16	11	16	35	68	406	25	1	4	16	11	1	6	11	1	4	11	3	69	6	8	11	28	20	1	1
1294	11	5	6	1	5	4	4	1	25	8	31	10	13	13	28	20	3	23	7	3	23	13	31	16	11	16	35	68	406	25	1	4	16	11	1	6	11	1	4	11	3	69	6	8	11	28	20	1	1
1295	11	5	6	1	5	4	4	1	25	8	31	10	13	13	28	20	3	23	7	3	23	13	31	16	11	16	35	68	406	25	1	4	16	11	1	6	11	1	4	11	3	69	6	8	11	28	20	1	1
1296	11	5	6	1	5	4	4	1	25	8	31	10	13	13	28	20	3	23	7	3	23	13	31	16	11	16	35	68	406	25	1	4	16	11	1	6	11	1	4	11	3	69	6	8	11	28	20	1	1
1297	11	5	6	1	5	4	4	1	25	8	31	10	13	13	28	20	3	23	7	3	23	13	31	16	11	16	35	68	406	25	1	4	16	11	1	6	11	1	4	11	3	69	6	8	11	28	20	1	1
1298	11	5	6	1	5	4	4	1	25	8	31	10	13	13	28	20	3	23	7	3	23	13	31	16	11	16	35	68	406	25	1	4	16	11	1	6	12	1	4	11	3	69	6	8	11	28	20	1	1
1299	11	5	6	1	5	4	4	1	25	8	31	10	13	13	28	20	3	23	7	3	23	13	31	16	11	16	35	68	406	25	1	4	16	11	1	6	12	1	4	11	3	69	6	8	11	28	20	1	1
1300	11	5	6	1	5	4	4	1	25	8	31	10	13	13	28	20	3	23	7	3	23	13	31	16	11	16	35	68	406	25	1	4	16	11	1	6	12	1	4	11	3	69	6	8	11	28	20	1	1
1301	11	5	6	1	5	4	4	1	25	8	31	10	13	13	28	20	3	23	7	3	23	13	31	16	11	16	35	68	406	25	1	4	16	11	1	6	12	1	4	11	3	69	6	8	11	28	20	1	1
1302	11	5	6	1	5	4	4	1	25	8	31	10	13	13	28	20	3	23	7	3	23	13	31	16	11	16	35	68	406	25	1	4	16	11	1	6	12	1	4	11	3	69	6	8	11	28	20	1	1
1303	11	5	6	1	5	4	4	1	25	8	31	10	13	13	28	20	3	23	7	3	23	13	32	16	11	16	35	68	406	25	1	4	16	11	1	6	12	1	4	11	3	69	6	8	11	28	20	1	1
1304	11	5	6	1	5	4	4	1	25	8	31	10	13	13	28	20	3	23	7	3	23	13	32	16	11	16	35	68	406	25	1	4	16	11	1	6	12	1	4	11	3	69	6	8	11	28	20	1	1
1305	11	5	6	1	5	4	4	1	25	8	31	10	13	13	28	20	3	23	7	3	23	13	32	16	11	16	35	68	406	25	1	4	16	11	1	6	12	1	4	11	3	69	6	8	11	28	20	1	1
1306	11	5	6	1	5	4	4	1	25	8	31	10	13	13	28	20	3	23	7	3	23	13	32	16	11	16	35	68	406	25	1	4	16	11	1	6	12	1	4	11	3	69	6	8	11	28	20	1	1
1307	11	5	6	1	5	4	4	1	25	8	31	10	13	13	30	20	3	23	7	3	23	13	32	16	11	16	35	68	406	25	1	4	16	11	1	6	12	1	4	11	3	69	6	8	11	28	20	1	1
1308	11	5	6	1	5	4	4	1	25	8	31	10	13	13	30	20	3	23	7	3	23	13	32	16	11	16	35	68	406	25	1	4	16	11	1	6	12	1	4	11	3	69	6	8	11	28	20	1	1
1309	11	5	6	1	5	4	4	1	25	8	31	10	13	13	30	20	3	23	7	3	23	13	32	16	11	16	35	68	406	25	1	4	16	11	1	6	12	1	4	11	3	69	6	8	11	28	20	1	1
1310	11	5	6	1	5	4	4	1	25	8	31	10	13	13	30	20	3	23	7	3	23	13	32	16	11	16	35	68	406	25	1	4	16	11	1	6	12	1	4	11	3	69	6	8	11	28	20	1	1
1311	11	5	6	1	5	4	4	1	25	8	31	10	13	13	30	20	3	23	7	3	23	13	32	16	11	16	35	68	406	25	1	4	16	11	1	6	12	1	4	11	3	69	6	8	11	28	20	1	1
1312	11	5	6	1	5	4	4	1	25	8	31	10	13	13	30	20	3	23	7	3	23	13	32	16	11	16	35	68	406	25	1	4	16	11	1	6	12	1	4	11	3	69	6	8	11	28	20	1	1
1313	11	5	6	1	5	4	4	1	25	8	31	10	13	13	30	20	3	23	7	3	23	13	32	16	11	16	35	68	406	25	1	4	16	11	1	6	12	1	4	11	3	69	6	8	11	28	20	1	1
1314	11	5	6	1	5	4	4	1	25	8	31	10	13	13	30	20	3	23	7	3	23	13	32	16	11	16	35	68	406	25	1	4	16	11	1	6	12	1	4	11	3	69	6	8	11	28	20	1	1
1315	11	5	6	1	5	4	4	1	25	8	31	10	13	13	32	20	3	23	7	3	23	13	32	16	11	16	35	68	406	25	1	4	16	11	1	6	12	1	4	11	3	69	6	8	11	28	20	1	1
1316	11	5	6	1	5	4	4	1	25	8	31	10	13	13	32	20	3	23	7	3	23	13	32	16	11	16	35	68	406	25	1	4	16	11	1	6	12	1	4	11	3	69	6	8	11	28	20	1	1
1317	11	5	6	1	5	4	4	1	25	8	31	10	13	13	32	20	3	23	7	3	23	13	32	16	11	16	35	68	406	25	1	4	16	11	1	6	12	1	4	11	3	69	6	8	11	28	20	1	1
1318	11	5	6	1	5	4	4	1	25	8	31	10	13	13	32	20	3	23	7	3	23	13	32	16	11	16	35	68	406	25	1	4	16	11	1	6	12	1	4	13	3	69	6	8	11	28	20	1	1
1319	11	5	6	1	5	4	4	1	25	8	31	10	13	13	32	20	3	23	7	3	23	13	32	16	11	16	35	68	406	25	1	4	16	11	1	6	12	1	4	17	3	69	6	8	11	28	20	1	1
1320	11	5	6	1	5	4	4	1	25	8	31	10	13	13	32	20	3	23	7	3	23	13	32	16	11	16	35	68	406	25	1	4	16	11	1	6	12	1	4	20	3	69	6	8	11	28	20	1	1
1321	11	5	6	1	5	4	4	1	25	8	31	10	13	13	32	20	3	23	7	3	23	13	32	16	11	16	35	68	406	25	1	4	16	11	1	6	12	1	4	25	3	69	6	8	11	28	20	1	1
1322	11	5	6	1	5	4	4	1	25	8	31	10	13	13	32	20	3	23	7	3	23	13	32	16	11	16	35	68	406	25	1	4	16	11	1	6	12	1	4	25	3	69	6	8	11	28	20	1	1
1323	11	5	6	1	5	4	4	1	25	8	31	10	13	13	32	20	3	23	7	3	23	13	32	16	11	16	35	68	406	25	1	4	16	11	1	6	12	1	4	25	3	69	6	8	11	28	20	1	1
1324	11	5	6	1	5	4	4	1	25	8	31	10	13	13	32	20	3	23	7	3	23	13	32	16	11	16	35	68	406	25	1	4	16	11	1	6	12	1	4	25	3	69	6	8	11	28	20	1	1
1325	11	5	6	1	5	4	4	1	25	8	31	10	13	13	32	20	3	23	7	3	23	13	32	16	11	16	35	68	406	25	1	4	16	11	1	6	12	1	4	25	3	69	6	8	11	28	20	1	1
1326	11	5	6	1	5	4	4	1	25	8	31	10	13	13	32	20	3	23	7	3	23	13	32	16	11	16	35	68	406	25	1	4	16	11	1	6	12	1	4	25	3	69	6	8	11	28	20	1	1
1327	11	5	6	1	5	4	4	1	25	8	31	10	13	13	32	20	3	23	7	3	23	13	32	16	11	16	35	68	406	25	1	4	16	11	1	6	12	1	4	25	3	69	6	8	11	28	20	1	1
1328	11	5	6	1	5	4	4	1	25	8	31	10	13	13	32	20	3	23	7	3	23	13	32	16	11	16	35	68	406	25	1	4	16	11	1	6	12	1	4	25	3	69	6	8	11	28	20	1	1
1329	11	5	6	1	5	4	4	1	25	8	31	10	13	13	32	20	3	23	7	3	23	13	32	16	11	16	35	68	407	25	1	4	16	11	1	6	12	1	4	25	3	69	6	8	11	28	20	1	1
1330	11	5	6	1	5	4	4	1	25	8	31	10	13	13	32	20	3	23	7	3	23	13	32	16	11	16	35	68	407	25	1	4	16	11	1	6	12	1	4	25	3	69	6	8	11	28	20	1	1
1331	11	5	6	1	5	4	4	1	25	8	31	10	13	13	32	20	3	23	7	3	23	13	32	16	11	16	35	68	407	25	1	4	16	11	1	6	12	1	4	25	3	69	6	8	11	28	20	1	1
1332	11	5	6	1	5	4	4	1	25	8	31	10	13	13	32	20	3	23	7	3	23	13	32	16	11	16	35	69	407	25	1	4	16	11	1	6	12	1	4	25	3	69	6	8	11	28	20	1	1
1333	11	5	6	1	5	4	4	1	25	8	31	10	13	13	32	20	3	23	7	3	23	13	32	16	11	16	36	69	407	25	1	4	16	11	1	6	12	1	4	25	3	69	6	8	11	28	20	1	1
1334	11	5	6	1	5	4	4	1	25	8	31	10	13	13	32	20	3	23	7	3	23	13	32	16	11	16	36	69	407	25	1	4	16	11	1	6	12	1	4	25	3	69	6	8	11	28	20	1	1
1335	11	5	6	1	5	4	4	1	25	8	31	10	13	13	32	20	3	23	7	3	23	13	32	16	11	16	36	69	407	25	1	4	16	11	1	6	12	1	4	25	3	69	6	8	11	28	20	1	1
1336	11	5	6	1	5	4	4	1	25	8	31	10	13	13	32	20	3	23	7	3	23	13	32	16	11	16	36	70	407	25	1	4	16	11	1	6	12	1	4	25	3	69	6	8	11	28	20	1	1
1337	11	5	6	1	5	4	4	1	25	8	31	10	13	13	32	20	3	23	7	3	23	13	32	16	11	16	36	70	407	25	1	4	16	11	1	6	12	1	4	25	3	69	6	8	11	28	20	1	1
1338	11	5	6	1	5	4	4	1	25	8	31	10	13	13	32	20	3	23	7	3	23	13	32	16	11	16	37	72	407	25	1	4	16	11	1	6	12	1	4	25	3	69	6	8	11	28	20	1	1
1339	11	5	6	1	5	4	4	1	25	8	31	10	13	13	32	20	3	23	7	3	23	13	32	16	11	16	37	73	407	25	1	4	16	11	1	6	12	1	4	25	3	69	6	8	11	28	20	1	1
1340	11	5	6	1	5	4	4	1	25	8	31	10	13	13	32	20	3	23	7	3	23	13	32	16	11	16	37	73	407	25	1	4	16	11	1	6	12	1	4	25	3	69	6	8	11	28	20	1	1
1341	11	5	6	1	5	4	4	1	25	8	31	10	13	13	32	20	3	23	7	3	23	13	32	16	11	16	37	73	407	25	1	4	16	11	1	6	12	1	4	25	3	69	6	8	11	28	20	1	1
1342	11	5	6	1	5	4	4	1	25	8	31	10	13	13	32	20	3	23	7	3	23	13	32	16	11	16	37	73	407	25	1	4	16	11	1	6	12	1	4	25	3	69	6	8	11	28	20	1	1
1343	11	5	6	1	5	4	4	1	25	8	31	10	13	13	32	20	3	23	7	3	23	13	32	16	11	16	37	73	407	25	1	4	16	11	1	6	12	1	4	25	3	69	6	8	11	28	20	1	1
1344	11	5	6	1	5	4	4	1	25	8	31	10	13	13	32	20	3	23	7	3	23	13	32	16	11	16	37	73	407	25	1	4	16	11	1	6	12	1	4	25	3	69	6	8	11	28	20	1	1
1345	11	5	6	1	5	4	4	1	25	8	31	10	13	13	32	20	3	23	7	3	23	13	32	16	11	16	37	73	407	25	1	4	16	11	1	6	12	1	4	25	3	69	6	8	11	28	20	1	1
1346	11	5	6	1	5	4	4	1	25	8	31	10	13	13	32	20	3	23	7	3	23	13	32	16	11	16	37	73	407	25	1	4	16	11	1	6	12	1	4	25	3	69	6	8	11	28	20	1	1
1347	11	5	6	1	5	4	4	1	25	8	31	10	13	13	32	20	3	23	7	3	23	13	32	16	11	16	37	73	407	25	1	4	16	11	1	6	12	1	4	25	3	69	6	8	11	28	20	1	1
1348	11	5	6	1	5	4	4	1	25	8	31	10	13	13	32	20	3	23	7	3	23	13	32	16	11	16	37	73	407	25	1	4	16	11	1	6	12	1	4	25	3	70	6	8	11	28	20	1	1
1349	11	5	6	1	5	4	4	1	25	8	31	10	13	13	32	20	3	23	7	3	23	13	32	16	11	16	37	73	407	25	1	4	16	11	1	6	12	1	4	25	3	70	6	8	11	28	20	1	1
1350	11	5	6	1	5	4	4	1	25	8	31	10	13	13	32	20	3	23	7	3	23	13	32	16	11	16	37	73	407	25	1	4	16	11	1	6	12	1	4	25	3	70	6	8	11	28	20	1	1
1351	11	5	6	1	5	4	4	1	25	8	31	10	13	13	32	20	3	23	7	3	23	13	32	16	11	16	37	73	407	25	1	4	16	11	1	6	12	1	4	25	3	70	6	8	11	30	20	1	1
1352	11	5	6	1	5	4	4	1	25	8	31	10	13	13	32	20	3	23	7	3	23	13	32	16	11	16	37	73	407	25	1	4	16	11	1	6	12	1	8	25	3	70	6	8	11	30	20	1	1
1353	11	5	6	1	5	4	4	1	25	8	31	10	13	13	32	20	3	23	7	3	23	13	32	16	11	16	37	73	407	25	1	4	16	11	1	6	12	1	12	25	3	70	6	8	11	30	20	1	1
1354	11	5	6	1	5	4	4	1	25	8	31	10	13	13	32	20	3	23	7	3	23	13	32	16	11	16	37	73	407	25	1	4	16	11	1	6	12	1	16	25	3	70	6	8	11	30	20	1	1
1355	11	5	6	1	5	4	4	1	25	8	31	10	13	13	32	20	3	23	7	3	23	13	32	16	11	16	37	73	407	25	1	4	16	11	1	6	12	1	17	25	3	70	6	8	11	30	20	1	1
1356	11	5	6	1	5	4	4	1	25	8	31	10	13	13	32	20	3	23	7	3	23	13	32	16	11	16	37	73	407	25	1	4	16	11	1	6	12	1	17	25	3	70	6	8	11	30	20	1	1
1357	11	5	6	1	5	4	4	1	25	8	31	10	13	13	32	20	3	23	7	3	23	13	32	16	11	16	37	73	407	25	1	4	16	11	1	6	12	1	18	25	3	70	6	8	11	30	20	1	1
1358	11	5	6	1	5	4	4	1	25	8	31	10	13	13	32	20	3	23	7	3	23	13	32	16	11	16	37	73	407	25	1	4	16	11	1	6	12	1	19	25	3	70	6	8	11	30	20	1	1
1359	11	5	6	1	5	4	4	1	25	8	31	10	13	13	32	20	3	23	7	3	23	13	32	16	11	16	37	73	407	25	1	4	16	11	1	6	12	1	19	25	3	70	6	8	11	30	20	1	1
1360	11	5	6	1	5	4	4	1	25	8	31	10	13	13	32	20	3	23	7	3	23	13	32	16	11	16	37	73	407	25	1	4	16	11	1	6	12	1	19	25	3	70	6	8	11	30	20	1	1
1361	11	5	6	1	5	4	4	1	25	8	31	10	13	13	32	20	3	23	7	3	23	13	32	16	11	16	37	73	407	25	1	4	16	11	1	6	12	1	19	25	3	70	6	8	11	30	20	1	1
1362	11	5	6	1	5	4	4	1	25	8	31	10	13	13	32	20	3	23	7	3	23	13	32	16	11	16	37	73	407	25	1	4	16	11	1	6	12	1	19	25	3	70	6	8	11	30	20	1	1
1363	11	5	6	1	5	4	4	1	25	8	31	10	13	13	32	20	3	23	7	3	23	13	32	16	11	16	37	73	407	25	1	4	16	11	1	6	12	1	19	25	3	70	6	8	11	30	20	1	1
1364	11	5	6	1	5	4	4	1	25	8	31	10	13	13	32	20	3	23	7	3	23	13	32	16	11	16	37	73	407	25	1	4	16	11	1	6	12	1	21	25	3	70	6	8	11	30	20	1	1
1365	11	5	6	1	5	4	4	1	25	8	31	10	13	13	32	20	3	23	7	3	23	13	32	16	11	16	37	73	407	25	1	4	16	11	1	6	12	1	24	25	3	70	6	8	11	30	20	1	1
1366	11	5	6	1	5	4	4	1	25	8	31	10	13	13	32	20	3	23	7	3	23	13	32	16	11	16	37	73	407	25	1	4	16	11	1	6	12	1	26	25	3	70	6	8	11	30	20	1	1
1367	11	5	6	1	5	4	4	1	25	8	31	10	13	13	32	20	3	23	7	3	23	14	32	16	11	16	37	73	407	25	1	4	16	11	1	6	12	1	26	25	3	70	6	8	11	30	20	1	1
1368	11	5	6	1	5	4	4	1	25	8	31	10	13	13	32	20	3	23	7	3	23	14	32	16	11	16	37	73	407	25	1	4	16	11	1	6	12	1	27	25	3	70	6	8	11	30	20	1	1
1369	11	5	6	1	5	4	4	1	25	8	31	10	13	13	32	20	3	23	7	3	23	14	32	16	11	16	37	73	407	25	1	4	16	11	1	6	12	1	30	25	3	70	6	8	11	30	20	1	1
1370	11	5	6	1	5	4	4	1	25	8	31	10	13	13	32	20	3	23	7	3	23	14	32	16	11	16	37	73	407	25	1	4	16	11	1	6	12	1	36	25	3	70	6	8	11	30	20	1	1
1371	11	5	6	1	5	7	4	1	25	8	31	10	13	13	32	20	3	23	7	3	23	14	32	16	11	16	37	73	407	25	1	4	16	11	1	6	12	1	36	25	3	70	6	8	11	30	20	1	3
1372	11	5	6	1	5	7	4	1	25	8	31	10	13	13	32	20	3	23	7	3	23	14	32	16	11	16	37	73	407	25	1	4	16	11	1	6	12	1	36	25	3	70	6	8	11	30	20	1	3
1373	11	5	6	1	5	7	4	1	25	8	31	10	13	13	32	20	3	23	7	3	23	14	32	16	11	16	37	73	407	25	1	4	16	11	1	6	12	1	37	25	3	70	6	8	11	30	20	1	3
1374	11	5	6	1	5	7	4	1	25	8	31	10	13	13	32	20	3	23	7	3	23	14	32	16	11	16	37	73	407	25	1	4	16	11	1	6	12	1	37	25	3	70	6	8	11	30	20	1	3
1375	11	5	6	1	5	7	4	1	25	8	31	10	13	13	32	20	3	23	7	3	23	14	32	16	11	16	37	73	407	25	1	4	16	11	1	6	12	1	37	25	3	70	6	8	11	30	20	1	3
1376	11	5	6	1	5	7	4	1	25	8	31	10	13	13	32	20	3	23	7	3	23	14	32	16	11	16	37	73	407	25	1	4	16	11	1	6	12	1	37	25	3	70	6	8	11	30	20	1	3
1377	11	5	6	1	5	7	4	1	25	8	31	10	13	13	32	20	3	23	7	3	23	14	32	16	11	16	37	73	407	25	1	4	16	11	1	6	12	1	37	25	3	70	6	8	11	30	20	1	3
1378	11	5	6	1	5	7	4	1	25	8	31	10	13	13	32	20	3	23	7	3	23	14	32	16	11	16	37	73	407	25	1	4	16	11	1	6	12	1	37	25	3	70	6	8	11	30	20	1	3
1379	11	5	6	1	5	7	4	1	25	8	31	10	13	13	32	20	3	23	7	3	23	14	32	16	11	16	37	73	407	25	1	4	16	11	1	6	12	1	37	25	3	70	6	8	11	30	20	1	3
1380	11	5	6	1	5	7	4	1	25	8	31	10	13	13	32	20	3	23	7	3	23	14	32	16	11	16	37	73	407	25	1	4	16	11	1	6	12	1	37	25	3	70	6	8	11	30	20	1	3
1381	11	5	6	1	5	7	4	1	25	8	31	10	13	13	32	20	3	23	7	3	23	14	32	16	11	16	37	73	407	25	1	4	16	11	1	6	12	1	37	25	3	70	6	8	11	30	20	1	3
1382	11	5	6	1	5	7	4	1	25	8	31	10	13	13	32	20	3	23	7	3	23	14	32	16	11	16	37	73	407	25	1	4	16	11	1	6	12	1	37	27	3	70	6	8	11	30	20	1	3
1383	11	5	6	1	5	7	4	1	25	8	31	10	13	13	32	20	3	23	7	3	23	14	32	16	11	16	37	74	407	25	1	4	16	11	1	6	12	1	37	32	3	70	6	8	11	30	20	1	3
1384	11	5	6	1	5	7	4	1	25	8	31	10	13	13	32	20	3	23	7	3	23	14	32	16	11	16	37	74	407	25	1	4	16	11	1	6	12	1	37	35	3	70	6	8	11	30	20	1	3
1385	11	5	6	1	5	7	4	1	25	8	31	10	13	13	32	20	3	23	7	3	23	14	32	16	11	16	37	74	407	25	1	4	16	11	1	6	12	1	37	35	3	70	6	8	11	30	20	1	3
1386	11	5	6	1	5	7	4	1	25	8	31	10	13	13	32	20	3	23	7	3	23	14	32	16	11	16	37	74	407	25	1	4	16	11	1	6	12	1	37	35	3	70	6	8	11	30	20	1	3
1387	11	5	6	1	5	7	4	1	25	8	31	10	13	13	32	20	3	23	7	3	23	14	32	16	11	16	37	74	407	25	1	4	16	11	1	6	12	1	37	35	3	70	6	8	11	30	20	1	3
1388	11	5	6	1	5	7	4	1	25	8	31	10	13	14	32	20	3	23	7	3	23	14	32	16	11	16	37	74	407	25	1	4	16	11	1	6	12	1	37	35	3	70	6	8	11	30	20	1	3
1389	11	5	6	1	5	7	4	1	25	8	31	10	13	14	32	20	3	23	7	3	23	14	32	16	11	16	37	74	407	25	1	4	16	11	1	6	12	1	37	35	3	70	6	8	11	30	20	1	3
1390	11	5	6	1	5	7	4	1	25	8	31	10	13	14	32	20	3	23	7	3	23	14	32	16	11	16	37	74	407	25	1	4	16	11	1	6	12	1	37	35	3	70	6	8	11	30	20	1	3
1391	11	5	6	1	5	7	4	1	25	8	31	10	13	14	32	20	3	23	7	3	23	14	32	16	11	16	37	74	407	25	1	4	16	11	1	6	12	1	37	35	3	70	6	8	11	30	20	1	3
1392	11	5	6	1	5	7	4	1	25	8	31	10	13	14	32	20	3	23	7	3	23	14	32	16	11	16	37	74	407	25	1	4	16	11	1	6	12	1	37	35	3	70	6	8	11	30	20	1	3
1393	11	5	6	1	5	7	4	1	25	8	31	10	13	14	32	20	3	23	7	3	24	14	32	16	11	16	37	74	407	25	1	4	16	11	1	6	12	1	37	35	3	70	6	8	11	30	20	1	3
1394	11	5	6	1	5	7	4	1	25	8	31	10	13	14	32	20	3	23	7	3	24	14	32	16	11	16	37	74	407	25	1	4	16	11	1	6	12	1	37	35	3	70	6	8	11	30	20	1	3
1395	11	5	6	1	5	7	4	1	25	8	31	10	13	14	32	20	3	23	7	3	24	14	32	16	11	16	37	74	407	25	1	4	16	11	1	6	12	1	37	35	3	70	6	8	11	30	20	1	3
1396	11	5	6	1	5	7	4	1	25	8	31	10	13	14	32	20	3	23	7	3	24	14	32	16	11	16	37	74	407	25	1	4	16	11	1	6	12	1	37	35	3	70	6	8	11	30	20	1	3
1397	11	5	6	1	5	7	4	1	25	8	31	10	13	14	32	20	3	23	7	3	24	14	32	16	11	16	37	74	407	25	1	4	16	11	1	6	12	1	37	35	3	70	6	8	11	30	20	1	3
1398	11	5	6	1	5	7	4	1	25	8	31	10	13	14	32	20	3	23	7	3	24	14	32	16	11	16	37	74	407	25	1	4	16	11	1	6	12	1	37	35	3	70	6	8	11	30	20	1	3
1399	11	5	6	1	5	7	4	1	25	8	31	10	13	14	32	20	3	23	7	3	24	14	32	16	11	16	37	74	407	25	1	4	16	11	1	6	12	1	37	35	3	70	6	8	11	30	20	1	3
1400	11	5	6	1	5	7	4	1	25	8	31	10	13	14	32	20	3	23	7	3	24	14	32	16	11	16	37	74	407	25	1	4	16	11	1	6	12	1	37	35	3	70	6	8	11	30	20	1	3
1401	11	5	6	1	5	7	4	1	25	8	31	10	13	14	32	20	3	23	7	3	24	14	32	16	11	16	37	74	407	25	1	4	16	11	1	6	12	1	37	35	3	70	6	8	11	30	20	1	3
1402	11	5	6	1	5	7	4	1	25	8	31	10	13	14	32	20	3	23	7	3	24	14	32	16	11	16	37	74	407	25	1	4	16	11	1	6	12	1	37	35	3	70	6	8	11	30	20	1	3
1403	11	5	6	1	5	7	4	1	25	8	31	10	13	14	32	20	3	23	7	3	24	14	32	16	11	16	37	74	407	25	1	4	16	11	1	6	12	1	37	35	3	70	6	8	11	30	20	1	3
1404	11	5	6	1	5	7	4	1	25	8	31	10	13	14	32	20	3	23	7	3	24	14	32	16	11	16	37	74	408	25	1	4	16	11	1	6	12	1	37	35	3	70	6	8	11	30	20	1	3
1405	11	5	6	1	5	7	4	1	25	8	31	10	13	14	32	20	3	23	7	3	24	14	32	16	11	16	37	74	408	25	1	4	16	11	1	6	12	1	37	35	3	70	6	8	11	30	20	1	3
1406	11	5	6	1	5	7	4	1	25	8	31	10	13	14	32	20	3	23	7	3	24	14	32	16	11	16	37	74	408	25	1	4	16	11	1	6	12	1	37	35	3	70	6	8	11	30	20	1	3
1407	11	5	6	1	5	7	4	1	25	8	31	10	13	14	32	20	3	23	7	3	24	14	32	16	11	16	37	74	409	25	1	4	16	11	1	6	12	1	37	35	3	70	6	8	11	30	20	1	3
1408	11	5	6	1	5	7	4	1	25	8	31	10	13	14	32	20	3	23	7	3	24	14	32	16	11	16	37	74	409	25	1	4	16	11	1	6	12	1	37	35	3	70	6	8	11	30	20	1	3
1409	11	5	6	1	5	7	4	1	25	8	31	10	13	14	32	20	3	23	7	3	24	14	32	16	11	16	37	74	409	25	1	4	16	11	1	6	12	1	37	35	3	70	6	8	11	30	20	1	3
1410	11	5	6	1	5	7	4	1	25	8	31	10	13	14	32	20	3	23	7	3	24	14	32	16	11	16	37	74	409	25	1	4	16	11	1	6	12	1	37	35	3	70	6	8	11	30	20	1	3
1411	11	5	6	1	5	7	4	1	25	8	31	10	13	14	32	20	3	23	7	3	24	14	32	16	11	16	37	74	409	25	1	4	16	11	1	6	12	1	37	35	3	70	6	8	11	30	20	1	3
1412	11	5	6	1	5	7	4	1	25	8	31	10	13	17	38	20	3	23	7	3	24	14	32	16	11	16	37	74	409	25	1	4	16	11	1	6	12	1	37	35	3	70	6	8	11	30	20	1	3
1413	11	5	6	1	5	7	4	1	25	8	31	10	15	18	41	20	3	23	7	3	24	14	32	16	11	16	37	74	409	25	1	4	16	11	1	6	12	1	37	35	3	70	6	8	11	30	20	1	3
1414	11	5	6	1	5	7	4	1	25	8	31	10	15	18	41	20	3	23	7	3	24	14	32	16	11	16	37	74	409	25	1	4	16	11	1	6	12	1	37	35	3	70	6	8	11	30	20	1	3
1415	11	5	6	1	5	7	4	1	25	8	31	10	15	19	44	20	4	23	7	3	24	14	32	16	11	16	37	74	409	25	1	4	16	11	1	6	12	1	37	35	3	70	6	8	11	30	20	1	3
1416	11	5	6	1	5	7	4	1	25	8	31	10	15	22	48	20	7	23	7	3	24	14	32	16	11	16	37	74	409	25	1	4	16	11	1	6	12	1	37	35	3	70	6	8	11	30	20	1	3
1417	11	5	6	1	5	7	4	1	25	8	31	10	15	22	48	20	10	23	7	3	24	14	33	16	11	16	37	74	409	25	1	4	16	11	1	6	12	1	37	35	3	70	6	8	11	30	20	1	3
1418	11	5	6	1	5	7	4	1	25	8	31	10	15	24	49	20	10	23	7	3	24	14	33	16	11	16	37	74	410	25	1	4	16	11	1	6	12	1	37	35	3	70	6	8	11	30	20	1	3
1419	11	5	6	1	5	7	4	1	25	8	31	10	15	24	49	20	13	23	7	3	24	14	33	16	11	16	37	74	410	25	1	4	16	11	1	6	12	1	37	35	3	70	6	8	11	30	20	1	3
1420	11	5	6	1	5	7	4	1	25	8	31	10	15	24	49	20	19	23	7	3	24	14	33	16	11	16	37	74	410	25	1	4	16	11	1	6	12	1	37	35	3	70	6	8	11	30	20	1	3
1421	11	5	6	1	5	7	4	1	25	8	31	10	15	24	49	20	24	23	7	3	24	14	33	16	11	17	37	74	410	25	1	4	16	11	1	6	12	1	37	35	3	70	6	8	11	30	20	1	3
1422	11	5	6	1	5	7	4	1	25	8	31	10	15	24	49	20	27	23	7	3	24	14	33	16	11	17	37	74	410	25	1	4	16	11	1	6	12	1	37	35	3	70	6	8	11	30	20	1	3
1423	11	5	6	1	5	7	4	1	25	8	31	10	15	24	49	20	29	23	7	3	24	14	33	16	11	17	37	74	410	25	1	4	16	11	1	6	12	1	37	35	3	70	6	8	11	30	20	1	3
1424	11	5	6	1	5	7	4	1	25	8	31	13	15	24	49	20	31	23	7	3	24	14	33	16	11	18	37	74	410	25	1	4	16	11	1	6	12	1	37	35	3	70	6	8	11	30	20	1	3
1425	11	5	6	1	5	7	4	1	25	8	31	13	15	24	49	20	35	23	7	3	24	14	33	16	11	18	37	74	410	25	1	4	16	11	1	6	12	1	37	35	3	70	6	8	11	30	20	1	3
1426	11	5	6	1	5	7	4	1	25	8	31	13	15	24	49	20	36	23	7	3	24	14	33	16	11	18	37	74	410	25	1	4	16	11	1	6	12	1	37	35	3	70	6	8	11	30	20	1	3
1427	11	5	6	1	5	7	4	1	25	8	31	13	15	24	49	20	36	23	7	3	24	14	33	16	11	18	37	74	410	25	1	4	16	11	1	6	12	1	37	35	3	70	6	8	11	30	20	1	3
1428	11	5	6	1	5	7	4	1	25	8	31	15	15	24	49	20	36	23	7	3	24	14	33	16	11	18	37	74	410	25	1	4	16	11	1	6	12	1	37	35	3	70	6	8	11	30	20	1	3
1429	11	5	6	1	5	7	4	1	25	8	31	15	15	24	49	20	36	23	7	3	24	14	33	16	11	18	37	74	411	25	1	4	16	11	1	6	12	1	37	35	3	70	6	8	11	30	20	1	3
1430	11	5	6	1	5	7	4	1	25	8	31	15	15	24	49	20	36	23	7	3	24	14	33	16	11	18	37	74	411	25	1	4	16	11	1	6	12	1	37	35	3	70	6	8	11	30	20	1	3
1431	11	5	6	1	5	7	4	1	25	8	31	15	15	24	49	23	36	23	7	3	24	14	33	16	11	18	37	74	411	25	1	4	16	11	1	6	12	1	37	35	3	70	6	8	11	30	20	1	3
1432	11	5	6	1	5	7	4	1	25	8	31	15	15	24	49	28	36	23	7	3	24	14	33	16	11	18	37	74	411	25	1	4	16	11	1	6	12	1	37	35	3	70	6	8	11	30	20	1	3
1433	11	5	6	1	5	7	4	1	25	8	31	15	15	24	49	32	36	23	7	3	24	14	33	16	11	18	37	74	411	25	1	4	16	11	1	6	12	1	37	35	3	70	6	8	11	30	20	1	3
1434	11	5	6	1	5	7	4	1	25	8	31	15	15	24	49	37	36	23	7	3	24	14	33	16	11	18	37	74	411	25	1	4	16	11	1	6	12	1	37	35	3	70	6	8	11	30	20	1	3
1435	11	5	6	1	5	7	4	1	25	8	31	15	15	24	49	44	36	23	7	3	24	14	33	16	11	18	37	74	411	25	1	4	16	11	1	6	12	1	37	35	3	70	6	8	11	30	20	1	3
1436	11	5	6	1	5	7	4	1	25	8	31	15	15	24	49	45	36	23	7	3	24	14	33	16	11	18	37	74	411	25	1	4	16	11	1	6	12	1	37	35	3	70	6	8	11	30	20	1	3
1437	11	5	6	1	5	7	4	1	25	8	31	15	15	24	49	45	36	23	7	3	24	14	33	16	11	18	37	74	411	25	1	4	16	11	1	6	12	1	37	35	3	70	6	8	11	30	20	1	3
1438	11	5	6	1	5	7	4	1	25	8	31	15	15	24	49	45	36	23	7	3	24	14	33	16	11	18	37	74	411	25	1	4	16	11	1	6	12	1	37	35	3	70	6	8	11	30	20	1	3
1439	11	5	6	1	5	7	4	1	25	8	31	15	15	24	49	45	36	23	7	3	24	14	33	16	11	18	37	74	412	25	1	4	16	11	1	6	12	1	37	35	3	70	6	8	11	30	20	1	3
1440	11	5	6	1	5	7	4	1	25	8	31	15	15	24	49	45	36	23	7	3	24	14	33	16	11	18	37	74	412	25	1	4	16	11	1	6	12	1	37	35	3	70	6	8	11	30	20	1	3
1441	11	5	6	1	5	7	4	1	25	8	31	15	15	24	49	45	36	23	7	3	24	14	33	16	11	18	37	74	412	25	1	4	16	11	1	6	12	1	37	35	3	70	6	8	11	30	20	1	3
1442	11	5	6	1	5	7	4	1	25	8	31	15	15	24	49	45	36	23	7	3	24	14	33	16	11	18	37	74	412	25	1	4	16	11	1	6	12	1	37	35	3	70	6	8	11	30	20	1	3
1443	11	5	6	1	5	7	4	1	25	8	31	15	15	24	49	45	36	23	7	3	24	14	33	16	11	18	37	74	412	25	1	4	16	11	1	6	12	1	37	35	3	70	6	8	11	30	20	1	3
1444	11	5	6	1	5	7	4	1	25	8	31	15	15	24	49	45	36	23	7	3	24	14	33	16	11	18	37	74	412	25	1	4	16	11	1	6	12	1	37	35	3	70	6	8	11	30	20	1	3
1445	11	5	6	1	5	7	4	1	25	8	31	15	15	24	49	45	36	23	7	3	24	14	33	16	11	18	37	74	412	25	1	4	16	11	1	6	12	1	37	35	3	70	6	8	11	30	20	1	3
1446	11	5	6	1	5	7	4	1	25	8	31	15	15	24	49	45	36	23	7	3	24	14	33	16	11	18	37	74	412	25	1	4	16	11	1	6	12	1	37	35	3	70	6	8	11	30	20	1	3
1447	11	5	6	1	5	7	4	1	25	8	31	15	15	24	49	45	36	23	7	3	24	14	33	16	11	18	37	74	412	25	1	4	16	11	1	6	12	1	37	35	3	70	6	8	11	30	20	1	3
1448	11	5	6	1	5	7	4	1	25	8	31	15	15	24	49	45	36	23	7	3	24	14	33	16	11	18	37	74	413	25	1	4	16	11	1	6	12	1	37	35	3	70	6	8	11	30	20	1	3
1449	11	5	6	1	5	7	4	1	25	8	31	15	15	24	49	45	36	23	7	3	24	14	33	16	11	18	37	74	413	25	1	4	16	11	1	6	12	1	37	35	3	70	6	8	11	30	20	1	3
1450	11	5	6	1	5	7	4	1	25	8	31	15	15	24	49	45	36	23	7	3	24	14	33	16	11	18	39	74	413	25	1	4	16	11	1	6	12	1	37	35	3	70	6	8	11	30	20	1	3
1451	11	5	6	1	5	7	4	1	25	8	31	15	15	24	49	45	36	23	7	3	24	14	33	16	11	18	39	74	413	25	1	4	16	11	1	6	12	1	37	35	3	70	6	8	11	30	20	1	3
1452	11	5	6	1	5	7	4	1	25	8	31	15	15	24	49	45	36	23	7	3	24	14	33	16	11	18	39	74	413	25	1	4	16	11	1	6	12	1	37	35	3	70	6	8	11	30	20	1	3
1453	11	5	6	1	5	7	4	1	25	8	31	15	15	24	49	45	36	23	7	3	24	14	33	16	11	18	39	74	413	25	1	4	16	11	1	6	12	1	37	35	3	70	6	8	11	30	20	1	3
1454	11	5	6	1	5	7	4	1	25	8	31	15	15	24	49	45	36	23	7	3	24	14	33	16	11	18	39	74	413	25	1	4	16	11	1	6	12	1	37	35	3	70	6	8	11	30	20	1	3
1455	11	5	6	1	5	7	4	1	25	8	31	15	15	24	49	45	36	23	7	3	24	14	33	16	11	18	39	74	413	25	1	4	16	11	1	6	12	1	37	35	3	70	6	8	11	30	20	1	3
1456	11	5	6	1	5	7	4	1	25	8	31	15	15	24	49	45	36	23	7	3	24	14	33	16	11	18	39	74	413	25	1	4	16	11	1	6	12	1	37	35	3	70	6	8	11	30	20	1	3
1457	11	5	6	1	5	7	4	1	25	8	31	15	15	24	49	45	36	23	7	3	24	14	33	16	11	18	39	74	414	25	1	4	16	11	1	6	12	1	37	35	3	70	6	8	11	30	20	1	3
1458	11	5	6	1	5	7	4	1	25	8	31	15	15	24	49	45	36	23	7	3	24	14	33	16	11	18	39	74	414	25	1	4	16	11	1	6	12	1	37	35	3	70	6	8	11	30	20	1	3
1459	11	5	6	1	5	7	4	1	25	8	31	15	15	24	49	45	36	23	7	3	24	14	33	16	11	18	39	74	414	25	1	4	16	11	1	6	12	1	37	35	3	70	6	8	11	30	20	1	3
1460	11	5	6	1	5	7	4	1	25	8	31	15	15	24	49	45	36	23	7	3	24	14	33	16	11	18	39	74	414	25	1	4	16	11	1	6	12	1	37	35	3	70	6	8	11	30	20	1	3
1461	11	5	6	1	5	7	4	1	25	8	31	15	15	24	49	45	36	23	7	3	24	14	33	16	11	18	39	74	414	25	1	4	16	11	1	6	12	1	37	35	3	70	6	8	11	30	20	1	3
1462	11	5	6	1	5	7	4	1	25	8	31	15	15	24	49	45	36	23	7	3	24	14	33	16	11	18	39	74	414	25	1	4	16	11	1	6	12	1	37	35	3	70	6	8	11	30	20	1	3
1463	11	5	6	1	5	7	4	1	25	8	31	15	15	24	49	45	36	23	7	3	24	14	33	16	11	18	39	74	414	25	1	4	16	11	1	6	12	1	37	35	3	70	6	8	11	30	20	1	3
1464	11	5	6	1	5	7	4	1	25	8	31	15	15	24	49	45	36	23	7	3	24	14	33	16	11	18	39	74	414	25	1	4	16	11	1	6	12	1	37	35	3	70	6	8	11	30	20	1	3
1465	11	5	6	1	5	7	4	1	25	8	31	15	15	24	49	45	36	23	7	3	24	14	33	16	11	18	39	74	415	25	1	4	16	11	1	6	12	1	37	35	3	70	6	8	11	30	20	1	3
1466	11	5	6	1	5	7	4	1	25	8	31	15	15	24	49	45	36	23	7	3	24	14	33	16	11	18	39	74	415	25	1	4	16	11	1	6	12	1	37	35	3	70	6	8	11	30	20	1	3
1467	11	5	6	1	5	7	4	1	25	8	31	15	15	24	49	45	36	23	7	3	24	14	33	16	11	18	39	74	415	25	1	4	16	11	1	6	12	1	37	35	3	70	6	8	11	30	20	1	3
1468	11	5	6	1	5	7	4	1	25	8	31	15	15	24	49	45	36	23	7	3	24	14	33	16	11	18	39	74	415	25	1	4	16	11	1	6	12	1	37	35	3	70	6	8	11	30	20	1	3
1469	11	5	6	1	5	7	4	1	25	8	31	15	15	24	49	45	36	23	7	3	24	14	33	16	11	18	39	74	415	25	1	4	16	11	1	6	12	1	37	35	3	70	6	8	11	30	20	1	3
1470	11	5	6	1	5	7	4	1	25	8	31	15	15	24	49	45	36	23	7	3	24	14	34	16	11	18	39	74	415	25	1	4	16	11	1	6	12	1	37	35	3	70	6	8	11	30	20	1	3
1471	11	5	6	1	5	7	4	1	25	8	31	15	15	24	49	45	36	23	7	3	24	14	34	16	11	18	39	74	415	25	1	4	16	11	1	6	12	1	37	35	3	70	6	8	11	30	20	1	3
1472	11	5	6	1	5	7	4	1	25	8	31	15	15	24	49	45	36	23	7	3	24	14	34	16	11	18	39	76	415	25	1	4	16	11	1	6	12	1	37	35	3	70	6	8	11	30	20	1	3
1473	11	5	6	1	5	7	4	1	25	8	31	15	15	24	49	45	36	23	7	3	24	14	34	16	11	18	39	76	416	25	1	4	16	11	1	6	12	1	37	35	3	70	6	8	11	30	20	1	3
1474	11	5	6	1	5	7	4	1	25	8	31	15	15	24	49	45	36	23	7	3	24	14	34	16	11	18	39	76	416	25	1	4	16	11	1	6	12	1	37	35	3	70	6	8	11	30	20	1	3
1475	11	5	6	1	5	7	4	1	25	8	31	15	15	24	49	45	36	23	7	3	24	14	34	16	11	18	39	76	416	25	1	4	16	11	1	6	12	1	37	35	3	70	6	8	11	30	20	1	3
1476	11	5	6	1	5	7	4	1	25	8	31	15	15	24	49	45	36	23	7	3	24	14	34	16	11	18	39	76	416	25	1	4	16	11	1	6	12	1	37	35	3	70	6	8	11	30	20	1	3
1477	11	5	6	1	5	7	4	1	25	8	31	15	15	24	49	45	36	23	7	3	24	14	34	16	11	18	39	76	416	25	1	4	16	11	1	6	12	1	37	35	3	70	6	8	11	30	20	1	3
1478	11	5	6	1	5	7	4	1	25	8	31	15	15	24	49	45	36	23	7	3	24	14	34	16	11	18	39	76	416	25	1	4	16	11	1	6	12	1	37	35	3	70	6	8	11	30	20	1	3
1479	11	5	6	1	5	7	4	1	25	8	31	15	15	24	49	45	36	23	7	3	24	14	34	16	11	18	39	76	416	25	1	4	16	11	1	6	12	1	37	35	3	70	6	8	11	30	20	1	3
1480	11	5	6	1	5	7	4	1	25	8	31	15	15	24	49	45	36	23	7	3	24	14	34	16	11	18	39	76	417	25	1	4	16	11	1	6	12	1	37	35	3	70	6	8	11	30	20	1	3
1481	11	5	6	1	5	7	4	1	25	8	31	15	15	24	49	45	36	23	7	3	24	14	34	16	11	18	39	76	417	25	1	4	16	11	1	6	12	1	37	35	3	70	6	8	11	30	20	1	3
1482	11	5	6	1	5	7	4	1	25	8	31	15	15	24	49	45	36	23	7	3	24	14	34	16	11	18	39	76	417	25	1	4	16	11	1	6	12	1	37	35	3	70	6	8	11	30	20	1	3
1483	11	5	6	1	5	7	4	1	25	8	31	15	15	24	49	45	36	23	7	3	24	14	34	16	11	18	39	76	417	25	1	4	16	11	1	6	12	1	37	35	3	70	6	8	11	30	20	1	3
1484	11	5	6	1	5	7	4	1	25	8	31	15	15	24	49	45	36	23	7	3	24	14	34	16	11	18	39	76	417	25	1	4	16	11	1	6	12	1	37	35	3	70	6	8	11	30	20	1	3
1485	11	5	6	1	5	7	4	1	25	8	31	15	15	24	49	45	36	23	7	3	24	14	34	16	11	18	39	77	417	25	1	4	16	11	1	6	12	1	37	35	3	70	6	8	11	30	20	1	3
1486	11	5	6	1	5	7	4	1	25	8	31	15	15	24	49	45	36	23	7	3	24	14	34	16	11	18	39	85	417	25	1	4	16	11	1	6	12	1	37	35	3	70	6	8	11	30	20	1	3
1487	11	5	6	1	5	7	4	1	25	8	31	15	15	24	49	45	42	23	7	3	24	14	34	16	11	18	39	89	417	25	1	4	16	11	1	6	12	1	37	35	3	70	6	8	11	30	20	1	3
1488	11	5	6	1	5	7	4	1	25	8	31	15	15	24	49	45	48	23	7	3	24	14	34	16	11	18	39	92	418	25	1	4	16	11	1	6	12	1	37	35	3	70	6	8	11	30	20	1	3
1489	11	5	6	1	5	7	4	1	25	8	31	15	15	24	49	45	53	23	7	3	24	14	34	16	11	18	39	101	418	25	1	4	16	11	1	6	12	1	37	35	3	70	6	8	11	30	20	1	3
1490	11	5	6	1	5	7	4	1	25	8	31	15	15	24	49	45	59	23	7	3	24	14	34	16	11	18	39	102	418	25	1	4	16	11	1	6	12	1	37	35	3	70	6	8	11	30	20	1	3
1491	11	5	6	1	5	7	4	1	25	8	31	15	15	24	49	45	62	23	7	3	24	14	34	16	11	18	39	102	418	25	1	4	16	11	1	6	12	1	37	35	3	70	6	8	11	30	20	1	3
1492	11	5	6	1	5	7	4	1	25	8	31	15	15	24	49	45	64	23	7	3	24	14	34	16	11	18	39	102	418	25	1	4	16	11	1	6	12	1	37	35	3	70	6	8	11	30	20	1	3
1493	11	5	6	1	5	7	4	1	25	8	31	15	15	24	49	45	67	23	7	3	24	14	34	16	11	18	39	102	418	25	1	4	16	11	1	6	12	1	37	35	3	70	6	8	11	30	20	1	3
1494	11	5	6	1	5	7	4	1	25	8	31	15	15	24	49	45	73	23	7	3	24	14	34	16	11	18	39	102	418	25	1	4	16	11	1	6	12	1	37	35	3	70	6	8	11	30	20	1	3
1495	11	5	6	1	5	7	4	1	25	8	31	15	15	24	49	45	73	23	7	3	24	14	34	16	11	18	39	102	418	25	1	4	16	11	1	6	12	1	37	35	3	70	6	8	11	30	20	1	3
1496	11	5	6	1	5	7	4	1	25	8	31	15	15	24	49	45	73	23	7	3	24	14	34	16	11	18	39	102	419	25	1	4	16	11	1	6	12	1	37	35	3	70	6	8	11	30	20	1	3
1497	11	5	6	1	5	7	4	1	25	8	31	15	15	24	49	45	73	23	7	3	24	14	34	16	11	18	39	102	419	25	1	4	16	11	1	6	12	1	37	35	3	70	6	8	11	30	20	1	3
1498	11	5	6	1	5	7	4	1	25	8	31	15	15	24	49	45	73	23	7	3	24	14	34	16	11	18	39	102	419	25	1	4	16	11	1	6	12	1	37	35	3	70	6	8	11	35	20	1	3
1499	11	5	6	1	5	7	4	1	25	8	31	15	15	24	49	45	73	23	7	3	24	14	34	16	11	18	39	102	419	25	1	4	16	11	1	6	12	1	37	35	3	70	6	8	11	36	20	1	3
1500	11	5	6	1	5	7	4	1	25	8	31	15	15	24	49	45	73	23	7	3	24	14	34	16	11	18	39	102	419	25	1	4	16	11	1	6	12	1	37	35	3	70	6	8	11	36	20	1	3
1501	11	5	6	1	5	7	4	1	25	8	31	15	15	24	49	45	73	23	7	3	24	14	34	16	11	19	39	102	419	25	1	4	16	11	1	6	12	1	37	35	3	70	6	8	11	36	20	1	3
1502	11	5	6	1	5	7	4	1	25	8	31	15	15	24	49	45	73	23	7	3	24	14	34	16	11	19	39	102	419	25	1	4	16	11	1	6	12	1	37	35	3	70	6	8	11	36	20	1	3
1503	11	5	6	1	5	7	4	1	25	8	31	15	15	24	49	45	73	23	7	3	24	14	34	16	11	19	39	102	419	25	1	4	16	11	1	6	12	1	37	35	3	70	6	8	11	36	20	1	3
1504	11	5	6	1	5	7	4	1	25	8	31	15	15	24	49	45	73	23	7	3	24	14	34	16	11	19	39	102	420	25	1	4	16	11	1	6	12	1	37	35	3	70	6	8	11	36	20	1	3
1505	11	5	6	1	5	7	4	1	25	8	31	15	15	24	49	45	73	23	7	3	24	14	34	16	11	19	40	102	420	25	1	4	16	11	1	6	12	1	37	35	3	70	6	8	11	36	20	1	3
1506	11	5	6	1	5	7	4	1	25	8	31	15	15	24	49	45	73	23	7	3	24	14	34	16	11	19	40	102	420	25	1	4	16	11	1	6	12	1	37	35	3	70	6	8	11	36	20	1	3
1507	11	5	6	1	5	7	4	1	25	8	31	15	15	24	49	45	73	23	7	3	24	14	34	16	11	19	40	102	420	25	1	4	16	11	1	6	12	1	37	35	3	70	6	8	11	36	20	1	3
1508	11	5	6	1	5	7	4	1	25	8	31	15	15	24	49	45	73	23	7	3	24	14	34	16	11	19	40	102	420	25	1	4	16	11	1	6	12	1	37	35	3	70	6	8	11	36	20	1	3
1509	11	5	6	1	5	7	4	1	25	8	31	15	15	24	49	45	73	23	7	3	24	14	34	16	11	19	40	102	420	25	1	4	16	11	1	6	12	1	37	35	3	70	6	8	11	36	20	1	3
1510	11	5	6	1	5	7	4	1	25	8	31	15	15	24	49	45	73	23	7	3	24	14	34	16	11	19	40	102	420	25	1	4	16	11	1	6	12	1	37	35	3	70	6	8	11	36	20	1	3
1511	11	5	6	1	5	7	4	1	25	8	31	16	15	24	49	45	73	23	7	3	24	14	34	16	11	19	40	102	420	25	1	4	16	11	1	6	12	1	37	35	3	70	6	8	11	36	20	1	3
1512	11	5	6	1	5	7	4	1	25	8	31	16	15	24	49	45	73	23	7	3	24	14	34	16	11	19	40	102	421	25	1	4	16	11	1	6	12	1	37	35	3	70	6	8	11	36	20	1	3
1513	11	5	6	1	5	7	4	1	25	8	31	16	15	24	49	45	73	23	7	3	24	14	34	16	11	19	40	102	421	25	1	4	16	11	1	6	12	1	37	35	3	70	6	8	11	36	20	1	3
1514	11	5	6	1	5	7	4	1	25	8	31	16	15	24	49	45	73	23	7	3	24	14	34	16	11	19	40	102	421	25	1	4	16	11	1	6	12	1	37	35	3	70	6	8	11	36	20	1	3
1515	11	5	6	1	5	7	4	1	25	8	31	17	15	24	49	45	73	23	7	3	24	14	34	16	11	19	41	102	421	25	1	4	16	11	1	6	12	1	37	35	3	70	6	8	11	36	20	1	3
1516	11	5	6	1	5	7	4	1	27	8	31	17	15	24	49	45	73	23	7	3	24	14	34	16	11	19	41	102	421	25	1	4	16	11	1	6	12	1	37	35	3	70	6	8	11	36	20	1	3
1517	11	5	6	1	5	7	4	1	28	8	31	17	15	24	49	45	73	23	7	3	24	14	34	16	11	19	41	102	421	25	1	4	16	11	1	6	12	1	37	35	3	70	6	8	11	36	20	1	3
1518	11	5	6	1	5	7	4	1	29	8	31	17	15	24	49	45	73	23	7	3	24	14	34	16	11	19	41	102	421	25	1	4	16	11	1	6	12	1	37	35	3	70	6	8	11	36	20	1	3
1519	11	5	6	1	5	7	4	1	29	8	31	17	15	24	49	45	73	23	7	3	24	14	34	16	11	19	41	102	421	25	1	4	16	11	1	6	12	1	37	35	3	70	6	8	11	36	20	1	3
1520	11	5	6	1	5	7	4	1	29	8	31	17	15	24	49	45	73	23	7	3	24	14	34	16	11	19	41	102	421	25	1	4	16	11	1	6	12	1	37	35	3	70	6	8	11	36	20	1	3
1521	11	5	6	1	5	7	4	1	29	8	31	17	15	24	51	45	73	23	7	3	24	14	34	16	11	19	41	102	422	25	1	4	16	11	1	6	12	1	37	35	3	70	6	8	11	36	20	1	3
1522	11	5	6	1	5	7	4	1	29	8	31	17	15	24	51	45	73	23	7	3	24	14	34	16	11	19	41	102	422	25	1	4	16	11	1	6	12	1	37	35	3	70	6	8	11	36	20	1	3
1523	11	5	6	1	5	7	4	1	29	8	31	17	15	24	51	45	73	23	7	3	24	14	34	16	11	19	41	102	422	25	1	4	16	11	1	6	12	1	37	35	3	70	6	8	11	36	20	1	3
1524	11	5	6	1	5	7	4	1	29	8	31	17	15	24	52	45	73	23	7	3	24	14	34	16	11	19	41	102	422	25	1	4	16	11	1	6	12	1	37	35	3	70	6	8	11	36	20	1	3
1525	11	5	6	1	5	7	4	1	29	8	31	17	15	24	52	45	73	23	7	3	24	14	34	16	11	19	41	102	422	25	1	4	16	11	1	6	12	1	37	35	3	70	6	8	11	36	20	1	3
1526	11	5	6	1	5	7	4	1	29	8	31	17	15	24	52	45	73	23	7	3	24	14	34	16	11	19	41	102	422	25	1	4	16	11	1	6	12	1	37	35	3	70	6	8	11	36	20	1	3
1527	11	5	6	1	5	7	4	1	29	8	31	17	15	24	52	45	73	23	7	3	24	14	34	16	11	19	41	102	422	25	1	4	16	11	1	6	12	1	37	35	3	70	6	8	11	36	20	1	3
1528	11	5	6	1	5	7	4	1	29	8	31	17	15	24	52	45	73	23	7	3	24	14	34	16	11	19	41	102	422	25	1	4	16	11	1	6	12	1	37	35	3	70	6	8	11	36	20	1	3
1529	11	5	6	1	5	7	4	1	29	8	31	17	15	24	52	45	73	23	7	3	24	14	34	16	11	19	41	102	422	25	1	4	16	11	1	6	12	1	37	35	3	70	6	8	11	36	20	1	3
1530	11	5	6	1	5	7	4	1	29	8	31	17	15	24	52	45	73	23	7	3	24	14	34	16	11	19	41	102	422	25	1	4	16	11	1	6	12	1	37	35	3	70	6	8	11	36	20	1	3
1531	11	5	6	1	5	7	4	1	29	8	31	17	15	24	52	45	73	23	7	3	24	14	34	16	11	19	41	102	423	25	1	4	16	11	1	6	12	1	37	35	3	70	6	8	11	36	20	1	3
1532	11	5	6	1	5	7	4	1	29	8	31	17	15	24	52	45	73	23	7	3	24	14	34	16	11	19	41	102	423	25	1	4	16	11	1	6	12	1	37	35	3	70	6	8	11	36	20	1	3
1533	11	5	6	1	5	7	4	1	29	8	31	17	15	24	52	45	73	23	7	3	24	14	34	16	11	19	41	102	423	25	1	4	16	11	1	6	12	1	37	35	3	70	6	8	11	36	20	1	3
1534	11	5	6	1	5	7	4	1	29	8	31	17	15	24	52	45	73	23	7	3	24	14	34	16	11	19	41	102	423	25	1	4	16	11	1	6	12	1	37	35	3	70	6	8	11	36	20	1	3
1535	11	5	6	1	5	7	4	1	29	8	31	17	15	24	52	45	73	23	7	3	24	14	34	16	11	19	41	102	423	25	1	4	16	11	1	6	12	1	37	35	3	70	6	8	11	36	20	1	3
1536	11	5	6	1	5	7	4	1	29	8	31	17	15	24	52	45	73	23	7	3	24	14	34	16	11	19	41	102	423	25	1	4	16	11	1	6	12	1	37	35	3	70	6	8	11	36	20	1	3
1537	11	5	6	1	5	7	4	1	29	8	31	17	15	24	52	45	73	23	7	3	24	14	34	16	11	19	41	102	423	25	1	4	16	11	1	6	12	1	37	35	3	70	6	8	11	36	20	1	3
1538	11	5	6	1	5	7	4	1	29	8	31	17	15	24	52	45	73	23	7	3	24	14	34	16	11	19	41	102	423	25	1	4	16	11	1	6	12	1	37	35	3	70	6	8	11	36	20	1	3
1539	11	5	6	1	5	7	4	1	29	8	31	17	15	24	52	45	73	23	7	3	24	14	34	16	11	19	41	102	423	25	1	4	16	11	1	6	12	1	37	35	3	70	6	8	11	36	20	1	3
1540	11	5	6	1	5	7	4	1	29	8	31	17	15	24	52	45	73	23	7	3	24	14	34	16	11	19	41	102	423	25	1	4	16	11	1	6	12	1	37	35	3	70	6	8	11	36	20	1	3
1541	11	5	6	1	5	7	4	1	29	8	31	17	15	24	52	45	73	23	7	3	24	14	34	16	11	19	41	102	423	25	1	4	16	11	1	6	12	1	37	35	3	70	6	8	11	36	20	1	3
1542	11	5	6	1	5	7	4	1	29	8	31	17	15	24	52	45	73	23	7	3	24	14	34	16	11	19	41	102	423	25	1	4	16	11	1	6	12	1	37	35	3	70	6	8	11	36	20	1	3
1543	11	5	6	1	5	7	4	1	29	8	31	17	15	24	52	45	73	23	7	3	24	14	34	16	11	19	41	102	423	25	1	4	16	11	1	6	12	1	37	35	3	70	6	8	11	36	20	1	3
1544	11	5	6	1	5	7	4	1	29	8	31	18	15	24	52	45	73	23	7	3	24	14	34	16	11	19	41	102	424	25	1	4	16	11	1	6	12	1	37	35	3	70	6	8	11	36	20	1	3
1545	11	5	6	1	5	7	4	1	29	8	31	18	15	24	52	45	73	23	7	3	24	14	34	16	11	19	41	102	424	25	1	4	16	11	1	6	12	1	37	35	3	70	6	8	11	36	20	1	3
1546	11	5	6	1	5	7	4	1	29	8	31	18	15	24	52	45	73	23	7	3	24	14	34	16	11	19	41	102	424	25	1	4	16	11	1	6	12	1	37	35	3	70	6	8	11	36	20	1	3
1547	11	5	6	1	5	7	4	1	29	8	31	18	15	24	52	45	73	23	7	3	24	14	34	16	11	19	41	102	424	25	1	4	16	11	1	6	12	1	37	35	3	70	6	8	11	36	20	1	3
1548	11	5	6	1	5	7	4	1	29	8	31	18	15	24	52	45	73	23	7	3	24	14	34	16	11	19	41	102	424	25	1	4	16	11	1	6	12	1	37	35	3	70	6	8	11	36	20	1	3
1549	11	5	6	1	5	7	4	1	29	8	31	18	15	24	52	45	73	23	7	3	24	14	34	16	11	19	41	102	424	25	1	4	16	11	1	6	12	1	37	35	3	70	6	8	11	36	20	1	3
1550	11	5	6	1	5	7	4	1	29	8	31	18	15	24	52	45	73	23	7	3	24	14	34	16	11	19	41	102	424	25	1	4	16	11	1	6	12	1	37	35	3	70	6	8	11	36	20	1	3
1551	11	5	6	1	5	7	4	1	29	8	31	18	15	24	52	45	73	23	7	3	24	14	34	16	11	19	41	102	424	25	1	4	16	11	1	6	12	1	37	35	3	70	6	8	11	36	20	1	3
1552	11	5	6	1	5	7	4	1	29	8	31	18	15	24	52	45	73	23	7	3	24	14	34	16	11	20	42	102	424	25	1	4	16	11	1	6	12	1	37	35	3	70	6	8	11	36	20	1	3
1553	11	5	6	1	5	7	4	1	29	8	31	18	15	24	52	45	73	23	7	3	24	14	34	16	11	20	42	102	424	25	1	4	16	11	1	6	12	1	37	35	3	70	6	8	11	36	20	1	3
1554	11	5	6	1	5	7	4	1	29	8	31	18	15	24	52	45	73	23	7	3	24	14	34	16	11	20	42	102	424	25	1	4	16	11	1	6	12	1	37	35	3	70	6	8	11	36	20	1	3
1555	11	5	6	1	5	7	4	1	29	8	31	18	15	24	52	45	73	23	7	3	24	14	34	16	11	20	42	102	424	25	1	4	16	11	1	6	12	1	37	35	3	70	6	8	11	36	20	1	3
1556	11	5	6	1	5	7	4	1	29	8	31	18	15	24	53	45	73	23	7	3	24	14	34	16	11	20	42	102	424	25	1	4	16	11	1	6	12	1	37	35	3	70	6	8	11	36	20	1	3
1557	11	5	6	1	5	7	4	1	29	8	31	18	15	24	57	45	73	23	7	3	24	14	34	16	11	20	42	102	425	25	1	4	16	11	1	6	12	1	37	35	3	70	6	8	11	36	20	1	3
1558	11	5	6	1	5	7	4	1	29	8	31	18	15	24	58	45	73	23	7	3	24	14	34	16	11	20	42	102	425	25	1	4	16	11	1	6	12	1	37	35	3	75	6	8	11	36	20	1	3
1559	11	5	6	1	5	7	4	1	29	8	31	18	15	25	66	45	73	23	7	3	24	14	34	16	11	20	42	102	425	25	1	4	16	11	1	6	12	1	37	35	3	80	6	8	11	36	20	1	3
1560	11	5	6	1	5	7	4	1	29	8	31	18	15	25	69	45	73	23	7	3	24	14	34	16	11	20	42	102	425	25	1	4	16	11	1	6	12	1	37	35	3	83	6	8	11	36	20	1	3
1561	11	5	6	1	5	7	4	1	29	8	31	18	15	25	70	45	73	23	7	3	24	14	34	16	11	20	42	102	425	25	1	4	16	11	1	6	12	1	37	35	3	83	6	8	11	36	20	1	3
1562	11	5	6	1	5	7	4	1	29	8	31	18	15	25	70	45	73	23	7	3	24	14	34	16	11	20	42	102	425	25	1	4	16	11	1	6	12	1	37	35	3	83	6	8	11	36	20	1	3
1563	11	5	6	1	5	7	4	1	29	8	31	18	15	25	70	45	73	23	7	3	24	14	34	16	11	20	42	102	425	25	1	4	16	11	1	6	12	1	37	35	3	83	6	8	11	36	20	1	3
1564	11	5	6	1	5	7	4	1	29	8	31	18	15	25	70	45	73	23	7	3	24	14	34	16	11	20	42	102	425	25	1	4	16	11	1	6	12	1	37	35	3	83	6	8	11	36	20	1	3
1565	11	5	6	1	5	7	4	1	29	8	31	18	15	25	70	45	73	23	7	3	24	14	34	16	11	20	42	102	425	25	1	4	16	11	1	6	12	1	37	35	3	83	6	8	11	36	20	1	3
1566	11	5	6	1	5	7	4	1	29	8	31	18	15	25	70	45	73	23	7	3	24	14	34	16	11	20	42	102	425	25	1	4	16	11	1	6	12	1	37	35	3	83	6	8	11	36	20	1	3
1567	11	5	6	1	5	7	4	1	29	8	31	18	15	25	70	45	73	23	7	3	24	14	34	16	11	20	42	102	425	25	1	4	16	11	1	6	12	1	37	35	3	83	6	8	11	36	20	1	3
1568	11	5	6	1	5	7	4	1	29	8	31	18	15	25	70	45	73	23	7	3	24	14	34	16	11	20	42	102	425	25	1	4	16	11	1	6	12	1	37	35	3	83	6	8	11	36	20	1	3
1569	11	5	6	1	5	7	4	1	29	8	31	18	15	25	70	45	73	23	7	3	24	14	34	16	11	20	42	102	425	25	1	4	16	11	1	6	12	1	37	35	3	83	6	8	11	36	20	1	3
1570	11	5	6	1	5	7	4	1	29	8	31	18	15	25	70	45	73	23	7	3	24	14	34	16	11	20	42	102	426	25	1	4	16	11	1	6	12	1	37	35	3	83	6	8	11	36	20	1	3
1571	11	5	6	1	5	7	4	1	29	8	31	18	15	25	70	45	73	23	7	3	24	14	34	16	11	20	42	102	426	25	1	4	16	11	1	6	12	1	37	35	3	83	6	8	11	36	20	1	3
1572	11	5	6	1	5	7	4	1	29	8	31	18	15	25	70	45	73	23	7	3	24	14	34	16	11	20	42	102	426	25	1	4	16	11	1	6	12	1	37	35	3	84	6	8	11	36	20	1	3
1573	11	5	6	1	5	7	4	1	29	8	31	18	15	25	70	45	73	23	7	3	24	14	34	16	11	20	42	102	426	25	1	4	16	11	1	6	12	1	37	35	3	84	6	8	11	36	20	1	3
1574	11	5	6	1	5	7	4	1	29	8	31	18	15	25	70	45	73	23	7	3	24	14	34	16	11	20	42	102	426	25	1	4	16	11	1	6	12	1	37	35	3	84	6	8	11	36	20	1	3
1575	11	5	6	1	5	7	4	1	29	8	31	18	15	25	70	45	73	23	7	3	24	14	34	16	11	20	42	105	426	25	1	4	16	11	1	6	12	1	37	35	3	84	6	8	11	36	20	1	3
1576	11	5	6	1	5	7	4	1	29	8	31	18	15	25	70	45	73	23	7	3	24	14	34	16	11	20	42	112	426	25	1	4	16	11	1	6	12	1	37	35	3	84	6	8	11	36	20	1	3
1577	11	5	6	1	5	7	4	1	29	8	31	18	15	25	70	45	73	23	7	3	24	14	34	16	11	20	42	117	426	25	1	4	16	11	1	6	12	1	37	35	3	84	6	8	11	36	20	1	3
1578	11	5	6	1	5	7	4	1	29	8	31	18	15	25	70	45	73	23	7	3	24	14	34	16	11	20	42	127	426	25	1	4	16	11	1	6	12	1	37	35	3	84	6	8	11	36	20	1	3
1579	11	5	6	1	5	7	4	1	29	8	31	18	15	25	70	45	73	23	7	3	24	14	34	16	11	20	42	128	426	25	1	4	16	11	1	6	12	1	37	35	3	84	6	8	17	36	20	1	3
1580	11	5	6	1	5	7	4	1	29	8	31	18	15	25	70	45	73	23	7	3	24	14	34	16	11	20	42	128	426	25	1	4	16	11	1	6	12	1	37	35	3	84	6	8	18	36	20	1	3
1581	11	5	6	1	5	7	4	1	29	8	31	18	15	25	70	45	73	23	7	3	24	14	34	16	11	20	42	128	426	25	1	4	16	11	1	6	12	1	37	35	3	84	6	8	18	36	20	1	3
1582	11	5	6	1	5	7	4	1	29	8	31	18	15	25	70	45	73	23	7	3	24	14	34	16	11	20	42	128	426	25	1	4	16	11	1	6	12	1	37	35	3	84	6	8	18	36	20	1	8
1583	11	5	6	1	5	7	4	1	29	8	31	18	15	25	70	45	73	23	7	3	24	14	34	16	11	20	42	128	426	25	1	4	16	11	1	6	12	1	37	35	3	85	6	8	18	36	20	1	13
1584	11	5	6	1	5	7	4	1	29	8	31	18	15	25	70	45	73	23	7	3	24	14	34	16	11	20	42	128	427	25	1	4	16	11	1	6	12	1	37	35	3	85	6	8	18	36	20	1	17
1585	11	5	6	1	5	7	4	1	29	8	31	18	15	25	70	45	73	23	7	3	24	14	34	16	11	20	42	128	427	25	1	4	16	11	1	6	12	1	37	35	3	85	6	8	18	36	20	1	23
1586	11	5	6	1	5	7	4	1	29	8	31	18	15	25	70	45	73	23	7	3	24	14	34	16	11	20	42	128	427	25	1	4	16	11	1	6	12	1	37	35	3	85	6	8	18	36	20	1	23
1587	11	5	6	1	5	7	4	1	29	8	31	18	15	25	70	45	73	23	7	3	24	14	34	16	11	20	42	128	427	25	1	4	16	11	1	6	12	1	37	35	3	85	6	8	18	36	20	1	23
1588	11	5	6	1	5	7	4	1	29	8	31	18	15	25	70	45	73	23	7	3	24	14	34	16	11	20	42	128	427	25	1	4	16	11	1	6	12	1	37	35	3	85	6	8	18	36	20	1	23
1589	11	5	6	1	5	7	4	1	29	8	31	18	15	25	70	45	73	23	7	3	24	14	34	16	11	20	43	128	427	25	1	4	16	11	1	6	12	1	37	35	3	85	6	8	18	36	20	1	23
1590	11	5	6	1	5	7	4	1	29	8	31	18	15	25	70	45	73	23	7	3	24	14	34	16	11	20	43	128	427	25	1	4	16	11	1	6	12	1	37	35	3	85	6	8	18	36	20	1	23
1591	11	5	6	1	5	7	4	1	29	8	31	18	15	25	70	45	73	23	7	3	24	14	34	16	11	20	43	128	427	25	1	4	16	11	1	6	12	1	37	35	3	85	6	8	18	36	20	1	23
1592	11	5	6	1	5	7	4	1	29	8	31	18	15	25	70	45	73	23	7	3	24	14	34	16	11	20	43	128	427	25	1	4	16	11	1	6	12	1	37	35	3	85	6	8	18	36	20	1	23
1593	11	5	6	1	5	7	4	1	29	8	31	18	15	25	70	45	73	23	7	3	24	14	34	16	11	20	43	128	427	25	1	4	16	11	1	6	12	1	37	35	3	85	6	8	18	36	20	1	23
1594	11	5	6	1	5	7	4	1	29	8	31	18	15	25	70	45	73	23	7	3	24	14	34	16	11	20	43	128	427	25	1	4	16	11	1	6	12	1	37	35	3	85	6	8	18	36	20	1	23
1595	11	5	6	1	5	7	4	1	29	8	31	18	15	25	70	45	73	23	7	3	24	14	34	16	11	20	43	128	427	25	1	4	16	11	1	6	12	1	37	35	3	85	6	8	18	36	20	1	23
1596	11	5	6	1	5	7	4	1	29	8	31	18	15	25	70	45	73	23	7	3	24	14	34	16	11	20	43	128	427	25	1	4	16	11	1	6	12	1	37	35	3	85	6	8	18	36	20	1	23
1597	11	5	6	1	5	7	4	1	29	8	31	18	15	25	70	45	73	23	7	3	24	14	34	16	11	20	43	128	427	25	1	4	16	11	1	6	12	1	37	35	3	85	6	8	18	36	20	1	23
1598	11	5	6	1	5	7	4	1	29	8	31	18	15	25	70	45	73	23	7	3	24	14	34	19	11	20	43	128	427	25	1	4	16	11	1	6	12	1	37	35	3	85	6	8	18	36	20	1	23
1599	11	5	6	1	5	7	4	1	29	8	31	18	15	25	70	45	73	23	7	3	24	14	34	22	11	20	43	128	427	25	1	4	16	11	1	6	12	1	37	35	3	85	6	8	18	36	20	1	23
1600	11	5	6	1	5	7	4	1	29	8	31	18	15	25	70	45	73	23	7	3	24	14	34	23	11	20	43	128	427	25	1	4	16	11	1	6	12	1	37	35	3	85	6	8	18	36	20	1	23
1601	11	5	6	1	5	7	4	1	29	8	31	18	15	25	70	45	73	23	7	3	24	14	34	30	11	20	43	128	427	25	1	4	16	11	1	6	12	1	37	35	3	85	6	8	18	36	20	1	23
1602	11	5	6	1	5	7	4	1	29	8	31	18	15	25	70	45	73	23	7	3	24	14	34	36	11	20	43	128	427	25	1	4	16	11	1	6	12	1	37	35	3	85	6	8	18	36	20	1	23
1603	11	5	6	1	5	7	4	1	29	8	31	18	15	25	70	45	73	23	7	3	24	14	34	38	11	20	43	128	427	25	1	4	16	11	1	6	12	1	37	35	3	85	6	8	18	36	20	1	23
1604	11	5	6	1	5	7	4	1	29	8	31	18	15	25	70	45	73	23	7	3	24	14	34	38	11	20	43	128	427	25	1	4	16	11	1	6	12	1	37	35	3	85	6	8	18	36	20	1	23
1605	11	5	6	1	5	7	4	1	29	8	31	18	15	25	70	45	73	23	7	3	24	14	34	38	11	20	43	128	427	25	1	4	16	11	1	6	12	1	37	35	3	85	6	8	18	36	20	1	23
1606	11	5	6	1	5	7	4	1	29	8	31	18	15	25	70	45	73	23	7	3	24	14	34	38	11	20	43	128	427	25	1	4	16	11	1	6	12	1	37	35	3	85	6	8	18	36	20	1	23
1607	11	5	6	1	5	7	4	1	29	8	31	18	15	25	70	45	73	23	7	3	24	14	34	38	11	20	43	128	427	25	1	4	16	11	1	6	12	1	37	35	3	85	6	8	18	36	20	1	23
1608	11	5	6	1	5	7	4	1	29	8	31	18	15	25	70	45	73	23	7	3	24	14	34	38	11	20	43	128	427	25	1	4	16	11	1	6	12	1	37	35	3	85	6	8	18	36	20	1	23
1609	11	5	6	1	5	7	4	1	29	8	31	18	15	25	70	45	73	23	7	3	24	14	34	38	11	20	43	128	427	25	1	4	16	11	1	6	12	1	37	35	3	85	6	8	18	36	20	1	23
1610	11	5	6	1	5	7	4	1	29	8	31	18	15	25	70	45	73	23	7	3	24	14	34	38	11	20	43	128	427	25	1	4	16	11	1	6	12	1	37	35	3	85	6	8	18	36	20	1	23
1611	11	5	6	1	5	7	4	1	29	8	31	18	15	25	70	45	73	23	7	3	24	14	34	38	11	20	43	128	427	25	1	4	16	11	1	6	12	1	37	35	3	85	6	8	18	36	20	1	23
1612	11	5	6	1	5	7	4	1	29	8	31	18	15	25	70	45	73	23	7	3	24	14	34	38	11	20	43	128	427	25	1	4	16	11	1	6	12	1	37	35	3	85	6	8	18	36	20	1	23
1613	11	5	6	1	5	7	4	1	29	8	31	18	15	25	70	45	73	23	7	3	24	14	34	38	11	20	43	128	427	25	1	4	16	11	1	6	12	1	37	35	3	85	6	8	18	36	20	1	23
1614	11	5	6	1	5	7	4	1	29	8	31	18	15	25	70	45	73	23	7	3	24	14	34	38	11	20	43	128	427	25	1	4	16	11	1	6	12	1	37	35	3	85	6	8	18	36	20	1	23
1615	11	5	6	1	5	7	4	1	29	8	31	18	15	25	70	45	73	23	7	3	24	14	34	38	11	20	43	128	427	25	1	4	16	11	1	6	12	1	37	35	3	85	6	8	18	36	20	1	23
1616	11	5	6	1	5	7	4	1	29	8	31	18	15	25	70	45	73	23	7	3	24	14	34	38	11	20	43	128	427	25	1	4	16	11	1	6	12	1	37	35	3	85	6	8	18	36	20	1	23
1617	11	5	6	1	5	7	4	1	29	8	31	18	15	25	70	45	73	23	7	3	24	14	35	38	11	20	43	128	427	25	1	4	16	11	1	6	12	1	37	35	3	85	6	8	18	36	20	1	23
1618	11	5	6	1	5	7	4	1	29	8	31	18	15	25	70	45	73	23	7	3	24	14	35	38	11	20	43	128	427	25	1	4	16	11	1	6	12	1	37	35	3	86	6	8	18	36	20	1	23
1619	11	5	6	1	5	7	4	1	29	8	31	18	15	25	70	45	73	23	7	3	24	14	35	38	11	20	43	128	427	25	1	4	16	11	1	6	12	1	37	35	3	86	6	8	18	36	20	1	23
1620	11	5	6	1	5	7	4	1	29	8	31	18	15	25	70	45	73	23	7	3	24	14	35	38	11	20	43	128	427	25	1	4	16	11	1	6	12	1	37	35	3	86	6	8	18	36	20	1	23
1621	11	5	6	1	5	7	4	1	29	8	31	18	15	25	70	45	73	23	7	3	24	14	35	38	11	20	43	128	427	25	1	4	16	11	1	6	12	1	37	35	3	86	6	8	18	36	20	1	23
1622	11	5	6	1	5	7	4	1	29	8	31	18	15	25	70	45	73	23	7	3	24	14	35	38	11	20	43	128	427	25	1	4	16	11	1	6	12	1	37	35	3	86	6	8	18	36	20	1	23
1623	11	5	6	1	5	7	4	1	29	8	31	18	15	25	70	45	73	23	7	3	24	14	35	38	11	20	43	128	427	25	1	4	16	11	1	6	12	1	37	35	3	86	6	8	18	36	20	1	23
1624	11	5	6	1	5	7	4	1	29	8	31	18	15	25	70	45	73	23	7	3	25	14	35	38	11	20	43	128	427	25	1	4	16	11	1	6	12	1	37	35	3	86	6	8	18	36	20	1	23
1625	11	5	6	1	5	7	4	1	29	8	31	18	15	25	70	45	73	23	7	3	25	14	35	38	11	20	43	128	427	25	1	4	16	11	1	6	12	1	37	35	3	86	6	8	18	36	20	1	23
1626	11	5	6	1	5	7	4	1	29	8	31	18	15	25	70	45	73	23	7	3	25	14	35	38	11	20	43	128	427	25	1	4	16	11	1	6	12	1	37	35	3	87	6	8	18	36	20	1	23
1627	11	5	6	1	5	7	4	1	29	8	31	18	15	25	70	45	73	23	7	3	25	14	35	38	11	20	43	128	427	25	1	4	16	11	1	6	12	1	37	35	3	87	6	8	18	36	20	8	23
1628	11	5	6	1	5	7	4	1	29	8	31	18	15	25	70	45	73	23	7	3	25	14	35	38	11	20	44	128	427	25	1	4	16	11	1	6	12	1	37	35	3	87	6	8	18	36	20	11	23
1629	11	5	6	1	5	7	4	1	29	8	31	18	15	25	70	45	73	23	7	3	25	14	35	38	11	20	44	128	427	25	1	4	16	11	1	6	12	1	37	35	3	87	6	8	18	36	20	14	23
1630	11	5	6	1	5	7	4	1	29	8	31	18	15	25	70	45	73	23	7	3	25	14	35	38	11	20	44	128	427	25	1	4	16	11	1	6	12	1	37	35	3	87	6	8	18	36	20	14	23
1631	11	5	6	1	5	7	4	1	29	8	31	18	15	25	70	45	73	23	7	3	25	14	35	38	11	20	44	128	427	25	1	4	16	11	1	6	12	1	37	35	3	87	6	8	18	36	20	14	23
1632	11	5	6	1	5	7	4	1	29	8	31	18	15	25	70	45	73	23	7	3	25	14	35	38	11	20	44	128	427	25	1	4	16	11	1	6	12	1	37	35	3	87	6	8	18	36	20	14	23
1633	11	5	6	1	5	7	4	1	29	8	31	18	15	25	70	45	73	23	7	3	25	14	35	38	11	20	44	128	427	25	1	4	16	11	1	6	12	1	37	35	3	87	6	8	18	36	20	14	23
1634	11	5	6	1	5	8	4	1	29	8	31	18	15	25	70	45	73	23	7	3	25	14	35	38	11	20	44	128	427	25	1	4	16	11	1	6	12	1	37	35	3	87	6	8	18	36	20	14	23
1635	11	5	6	1	5	13	4	1	29	8	31	18	15	25	70	45	73	23	7	3	25	14	35	38	11	20	44	128	427	25	1	4	16	11	1	6	12	1	37	35	3	87	6	8	18	36	20	14	23
1636	11	5	6	1	5	18	4	1	29	8	31	18	15	25	70	45	73	23	7	3	25	14	35	38	11	20	45	128	427	25	1	4	16	11	1	6	12	1	37	35	3	87	6	8	18	36	20	14	23
1637	11	5	6	1	5	19	4	1	29	8	31	18	15	25	70	45	73	23	7	3	25	14	35	38	11	20	45	128	427	25	1	4	16	11	1	6	12	1	37	35	3	87	6	8	18	36	20	14	23
1638	11	5	6	1	5	20	4	1	29	8	31	18	15	25	70	45	73	23	7	3	25	14	35	38	11	20	45	128	427	25	1	4	16	11	1	6	12	1	37	35	3	87	6	8	18	36	20	14	23
1639	11	5	6	1	5	20	4	1	29	8	31	18	15	25	70	45	73	23	7	3	25	14	35	38	11	20	45	128	427	25	1	4	16	11	1	6	12	1	37	35	3	88	6	8	18	36	20	14	23
1640	11	5	6	1	5	20	4	1	29	8	31	18	15	25	70	45	73	23	7	3	25	14	35	38	11	20	45	128	427	25	1	4	16	11	1	6	12	1	37	35	3	88	6	8	18	36	20	14	23
1641	11	5	6	1	5	20	4	1	29	8	31	18	15	25	70	45	73	23	7	3	25	14	35	38	11	20	45	128	427	25	1	4	16	11	1	6	12	1	37	35	3	88	6	8	18	36	20	14	23
1642	11	5	6	1	5	20	4	1	29	8	31	18	15	25	70	45	73	23	7	3	25	14	35	38	11	20	45	128	427	25	1	4	16	11	1	6	12	1	37	35	3	88	6	8	18	36	20	14	23
1643	11	5	6	1	5	20	4	1	29	8	31	18	15	25	70	45	73	23	7	3	25	14	35	38	11	20	45	128	427	25	1	4	16	11	1	6	12	1	37	35	3	88	6	8	18	36	20	14	23
1644	11	5	6	1	5	20	4	1	29	8	31	18	15	25	70	45	73	23	7	3	25	14	35	38	11	20	45	128	427	25	1	4	16	11	1	6	12	1	37	35	3	88	6	8	18	36	20	14	23
1645	11	5	6	1	5	20	4	1	29	8	31	18	15	25	70	45	73	23	7	3	25	14	35	38	11	20	45	128	427	25	1	4	16	11	1	6	12	1	37	35	3	88	6	8	18	36	20	14	23
1646	11	5	6	1	5	20	4	1	29	8	31	18	15	25	70	45	73	24	7	3	25	14	35	38	11	20	45	128	427	25	1	4	16	11	1	6	12	1	37	35	3	88	6	8	18	36	20	14	23
1647	11	5	6	1	5	20	4	1	29	8	31	18	15	25	70	45	73	24	7	3	25	14	35	38	11	20	45	128	427	25	1	4	16	11	1	6	12	1	37	35	3	88	6	8	18	36	20	14	23
1648	11	5	6	1	5	20	4	1	29	8	31	18	15	25	70	45	73	24	7	3	25	14	35	38	11	20	45	128	427	25	1	4	16	11	1	6	12	1	37	35	3	88	6	8	18	36	20	14	23
1649	11	5	6	1	5	20	4	1	29	8	31	18	15	25	70	45	73	24	7	3	25	14	35	38	11	20	45	128	427	25	1	4	16	11	1	6	12	1	37	35	3	88	6	8	18	36	20	14	23
1650	11	5	6	1	5	20	4	1	29	8	31	18	15	25	70	45	73	24	7	3	25	14	35	38	11	20	45	128	427	25	1	4	16	11	1	6	12	1	37	35	3	88	6	8	18	36	20	14	23
1651	11	5	6	1	5	20	4	1	29	8	31	18	15	25	70	47	73	24	7	3	25	14	35	38	11	20	45	128	427	25	1	4	16	11	1	6	12	1	37	35	3	88	6	8	18	36	20	14	23
1652	11	5	6	1	5	20	4	1	29	8	31	18	15	25	70	47	73	24	7	3	25	14	35	38	11	20	45	128	427	25	1	4	16	11	1	6	12	1	37	35	3	88	6	8	18	36	20	14	23
1653	11	5	6	1	5	20	4	1	29	8	31	18	15	25	70	47	73	24	7	3	25	14	35	38	11	20	45	128	427	25	1	4	16	11	1	6	12	1	37	35	3	88	6	8	18	36	20	14	23
1654	11	5	6	1	5	20	4	1	29	8	31	18	15	25	70	47	73	24	7	3	25	14	36	38	11	20	45	128	427	25	1	4	16	11	1	6	12	1	37	35	3	88	6	8	18	36	20	14	23
1655	11	5	6	1	5	20	4	1	29	8	31	18	15	25	70	47	73	24	7	3	25	14	36	38	11	20	45	128	427	25	1	4	16	11	1	6	12	1	37	35	3	88	6	8	18	36	20	14	23
1656	11	5	6	1	5	20	4	1	29	8	31	18	15	25	70	47	73	24	7	3	25	14	36	38	11	20	45	128	427	25	1	4	16	11	1	6	12	1	37	35	3	88	6	8	18	36	20	14	23
1657	11	5	6	1	5	20	4	1	29	8	31	18	15	25	70	47	73	24	7	3	25	14	36	38	11	20	45	128	427	25	1	4	16	11	1	6	12	1	37	35	3	88	6	8	18	36	20	14	23
1658	11	5	6	1	5	20	4	1	29	8	31	18	15	25	70	47	73	24	7	3	25	14	36	38	11	20	45	128	427	25	1	4	16	11	1	6	12	1	37	35	3	88	6	8	18	36	20	14	23
1659	11	5	6	1	5	20	4	1	29	8	31	18	15	25	70	47	73	24	7	3	25	14	36	38	11	20	45	128	427	25	1	4	16	11	1	6	12	1	37	35	3	88	6	8	18	36	20	14	23
1660	11	5	6	1	5	20	4	1	29	8	31	18	15	25	70	47	73	24	7	3	25	14	36	38	11	20	45	128	427	25	1	4	16	11	1	6	12	1	37	35	3	88	6	8	18	36	20	14	23
1661	11	5	6	1	5	20	4	1	29	8	31	18	15	25	70	47	73	24	7	3	25	14	36	38	11	20	45	128	427	25	1	4	16	11	1	6	12	1	37	35	3	88	6	8	18	36	20	14	23
1662	11	5	6	1	5	20	4	1	29	8	31	18	15	25	70	47	73	24	7	3	25	14	36	38	11	20	45	128	427	25	1	4	16	11	1	6	12	1	37	35	3	88	6	8	18	36	20	14	23
1663	11	5	6	1	5	20	4	1	29	8	31	18	15	25	70	47	73	24	7	3	25	14	36	38	11	20	45	128	427	25	1	4	16	11	1	6	12	1	37	35	3	88	6	8	18	36	20	14	23
1664	11	5	6	1	5	20	4	1	29	8	31	18	15	25	70	47	73	24	7	3	25	14	36	38	11	20	45	128	427	25	1	4	16	11	1	6	12	1	37	35	3	88	6	8	18	36	20	14	23
1665	11	5	6	1	5	20	4	1	29	8	31	18	15	25	70	47	73	24	7	3	25	14	36	38	11	20	45	129	427	25	1	4	16	11	1	6	12	1	37	35	3	88	6	8	18	36	20	14	23
1666	11	5	6	1	5	20	4	1	29	8	31	18	15	25	70	47	73	24	7	3	25	14	36	38	11	20	45	129	427	25	1	4	16	11	1	6	12	1	37	35	3	88	6	8	18	36	20	14	23
1667	11	5	6	1	5	20	4	1	29	8	31	18	15	25	70	47	73	24	7	3	25	14	36	38	11	20	45	129	427	25	1	4	16	11	1	6	12	1	37	35	3	88	6	8	18	36	20	14	23
1668	11	5	6	1	5	20	4	1	29	8	31	18	15	25	70	47	73	24	7	3	25	14	36	38	11	20	45	129	427	25	1	4	16	11	1	6	12	1	37	35	3	88	6	8	18	36	20	14	23
1669	11	5	6	1	5	20	4	1	29	8	31	18	15	25	70	47	73	24	7	3	25	14	36	38	11	20	45	129	427	25	1	4	16	11	1	6	12	1	37	35	3	88	6	8	18	36	20	14	23
1670	11	5	6	1	5	20	4	1	29	8	31	18	15	25	70	47	73	24	7	3	25	14	36	38	11	20	45	129	427	25	1	4	16	11	1	6	12	1	37	35	3	88	6	8	18	36	20	14	23
1671	11	5	6	1	5	20	4	1	29	8	31	18	15	25	70	47	73	24	7	3	25	14	37	38	11	20	45	129	427	25	1	4	16	11	1	6	12	1	37	35	3	88	6	8	18	36	20	14	23
1672	11	5	6	1	5	20	4	1	29	8	31	18	15	25	70	47	73	24	7	3	25	14	37	38	11	20	45	129	427	25	1	4	16	11	1	6	12	1	37	35	3	88	6	8	18	36	20	14	23
1673	11	5	6	1	5	20	4	1	29	8	31	18	15	25	70	47	73	24	7	3	25	14	37	38	11	20	45	129	427	25	1	4	16	11	1	6	12	1	37	35	3	88	6	8	18	36	20	14	23
1674	11	5	6	1	5	20	4	1	29	8	31	18	15	25	70	47	73	24	7	3	25	14	37	38	11	20	46	129	427	25	1	4	16	11	1	6	12	1	37	35	3	88	6	8	18	36	20	14	23
1675	11	5	6	1	5	20	4	1	29	8	31	18	15	25	70	47	73	24	7	3	25	14	37	38	11	20	46	129	427	25	1	4	16	11	1	6	12	1	37	35	3	88	6	8	18	36	20	14	23
1676	11	5	6	1	5	20	4	1	29	8	31	18	15	25	70	47	73	24	7	3	25	14	37	38	11	20	46	129	427	25	1	4	16	11	1	6	12	1	37	35	3	88	6	8	18	36	20	14	23
1677	11	5	6	1	5	20	4	1	29	8	31	18	15	25	70	47	73	24	7	3	25	14	37	38	11	20	46	129	427	25	1	4	16	11	1	6	12	1	37	35	3	88	6	8	18	36	20	14	23
1678	11	5	6	1	5	20	4	1	29	8	31	18	15	25	70	47	73	25	7	3	25	14	37	38	11	20	47	129	427	25	1	4	16	11	1	6	12	1	37	35	3	88	6	8	18	36	20	14	23
1679	11	5	6	1	5	20	4	1	29	8	31	18	15	25	70	47	73	25	7	3	25	14	37	38	11	20	47	129	427	25	1	4	16	11	1	6	12	1	37	35	3	88	6	8	18	36	20	14	23
1680	11	5	6	1	5	20	4	1	29	8	31	18	15	25	70	47	73	25	7	3	25	14	37	38	11	20	47	129	427	25	1	4	16	11	1	6	12	1	37	35	3	88	6	8	18	36	20	14	23
1681	11	5	6	1	5	20	4	1	29	8	31	18	15	25	70	47	73	25	7	3	25	14	37	38	11	20	47	129	427	25	1	4	16	11	1	6	12	1	37	35	3	88	6	8	18	36	20	14	23
1682	11	5	6	1	5	20	4	1	29	8	31	18	15	25	70	47	73	25	7	3	25	14	37	38	11	20	47	129	427	25	1	4	16	11	1	6	12	1	37	35	3	88	6	8	18	36	20	14	23
1683	11	5	6	1	5	20	4	1	29	8	31	18	15	25	70	47	73	25	7	3	25	14	37	38	11	20	47	129	427	25	1	4	16	11	1	6	12	1	37	35	3	89	6	8	18	36	20	14	23
1684	11	5	6	1	5	20	4	1	29	8	31	18	15	25	70	47	73	25	7	3	25	14	37	38	11	20	47	129	427	25	1	4	16	11	1	6	12	1	37	35	3	89	6	8	18	36	20	14	23
1685	11	5	6	1	5	20	4	1	29	8	31	18	15	25	70	47	73	25	7	3	25	14	37	38	11	20	47	129	427	25	1	4	16	11	1	6	12	1	37	35	3	89	6	8	18	36	20	14	23
1686	11	5	6	1	5	20	4	1	29	8	31	18	15	25	70	47	73	25	7	3	25	14	37	38	11	20	47	129	427	25	1	4	16	11	1	6	12	1	37	35	3	89	6	8	18	36	20	14	23
1687	11	5	6	1	5	20	4	1	29	8	31	18	15	25	70	47	73	25	7	3	25	14	37	38	11	20	47	129	427	25	1	4	16	11	1	6	12	1	37	35	3	89	6	8	18	36	20	14	23
1688	11	5	6	1	5	20	4	1	29	8	31	18	15	25	70	47	73	25	7	3	25	14	37	38	11	20	47	129	427	25	1	4	16	11	1	6	12	1	37	35	3	89	6	8	18	36	20	14	23
1689	11	5	6	1	5	20	4	1	29	8	31	18	15	25	70	47	73	25	7	3	25	14	37	38	11	20	47	129	427	25	1	4	16	11	1	6	12	1	37	35	3	89	6	8	18	36	20	14	23
1690	11	5	6	1	5	20	4	1	29	8	31	18	15	25	70	47	73	25	7	3	25	14	37	38	11	20	47	129	427	25	1	4	16	11	1	6	12	1	37	35	3	89	6	8	18	36	20	14	23
1691	11	5	6	1	5	20	4	1	29	8	31	18	15	25	70	47	73	25	7	3	25	14	37	38	11	20	47	129	427	25	1	4	16	11	1	6	12	1	37	35	3	89	6	8	18	36	20	14	23
1692	11	5	6	1	5	20	4	1	29	8	31	18	15	25	70	47	73	25	7	3	25	14	37	38	11	20	47	129	427	25	1	4	16	11	1	6	12	1	37	35	3	89	6	8	18	36	20	14	23
1693	11	5	6	1	5	20	4	1	29	8	31	18	15	25	70	47	73	25	7	3	25	14	37	38	11	20	47	129	427	25	1	4	16	11	1	6	12	1	37	35	3	89	6	8	18	36	20	14	23
1694	11	5	6	1	5	20	4	1	29	8	31	18	15	25	70	47	73	25	7	3	25	14	37	38	11	20	47	129	427	25	1	4	16	11	1	6	12	1	37	35	3	89	6	8	18	36	20	14	23
1695	11	5	6	1	5	20	4	1	29	8	31	18	15	25	70	47	73	25	7	3	25	14	37	38	11	20	47	129	427	25	1	4	16	11	1	6	12	1	37	35	3	89	6	8	18	36	20	14	23
1696	11	5	6	1	5	20	4	1	29	8	31	18	15	25	70	47	73	25	7	3	25	14	37	38	11	20	47	129	427	25	1	4	16	11	1	6	12	1	37	35	3	89	6	8	18	36	20	14	23
1697	11	5	6	1	5	20	4	1	29	8	31	18	15	25	70	47	73	25	7	3	25	14	37	38	11	20	47	129	427	25	1	4	16	11	1	6	12	1	37	35	3	89	6	8	18	36	20	14	23
1698	11	5	6	1	5	20	4	1	29	8	31	18	15	25	70	47	73	25	7	3	25	14	37	38	11	20	47	129	427	26	1	4	16	11	1	6	12	1	37	35	3	89	6	8	18	36	20	14	23
1699	11	5	6	1	5	20	4	1	29	8	31	18	15	26	70	47	73	25	7	3	25	14	37	38	11	20	47	129	427	31	1	4	16	11	1	6	12	1	37	35	3	89	6	8	18	36	20	14	23
1700	11	5	6	1	5	20	4	1	29	8	31	18	15	26	70	47	73	25	7	3	25	14	37	38	11	20	47	129	427	34	1	4	16	11	1	6	12	1	37	35	3	89	6	8	18	36	20	14	23
1701	11	5	6	1	5	20	4	1	29	8	31	18	15	26	70	47	73	25	7	3	25	14	37	38	11	20	47	129	427	36	1	4	16	11	1	6	12	1	37	35	3	89	6	8	18	36	20	14	23
1702	11	5	6	1	5	20	4	1	29	8	31	18	15	26	70	47	73	25	7	3	25	14	37	38	11	20	47	129	427	36	1	4	16	11	1	6	12	1	37	35	3	89	6	8	18	36	20	14	23
1703	11	5	6	1	5	20	4	1	29	8	31	18	15	26	70	47	73	25	7	3	25	14	37	38	11	20	47	129	427	36	1	4	16	11	1	6	12	1	37	35	3	89	6	8	18	36	20	14	23
1704	11	5	6	1	5	20	4	1	29	8	31	18	15	26	70	47	73	25	7	3	25	14	37	38	11	20	47	129	427	36	1	4	16	11	1	6	12	1	37	35	3	89	6	8	18	36	20	14	23
1705	11	5	6	1	5	20	4	1	29	8	31	18	15	26	70	47	73	25	7	3	25	14	37	38	11	20	47	129	427	36	1	4	18	11	1	6	12	1	37	35	3	89	6	8	18	36	20	14	23
1706	11	5	6	1	5	20	4	1	29	8	31	18	15	26	70	47	73	25	7	3	25	14	37	38	11	20	47	129	427	36	1	4	18	11	1	6	12	1	37	35	3	89	6	8	18	36	20	14	23
1707	11	5	6	1	5	20	4	1	29	8	31	18	15	26	70	47	73	25	7	3	25	14	37	38	11	20	47	129	427	36	1	4	18	11	1	6	12	1	37	35	3	89	6	8	18	36	20	14	23
1708	11	5	6	1	5	20	4	1	29	8	31	18	15	26	70	47	73	25	7	3	25	14	37	38	11	20	47	129	427	36	1	4	18	11	1	6	12	1	37	35	3	89	6	8	18	36	20	14	23
1709	11	5	6	1	5	20	4	1	29	8	31	18	15	26	70	47	73	25	7	3	25	14	37	38	11	20	48	129	427	36	1	4	18	11	1	6	12	1	37	35	3	89	6	8	18	36	20	14	23
1710	11	5	6	1	5	20	4	1	29	8	31	18	15	26	70	47	73	25	7	3	25	14	37	38	11	20	48	129	427	36	1	4	18	11	1	6	12	1	37	35	3	89	6	8	18	36	20	14	23
1711	11	5	6	1	5	20	4	1	29	8	31	18	15	26	70	47	73	25	7	3	25	14	37	38	11	20	48	129	427	36	1	4	18	11	1	6	12	1	37	35	3	89	6	8	18	36	20	14	23
1712	11	5	6	1	5	20	4	1	29	8	31	18	15	26	70	47	73	25	7	3	25	14	37	38	11	20	48	129	427	36	1	4	19	11	1	6	12	1	37	35	3	89	6	8	18	36	20	14	23
1713	11	5	6	1	5	20	4	1	29	8	31	18	15	26	70	47	73	25	7	3	25	14	37	38	11	20	48	129	427	36	1	4	19	11	1	6	12	1	37	35	3	89	6	8	18	36	20	14	23
1714	11	5	6	1	5	20	4	1	29	8	31	18	15	26	70	47	73	25	7	3	25	14	37	38	11	20	48	129	427	36	1	4	19	11	1	6	12	1	37	35	3	89	6	8	18	36	20	14	23
1715	11	5	6	1	5	20	4	1	29	8	31	18	15	26	70	47	73	25	7	3	25	14	37	38	11	20	48	129	427	36	1	4	19	11	1	6	12	1	37	35	3	89	6	8	18	36	20	14	23
1716	11	5	6	1	5	20	4	1	29	8	31	18	15	26	70	47	73	25	7	3	25	14	37	38	11	20	48	129	427	36	1	4	19	11	1	6	12	1	37	35	3	89	6	8	18	36	20	14	23
1717	11	5	6	1	5	20	4	1	29	8	31	18	15	26	70	47	73	25	7	3	25	14	37	38	11	20	48	129	427	36	1	4	19	11	1	6	12	1	37	35	3	89	6	8	18	36	20	14	23
1718	11	5	6	1	5	20	4	1	29	8	31	18	15	26	70	47	73	25	7	3	25	14	37	38	11	20	48	129	427	36	1	4	19	11	1	6	12	1	37	35	3	89	6	8	18	36	20	14	23
1719	11	5	6	1	5	20	4	1	29	8	31	18	15	26	70	47	73	25	7	3	25	14	37	38	11	20	48	129	427	36	1	4	19	11	1	6	12	1	37	35	3	89	6	8	18	36	20	14	23
1720	11	5	6	1	5	20	4	1	29	8	31	18	15	26	70	47	73	25	7	3	25	14	37	38	11	20	48	129	427	36	1	4	19	11	1	6	12	1	37	35	3	89	6	8	18	36	20	14	23
1721	11	5	6	1	5	20	4	1	29	8	31	18	15	26	70	47	73	25	7	3	25	14	37	38	11	20	48	129	427	36	1	4	19	11	1	6	12	1	37	35	3	89	6	8	18	36	20	14	23
1722	11	5	6	1	5	20	4	1	29	8	31	18	15	26	70	47	73	25	7	3	25	14	37	38	11	20	48	129	427	36	1	4	19	11	1	6	12	1	37	35	3	89	6	8	18	36	20	14	23
1723	11	5	6	1	5	20	4	1	29	8	31	18	15	26	70	47	73	25	7	3	25	14	37	38	11	20	48	129	427	36	1	4	19	11	1	6	12	1	37	35	3	89	6	8	18	36	20	14	23
1724	11	5	6	1	5	20	4	1	29	8	31	18	15	26	70	47	73	25	7	3	25	14	37	38	11	20	48	129	427	36	1	4	19	11	1	6	12	1	37	35	3	89	6	8	18	36	20	14	23
1725	11	5	6	1	5	20	4	1	29	8	31	18	15	26	70	47	73	25	7	3	25	14	37	38	11	20	48	129	427	36	1	4	19	11	1	6	12	1	37	35	3	89	6	8	18	36	20	14	23
1726	11	5	6	1	5	20	4	1	29	8	31	18	15	26	70	47	73	25	7	3	25	14	37	38	11	20	48	129	427	36	1	4	19	11	1	6	12	1	37	35	3	89	6	8	18	36	20	14	23
1727	11	5	6	1	5	20	4	1	29	8	31	18	15	26	70	47	73	25	7	3	25	14	37	38	11	20	48	129	427	36	1	4	19	11	1	6	12	1	37	35	3	89	6	8	18	36	20	14	23
1728	11	5	6	1	5	20	4	1	29	8	31	18	15	26	70	47	73	25	7	3	25	14	37	38	11	20	48	129	427	36	1	4	19	11	1	6	12	1	37	35	3	89	6	8	18	36	20	14	23
1729	11	5	6	1	5	20	4	1	29	8	31	18	15	26	70	47	73	25	7	3	25	14	37	38	11	20	48	129	427	36	1	4	19	11	1	6	12	1	37	35	3	89	6	8	18	36	20	14	23
1730	11	5	6	1	5	20	4	1	29	8	31	18	15	26	70	47	73	25	7	3	25	14	37	38	11	20	48	129	427	36	1	4	19	11	1	6	12	1	37	35	3	89	6	8	18	36	20	14	23
1731	11	5	6	1	5	20	4	1	29	8	31	18	15	26	70	47	73	25	7	3	25	14	37	38	11	20	48	129	427	36	1	4	19	11	1	6	12	1	37	35	3	89	6	8	18	36	21	14	23
1732	11	5	6	1	5	20	4	1	29	8	31	18	15	26	70	47	73	25	7	3	25	14	37	38	11	22	48	129	427	36	1	4	19	11	1	6	12	1	37	35	3	89	6	8	18	36	26	14	23
1733	11	5	6	1	5	20	4	1	29	8	31	18	15	26	70	47	73	25	7	3	25	14	37	38	11	22	48	129	427	36	1	4	19	11	1	6	12	1	37	35	3	89	6	8	18	36	28	14	23
1734	11	5	6	1	5	20	4	1	29	8	31	18	15	26	70	47	73	25	7	3	25	14	37	38	11	22	49	129	427	36	1	4	19	11	1	6	12	1	37	35	3	89	6	8	18	36	33	14	23
1735	11	5	6	1	5	20	4	1	29	8	31	18	15	26	70	47	73	25	7	3	25	14	37	38	11	22	49	129	427	36	1	4	20	11	1	6	12	1	37	35	3	89	6	8	18	36	37	14	23
1736	11	5	6	1	5	20	4	1	29	8	31	18	15	26	70	47	73	25	7	3	25	14	37	38	11	22	50	129	427	36	1	4	20	11	1	6	12	1	37	35	3	89	6	8	18	36	46	14	23
1737	11	5	6	1	5	20	4	1	29	8	31	18	15	26	70	47	73	25	7	3	25	14	37	38	11	22	50	129	427	36	1	4	21	11	1	6	12	1	37	35	3	89	6	8	18	36	46	14	23
1738	11	5	6	1	5	20	4	1	29	8	31	18	15	26	70	47	73	25	7	3	25	14	37	38	11	22	51	129	427	36	1	4	22	11	1	6	12	1	37	35	3	89	6	8	18	36	47	14	23
1739	11	5	6	1	5	20	4	1	29	8	31	18	15	26	70	47	73	25	7	3	25	14	37	38	11	22	51	129	427	36	1	4	23	11	1	6	12	1	37	35	3	89	6	8	18	36	47	14	23
1740	11	5	6	1	5	20	4	1	29	8	31	18	15	26	70	47	73	25	7	3	25	14	37	38	11	22	51	129	427	36	1	4	23	11	1	6	12	1	37	35	3	89	6	8	18	36	47	14	23
1741	11	5	6	1	5	20	4	1	29	8	31	18	15	26	70	47	73	25	7	3	25	14	37	38	11	22	51	129	427	36	1	4	23	11	1	6	12	1	37	35	3	89	7	8	18	36	47	14	23
1742	11	5	6	1	5	20	4	1	29	8	31	18	15	26	70	47	73	25	7	3	25	14	37	38	11	22	51	129	427	36	1	4	23	11	1	6	12	1	37	35	3	89	7	8	18	36	47	14	23
1743	11	5	6	1	5	20	4	1	29	8	31	18	15	26	70	47	73	25	7	3	25	14	37	38	11	22	51	129	427	36	1	4	23	11	1	6	12	1	37	35	3	89	7	8	18	36	47	14	23
1744	11	5	6	1	5	20	4	1	29	8	31	18	15	26	70	47	73	25	7	3	25	14	37	38	11	22	51	129	427	36	1	4	23	11	1	6	12	1	37	35	3	89	7	8	18	36	47	14	23
1745	11	5	6	1	5	20	4	1	29	8	31	18	15	26	70	47	73	25	7	3	25	14	37	38	11	22	51	129	427	36	1	4	23	11	1	6	12	1	37	35	3	89	7	8	18	36	47	14	23
1746	11	5	6	1	5	20	4	1	29	8	31	18	15	26	70	47	73	25	7	3	25	14	37	38	11	22	51	129	427	36	1	4	23	11	1	6	12	1	37	35	3	89	7	8	18	36	47	14	23
1747	11	5	6	1	5	20	4	1	29	8	31	18	15	26	70	47	73	25	7	3	25	14	37	38	11	22	51	129	427	36	1	4	23	11	1	6	12	1	37	35	3	89	7	8	18	36	47	14	23
1748	11	5	6	1	5	20	4	1	29	8	31	18	15	26	70	47	73	25	7	3	25	14	37	38	11	22	51	129	427	36	1	4	23	11	1	6	12	1	37	35	3	89	7	8	18	36	47	14	23
1749	11	5	6	1	5	20	4	1	29	8	31	18	15	26	70	47	73	25	7	3	25	14	37	38	11	22	51	129	427	36	1	4	23	11	1	6	12	1	37	36	3	89	7	8	18	36	47	14	23
1750	11	5	6	1	5	20	4	1	29	8	31	18	15	26	70	47	73	25	7	3	25	14	37	38	11	22	51	129	427	36	1	4	23	11	1	6	12	1	37	36	3	89	7	8	18	36	47	14	23
1751	11	5	6	1	5	20	4	1	29	8	31	18	15	26	70	47	73	25	7	3	25	14	37	38	11	22	51	129	427	36	1	4	23	11	1	6	12	1	37	36	3	89	7	8	18	36	47	14	23
1752	11	5	6	1	5	20	4	1	29	8	31	18	15	26	70	47	73	25	7	3	25	14	37	38	11	22	51	129	427	36	1	4	23	11	1	6	12	1	37	36	3	89	7	8	18	36	47	14	23
1753	11	5	6	1	5	20	4	1	29	8	31	18	15	26	70	47	73	25	7	3	25	14	37	38	11	22	51	129	427	36	1	4	26	11	1	6	12	1	37	36	3	89	7	8	18	36	47	14	23
1754	11	5	6	1	5	20	4	1	29	8	31	18	15	26	70	47	73	25	7	3	25	14	37	38	11	22	51	129	427	36	1	4	26	11	1	6	12	1	37	36	3	89	7	8	18	36	47	14	23
1755	11	5	6	1	5	20	4	1	29	8	31	18	15	26	70	47	73	25	7	3	25	14	37	38	11	22	51	129	427	36	1	4	26	11	1	6	12	1	37	36	3	89	7	8	18	36	47	14	23
1756	11	5	6	1	5	20	4	1	29	8	31	18	15	26	70	47	73	25	7	3	25	14	37	38	11	24	51	129	427	36	1	4	27	11	1	6	12	1	37	36	3	89	7	8	18	36	47	14	23
1757	11	5	6	1	5	20	4	1	29	8	31	18	15	26	70	47	73	25	7	3	25	14	37	38	11	24	51	129	427	36	1	4	27	11	1	6	12	1	37	36	3	89	7	8	18	36	47	14	23
1758	11	5	6	1	5	20	4	1	29	8	31	18	15	26	70	47	73	25	7	3	25	14	37	38	11	24	51	129	427	36	1	4	27	11	1	6	12	1	37	36	3	89	7	8	18	36	47	14	23
1759	11	5	6	1	5	20	4	1	29	8	31	18	15	26	70	47	73	25	7	3	25	14	37	38	11	24	51	129	427	36	1	4	27	11	1	6	12	1	37	36	3	89	7	8	18	36	47	14	23
1760	11	5	6	1	5	20	4	1	29	8	31	18	15	26	70	47	73	25	7	3	25	14	37	38	11	24	51	129	427	36	1	4	27	11	1	6	12	1	37	36	3	89	7	8	18	36	47	14	23
1761	11	5	6	1	5	20	4	1	29	8	31	18	15	26	70	47	73	25	7	3	25	14	37	38	11	24	51	129	427	36	1	4	27	11	1	6	12	1	37	36	3	89	7	8	18	36	47	14	23
1762	11	5	6	1	5	20	4	1	29	8	31	18	15	26	70	47	73	25	7	3	25	14	37	38	11	24	51	129	427	36	1	4	27	11	1	6	12	1	37	36	3	89	7	8	18	36	47	14	23
1763	11	5	6	1	5	20	4	1	29	8	31	18	15	26	70	47	73	25	7	3	25	14	37	38	11	25	51	129	427	36	1	4	27	11	1	6	12	1	37	36	3	89	7	8	18	36	47	14	23
1764	11	5	6	1	5	20	4	1	29	8	31	18	15	26	70	47	73	25	7	3	25	14	37	38	11	25	51	129	427	36	1	4	27	11	1	6	12	1	37	36	3	89	7	8	18	36	47	14	23
1765	11	5	6	1	5	20	4	1	29	8	31	18	15	26	70	47	73	25	7	3	25	14	37	38	11	25	51	129	427	36	1	4	27	11	1	6	12	1	37	36	3	89	7	8	18	36	47	14	23
1766	11	5	6	1	5	20	4	1	29	8	31	18	15	26	70	47	73	25	7	3	25	14	37	38	11	25	51	129	427	36	1	4	27	11	1	6	12	1	37	36	3	89	7	8	18	36	47	14	23
1767	11	5	6	1	5	20	4	1	29	8	31	18	15	26	70	47	73	25	7	3	25	14	37	38	11	25	51	129	427	36	1	4	27	11	1	6	12	1	37	36	3	89	7	8	18	36	47	14	23
1768	11	5	6	1	5	20	4	1	29	8	31	18	15	26	70	47	73	25	7	3	25	14	37	38	11	25	51	129	427	36	1	4	27	11	1	6	12	1	37	36	3	89	7	8	18	36	47	14	23
1769	11	5	6	1	5	20	4	1	29	8	31	18	15	26	70	47	73	25	7	3	25	14	37	38	11	25	51	129	427	36	1	4	27	11	1	6	12	1	37	36	3	89	7	8	18	36	47	14	23
1770	11	5	6	1	5	20	4	1	29	8	31	18	15	26	70	47	73	25	7	3	25	14	37	38	11	25	51	129	427	36	1	4	27	11	1	6	12	1	37	36	3	89	7	8	18	36	47	14	23
1771	11	5	6	1	5	20	4	1	29	8	31	18	15	26	70	47	73	25	7	3	25	14	37	38	11	25	51	129	427	36	1	4	27	11	1	6	12	1	37	36	3	89	7	8	18	36	47	14	23
1772	11	5	6	1	5	20	4	1	29	8	31	18	15	26	70	47	73	25	7	3	25	14	37	38	11	25	51	129	427	36	1	4	27	11	1	6	12	1	37	36	3	89	7	8	18	36	47	14	23
1773	11	5	6	1	5	20	4	1	29	8	31	18	15	26	70	47	73	25	7	3	25	14	37	38	11	25	51	129	427	36	1	4	27	11	1	6	12	1	37	36	3	89	7	8	18	36	47	14	23
1774	11	5	6	1	5	20	4	1	29	8	31	18	15	26	70	47	73	25	7	3	25	14	37	38	11	25	51	129	427	36	1	4	27	11	1	6	12	1	37	36	3	89	7	8	18	36	47	14	23
1775	11	5	6	1	5	20	4	1	29	8	31	18	15	26	70	47	73	25	7	3	25	14	37	38	11	25	51	129	427	36	1	4	27	11	1	6	12	1	37	36	3	89	7	8	18	36	47	14	23
1776	11	5	6	1	5	20	4	1	29	8	31	18	15	26	70	47	73	25	7	3	25	14	37	38	11	25	51	129	427	36	1	4	27	11	1	6	12	1	37	36	3	89	7	8	18	36	47	14	23
1777	11	5	6	1	5	20	4	1	29	8	31	18	15	26	70	47	73	25	7	3	25	14	37	38	11	25	51	129	427	36	1	4	27	11	1	6	12	1	37	36	3	89	7	8	18	36	47	14	23
1778	11	5	6	1	5	20	4	1	29	8	31	18	15	26	70	47	73	25	7	3	25	14	37	38	11	25	52	129	427	36	1	4	27	11	1	6	12	1	37	36	3	89	7	8	18	36	47	14	23
1779	11	5	6	1	5	20	4	1	29	8	31	18	15	26	70	47	73	25	7	3	25	14	37	38	11	25	52	129	427	36	1	4	27	11	1	6	12	1	37	36	3	89	7	8	18	36	47	14	23
1780	11	5	6	1	5	20	4	1	29	8	31	18	15	26	70	47	73	25	7	3	25	14	37	38	11	25	52	129	427	36	1	4	27	11	1	6	12	1	37	36	3	89	7	8	18	36	47	14	23
1781	11	5	6	1	5	20	4	1	29	8	31	18	15	26	70	47	73	25	7	3	25	14	37	38	11	25	52	129	427	36	1	4	27	11	1	6	12	1	37	36	3	89	7	8	18	36	47	14	23
1782	11	5	6	1	5	20	4	1	29	8	31	18	15	26	70	47	73	25	7	3	25	14	37	38	11	25	52	129	427	36	1	4	27	11	1	6	12	1	37	36	3	89	7	8	18	36	47	14	23
1783	11	5	6	1	5	20	4	1	29	8	31	18	15	26	70	47	73	25	7	3	25	14	37	38	11	25	52	129	427	36	1	4	27	11	1	6	12	1	37	36	3	89	7	8	18	36	47	14	23
1784	11	5	6	1	5	20	4	1	29	8	31	18	15	26	70	47	73	25	7	3	25	14	37	38	11	25	52	129	427	36	1	4	27	11	1	6	12	1	37	36	3	89	7	8	18	36	47	14	23
1785	11	5	6	1	5	20	4	1	29	8	31	18	15	26	70	47	73	25	7	3	25	14	37	38	11	25	52	129	427	39	1	4	27	11	1	6	12	1	37	36	3	89	7	8	18	36	47	14	23
1786	11	5	6	1	5	20	4	1	29	8	31	18	15	26	70	47	73	25	7	3	25	14	37	38	11	25	52	129	427	40	1	4	27	11	1	6	12	1	37	36	3	89	7	8	18	36	47	14	23
1787	11	5	6	1	5	20	4	1	29	8	31	18	15	26	70	47	73	25	7	3	25	14	37	38	11	25	52	129	427	43	1	4	27	11	1	6	12	1	37	36	3	89	7	8	18	36	47	14	23
1788	11	5	6	1	5	20	4	1	29	8	31	18	15	26	70	47	73	25	7	3	25	14	37	38	11	25	52	129	427	48	1	4	27	11	1	6	12	1	37	36	3	89	7	8	18	36	47	14	23
1789	11	5	6	1	5	20	4	1	29	8	31	18	15	26	70	47	73	25	7	3	25	14	37	38	11	25	52	129	427	50	1	4	27	11	1	6	12	1	37	36	3	89	7	8	18	36	47	14	23
1790	11	5	6	1	5	20	4	1	29	8	31	18	15	26	70	47	73	25	7	3	25	14	37	38	11	25	53	129	427	50	1	4	27	11	1	6	12	1	37	36	3	89	7	8	18	36	47	14	23
1791	11	5	6	1	5	20	4	1	29	8	31	22	15	26	70	47	73	25	7	3	25	14	37	38	11	25	53	129	427	50	1	4	27	11	1	6	12	1	37	36	3	89	7	8	18	36	47	14	23
1792	11	5	6	1	5	20	4	1	29	8	31	24	15	26	70	47	73	25	7	3	25	14	37	38	11	25	53	129	427	50	1	4	27	11	1	6	12	1	37	36	3	90	7	8	18	36	47	14	23
1793	11	5	6	1	5	20	4	1	29	8	31	27	15	26	70	47	73	25	7	3	25	14	37	38	11	25	53	129	427	50	1	4	27	11	1	6	12	1	37	36	3	90	7	8	18	36	47	14	23
1794	11	5	6	1	5	20	4	1	29	8	31	28	15	26	70	47	73	25	7	3	25	14	37	38	11	25	53	129	427	50	1	4	27	11	1	6	12	1	37	36	3	90	7	8	18	36	47	14	23
1795	11	5	6	1	5	20	4	1	29	8	31	28	15	26	70	47	73	25	7	3	25	14	37	38	11	25	53	129	427	50	1	4	27	11	1	6	12	1	37	36	3	90	7	8	18	36	47	14	23
1796	11	5	6	1	5	20	4	1	29	8	31	31	15	26	71	47	73	25	7	3	25	14	37	38	11	25	53	129	427	50	1	4	27	11	1	6	12	1	37	36	3	90	7	8	18	36	47	14	23
1797	11	5	6	1	5	20	4	1	29	8	31	37	15	26	74	47	73	25	7	3	25	14	37	38	11	25	53	129	427	50	1	4	27	11	1	6	12	1	37	36	3	90	7	8	18	36	47	14	23
1798	11	5	6	1	5	20	4	1	29	8	31	40	15	26	79	47	73	25	7	3	25	14	37	38	11	25	53	130	427	50	1	4	27	11	1	6	12	1	37	36	3	90	7	8	18	36	47	14	23
1799	11	5	6	1	5	20	4	1	29	8	31	41	15	26	79	47	73	25	7	3	25	14	37	38	11	25	53	130	427	50	1	4	27	11	1	6	12	1	37	36	3	90	7	8	18	36	47	15	23
1800	11	5	6	1	5	20	4	1	29	8	31	41	15	26	79	47	73	25	7	3	25	14	37	38	11	25	53	130	427	50	1	4	27	11	1	6	12	1	37	36	3	90	7	8	20	36	47	15	23
1801	11	5	6	1	5	20	4	1	29	8	31	41	15	26	79	47	73	25	7	3	25	14	37	38	11	25	53	130	427	50	1	4	27	11	1	6	12	1	37	36	3	90	7	8	20	36	47	15	23
1802	11	5	6	1	5	20	4	1	29	8	31	41	15	26	79	47	73	25	7	3	25	14	37	38	11	25	53	130	427	50	1	4	27	11	1	6	12	1	37	36	3	90	7	8	20	36	47	15	23
1803	11	5	6	1	5	20	4	1	29	8	31	41	15	26	79	47	73	25	7	3	25	14	37	38	11	25	53	130	427	50	1	4	27	11	1	6	12	1	37	36	3	90	7	8	20	36	47	15	23
1804	11	5	6	1	5	20	4	1	29	8	31	41	15	26	79	47	73	25	7	3	25	14	37	38	11	25	53	130	427	50	1	4	27	11	1	6	12	1	37	36	3	90	7	8	20	36	47	15	23
1805	11	5	6	1	5	20	4	1	29	8	31	41	15	26	79	47	73	25	7	3	25	14	37	38	11	25	53	130	427	50	1	4	27	11	1	6	12	1	37	36	3	90	7	8	20	36	47	15	23
1806	11	5	6	1	5	20	4	1	29	8	31	41	17	26	79	47	73	25	7	3	25	14	37	38	11	25	53	130	427	50	1	4	27	11	1	6	12	1	37	36	3	90	7	8	20	36	47	15	23
1807	11	5	6	1	5	20	4	1	29	8	31	41	17	26	79	47	73	25	7	3	25	14	37	38	11	25	53	130	427	50	1	4	27	11	1	6	12	1	37	36	3	90	7	8	20	36	47	15	23
1808	11	5	6	1	5	20	4	1	29	8	31	41	17	26	79	47	73	25	7	3	25	14	37	38	11	25	53	130	427	50	1	4	27	11	1	6	12	1	37	36	3	90	7	8	20	36	47	15	23
1809	11	5	6	1	5	20	4	1	29	8	31	41	17	26	79	47	73	25	7	3	25	14	37	38	11	25	53	130	427	50	1	4	27	11	1	6	12	1	37	36	3	90	7	8	20	36	47	15	23
1810	11	5	6	1	5	20	4	1	29	8	31	41	17	26	79	47	73	25	7	3	25	14	37	38	11	25	53	130	427	50	1	4	27	11	1	6	12	1	37	36	3	90	7	8	20	36	47	15	23
1811	11	5	6	1	5	20	4	1	29	8	31	41	17	26	79	47	73	25	7	3	25	14	37	38	11	25	53	130	427	50	1	4	27	11	1	6	12	1	37	36	3	90	7	8	20	36	47	15	23
1812	11	5	6	1	5	20	4	1	29	8	31	41	17	26	79	47	73	25	7	3	25	14	37	38	11	25	53	130	427	50	1	4	27	11	1	6	12	1	37	36	3	90	7	8	20	36	47	15	23
1813	11	5	6	1	5	20	4	1	29	8	31	41	17	26	79	47	73	25	7	3	25	14	37	38	11	25	53	130	427	50	1	4	27	11	1	6	12	1	37	36	3	90	7	8	20	36	47	15	23
1814	11	5	6	1	5	20	4	1	29	8	31	41	17	26	79	47	73	25	7	3	25	14	37	38	11	25	53	130	427	50	1	4	27	11	1	6	12	1	37	36	3	90	7	8	20	36	47	15	23
1815	11	5	6	1	5	20	4	1	29	8	31	41	17	26	79	47	73	25	7	3	25	14	37	38	11	25	53	130	427	50	1	4	27	11	1	6	12	1	37	36	3	90	7	8	20	36	47	15	23
1816	11	5	6	1	5	20	4	1	29	8	31	41	17	26	79	47	73	25	7	3	25	14	37	38	11	25	53	130	427	50	1	4	27	11	1	6	12	1	37	36	3	90	7	8	20	36	47	15	23
1817	11	5	6	1	5	20	4	1	29	8	31	41	17	26	79	47	73	25	7	3	25	14	37	38	11	25	53	130	427	50	1	4	27	11	1	6	12	1	37	36	3	90	7	8	20	36	47	15	23
1818	11	5	6	1	5	20	4	1	29	8	31	41	17	26	79	47	73	25	7	3	25	14	37	38	11	25	53	130	427	50	1	4	27	11	1	6	12	1	37	36	3	90	7	8	20	36	47	15	23
1819	11	5	6	1	5	20	4	1	29	8	31	41	17	26	79	47	73	25	7	3	25	14	37	38	11	25	53	130	427	50	1	4	27	11	1	6	12	1	37	36	3	90	7	8	20	36	47	15	23
1820	11	5	6	1	5	20	4	1	29	8	31	41	17	26	79	47	73	25	7	3	25	14	37	38	11	25	53	130	427	50	1	4	27	11	1	6	12	1	37	36	3	90	7	8	20	36	47	15	23
1821	11	5	6	1	5	20	4	1	29	8	31	41	17	26	79	47	73	25	7	3	25	14	37	38	11	25	53	130	427	50	1	4	27	11	1	6	12	1	37	36	3	90	7	8	20	36	47	15	23
1822	11	5	6	1	5	20	4	1	29	8	31	41	17	26	79	47	73	25	7	3	25	14	37	38	11	25	53	130	427	50	1	4	27	11	1	6	12	1	37	36	3	90	7	8	20	36	47	15	23
1823	11	5	6	1	5	20	4	1	29	8	31	41	17	26	79	47	73	25	7	3	25	14	37	38	11	25	53	130	427	50	1	4	27	11	1	6	12	1	37	36	3	90	7	8	20	36	47	15	23
1824	11	5	6	1	5	20	4	1	29	8	31	41	17	26	79	47	73	25	7	3	25	14	37	38	11	25	53	130	427	50	1	4	27	11	1	6	12	1	37	36	3	90	7	8	20	36	47	15	23
1825	11	5	6	1	5	20	4	1	29	8	31	41	17	26	79	47	73	25	7	3	25	14	37	38	11	25	53	130	427	50	1	4	27	11	1	6	12	1	37	36	3	90	7	8	20	36	47	15	23
1826	11	5	6	1	5	20	4	1	29	8	31	41	17	26	79	47	73	25	7	3	25	14	37	38	11	25	53	130	427	50	1	4	27	11	1	6	12	1	37	36	3	90	7	8	20	36	47	15	23
1827	11	5	6	1	5	20	4	1	29	8	31	41	17	26	79	47	73	25	7	3	25	14	37	38	11	25	53	130	427	50	1	4	27	11	1	6	12	1	37	36	3	90	7	8	20	36	47	15	23
1828	11	5	6	1	5	20	4	1	29	8	31	41	17	26	79	47	73	25	7	3	25	14	37	38	11	25	53	130	427	50	1	4	27	11	1	6	12	1	37	36	3	90	7	8	20	36	47	15	23
1829	11	5	6	1	5	20	4	1	29	8	31	41	17	26	79	47	73	25	7	3	25	14	37	38	11	25	53	130	427	50	1	4	27	11	1	6	12	1	37	36	3	90	7	8	20	36	47	15	23
1830	11	5	6	1	5	20	4	1	29	8	31	41	17	26	79	47	73	25	7	3	25	14	37	38	11	25	53	130	427	50	1	4	27	11	1	6	12	1	37	36	3	90	7	8	20	36	47	15	23
1831	11	5	6	1	5	20	4	1	29	8	31	41	17	26	79	47	73	25	7	3	25	14	37	38	11	25	53	130	427	50	1	4	27	11	1	6	12	1	37	36	3	90	7	8	20	36	47	15	23
1832	11	5	6	1	5	20	4	1	29	8	31	41	17	26	79	47	73	25	7	3	25	14	37	38	11	25	53	130	427	50	1	4	27	11	1	6	12	1	37	36	3	90	7	8	20	36	47	15	23
1833	11	5	6	1	5	20	4	1	29	8	31	41	17	26	79	47	73	25	7	3	25	14	37	38	11	25	53	130	427	50	1	4	27	11	1	6	12	1	37	36	3	90	7	8	20	36	47	15	23
1834	11	5	6	1	5	20	4	1	29	8	31	41	17	26	79	47	73	25	7	3	25	14	37	38	11	25	53	130	427	50	1	4	27	11	1	6	12	1	37	36	3	90	7	8	20	36	47	15	23
1835	11	5	6	1	5	20	4	1	29	8	31	41	17	26	81	47	73	25	7	3	25	14	37	38	11	25	53	130	427	50	1	4	27	11	1	6	12	1	37	36	3	90	7	8	20	36	47	15	23
1836	11	5	6	1	5	20	4	1	29	8	31	41	17	26	81	47	73	25	7	3	25	14	37	38	11	25	53	130	427	50	1	4	27	11	1	6	12	1	37	36	3	90	7	8	20	36	47	15	23
1837	11	5	6	1	5	20	4	1	29	8	31	41	17	26	81	47	73	25	7	3	25	14	37	38	11	25	53	130	427	50	1	4	27	11	1	6	12	1	37	36	3	90	7	8	20	36	47	15	23
1838	11	5	6	1	5	20	4	1	29	8	31	41	17	26	81	47	73	25	7	3	25	14	37	38	11	25	53	130	427	50	1	4	27	11	1	6	12	1	37	36	3	90	7	8	20	36	47	15	23
1839	11	5	6	1	5	20	4	1	29	8	31	41	17	26	81	47	73	25	7	3	25	14	37	38	11	25	53	130	427	50	1	4	27	11	1	6	12	1	37	36	3	90	7	8	20	36	47	15	23
1840	11	5	6	1	5	20	4	1	29	8	31	41	17	26	81	47	73	25	7	3	25	14	37	38	11	25	53	130	427	50	1	4	27	11	1	6	12	1	37	36	3	90	7	8	20	36	47	15	23
1841	11	5	6	1	5	20	4	1	29	8	31	41	17	26	81	47	73	25	7	3	25	14	37	38	11	25	53	130	427	50	1	4	27	11	1	6	12	1	37	36	3	90	7	8	20	36	47	15	23
1842	11	5	6	1	5	20	4	1	29	8	31	41	17	26	81	47	73	25	7	3	25	14	37	38	11	25	53	130	427	50	1	4	27	11	1	6	12	1	37	36	3	90	7	8	20	36	47	15	23
1843	11	5	6	1	5	20	4	1	29	8	31	41	17	26	81	47	73	25	7	3	25	14	37	38	11	25	53	130	427	50	1	4	27	11	1	6	12	1	37	36	3	90	7	8	20	36	47	15	23
1844	11	5	6	1	5	20	4	1	29	8	31	41	17	26	81	47	73	25	7	3	25	14	37	38	11	25	54	130	428	50	1	4	27	11	1	6	12	1	37	36	3	90	7	8	20	38	47	15	23
1845	11	5	6	1	5	20	4	1	29	8	31	41	17	26	81	47	73	25	7	3	25	14	37	38	11	26	54	130	428	50	1	4	27	11	1	6	12	1	37	36	3	90	7	8	20	38	47	15	23
1846	11	5	6	1	5	20	4	1	29	8	31	41	17	26	81	47	73	25	7	3	25	14	37	38	11	26	54	130	428	50	1	4	27	11	1	6	12	1	37	36	3	90	7	8	20	38	47	15	23
1847	11	5	6	1	5	20	4	1	29	8	31	41	17	26	81	47	73	25	7	3	25	14	37	38	11	26	54	130	428	50	1	4	27	11	1	6	12	1	37	36	3	90	7	8	20	38	47	15	23
1848	11	5	6	1	5	20	4	1	29	8	31	41	17	26	81	47	73	25	7	3	25	14	37	38	11	26	54	130	428	50	1	4	27	11	1	6	12	1	37	36	3	90	7	8	20	38	47	15	23
1849	11	5	6	1	5	20	4	1	29	8	31	41	17	26	81	47	73	25	7	3	25	14	37	38	11	26	54	130	428	50	1	4	27	11	1	6	12	1	37	36	3	90	7	8	20	38	47	15	23
1850	11	5	6	1	5	20	4	1	29	8	31	41	17	26	81	47	73	25	7	3	25	14	37	38	11	26	54	130	428	50	1	4	27	11	1	6	12	1	37	36	3	90	7	8	20	38	47	15	23
1851	11	5	6	1	5	20	4	1	29	8	31	41	17	26	81	47	73	25	7	3	25	14	37	38	11	26	54	130	428	50	1	4	27	11	1	6	12	1	37	36	3	90	7	8	20	38	47	15	23
1852	11	5	6	1	5	20	4	1	29	8	31	41	17	26	81	47	73	25	7	3	25	14	37	38	11	26	54	130	428	50	1	4	27	11	1	6	12	1	37	36	3	91	7	8	20	38	47	15	23
1853	11	5	6	1	5	20	4	1	29	8	31	41	17	26	81	47	73	25	7	3	25	14	37	38	11	26	54	130	428	50	1	4	27	11	1	6	12	1	37	36	3	91	7	8	20	38	47	15	23
1854	11	5	6	1	5	20	4	1	29	8	31	41	17	26	81	47	73	25	7	3	25	14	37	38	11	26	54	130	428	50	1	4	27	11	1	6	12	1	37	36	3	91	7	8	20	38	47	15	23
1855	11	5	6	1	5	20	4	1	29	8	31	41	17	26	81	47	73	25	7	3	25	14	37	38	11	26	54	130	428	50	1	4	27	11	1	6	12	1	37	36	3	91	7	8	20	38	47	15	23
1856	11	5	6	1	5	20	4	1	29	8	31	41	17	26	81	47	73	25	7	3	25	14	37	38	11	26	55	130	428	50	1	4	27	11	1	6	12	1	37	36	3	91	7	8	20	38	47	15	23
1857	11	5	6	1	5	20	4	1	29	8	31	41	17	26	81	47	73	25	7	3	25	14	37	38	11	26	55	130	428	50	1	4	27	11	1	6	12	1	37	36	3	91	7	8	20	38	47	15	23
1858	11	5	6	1	5	20	4	1	29	8	31	41	17	26	81	47	73	25	7	3	25	14	37	38	11	26	55	130	428	50	1	4	27	11	1	6	12	1	37	36	3	91	7	8	20	38	47	15	23
1859	11	5	6	1	5	20	4	1	29	8	31	41	17	26	81	47	73	25	7	3	25	14	37	38	11	26	55	130	428	50	1	4	27	11	1	6	12	1	37	36	3	91	7	8	20	38	47	15	23
1860	11	5	6	1	5	20	4	1	29	8	31	41	17	26	81	47	73	25	7	3	25	14	37	38	11	26	55	130	428	50	1	4	27	11	1	6	12	1	37	36	3	91	7	8	20	38	47	15	23
1861	11	5	6	1	5	20	4	1	29	8	31	41	17	26	81	47	73	25	7	3	25	14	37	38	11	26	55	130	428	50	1	4	27	11	1	6	12	1	37	36	3	91	7	8	20	38	47	15	23
1862	11	5	6	1	5	20	4	1	29	8	31	41	17	26	81	47	73	25	7	3	25	14	37	38	11	26	55	130	428	50	1	4	27	11	1	6	12	1	37	36	3	91	7	8	20	38	47	15	23
1863	11	5	6	1	5	20	4	1	29	8	31	41	17	26	81	47	73	25	7	3	25	14	37	38	11	26	56	130	428	50	1	4	27	11	1	6	12	1	37	36	3	91	7	8	20	38	47	15	23
1864	11	5	6	1	5	20	4	1	29	8	31	41	17	26	81	47	73	25	7	3	25	14	37	38	11	26	56	130	428	50	1	4	27	11	1	6	12	1	37	36	3	91	7	8	20	38	47	15	23
1865	11	5	6	1	5	20	4	1	29	8	31	41	17	26	81	47	73	25	7	3	26	14	37	38	11	26	56	130	428	50	1	4	27	11	1	6	12	1	37	36	3	91	7	8	20	38	47	15	23
1866	11	5	6	1	5	20	4	1	29	8	31	41	17	26	81	47	73	25	7	3	26	14	37	38	11	26	56	130	428	50	1	4	27	11	1	6	12	1	37	36	3	91	7	8	20	38	47	15	23
1867	11	5	6	1	5	20	4	1	29	8	31	41	17	26	81	47	73	25	7	3	26	14	37	38	11	26	56	130	428	50	1	4	27	11	1	6	12	1	37	36	3	91	7	8	20	38	47	15	23
1868	11	5	6	1	5	20	4	1	29	8	31	41	17	26	81	47	73	25	7	3	26	14	37	38	11	26	56	130	428	50	1	4	27	11	1	6	12	1	37	36	3	91	7	8	20	38	47	15	23
1869	11	5	6	1	5	20	4	1	29	8	31	41	17	26	81	47	73	25	7	3	26	14	37	38	11	26	56	130	428	50	1	4	27	11	1	6	12	1	37	36	3	91	7	8	20	38	47	15	23
1870	11	5	6	1	5	20	4	1	29	8	31	41	17	26	81	47	73	25	7	3	26	14	37	38	11	26	56	130	428	50	1	4	27	11	1	6	12	1	37	36	3	91	7	8	20	38	47	15	23
1871	11	5	6	1	5	20	4	1	29	8	31	41	17	26	81	47	73	25	7	3	26	14	37	38	11	26	56	130	428	50	1	4	27	11	1	6	12	1	37	36	3	91	7	8	20	38	47	15	23
1872	11	5	6	1	5	20	4	1	29	8	31	41	17	26	81	47	73	25	7	3	27	14	37	38	11	26	56	130	428	50	1	4	27	11	1	6	12	1	37	36	3	91	7	8	20	38	47	15	23
1873	11	5	6	1	5	20	4	1	29	8	31	41	17	26	81	47	73	25	7	3	27	14	37	38	11	26	56	130	428	50	1	4	27	11	1	6	12	1	37	36	3	91	7	8	20	38	47	15	23
1874	11	5	6	1	5	20	4	1	29	8	31	41	17	26	81	47	73	25	7	3	27	14	37	38	11	26	56	130	428	50	1	4	27	11	1	6	12	1	37	36	3	91	7	8	20	38	47	15	23
1875	11	5	6	1	5	20	4	1	29	8	31	41	17	26	81	47	73	25	7	3	27	14	37	38	11	26	56	130	428	50	1	4	27	11	1	6	12	1	37	36	3	91	7	8	20	38	47	15	23
1876	11	5	6	1	5	20	4	1	29	8	31	41	17	26	81	47	73	25	7	3	27	14	37	38	11	26	56	130	428	50	1	4	27	11	1	6	12	1	37	36	3	91	7	8	20	38	47	15	23
1877	11	5	6	1	5	20	4	1	29	8	31	41	17	26	81	47	73	25	7	3	27	14	37	38	11	26	56	130	428	50	1	4	27	11	1	6	12	1	37	36	3	91	7	8	20	38	47	15	23
1878	11	5	6	1	5	20	4	1	29	8	31	41	17	26	81	47	73	25	7	3	27	14	37	38	11	26	56	130	428	50	1	4	27	11	1	6	12	1	37	36	3	91	7	8	20	38	47	15	23
1879	11	5	6	1	5	20	4	1	29	8	31	41	17	26	81	47	73	25	7	3	27	14	37	38	11	26	56	130	428	50	1	4	27	11	1	6	12	1	37	36	3	91	7	8	20	38	47	15	23
1880	11	5	6	1	5	20	4	1	29	8	31	41	17	26	81	47	73	25	7	3	27	14	37	38	11	26	56	130	429	50	1	4	27	11	1	6	12	1	37	36	3	91	7	8	20	38	47	15	23
1881	11	5	6	1	5	20	4	1	29	8	31	41	17	26	81	47	73	25	7	3	27	14	37	38	11	26	56	130	429	50	1	4	27	11	1	6	12	1	37	36	3	91	7	8	20	38	47	15	23
1882	11	5	6	1	5	20	4	1	29	8	31	41	17	26	81	48	73	25	7	3	27	14	37	38	11	26	56	130	429	50	1	4	27	11	1	6	12	1	37	36	3	91	7	8	20	38	47	15	23
1883	11	5	6	1	5	20	4	1	29	8	31	41	17	26	81	53	73	25	7	3	27	14	37	38	11	26	56	130	429	50	1	4	27	11	1	6	12	1	37	36	3	91	7	8	20	38	47	15	23
1884	11	5	6	1	5	20	4	1	29	8	31	41	17	26	81	53	73	25	7	3	27	15	37	38	11	26	56	130	429	50	1	4	27	11	1	6	12	1	37	36	3	91	7	8	20	38	47	15	23
1885	11	5	6	1	5	20	4	1	29	8	31	41	17	26	81	53	73	25	7	3	27	15	37	38	11	26	56	130	429	50	1	4	27	11	1	6	12	1	37	36	3	91	7	8	20	38	47	15	23
1886	11	5	6	1	5	20	4	1	29	8	31	41	17	26	81	53	73	25	7	3	27	15	37	38	11	26	56	130	429	50	1	4	27	11	1	6	12	1	37	36	3	91	7	8	20	38	47	15	23
1887	11	5	6	1	5	20	4	1	29	8	31	41	17	26	81	53	73	25	7	3	27	15	37	38	11	26	56	130	429	50	1	4	27	11	1	6	12	1	37	36	3	91	7	8	20	38	47	15	23
1888	11	5	6	1	5	20	4	1	29	8	31	41	17	26	81	53	73	25	7	3	27	15	37	38	11	26	57	130	429	50	1	4	27	11	1	6	12	1	37	36	3	91	7	8	20	38	47	15	23
1889	11	5	6	1	5	20	4	1	29	8	31	41	17	26	81	53	73	25	7	3	27	15	37	38	11	26	60	130	429	50	1	4	27	11	1	6	12	1	37	36	3	91	7	8	20	38	47	15	23
1890	11	5	6	1	5	20	4	1	29	8	31	41	17	26	81	53	73	25	7	3	27	15	37	38	11	26	64	130	429	50	1	4	27	11	1	6	12	1	37	36	3	91	7	8	20	38	47	15	23
1891	11	5	6	1	5	20	4	1	29	8	31	41	17	26	81	53	73	25	7	3	27	15	37	38	11	26	69	130	429	50	1	4	27	11	1	6	12	1	37	36	3	91	7	8	20	38	47	15	23
1892	11	5	6	1	5	20	4	1	29	8	31	41	17	26	81	53	73	25	7	3	27	15	37	38	11	26	74	130	429	50	1	4	27	11	1	6	12	1	37	36	3	91	7	8	20	38	47	15	23
1893	11	5	6	1	5	20	4	1	29	8	31	41	17	26	81	53	73	25	7	3	27	15	37	38	11	26	79	130	429	50	1	4	27	11	1	6	12	1	37	36	3	91	7	8	20	38	47	15	23
1894	11	5	6	1	5	20	4	1	29	8	31	41	17	26	81	53	73	25	7	3	27	15	37	38	11	26	79	130	429	50	1	4	27	11	1	6	12	1	37	36	3	91	7	8	20	38	47	15	23
1895	11	5	6	1	5	20	4	1	29	8	31	41	17	26	81	53	73	25	7	3	27	15	37	38	11	26	80	130	429	50	1	4	27	11	1	6	12	1	37	36	3	91	7	8	20	38	47	15	23
1896	11	5	6	1	5	20	4	1	29	8	31	41	17	26	81	53	73	25	7	3	27	15	37	38	11	26	80	130	429	50	1	4	27	11	1	6	12	1	37	36	3	91	7	8	20	38	47	15	23
1897	11	5	6	1	5	20	4	1	29	8	31	41	17	26	81	53	73	25	7	3	27	15	37	38	11	26	82	130	429	50	1	4	27	11	1	6	12	1	37	36	3	91	7	8	20	38	47	15	23
1898	11	5	6	1	5	20	4	1	29	8	31	41	17	26	81	53	73	25	7	3	27	15	37	38	11	26	84	130	429	50	1	4	27	11	1	6	12	1	37	36	3	91	7	8	20	38	47	15	23
1899	11	5	6	1	5	20	4	1	29	8	31	41	17	26	81	53	73	25	7	3	27	15	37	38	11	26	85	130	429	50	1	4	27	11	1	6	12	1	37	36	3	91	7	8	20	38	47	15	23
1900	11	5	6	1	5	20	4	1	29	8	31	41	17	26	81	53	73	25	7	3	27	15	37	38	11	26	85	130	429	50	1	4	27	11	1	6	12	1	37	36	3	91	7	8	20	38	47	15	23
1901	11	5	6	1	5	20	4	1	29	8	31	41	17	26	81	53	73	25	7	3	27	15	37	38	11	26	86	130	429	50	1	4	27	11	1	6	12	1	37	36	3	91	7	8	20	38	47	15	23
1902	11	5	6	1	5	20	4	1	29	8	31	41	17	26	81	53	73	25	7	3	27	15	37	38	11	26	90	130	429	50	1	4	27	11	1	6	12	1	37	36	3	91	7	8	20	38	47	15	23
1903	11	5	6	1	5	20	4	1	29	8	31	41	17	26	81	53	73	26	7	3	27	15	37	38	11	26	93	130	429	50	1	4	27	11	1	6	12	1	37	36	3	91	7	8	20	38	47	15	23
1904	11	5	6	1	5	20	4	1	29	8	31	41	17	26	81	53	73	26	7	3	27	15	37	38	11	26	97	130	429	50	1	4	27	11	1	6	12	1	37	36	3	91	7	8	20	38	47	15	23
1905	11	5	6	1	5	20	4	1	29	8	31	41	17	26	81	53	73	26	7	3	27	15	37	38	11	26	102	130	429	50	1	4	27	11	1	6	12	1	37	36	3	91	7	8	20	38	47	15	23
1906	11	5	6	1	5	20	4	1	29	8	31	41	17	26	81	53	73	26	7	3	27	15	37	38	11	26	106	130	429	50	1	4	27	11	1	6	12	1	37	36	3	91	7	8	20	38	47	15	23
1907	11	5	6	1	5	20	4	1	29	8	31	41	17	26	81	53	73	26	7	3	27	15	37	38	11	26	111	130	429	50	1	4	27	11	1	6	12	1	37	36	3	91	7	8	20	38	47	15	23
1908	11	5	6	1	5	20	4	1	29	8	31	41	17	26	81	53	73	26	7	3	27	15	37	38	11	26	115	130	429	50	1	4	27	11	1	6	12	1	37	36	3	91	7	8	20	38	47	15	23
1909	11	5	6	1	5	20	4	1	29	8	31	41	17	26	81	53	73	26	7	3	27	15	37	38	11	26	118	130	429	51	1	4	27	11	1	6	12	1	37	36	3	91	7	8	20	38	47	15	23
1910	11	5	6	1	5	20	4	1	29	8	31	41	17	26	81	53	73	26	7	3	27	15	37	38	11	26	118	130	429	51	1	4	27	11	1	6	12	1	37	36	3	91	7	8	20	38	47	15	23
1911	11	5	6	1	5	20	4	1	29	8	31	41	17	26	81	53	73	26	7	3	27	15	37	38	11	26	122	130	429	51	1	4	27	11	1	6	12	1	37	36	3	91	7	8	20	38	47	15	23
1912	11	5	6	1	5	20	4	1	29	8	31	41	17	26	81	53	73	26	7	3	27	15	37	38	11	26	127	130	430	51	1	4	27	11	1	6	12	1	37	36	3	91	7	8	20	38	47	15	23
1913	11	5	6	1	5	20	4	1	29	8	31	41	17	26	81	53	73	26	7	3	27	15	37	38	11	26	131	130	430	51	1	4	27	11	1	6	12	1	37	36	3	91	7	8	20	38	47	15	23
1914	11	5	6	1	5	20	4	1	29	8	31	41	17	26	81	53	73	26	7	3	27	15	37	38	11	26	132	130	430	51	1	5	27	11	1	6	12	1	37	36	3	91	7	8	20	38	47	15	23
1915	11	5	6	1	5	20	4	1	29	8	31	41	17	26	81	53	73	26	7	3	27	15	37	38	11	26	137	130	430	51	1	11	27	11	1	6	12	1	37	36	3	91	7	8	20	38	47	15	23
1916	11	5	6	1	5	20	4	1	29	8	31	41	17	26	81	53	73	26	7	3	27	15	37	38	11	26	141	130	430	51	1	18	27	11	1	6	12	1	37	36	3	91	7	8	20	38	47	15	23
1917	11	5	6	1	5	20	4	1	29	8	31	41	17	26	81	53	73	26	7	3	27	15	37	38	11	26	144	130	430	51	1	21	27	11	1	6	12	1	37	36	3	91	7	8	20	38	47	15	23
1918	11	5	6	1	5	20	4	1	29	8	31	41	17	26	81	53	73	26	7	3	27	15	37	38	11	26	146	130	430	51	1	21	27	11	1	6	12	1	37	36	3	91	7	8	20	38	47	15	23
1919	11	5	6	1	5	20	4	1	29	8	31	41	17	26	81	53	73	26	7	3	27	15	37	38	11	26	149	130	430	51	1	22	27	11	1	6	12	1	37	36	3	91	7	8	20	38	47	15	23
1920	11	5	6	1	5	20	4	1	29	8	31	41	17	26	81	53	73	26	7	3	27	15	37	38	11	26	156	130	430	51	1	22	27	11	1	6	12	1	37	36	3	91	7	8	20	38	47	15	23
1921	11	5	6	1	5	20	4	1	29	8	31	41	17	26	81	53	73	26	7	3	27	15	37	38	11	26	158	130	430	51	1	22	27	11	1	6	12	1	37	36	3	91	7	8	20	38	47	15	23
1922	11	5	6	1	5	20	4	1	29	8	31	41	17	26	81	53	73	26	7	3	27	15	37	38	11	26	161	130	430	51	1	22	27	11	1	6	12	1	37	36	3	91	7	8	20	38	47	15	23
1923	11	5	6	1	5	20	4	1	29	8	31	41	17	26	81	53	73	26	7	3	27	15	37	38	11	26	165	130	430	51	1	22	27	11	1	6	12	1	37	36	3	91	7	8	20	38	47	15	23
1924	11	5	6	1	5	20	4	1	29	8	31	41	17	26	81	53	73	26	7	3	27	15	37	38	11	26	170	130	430	51	1	22	27	11	1	6	12	1	37	36	3	91	7	8	20	38	47	15	23
1925	11	5	6	1	5	20	4	1	29	8	31	41	17	26	81	53	73	26	7	3	27	15	37	38	11	26	175	130	430	51	1	22	27	11	1	6	12	1	37	36	3	91	7	8	20	38	47	15	23
1926	11	5	7	1	5	20	4	1	29	8	31	41	17	26	81	53	73	26	7	3	27	15	37	38	11	26	179	130	430	51	1	22	27	11	1	6	12	1	37	36	3	91	7	8	20	38	47	15	23
1927	11	5	7	1	5	20	4	1	29	8	31	41	17	26	81	53	73	27	7	3	27	15	37	38	11	26	184	130	430	51	1	22	27	11	1	6	12	1	37	36	3	91	7	8	20	38	47	15	23
1928	11	5	7	1	5	20	4	1	29	8	31	41	17	26	81	53	73	27	7	3	27	15	37	38	11	26	188	130	430	51	1	22	27	11	1	6	12	1	37	36	3	91	7	8	20	38	47	15	23
1929	11	5	7	1	5	20	4	1	29	8	31	41	17	26	81	53	73	27	7	3	27	15	37	38	11	26	193	130	430	51	1	22	27	11	1	6	12	1	37	36	3	91	7	8	20	38	47	15	23
1930	11	5	7	1	5	20	4	1	29	8	31	41	17	26	81	53	73	27	7	3	27	15	37	38	11	26	198	130	430	51	1	22	27	11	1	6	12	1	37	36	3	91	7	8	20	38	47	15	23
1931	11	5	7	1	5	20	4	1	29	8	31	41	17	26	81	53	73	27	7	3	27	15	37	38	11	26	204	130	430	51	1	22	27	11	1	6	12	1	37	36	3	95	7	8	20	38	47	15	23
1932	11	5	7	1	5	20	4	1	29	8	31	41	17	26	81	53	73	27	7	3	27	15	37	38	11	26	209	130	430	51	1	22	27	11	1	6	12	1	37	36	3	100	7	8	20	38	47	15	23
1933	11	5	7	1	5	20	4	1	29	8	31	41	17	26	81	53	73	27	7	3	27	15	37	38	11	26	216	130	430	51	1	22	27	11	1	6	12	1	37	36	3	105	7	8	20	38	47	15	23
1934	11	5	7	1	5	20	4	1	29	8	31	41	17	26	81	53	73	27	7	3	27	15	37	38	11	26	223	130	430	51	1	22	27	11	1	6	12	1	37	36	3	106	7	8	20	38	47	15	23
1935	11	5	7	1	5	20	4	1	29	8	31	41	17	26	81	53	73	27	7	3	27	15	37	38	11	26	226	130	430	51	1	22	27	11	1	6	12	1	37	36	3	106	7	8	20	38	47	15	23
1936	11	5	7	1	5	20	4	1	29	8	31	41	17	26	81	53	73	27	7	3	27	15	37	38	11	26	229	130	430	51	1	22	27	11	1	6	12	1	37	36	3	106	7	8	20	38	47	15	23
1937	11	5	7	1	5	20	4	1	29	8	31	41	17	26	81	53	73	27	7	3	27	15	37	38	11	26	236	130	430	51	1	22	27	11	1	6	12	1	37	36	3	106	7	8	20	38	47	15	23
1938	11	5	7	1	5	20	4	1	29	8	31	41	17	26	81	53	73	27	7	3	27	15	37	38	11	26	242	130	430	51	1	22	27	11	1	6	12	1	37	36	3	106	7	8	20	38	47	15	23
1939	11	5	7	1	5	20	4	1	29	8	31	41	17	26	81	53	73	27	7	3	27	15	37	38	11	26	246	130	430	51	1	22	27	11	1	6	12	1	37	36	3	106	7	8	20	38	47	15	23
1940	11	5	7	1	5	20	4	1	30	8	31	41	17	26	81	53	73	27	7	3	27	15	37	38	11	26	251	130	430	51	1	22	27	11	1	6	12	1	37	36	3	106	7	8	20	38	47	15	23
1941	11	5	7	1	5	20	4	1	30	8	31	41	17	26	81	53	73	27	7	3	27	15	37	38	11	26	257	130	430	51	1	22	27	11	1	6	12	1	37	36	3	106	7	8	20	38	47	15	23
1942	11	5	7	1	5	20	4	1	30	8	31	41	17	26	81	53	73	27	7	3	27	15	37	38	11	26	264	130	430	51	1	22	27	11	1	6	12	1	37	36	3	106	7	8	20	38	47	15	23
1943	11	5	7	1	5	20	4	1	30	8	31	41	17	26	81	53	73	27	7	3	27	15	37	38	11	26	268	130	430	51	1	22	27	11	1	6	12	1	37	36	3	106	7	8	20	38	47	15	23
1944	11	5	7	1	5	20	4	1	30	8	31	41	17	26	81	53	73	27	7	3	27	15	37	38	11	26	272	130	430	51	1	22	27	11	1	6	12	1	37	36	3	106	7	8	20	38	47	15	23
1945	11	5	7	1	5	20	4	1	30	8	31	41	17	26	81	53	73	27	7	3	27	15	37	38	11	26	278	130	430	51	1	22	27	11	1	6	12	1	37	36	3	106	7	8	20	38	47	15	23
1946	11	5	7	2	5	20	4	1	30	8	31	41	17	26	81	53	73	27	7	3	27	15	37	38	11	26	281	130	430	51	1	22	27	11	1	6	12	1	37	36	3	106	7	8	20	38	47	15	23
1947	11	5	7	2	5	20	4	1	30	8	31	41	17	26	81	53	73	27	7	3	27	15	37	38	11	26	283	130	430	51	1	22	27	11	1	6	12	1	37	36	3	106	7	8	20	38	47	15	23
1948	11	5	7	2	5	20	4	1	30	8	31	41	17	26	81	53	73	27	7	3	27	15	37	38	11	26	285	130	430	51	1	22	27	11	1	6	12	1	37	36	3	106	7	8	20	38	47	15	23
1949	11	5	7	2	5	20	4	1	30	8	31	41	17	26	81	53	73	27	7	3	27	15	37	38	11	26	291	130	430	51	1	22	27	11	1	6	12	1	37	36	3	106	7	8	20	38	47	15	23
1950	11	5	7	2	5	20	4	1	30	8	31	41	17	26	81	53	73	27	7	3	27	15	37	38	11	26	297	130	430	51	1	22	27	11	1	6	12	1	37	36	3	106	7	8	20	38	47	15	23
1951	11	5	7	2	5	20	4	1	30	8	31	41	17	26	81	53	73	27	7	3	27	15	37	38	11	26	301	130	430	51	1	22	27	11	1	6	12	1	37	36	3	106	7	8	20	38	47	15	23
1952	11	5	7	2	5	20	4	1	30	8	31	41	17	26	81	53	73	27	7	3	27	15	37	38	11	26	306	130	430	51	1	22	27	11	1	6	12	1	37	36	3	106	7	8	20	38	47	15	23
1953	11	5	7	2	5	20	4	1	30	8	31	41	17	26	81	53	73	27	7	3	27	15	37	38	11	26	310	130	430	51	1	22	27	11	1	6	12	1	37	36	3	106	7	8	20	38	47	15	23
1954	11	5	7	2	5	20	4	1	30	8	31	41	17	26	81	53	73	27	7	3	27	15	37	38	11	26	315	130	430	51	1	22	27	11	1	6	12	1	37	36	3	106	7	8	20	38	47	15	23
1955	11	5	7	2	5	20	4	1	30	8	31	41	17	26	81	53	73	27	7	3	27	15	37	38	11	26	317	130	430	51	1	22	27	11	1	6	12	1	37	36	3	106	7	8	20	38	47	15	23
1956	11	5	7	2	5	20	4	1	30	8	31	41	17	26	81	53	73	27	7	3	27	15	37	38	11	26	321	130	430	51	1	22	27	11	1	6	12	1	37	36	3	106	7	8	20	38	47	15	23
1957	11	5	7	2	5	20	4	1	30	8	31	41	17	26	81	53	73	27	7	3	27	15	37	38	11	26	322	130	430	51	1	22	27	11	1	6	12	1	37	36	3	106	7	8	20	38	47	15	23
1958	11	5	7	2	5	20	4	1	30	8	31	41	17	26	81	53	73	27	7	3	27	15	37	38	11	26	322	130	430	51	1	22	27	11	1	6	12	1	37	36	3	106	7	8	20	38	47	15	23
1959	11	5	7	2	5	20	4	1	30	8	31	41	17	26	81	53	73	27	7	3	27	15	37	38	11	26	326	130	430	51	1	22	27	11	1	6	12	1	37	36	3	106	7	8	20	38	47	15	23
1960	11	5	7	2	5	20	4	1	30	8	31	41	17	26	81	53	73	27	7	3	27	15	37	38	11	26	333	130	430	51	1	22	27	11	1	6	12	1	37	36	3	106	7	8	20	38	47	15	23
1961	11	5	7	2	5	20	4	1	30	8	31	41	17	26	81	53	73	27	7	3	27	15	37	38	11	26	337	130	430	51	1	22	27	11	1	6	12	1	37	36	3	106	7	8	20	38	47	15	23
1962	11	5	7	2	5	20	4	1	30	8	31	41	17	26	81	53	73	27	7	3	27	15	37	38	11	26	340	130	430	51	1	22	27	11	1	6	12	1	37	36	3	106	7	8	20	38	47	15	23
1963	11	5	7	2	5	20	4	1	30	8	31	41	17	26	81	53	73	27	7	3	27	15	37	38	11	26	345	130	430	51	1	22	27	11	1	6	12	1	37	36	3	106	7	8	20	38	47	15	23
1964	11	5	7	2	5	20	4	1	30	8	31	41	17	26	81	53	73	27	7	3	27	15	37	38	11	26	350	130	430	51	1	22	27	11	1	6	12	1	37	36	3	106	7	8	20	38	47	15	23
1965	11	5	7	2	5	20	4	1	30	8	31	41	17	26	81	53	73	27	7	3	27	15	37	38	11	26	354	130	430	51	1	22	27	11	1	6	12	1	37	36	3	106	7	8	20	38	47	15	23
1966	11	5	7	2	5	20	4	1	30	8	31	41	17	26	81	53	73	27	7	3	27	15	37	38	11	26	354	130	430	51	1	22	27	11	1	6	12	1	37	36	3	106	7	8	20	38	47	15	23
1967	11	5	7	2	5	20	4	1	30	8	31	41	17	26	81	53	73	27	7	3	27	15	37	38	11	26	358	130	430	51	1	22	27	11	1	6	12	1	37	36	3	106	7	8	20	38	47	15	23
1968	11	5	7	2	5	20	4	1	30	8	31	41	17	26	81	53	73	27	7	3	27	15	37	38	11	26	362	130	430	51	1	22	27	11	1	6	12	1	37	36	3	106	7	8	20	38	47	15	23
1969	11	5	7	2	5	20	4	1	30	8	31	41	17	26	81	53	73	27	7	3	27	15	37	38	11	26	367	130	430	51	1	22	27	11	1	6	12	1	37	36	3	106	7	8	20	38	47	15	23
1970	11	5	7	2	5	20	4	1	30	8	31	41	17	26	81	53	73	27	7	3	27	15	37	38	11	26	369	130	430	51	1	22	27	11	1	6	12	1	37	36	3	106	7	8	20	38	47	15	23
1971	11	5	7	2	5	20	4	1	30	8	31	41	17	26	81	53	73	28	7	3	27	15	37	38	11	26	375	130	430	51	1	22	27	11	1	6	12	1	37	36	3	106	7	8	20	38	47	15	23
1972	11	5	7	2	5	20	4	1	30	8	31	41	17	26	81	53	73	28	7	3	27	15	37	38	11	26	379	130	430	51	1	22	27	11	1	6	12	1	37	36	3	106	7	8	20	38	47	15	23
1973	11	5	7	2	5	20	4	1	30	8	31	41	17	26	81	53	73	28	7	3	27	15	37	38	11	26	381	130	430	51	1	22	27	11	1	6	12	1	37	36	3	106	7	8	20	38	47	15	23
1974	11	5	7	2	5	20	4	1	30	8	31	41	17	26	81	53	73	28	7	3	27	15	37	38	11	26	382	130	430	51	1	22	27	11	1	6	12	1	37	36	3	106	7	8	20	38	47	15	23
1975	11	5	7	2	5	20	4	1	30	8	31	41	17	26	81	53	73	28	7	3	27	15	37	38	11	26	386	130	430	51	1	22	27	11	1	6	12	1	37	36	3	106	7	8	20	38	47	15	23
1976	11	5	7	2	5	20	4	1	30	8	31	41	17	26	81	53	73	28	7	3	27	15	37	38	11	26	386	130	430	51	1	22	27	11	1	6	12	1	37	36	3	106	7	8	20	38	47	15	23
1977	11	5	7	2	5	20	4	1	30	8	31	41	17	26	81	53	73	28	7	3	27	15	37	38	11	26	388	130	430	51	1	22	27	11	1	6	12	1	37	36	3	106	7	8	20	38	47	15	23
1978	11	5	7	2	5	20	4	1	30	8	31	41	17	26	81	53	73	28	7	3	27	15	37	38	11	26	391	130	430	51	1	22	27	11	1	6	12	1	37	36	3	106	7	8	20	38	47	15	23
1979	11	5	7	2	5	20	4	1	30	8	31	41	17	26	81	53	73	28	7	3	27	16	37	38	15	26	396	130	430	51	1	22	27	11	1	6	12	1	37	36	3	106	7	8	20	38	47	15	23
1980	11	5	7	2	5	20	4	1	30	8	31	41	17	26	81	53	73	28	7	3	27	16	37	38	16	26	401	130	430	51	1	22	27	11	1	6	12	1	37	36	3	106	7	8	20	38	47	15	23
1981	11	5	7	2	5	20	4	1	30	8	31	41	17	26	81	53	73	28	7	3	27	16	37	38	16	26	405	130	430	51	1	22	27	11	1	6	12	1	37	36	3	106	7	8	20	38	47	15	23
1982	11	5	7	2	5	20	4	1	30	8	31	41	17	26	81	53	73	28	7	3	27	16	37	38	17	26	410	130	430	51	1	22	27	11	1	6	12	1	37	36	3	106	7	8	20	38	47	15	23
1983	11	5	7	2	5	20	4	1	30	8	31	41	17	26	81	53	73	28	7	3	27	16	37	38	17	26	411	130	430	51	1	22	27	11	1	6	12	1	37	36	3	106	7	8	20	38	47	15	23
1984	11	5	7	2	5	20	4	1	30	8	31	41	17	26	81	53	73	28	7	3	27	16	37	38	17	26	416	130	430	51	1	22	27	11	1	6	12	1	37	36	3	106	7	8	20	38	47	15	23
1985	11	5	7	2	5	20	4	1	30	8	31	41	17	26	81	53	73	28	7	3	27	16	37	38	17	26	421	130	430	51	1	22	27	11	1	6	12	1	37	36	3	106	7	8	20	38	47	15	23
1986	11	5	7	2	5	20	4	1	30	8	31	41	17	26	81	53	73	28	7	3	27	16	37	38	17	26	424	130	430	51	1	22	27	11	1	6	12	1	37	36	3	106	7	8	20	38	47	15	23
1987	11	5	7	2	5	20	4	1	30	8	31	41	17	26	81	53	73	28	7	3	27	16	37	38	17	26	429	130	430	51	1	22	27	11	1	6	12	1	37	36	3	106	7	8	20	38	47	15	23
1988	11	5	7	2	5	20	4	1	30	8	31	41	17	26	82	53	73	28	7	3	27	16	37	38	17	26	435	130	430	51	1	22	27	11	1	6	12	1	37	36	3	106	7	8	20	38	47	15	23
1989	11	5	7	2	5	20	4	1	30	8	31	41	17	26	82	53	73	28	7	3	27	16	37	38	17	26	439	130	430	51	1	22	27	11	1	6	12	1	37	36	3	106	7	8	20	38	47	15	23
1990	11	5	7	2	5	20	4	1	30	8	31	41	17	26	82	53	73	28	7	3	27	16	37	38	17	26	441	130	430	51	1	22	27	11	1	6	12	1	37	36	3	106	7	8	20	38	47	15	23
1991	11	5	7	2	5	20	4	1	30	8	31	41	17	26	82	53	73	28	7	3	27	16	37	38	17	26	442	130	430	51	1	22	27	11	1	6	12	1	37	36	3	106	7	8	20	38	47	15	23
1992	11	5	7	2	5	20	4	1	30	8	31	41	17	26	82	53	73	28	7	3	27	16	37	38	17	26	442	130	430	51	1	22	27	11	1	6	12	1	37	36	3	106	7	8	20	38	47	15	23
1993	11	5	7	2	5	20	4	1	30	8	31	41	17	26	82	53	73	28	7	3	27	16	37	38	17	26	443	130	430	51	1	22	27	11	1	6	12	1	37	36	3	106	7	8	20	38	47	15	23
1994	11	5	7	2	5	20	4	1	30	8	31	41	17	26	82	53	73	28	7	3	27	16	37	38	17	26	443	130	430	51	1	22	27	11	1	6	12	1	37	36	3	106	7	8	20	38	47	15	23
1995	11	5	7	2	5	20	4	1	30	8	31	41	17	26	82	53	73	28	7	3	27	16	37	38	17	26	445	130	430	51	1	22	27	11	1	6	12	1	37	36	3	106	7	8	20	38	47	15	23
1996	11	5	7	2	5	20	4	1	30	8	31	41	17	26	82	53	73	28	7	3	27	16	37	38	17	26	448	130	430	51	1	22	27	11	1	6	12	1	37	36	3	106	7	8	20	38	47	15	23
1997	11	5	7	2	5	20	4	1	30	8	31	41	17	26	82	53	73	28	7	3	27	16	37	38	17	26	452	130	430	51	1	22	27	11	1	6	12	1	37	36	3	106	7	8	20	38	47	15	23
1998	11	5	7	2	5	20	4	1	30	8	31	41	17	26	82	53	73	28	7	3	27	16	37	38	17	26	455	130	430	51	1	22	27	11	1	6	12	1	37	36	3	106	7	8	20	38	47	15	23
[truncated: 1,600 more rows]
[truncated: 152 more columns]
