# Supplementary material for: Closed-loop optogenetic activation of peripheral or central neurons modulates feeding in freely moving Drosophila
Source: eLife. 2019 Jul 19;8:e45636. doi: 10.7554/eLife.45636 (PMC6668987; doi:10.7554/eLife.45636)
Supplement: Figure 6—source data 1. [file elife-45636-fig6-data1.xlsx]

## Sheet: Figure 6
	Figure 6C	Preference Index (MB308B>CsChrimson)			Figure 6D	Preference Index (MB093C>CsChrimson)			Figure 6G	Preference Index (MB056B>CsChrimson)			Figure 6H	Preference Index (MB011B>CsChrimson)			Figure 6I	Preference Index (MB441B>CsChrimson)			Figure 6J	Preference Index (MB083C>CsChrimson)
	100mM sucrose	No Ret	Ret		100mM sucrose	No Ret	Ret		100mM sucrose	No Ret	Ret		100mM sucrose	No Ret	Ret		100mM sucrose	No Ret	Ret		100mM sucrose	No Ret	Ret
		0.289796	-0.10989			0.431479	-0.0573529			-0.215244	-0.224439			-0.137713	-0.927442			-0.294314	-0.696682			-0.570191	0.356401
		0.116003	-0.346939			0.287654	0.885959			-0.639402	0.728226			0.0867793	0.0988372			0.0574713	-0.45491			-0.597701	0.865084
		0.225316	-0.250518			0.269752	0.254902			-0.300876	0.482143			-0.224872	-0.630137			0.84	-0.155756			-0.918939	0.79211
		-0.30545	-0.574007			-0.190476	-0.0078125			-0.369832	0.552426			0.283308	-0.167845			0.276507	-0.299578			-0.164122	0.888342
		0.101449	-0.10171			-0.344652	0.5			-0.494407	0.285403			-0.321955	-0.320679			-0.376	-0.492537			-0.867282	0.435583
		0.0986965	-0.307876			-0.0771114	0.950588			0.429725	0.822743			-0.158798	-0.397231			-0.261708	-0.208702			0.746479	0.349794
		0.329218	-0.137821			0.187175	0.96006			-0.0288462	0.375977			-0.319527	-0.452282			-0.177419	0.0663616			-0.116638	0.405128
		-0.227273	-0.264114			-0.607759	0.470006			0.657492	0.445939			-0.350993	-0.126984			-0.461929	-0.0860534			-0.329545	0.217647
		-0.149515	-0.421449			-0.619835	0.0885781			-0.011889	-0.404289			-0.0795107	-0.203747			-0.0350877	-0.0852341			-0.540918	-0.0752089
		-0.282927	-0.138871			0.860724	0.124859			-0.571059	0.720368			-0.0853147	-0.286453			0.226415	0.00680272			-0.458256	0.705986
		0.261845	-0.0345964			-0.495697	0.196702			-0.0756579	-0.441071			-0.388235	-0.53125			0.64467	-0.887641			0.547582	0.784646
		0.107861	-0.38758			0.301764	-0.566796			0.244624	0.642776			0.116547	-0.966102			-0.222052	-0.0451977			0.541176	-0.151671
		-0.310457	-0.202232			-0.270633	0.203333			0.304124	0.557532			0.201123	-0.252747			0.362881	-0.787743			0.276074	0.812945
		-0.734247	-0.0669895			-0.441498	0.785075			0.333333	0.749583			-0.154143	-0.233333			-0.0392523	-0.272727			0.616505	0.806837
		-0.671196	-0.179337			-0.138686	0.462323			-0.0285714	0.821053			-0.219076	-0.368071			0.22093	-0.814159			-0.191586	-0.41688
		0.419469	-0.346154			-0.0181219	0.935778			0.0307692	0.41021			0.0501931	-0.293922			0.195811	-0.993691			-0.276596	0.63522
		0.273885	-0.558974			-0.582474	0.242115			-0.160194	-0.0874862			0.177066	0.0641628			-0.530086	-0.681004			-0.746248	0.344978
		-0.0613155	-0.724138			0.627464	0.964962			0.552381	-0.0281426			-0.266294	-0.276536			-0.271111	-0.296903			0.482659	0.947005
		0.570325	0.323529			0.600311				-0.204082	0.330171			-0.270627	-0.995444			-0.119171	-0.876652			0.064758	0.861538
		0.0865052	-0.2			-0.241877				0.137615	0.367668			0.347727	-0.389313			0.456335	-0.992			-0.367347	0.736842
		0.389916	-0.159369			0.00437956				0.37133	0.291089			-0.0998487	-0.460657			0.380835	0.0340136			-0.230769	0.108647
		-0.276398	-0.134328			0.272993				0.114865	-0.145324			-0.102007	-0.434174			-0.32243	-0.125265			0.320312	0.0878243
		0.370607	-0.126183			-0.021645				-0.0548523	0.442443			-0.133333	-0.481799			-0.458015	0.37069			-0.204522	0.222076
		-0.00658514	-0.0794452			0.0446194				0.217054	0.584906			-0.20354	-0.180791			0.928783	-0.490099			-0.798687	0.405063
		-0.568966	-0.411765			-0.629224								-0.216117	-0.234043			-0.546261				0.750491	0.0124481
		0.210412	-0.498982			-0.170135									-0.388679
		-0.341463	-0.262484												-0.187721
		0.0547818
		0.272448

## Sheet: Figure 6-figure supplement 1
	Figure 6-figure supplement 1B	Preference Index (MB308B>CsChrimson) agar		Preference Index (MB308B>CsChrimson) sucrose 100mM		Preference Index (MB065B>CsChrimson) agar		Preference Index (MB065B>CsChrimson) sucrose 100mM		Preference Index (MB026B>CsChrimson) agar		Preference Index (MB026B>CsChrimson) sucrose 100mM		Preference Index (MB093C>CsChrimson) agar		Preference Index (MB093C>CsChrimson) sucrose 100mM
		No Ret	Ret	No Ret	Ret	No Ret	Ret	No Ret	Ret	No Ret	Ret	No Ret	Ret	No Ret	Ret	No Ret	Ret
		0.448	0.138173	0.289796	-0.10989	0.795993	-0.681356	-0.252688	-0.268966	-0.148419	0.414525	0.17444	0.211648	0.366667	0.172414	0.431479	-0.0573529
		0.185185	-0.378882	0.116003	-0.346939	-0.643725	-0.80117	-0.378261	-0.38376	-0.133333	0.417582	0.190476	-0.311435	-0.836228	0.353384	0.287654	0.885959
		-0.864583	-0.183432	0.225316	-0.250518	0.566038	-0.037037	-0.434944	-0.276821	0.577465	0.509079	-0.336066	0.500754	-0.709091	0.710815	0.269752	0.254902
		0.558442	0.272727	-0.30545	-0.574007	-0.521739	-0.697561	-0.312102	-0.569294	0.103774	0.549072	-0.164891	-0.218303	0.383085	0.27907	-0.190476	-0.0078125
		-0.387097	-0.365854	0.101449	-0.10171	-0.0521739	0.181818	0.217178	-0.995261	0.0314136	0.386609	-0.384095	0.330335	-0.111111	-0.457627	-0.344652	0.5
		-0.152542	0.386047	0.0986965	-0.307876	0.0808824	-0.314286	-0.331606	-0.826358	0.0331754	0.704255	-0.438575	0.581204	0.19469	0.65812	-0.0771114	0.950588
		-0.0404313	0.26776	0.329218	-0.137821	0.758621	-0.25	-0.158974	-0.0777605	-0.0920635	0.738872	-0.612342	0.304048	-0.44	0.61039	0.187175	0.96006
		0.516483	-0.0686275	-0.227273	-0.264114	0.135802	-0.424242	0.014433	-0.421384	-0.178862	0.454545	0.253112	0.992238	0.357143	-0.304721	-0.607759	0.470006
		-0.931034	-0.0540541	-0.149515	-0.421449	-0.00160514	-0.150838	0.0196078	-0.477804	-0.388889	0.551724	0.0420168	-0.0410298	0.885057	0.724222	-0.619835	0.0885781
		-0.0306749	-0.359606	-0.282927	-0.138871	-0.028169	-0.404444	0.248447	-0.52	0.116505	0.646281	0.189369	-0.0256703	-0.913044	0.619556	0.860724	0.124859
		0.0588235	0.123288	0.261845	-0.0345964	-0.114504	-0.662338	-0.669903	-0.677419	0.13615	0.325611	0.0322097	0.817396	0	0.680217	-0.495697	0.196702
		-0.590444	-0.286364	0.107861	-0.38758	0.0352304	0.140741	0.146899	0.253425	0.223529	0.540366	-0.859649	0.205759	0.0351759	-0.192037	0.301764	-0.566796
		0.97351	-0.25	-0.310457	-0.202232	-0.378947	-0.821429	-0.00591716	-0.996664	0.775244	0.809524	-0.0892388	0.650704	0.481482	0.20108	-0.441498	0.203333
		0.163763	0.570094	-0.734247	-0.0669895	-0.289377	-0.22	0.64636	-0.729204	0.589404	0.660057	0.508632	-0.114035	-0.0731707	0.549425	-0.138686	0.785075
		0.137931	0.192661	-0.671196	-0.179337	-0.131313	-0.555556	0.330808	-0.347619	-0.011236	0.714286	0.467961	-0.0209205	-0.112782	0.255814	-0.0181219	0.462323
		-0.243243	0.585799	0.419469	-0.346154	0.0285714	0.22	0.761905	-0.885714	0.176152	0.525108	-0.326271	0.161677	-0.0555556	0.4375	-0.582474	0.935778
		-0.789474	-0.757225	0.273885	-0.558974	-0.209876	-0.0157068	-0.816938	-0.98153	-0.374005	0.655699	-0.478079	0.139785	0.260274	0.927257	0.627464	0.242115
		-0.407583	-0.171271	-0.0613155	-0.724138	0.172414	-0.508772	0.244361	-0.850835	0.204545	0.831858	-0.0764925	-0.172798	-0.705069		0.600311	0.964962
		0.185714	0.349169	0.570325	0.323529	-0.653543	-0.0847458	-0.495362	-0.427212	-0.0672646	0.678241	0.297479	-0.0107527	-0.262295		-0.241877
		0.0241546	0.365854	0.0865052	-0.2	0.108225	-0.593407	0.231441	-0.869521	0.621622	0.906868	0.59882	-0.307517	-0.0521327		0.00437956
			0.0878661	0.389916	-0.159369	0.827586	-0.425532	0.586115	-0.847233	0.27907	0.87573	-0.382069	0.523466	-0.0280374		0.272993
			-0.263158	-0.276398	-0.134328	-0.298893	-0.121495	-0.0243902	-0.849697	-0.00492611	0.649717	0.484716	0.575884	0.205357		-0.270633
				0.370607	-0.126183	-0.162791		0.0312036	-0.424929	-0.277108	0.75495	-0.0757576	0.2382	-0.0666667		-0.021645
				-0.00658514	-0.0794452	0.315254		0.446108	-0.442623	0.0277778	0.714286	0.0321812	0.463463			0.0446194
				-0.568966		-0.215054		-0.135329	-0.830189	0.377892		-0.197324				-0.629224
				0.210412	-0.411765	-0.125		0.352089	-0.942029	-0.150562		0.178672				-0.170135
				-0.341463	-0.498982	0.458599		-0.542571	-0.995833			-0.238585
				0.0547818	-0.262484	0.741935		-0.31579	-0.929752			0.130097
				0.272448		-0.451883		0.553444	-0.861057			0.333333
						-0.379845		0.0434783	-0.902748
						0.321637		-0.17301	-0.928287
						0.0181818		-0.0524691
						-0.452941		-0.0902778
						-0.318919		0.432574
						-0.111111		-0.370801
								-0.755459
								0.327801
								0.0209281
								0.0397506
	Figure 6-figure supplement 1C	Sips/interactions (MB308B>CsChrimson) agar				Sips/interactions (MB308B>CsChrimson) sucrose 100mM				Sips/interactions (MB065B>CsChrimson) agar				Sips/interactions (MB065B>CsChrimson) sucrose 100mM				Sips/interactions (MB026B>CsChrimson) agar				Sips/interactions (MB026B>CsChrimson) sucrose 100mM				Sips/interactions (MB093C>CsChrimson) agar				Sips/interactions (MB093C>CsChrimson) sucrose 100mM
		No Ret light	No Ret non light	Ret light	Ret non light	No Ret light	No Ret non light	Ret light	Ret non light	No Ret light	No Ret non light	Ret light	Ret non light	No Ret light	No Ret non light	Ret light	Ret non light	No Ret light	No Ret non light	Ret light	Ret non light	No Ret light	No Ret non light	Ret light	Ret non light	No Ret light	No Ret non light	Ret light	Ret non light	No Ret light	No Ret non light	Ret light	Ret non light
		181	69	243	184	474	261	324	404	493	56	47	248	278	466	212	368	22	50	633	262	1599	1124	1706	1110	82	38	34	24	1055	419	1282	1438
		32	22	50	111	659	522	128	264	44	203	17	154	286	634	277	622	26	34	387	159	125	85	283	539	33	370	90	43	1043	577	5722	346
		13	179	69	100	726	459	362	604	249	69	39	42	304	772	273	482	30	7	1122	365	486	978	995	331	8	47	2183	369	1125	647	32	19
		120	34	77	44	274	515	118	436	22	70	62	348	216	412	317	1155	30	53	584	170	823	1148	410	639	139	62	55	31	323	475	508	516
		19	43	39	84	228	186	499	612	109	121	52	36	496	319	1	421	44	45	642	284	364	818	1331	670	4	5	32	86	193	396	2220	740
		25	34	149	66	295	242	290	548	294	250	36	69	258	514	139	1462	56	15	801	139	457	1171	1918	508	270	182	97	20	754	880	3316	84
		178	193	116	67	646	326	269	355	51	7	9	15	246	339	593	693	101	102	293	44	245	1019	1514	808	14	36	62	15	685	469	1963	40
		69	22	95	109	340	540	567	974	46	35	38	94	492	478	276	678	104	119	48	18	1057	630	1540	6	304	144	81	152	91	373	1262	455
		2	56	140	156	438	592	499	1226	311	312	76	103	390	375	447	1265	109	102	720	208	186	171	596	647	82	5	1413	226	138	588	467	391
		79	84	65	138	294	526	679	898	138	146	67	158	201	121	294	931	118	259	498	107	1074	732	854	899	3	66	911	214	334	25	500	389
		54	48	41	32	253	148	293	314	174	219	26	128	153	774	65	338	120	31	515	262	689	646	1891	190	6	6	310	59	293	869	508	341
		60	233	157	283	606	488	286	648	191	178	77	58	527	392	549	327	121	92	1431	427	40	530	1005	662	103	96	345	509	701	376	167	604
		149	2	6	10	211	401	572	862	59	131	5	51	588	595	2	1197	143	172	133	14	347	415	1465	310	160	56	445	296	190	331	722	478
		167	120	168	46	97	633	578	661	97	176	78	122	554	119	153	977	175	236	1172	240	1136	370	202	254	19	22	674	196	179	462	299	36
		132	100	130	88	121	615	421	605	43	56	108	378	527	265	274	566	185	175	1056	176	1134	411	234	244	118	148	378	224	354	468	1863	685
		56	92	134	35	401	164	204	420	126	119	61	39	37	5	42	693	189	256	1063	331	318	626	679	490	17	19	46	18	298	309	7656	254
		16	136	21	152	200	114	86	304	64	98	94	97	107	1062	7	751	197	185	1409	293	125	354	530	400	46	27	2199	83	81	307	1398	853
		125	297	75	106	421	476	60	375	204	144	28	86	662	402	125	1551	202	290	1242	114	495	577	371	526	32	185			1029	257	1402	25
		166	114	284	137	508	139	495	253	22	105	54	64	272	806	301	750	212	140	725	139	386	209	598	611	45	77			210	344	1197	274
		212	202	112	52	157	132	66	99	128	103	37	145	282	176	64	917	217	152	1638	80	271	68	456	861	100	111			344	341
				260	218	827	363	240	331	159	15	27	67	594	155	98	1185	230	182	1766	117	448	1002	633	198	52	55			436	249
				28	48	233	411	203	266	95	176	47	60	220	231	62	763	234	190	1168	248	170	59	1895	510	135	89			904	944
						429	197	277	357	36	50			347	326	203	503	260	165	1418	198	61	71	1128	694	49	56			398	364
						528	535	730	856	194	101			483	185	238	616	268	121	990	165	433	406	731	268					203	892
						175	637	235	564	73	113			722	948	36	388	275	155			360	537							339	478
						558	364	246	736	63	81			793	380	12	402	545	69			630	439
						243	495	288	493	229	85			274	924	2	958					592	963
						568	509			27	4			260	500	17	467					291	224
						829	474			131	347			327	94	71	951					252	126
										120	267			900	825	23	450
										113	58			478	678	18	484
										28	27			614	682
										93	247			393	471
										63	122			818	324
										124	155			487	1061
														168	1206
														640	324
														561	538
														667	616

## Sheet: Figure 6-figure supplement 2
	Figure 6-figure supplement 2B	Preference Index (MB056B>CsChrimson) agar		Preference Index (MB056B>CsChrimson) sucrose 100mM		Preference Index (MB301B>CsChrimson) agar		Preference Index (MB301B>CsChrimson) sucrose 100mM		Preference Index (MB011B>CsChrimson) agar		Preference Index (MB011B>CsChrimson) sucrose 100mM		Preference Index (MB210B>CsChrimson) agar		Preference Index (MB210B>CsChrimson) sucrose 100mM
		No Ret	Ret	No Ret	Ret	No Ret	Ret	No Ret	Ret	No Ret	Ret	No Ret	Ret	No Ret	Ret	No Ret	Ret
		0.386364	0.2	-0.215244	-0.224439	0.391705	0.71519	-0.313692	0.00457666	-0.0573248	0.2	-0.137713	-0.927442	0.0792453	-0.191489	-0.473802	-0.51277
		-0.196078	0.351351	-0.639402	0.728226	-0.757576	0.250859	-0.105209	0.455456	0.410256	-0.0774194	0.0867793	0.0988372	0.621429	0.0561798	-0.240224	-0.602537
		-0.166667	0.55414	-0.300876	0.482143	-0.75	0.374168	-0.391802	0.777476	-0.0993378	-0.15102	-0.224872	-0.630137	0.169231	0.136646	0.262097	-0.436306
		-0.568807	0.14653	-0.369832	0.552426	0.479769	0.383333	-0.160736	-0.0709939	-0.2	0.764706	0.283308	-0.167845	0.555556	-0.175758	-0.0723861	-0.221902
		0.254464	0.244444	-0.494407	0.285403	-0.300971	0.595985	0.376079	-0.670984	-0.240816	0.177778	-0.321955	-0.320679	0.166253	0.076087	-0.437326	-0.511879
		-0.387755	0.00763359	0.429725	0.822743	0.2	-0.00653595	0.100424	-0.106774	-0.117241	0.310345	-0.158798	-0.397231	-0.505882	0.45946	-0.386973	0.269663
		-0.233766	-0.458647	-0.0288462	0.375977	0.348624	0.822785	0.004	0.518018	0.211864	-0.0490196	-0.319527	-0.452282	0.664671	0.72043	0.139806	-0.0765306
		-0.0877193	0.764706	0.657492	0.445939	-0.0635294	0.580705	0.0315501	0.514451	-0.943662	-0.207668	-0.350993	-0.126984	-0.382489	-0.0597015	0.896552	0.382765
		0.180723	0.097561	-0.011889	-0.404289	0.400491	0.656051	-0.0678392	-0.0192308	-0.534884	0.00806452	-0.0795107	-0.203747	-0.338028	0.507246	-0.195567	-0.296875
		-0.354667	0.193799	-0.571059	0.720368	-0.336842	0.28976	-0.522705	0.543103	-0.634518	0.546667	-0.0853147	-0.286453	-0.225352	0.796438	0.0595065	-0.502907
		-0.0880829	0.166667	-0.0756579	-0.441071	-0.366584	0.16763	-0.851602	-0.369347	-0.226277	0.0488889	-0.388235	-0.53125	0.641325	0.0948905	0.391039	0.259701
		0.3125	-0.205387	0.244624	0.642776	0.591667	0.536	0.0393638	0.453094	-0.0882353	0.215859	0.116547	-0.966102	0.391667	-0.232432	-0.301296	-0.263482
		0.0740741	0.380165	0.304124	0.557532	0.218884	0.426506	0.328056	0.260935	-0.0693069	0.322581	0.201123	-0.252747	-0.814815	0.575448	0.109183	-0.00483092
		-0.767705	0.486034	0.333333	0.749583	-0.219512	0.295736	0.405172	-0.604911	0.0805687	0.324841	-0.154143	-0.233333	-0.798742	0.363636	-0.407913	-0.507495
		0.166667	0.653697	-0.0285714	0.821053	0.612613	0.508333	-0.170843	0.213362	-0.50495	0.186047	-0.219076	-0.368071	-0.6	-0.00996678	0.18961	-0.277064
			-0.037037	0.0307692	0.41021	0.0630631	0.374188	0.163575	-0.187845	-0.408805	0.0655738	0.0501931	-0.293922	0.269755	-0.164948	-0.467871	-0.162791
				-0.160194	-0.0874862	-0.183333	0.787851	-0.175624	-0.30303	-0.171171	-0.180124	0.177066	0.0641628	0.148226	-0.43083	-0.542302	-0.0297483
				0.552381	-0.0281426	-0.00584795	0.915493	-0.121328	0.0967742	-0.40625	0.433333	-0.266294	-0.276536	-0.286822	0.429952	-0.155704	-0.355705
				-0.204082	0.330171	0.31	0.69378		0.688	0.5	-0.20354	-0.270627	-0.995444	-0.244444	-0.357513	0.0238908	0.371728
				0.137615	0.367668	-0.62249	0.903614		-0.149506	0.236842	0.213675	0.347727	-0.389313	-0.00980392	-0.0513699	-0.353554	-0.907781
				0.37133	0.291089	0.33945	0.89011		0.890173	0.299363	0.862069	-0.0998487	-0.460657	0.492537	0.276191	0.840314	-0.721138
				0.114865	-0.145324	-0.431373	0.643875		0.639037	-0.0757576	0.928571	-0.102007	-0.434174	0.0898876	0.0979021	0.62963	-0.180291
				-0.0548523	0.442443	-0.336245	0.263682		0.593416	0.141414	-0.241379	-0.133333	-0.481799	-0.333333	-0.101031	-0.567065	-0.974359
				0.217054	0.584906	0.196046	0.431193		0.713519	-0.8	-0.466667	-0.20354	-0.180791	-0.0495049	0.127907	-0.0376135	-0.437882
						0.647059	0.930765			-0.402174	-0.0246305	-0.216117	-0.234043		-0.638554	-0.218164	-0.772253
							0.874603			0.0701754	0.55		-0.388679		-0.376712	-0.0510605	0.162791
							0.223684			0.392593	-0.0227273		-0.187721		0.712121	-0.214832	-0.197104
							0.628352			-0.310345					-0.661017	0.136711	-0.0673317
										-0.457627						-0.286219	-0.226687
																-0.0997877	-0.509174
																-0.149445	0.189904
	Figure 6-figure supplement 2C	Sips/interactions (MB056B>CsChrimson) agar				Sips/interactions (MB056B>CsChrimson) sucrose 100mM				Sips/interactions (MB301B>CsChrimson) agar				Sips/interactions (MB301B>CsChrimson) sucrose 100mM				Sips/interactions (MB011B>CsChrimson) agar				Sips/interactions (MB011B>CsChrimson) sucrose 100mM				Sips/interactions (MB210B>CsChrimson) agar				Sips/interactions (MB210B>CsChrimson) sucrose 100mM
		No Ret light	No Ret non light	Ret light	Ret non light	No Ret light	No Ret non light	Ret light	Ret non light	No Ret light	No Ret non light	Ret light	Ret non light	No Ret light	No Ret non light	Ret light	Ret non light	No Ret light	No Ret non light	Ret light	Ret non light	No Ret light	No Ret non light	Ret light	Ret non light	No Ret light	No Ret non light	Ret light	Ret non light	No Ret light	No Ret non light	Ret light	Ret non light
		183	81	144	96	556	861	311	491	151	66	271	45	198	379	439	435	74	83	66	44	886	1169	39	1036	286	244	38	56	236	661	124	385
		41	61	75	36	205	932	2143	337	4	29	182	109	438	541	727	272	55	23	143	167	933	784	378	310	227	53	94	84	544	888	94	379
		30	42	122	35	359	668	332	116	8	56	516	235	319	730	655	82	68	83	104	141	455	719	108	476	76	54	183	139	313	183	177	451
		47	171	223	166	282	613	496	143	128	45	166	74	342	473	458	528	58	87	15	2	1257	702	471	661	35	10	68	97	519	600	270	424
		281	167	28	17	226	668	590	328	108	201	636	161	558	253	127	645	186	304	106	74	437	852	340	661	235	168	99	85	303	774	113	350
		30	68	66	65	885	353	545	53	12	8	228	231	389	318	389	482	128	162	57	30	588	810	283	656	21	64	27	10	400	905	226	130
		59	95	36	97	606	642	968	439	147	71	576	56	251	249	674	214	143	93	194	214	460	892	264	700	278	56	80	13	587	443	362	422
		130	155	105	14	374	383	1344	515	199	226	426	113	376	353	786	252	2	69	124	189	588	1224	110	142	67	150	63	71	1045	57	345	154
		147	102	27	12	166	608	375	884	285	122	130	27	371	425	510	530	30	99	125	123	301	353	340	514	47	95	52	17	617	917	45	83
		121	254	45	37	281	327	1495	243	63	127	296	163	247	788	537	159	36	161	58	17	654	776	345	622	110	174	353	40	365	324	342	1034
		88	105	77	52	926	562	313	807	127	274	101	72	44	549	251	545	159	252	118	107	156	354	150	490	421	92	75	62	1366	598	211	124
		63	33	126	90	506	270	722	157	191	49	96	29	1307	1208	728	274	93	111	138	89	388	307	3	174	334	146	71	114	647	1205	239	410
		29	25	118	179	86	43	1401	398	284	182	296	119	755	382	418	245	94	108	41	21	642	427	136	228	5	49	308	83	767	616	206	208
		41	312	167	75	68	72	2096	300	16	25	471	256	815	345	177	719	114	97	104	53	439	599	92	148	16	143	210	98	434	1032	230	704
		70	50	399	138	67	63	1038	102	179	43	724	236	546	771	563	365	25	76	153	105	262	409	285	617	27	108	298	304	229	156	591	1044
				425	89	346	478	1174	491	59	52	740	337	1035	744	735	1075	94	224	65	57	408	369	424	777	233	134	81	113	265	731	72	100
				26	28	326	94	412	491	49	71	986	117	859	1225	552	1032	138	195	66	95	698	488	340	299	275	204	72	181	495	1668	212	225
						273	413	777	822	85	86	1360	60	344	439	374	308	19	45	43	17	197	340	259	457	184	332	148	59	507	694	96	202
						62	47	701	353	131	69	885	160			1477	273	237	79	135	204	442	770	1	438	34	56	62	131	1050	1001	131	60
						397	182	478	221	47	202	79	4			603	815	94	58	142	92	1779	861	160	364	101	103	277	307	341	714	16	331
						165	131	326	179	73	36	1720	100			1962	114	102	55	54	4	595	727	353	956	200	68	134	76	703	61	250	1543
						224	250	297	398	29	73	577	125			1226	270	61	71	54	2	537	659	101	256	194	162	157	129	506	115	366	527
						471	303	921	356	76	153	254	148			968	247	113	85	22	36	650	850	121	346	3	6	218	267	163	590	1	77
								378	99	363	244	312	124			2554	427	6	54	24	66	270	408	580	836	288	318	97	75	371	400	552	1412
										154	33	1729	62					55	129	99	104	428	664	414	667			30	136	396	617	142	1105
												1181	79					183	159	31	9			162	368			182	402	604	669	375	270
												186	118					94	41	43	45			344	503			565	95	667	1032	499	744
												425	97					30	57									30	147	819	622	374	428
																		32	86											303	546	510	809
																														424	518	107	329
																														498	673	495	337

## Sheet: Figure 6-figure supplement 3
	Figure 6-figure supplement 3B	Preference Index (MB441B>CsChrimson) agar		Preference Index (MB441B>CsChrimson) sucrose 100mM		Preference Index (MB195B>CsChrimson) agar		Preference Index (MB195B>CsChrimson) sucrose 100mM		Preference Index (MB083C>CsChrimson) agar		Preference Index (MB083C>CsChrimson) sucrose 100mM		Preference Index (MB110C>CsChrimson) agar		Preference Index (MB110C>CsChrimson) sucrose 100mM
		No Ret	Ret	No Ret	Ret	No Ret	Ret	No Ret	Ret	No Ret	Ret	No Ret	Ret	No Ret	Ret	No Ret	Ret
		-0.0769231	0.506024	-0.294314	-0.696682	-0.111111	-0.741425	0.486405	0.0652742	-0.456	0.767442	-0.570191	0.356401	-0.0344828	0.651685	0.871116	0.715704
		-0.277778	0.3125	0.0574713	-0.45491	-0.545455	-0.349594	-0.216945	0.588732	0.411765	0.2	-0.597701	0.865084	-0.675214	0.913669	-0.229075	0.393103
		0.687273	0.45614	0.84	-0.155756	-0.505882	0.121951	0.0578512	-0.980912	0.235294	0.353271	-0.918939	0.79211	-0.44	0.04	-0.609353	0.994065
		0.205387	-0.2	0.276507	-0.299578	0.0128755	-0.26506	-0.258242	-0.412587	0.380531	-0.0217391	-0.164122	0.888342	-0.394495	0.731132	0.559223	0.184248
		0.181347	0.706294	-0.376	-0.492537	0.236364	-0.456522	0.395238	-0.844604	0.777778	0.6	-0.867282	0.435583	0.473684	0.758904	0.250271	0.376923
		-0.862069	0.491525	-0.261708	-0.208702	-0.381443	0.153374	-0.43985	0.17199	-0.422222	0.233266	0.746479	0.349794	0.204724	0.751553	0.38833	0.47362
		-0.247191	0.263158	-0.177419	0.0663616	-0.294118	0.15625	0.420455	-0.092545	-0.275862	-0.623529	-0.116638	0.405128	0.443137	0.3	0.10828	0.509677
		-0.898305	-0.0196078	-0.461929	-0.0860534	-0.454545	0.0285714	0.0234234	-0.928571	-0.34507	0.46875	-0.329545	0.217647	0.492857	0.733333	0.460699	0.0355191
		-0.437908	-0.407407	-0.0350877	-0.0852341	0.160494	0.103448	0.346424	-0.184173	-0.729167	0.529954	-0.540918	-0.0752089	0.484849	0.128889	0.77892	0.0359099
		-0.473684	0.292308	0.226415	0.00680272	-0.443038	-0.341772	-0.290476	-0.506286	0.642857	0.799087	-0.458256	0.705986	0.276836	0.2	-0.498911	0.671141
		0.564626	0.842105	0.64467	-0.887641	-0.552632	-0.08	-0.0571429	-0.547872	0.714286	0.958333	0.547582	0.784646	0.193846	0.695238	-0.24164	0.0658602
		-0.149758	-0.0588235	-0.222052	-0.0451977	-0.615385	-0.321519	-0.4942	0.0793651	-0.04	-0.213483	0.541176	-0.151671	0.463636	0.994751	-0.203059	0.122302
		0.0607735	0.352381	0.362881	-0.787743	0.430107	-0.82906	-0.0771331	-0.460501	-0.29078	0.191667	0.276074	0.812945	-0.583333	0.272727	-0.296654	0.783366
		0	0.285714	-0.0392523	-0.272727	-0.0855615	-0.982143	-0.421687	0.324138	-0.0843374	0.372549	0.616505	0.806837	0.225806	0.73224	-0.46621	-0.326007
		-0.135135	-0.168831	0.22093	-0.814159	-0.316901	-0.970732	0.348915	-0.993651	-0.117647	0.390374	-0.191586	-0.41688	0.343284	0.64045	-0.2291	0.281385
		0.480663	-0.38255	0.195811	-0.993691	0.253731	-0.203187	-0.30411	-0.276404	0.55414	0.568627	-0.276596	0.63522	0.305085	0.617433	0.153488	0.979644
		0.166667	0.692308	-0.530086	-0.681004	0.6875	-0.692308	0.711048	0.131783	-0.292683	0.852941	-0.746248	0.344978	0.397059	-0.244755	-0.523238	0.674952
		-0.0645161	-0.568627	-0.271111	-0.296903	0.452514	0.0147783	-0.197901	-0.998016	0.333333	0.6	0.482659	0.947005		0.580556	-0.0543657	0.108661
		0.333333	-0.225806	-0.119171	-0.876652	0.232323	-0.544555	0.0817491	-0.773014	-0.503876	0.5	0.064758	0.861538		0.37799	0.628866	-0.0522193
		-0.290323	-0.25	0.456335	-0.992	0.00729927	-0.445	-0.420833	-0.462274	-0.037594	0.375887	-0.367347	0.736842		0.48711	-0.731343	0.209607
		-0.43299	0.574468	0.380835	0.0340136	0.678125	0.0901467	0.453039	0.0384615	0.13924	-0.27451	-0.230769	0.108647		0.438127	-0.0833333	0.617747
		0.00724638	0.132076	-0.32243	-0.125265	0.333333	-0.0638298	0.229965	-0.738636	0.473684		0.320312	0.0878243		0.58	0.5	0.447301
		0.163265	-0.52	-0.458015	0.37069	-0.177288	-0.327434	0.024	-0.0181818	-0.119266		-0.204522	0.222076		0.46789	-0.347138	0.535094
		0.258621	0.0561798	0.928783	-0.490099		-0.0625	0.157895	-0.449736	0.0714286		-0.798687	0.405063		-0.148936	-0.635514	0.737977
		0.111111	-0.172932	-0.546261				0.0418848	-0.982143	-0.661017		0.750491	0.0124481		0.0929368	-0.867089
		-0.107438						0.207153							0.528571	0.162242
		-0.150943														0.966443
		-0.121294
		-0.552123
		0.0685579
	Figure 6-figure supplement 3C	Sips/interactions (MB441B>CsChrimson) agar				Sips/interactions (MB441B>CsChrimson) sucrose 100mM				Sips/interactions (MB195B>CsChrimson) agar				Sips/interactions (MB195B>CsChrimson) sucrose 100mM				Sips/interactions (MB083C>CsChrimson) agar				Sips/interactions (MB083C>CsChrimson) sucrose 100mM				Sips/interactions (MB110C>CsChrimson) agar				Sips/interactions (MB110C>CsChrimson) sucrose 100mM
		No Ret light	No Ret non light	Ret light	Ret non light	No Ret light	No Ret non light	Ret light	Ret non light	No Ret light	No Ret non light	Ret light	Ret non light	No Ret light	No Ret non light	Ret light	Ret non light	No Ret light	No Ret non light	Ret light	Ret non light	No Ret light	No Ret non light	Ret light	Ret non light	No Ret light	No Ret non light	Ret light	Ret non light	No Ret light	No Ret non light	Ret light	Ret non light
		18	21	125	41	422	774	64	358	4	5	49	330	492	170	204	179	34	91	38	5	124	453	196	93	28	30	147	31	1626	112	1901	315
		65	115	63	33	644	574	136	363	30	102	40	83	305	474	564	146	36	15	12	8	70	278	2986	216	19	98	133	6	350	558	303	132
		232	43	83	31	414	36	187	256	21	64	92	72	128	114	9	934	21	13	362	173	55	1302	2612	303	14	36	26	24	142	585	672	2
		179	118	44	66	307	174	166	308	118	115	61	105	135	229	84	202	78	35	45	47	657	915	575	34	33	76	734	114	803	227	421	290
		114	79	122	21	78	172	204	600	68	42	25	67	293	127	108	1282	136	17	28	7	115	1618	468	184	56	20	642	88	577	346	358	162
		4	54	44	15	268	458	582	889	30	67	94	69	149	383	477	337	13	32	304	189	62	9	656	316	153	101	423	60	345	152	1215	434
		67	111	48	28	153	219	233	204	42	77	37	27	250	102	706	850	42	74	16	69	1030	1302	411	174	184	71	26	14	435	350	936	304
		3	56	50	52	53	144	308	366	15	40	72	68	284	271	1	27	93	191	141	51	118	234	207	133	418	142	52	8	1338	494	379	353
		43	110	8	19	220	236	381	452	188	136	32	26	480	233	567	823	13	83	166	51	230	772	166	193	49	17	127	98	692	86	851	792
		20	56	126	69	390	246	74	73	110	285	26	53	298	542	216	659	69	15	197	22	146	393	969	167	226	128	222	148	690	2064	747	147
		115	32	35	3	162	35	10	168	17	59	23	27	726	814	85	291	36	6	47	1	496	145	895	108	194	131	178	32	703	1151	793	695
		88	119	88	99	508	798	338	370	10	42	134	261	327	966	102	87	36	39	35	54	262	78	330	448	161	59	380	1	469	708	234	183
		96	85	71	34	492	230	71	598	266	106	20	214	676	789	140	379	50	91	143	97	104	59	2675	276	20	76	196	112	473	872	922	112
		16	16	45	25	257	278	156	273	171	203	1	111	48	118	288	147	38	45	35	16	333	79	1665	178	19	12	317	49	312	857	92	181
		32	42	32	45	210	134	21	205	97	187	3	202	404	195	1	314	15	19	130	57	711	1048	456	1108	45	22	292	64	604	963	1332	747
		134	47	46	103	571	384	1	316	42	25	100	151	254	476	161	284	122	35	40	11	17	30	650	145	77	41	334	79	372	273	389	4
		56	40	44	8	164	534	89	469	27	5	6	33	302	51	73	56	29	53	63	5	186	1280	770	375	95	41	54	89	159	508	876	170
		29	33	22	80	82	143	193	356	130	49	103	100	535	799	1	1007	74	37	64	16	513	179	1690	46			569	151	287	320	704	566
		58	29	72	114	255	324	42	639	122	76	46	156	569	483	90	703	64	194	36	12	781	686	121	9			144	65	158	36	363	403
		55	100	72	120	592	221	1	249	69	68	111	289	139	341	253	688	64	69	194	88	62	134	33	5			548	189	9	58	554	362
		55	139	148	40	281	126	76	71	537	103	260	217	789	297	216	200	45	34	74	130	60	96	250	201			215	84	165	195	237	56
		139	137	60	46	145	283	206	265	80	40	154	175	353	221	115	765	42	15			676	348	545	457			79	21	12	4	563	215
		57	41	18	57	71	191	318	146	355	508	76	150	384	366	81	84	48	61			387	586	465	296			80	29	268	553	1017	308
		73	43	47	42	650	24	103	301			105	119	11	8	104	274	30	26			92	822	222	94			120	162	234	1050	524	79
		95	76	55	78	179	610							199	183	1	111	10	49			891	127	732	714			147	122	21	295
		54	67											405	266													107	33	197	142
		90	122																											293	5
		163	208
		58	201
		226	197
