# Supplementary material for: Closed-loop optogenetic activation of peripheral or central neurons modulates feeding in freely moving Drosophila
Source: eLife. 2019 Jul 19;8:e45636. doi: 10.7554/eLife.45636 (PMC6668987; doi:10.7554/eLife.45636)
Supplement: Figure 7—source data 1. [file elife-45636-fig7-data1.xlsx]

## Sheet: Figure 7
			Sips/interactions (MB065B>CsChrimson)																										Preference Index (MB065B>CsChrimson) (interactions)														Preference Index (MB065B>CsChrimson) (dye ingested)
		Figure 7C	Ret light						Ret non light						No Ret light						No Ret non light							Figure 7D	Ret						No Ret							Figure 7E	Ret						No Ret
		MW/cm2	0	0.121053	1.85263	6.56316	11.2684	16.4421	0	0.121053	1.85263	6.56316	11.2684	16.4421	0	0.121053	1.85263	6.56316	11.2684	16.4421	0	0.121053	1.85263	6.56316	11.2684	16.4421		MW/cm2	0	0.121053	1.85263	6.56316	11.2684	16.4421	0	0.121053	1.85263	6.56316	11.2684	16.4421		MW/cm2	0	0.121053	1.85263	6.56316	11.2684	16.4421	0
			97	234	27	123	164	32	103	268	383	143	286	29	36	63	48	241	92	58	66	135	225	235	215	177			-0.03	-0.0677291	-0.868293	-0.075188	-0.271111	0.0491803	-0.294118	-0.363636	-0.648352	0.012605	-0.400651	-0.506383			0	-1	-1	0	1	0	0
			159	155	73	106	65	48	168	190	133	153	67	136	21	132	249	134	230	87	57	133	348	194	109	160			-0.0275229	-0.101449	-0.291262	-0.181467	-0.0151515	-0.478261	-0.461539	-0.00377358	-0.165829	-0.182927	0.356932	-0.295547			1	0	-1	0	-1	1	1
			185	254	67	46	165	104	146	109	181	101	361	63	94	63	173	151	115	98	56	43	220	76	126	35			0.117825	0.399449	-0.459677	-0.37415	-0.372624	0.245509	0.253333	0.188679	-0.119593	0.330396	-0.0456432	0.473684			0	0	0	-1	0	-1	0
			86	451	29	68	78	71	93	192	57	121	146	73	93	297	162	181	142	377	139	296	154	104	162	300			-0.0391061	0.402799	-0.325581	-0.280423	-0.303571	-0.0138889	-0.198276	0.00168634	0.0253165	0.270175	-0.0657895	0.113737			0	1	-1	-1	-1	0	1
			156	201	16	22	58	130	187	221	124	29	77	56	37	190	91	68	338	53	106	211	179	44	279	54			-0.090379	-0.0473934	-0.771429	-0.137255	-0.140741	0.39785	-0.482517	-0.0523691	-0.325926	0.214286	0.095624	-0.00934579			0	1	0	-1	-1	-1	0
			271	40	88	14	118	93	202	59	93	71	107	116	83	304	63	101	167	216	87	124	56	23	249	54			0.145877	-0.191919	-0.0276243	-0.670588	0.0488889	-0.110048	-0.0235294	0.420561	0.0588235	0.629032	-0.197115	0.6			0	0	1	-1	-1	-1	-1
			431	252	179	155	72	18	188	170	91	216	100	135	74	69	87	172	38	53	36	102	96	72	22	221			0.392569	0.194313	0.325926	-0.16442	-0.162791	-0.764706	0.345454	-0.192983	-0.0491803	0.409836	0.266667	-0.613139			1	0	-1	1	-1	-1	0
			42	250	209	125	80	180	285	183	227	107	63	468	168	73	199	29	38	142	105	115	169	115	43	45			-0.743119	0.154734	-0.0412844	0.0775862	0.118881	-0.444444	0.230769	-0.223404	0.0815217	-0.597222	-0.0617284	0.518717			0	0	0	-1	-1	-1	0
			172	178	345	10	58	261	190	131	331	232	331	253	150	39	68	151	41	127	72	108	86	78	64	58			-0.0497238	0.152104	0.0207101	-0.917355	-0.7018	0.0155642	0.351351	-0.469388	-0.116883	0.318777	-0.219048	0.372973			0	0	1	-1	-1	-1	1
			138	137	105	32	100	25	161	62	163	59	98	152	110	124	105	105	60	194	242	127	71	94	201	201			-0.0769231	0.376884	-0.216418	-0.296703	0.010101	-0.717514	-0.375	-0.0119522	0.193182	0.0552764	-0.54023	-0.0177215			0	-1	-1	1	-1	-1	0
			94	39	251	78	156	145	348	219	182	51	154	174	68	29	170	73	160	201	68	41	77	58	120	141			-0.574661	-0.697674	0.159353	0.209302	0.00645161	-0.0909091	0	-0.171429	0.376518	0.114504	0.142857	0.175439			0	0	-1	0	-1	-1	-1
			198	103	157	6	11	35	256	41	179	50	35	101	58	60	45	21	145	71	83	49	90	52	11	23			-0.127753	0.430556	-0.0654762	-0.785714	-0.521739	-0.485294	-0.177305	0.100917	-0.333333	-0.424658	0.858974	0.510638			0	-1	1	0	-1	-1	-1
			73	133	3	110	45	119	65	54	114	74	56	79	346	87	95	130	35	19	243	160	159	278	73	100			0.057971	0.42246	-0.948718	0.195652	-0.108911	0.20202	0.174873	-0.295547	-0.251968	-0.362745	-0.351852	-0.680672			-1	1	0	-1	0	-1	0
			127	144	34	18	157	102	76	146	37	92	351	176	212	12	98	55	204	127	306	22	214	49	287	154			0.251231	-0.00689655	-0.0422535	-0.672727	-0.38189	-0.266187	-0.181467	-0.294118	-0.371795	0.0576923	0.0442478	-0.0960854			0	-1	-1	-1	1	-1	-1
			45	103	19	58	104	107	30	64	30	143	325	133	126	72	183	86	59	106	192	92	126	35	54	355			0.2	0.233533	-0.22449	-0.422886	-0.515151	-0.108333	-0.207547	-0.121951	0.184466	0.421488	0.121212	-0.54013			1	1	1	0	-1	-1	0
			91	68	31	152	131	144	108	132	54	215	135	131	53	21	27	80	296	67	62	26	61	53	232	34			-0.0854271	-0.32	-0.270588	-0.171662	-0.0150376	0.0472727	-0.0782609	-0.106383	-0.386364	0.203008	0.488372	0.326733			-1	0	-1	-1	-1	-1	0
			55	92	34	57	155	63	60	177	81	102	185	103	181	54	63	84	64	130	121	62	114	77	22	61			-0.0434783	-0.315985	-0.408696	-0.283019	-0.0882353	-0.240964	0.198676	-0.0689655	-0.288136	0.0434783	-0.131367	0.361256			0	0	-1	-1	-1	-1	1
			50	30	88	12	110	54	69	46	42	57	150	48	123	135	95	121	162	368	96	274	29	84	211	134			-0.159664	-0.210526	0.353846	-0.652174	-0.153846	0.0588235	0.123288	-0.339853	0.532258	0.180488	-0.225225	0.466135			0	-1	-1	-1	-1	0	0
			177	62	33	122	163	109	137	58	58	551	185	37	24	87	79	65	43	66	53	64	73	75	68	187			0.127388	0.0333333	-0.274725	-0.637444	-0.0632184	0.493151	-0.376623	0.152318	0.0394737	-0.0714286	0.0988372	-0.478261			0	0	1	-1	-1	0	0
			46	56	27	141	43	64	50	33	34	271	92	80	63	54	96		189	204	26	125	214		155	18			-0.0416667	0.258427	-0.114754	-0.315534	-0.362963	-0.111111	0.41573	-0.396648	-0.380645		-0.38676	0.837838				-1		-1	-1	-1	1
			61	100	139	37	34	57	92	58	53	83	126	220	34	122	119		88	231	98	85	77		199	695			-0.202614	0.265823	0.447917	-0.383333	-0.575	-0.588448	-0.484849	0.178744	0.214286		-0.0426229	-0.50108				-1		-1	-1	-1
			90	189	160	58	27	176	109	131	69	147	267	358	70	21	134		146	421	197	54	114		159	22			-0.0954774	0.18125	0.39738	-0.434146	-0.816327	-0.340824	-0.475655	-0.44	0.0806452		0	0.900677				0		0	-1	-1
			181	83	136	29	71	37	142	107	122	41	165	198	15	56	49		160	152	82	36	11		160	79			0.120743	-0.126316	0.0542636	-0.171429	-0.398305	-0.685106	-0.690722	0.217391	0.633333		-0.633588	0.316017				0			-1	-1
			37	82		137	119	43	117	191		58	68	256	78	119			24	311	40	124			107	226			-0.519481	-0.399267		0.405128	0.272727	-0.712375	0.322034	-0.0205761			0.0322581	0.158287				0				-1
			21	71		101	53	91	19	99		260	161	288	155	246			80	112	91	186			75	92			0.05	-0.164706		-0.440443	-0.504673	-0.519789	0.260163	0.138889			0.0474453	0.0980392				0				0
			138	58		177	76	57	109	73		249	215	134		168			287	373		42			261	149			0.117409	-0.114504		-0.169014	-0.477663	-0.403141		0.6				0.429119
				124		62	87	95		83		94	199	77		192				11		163				81				0.198068		-0.205128	-0.391608	0.104651		0.0816901				-0.76087
				69						94																				-0.153374
				113						137																				-0.096
				110						19																				0.705426
			Sips/interactions (MB026B>CsChrimson)																										Preference Index (MB026B>CsChrimson) (interactions)														Preference Index (MB026B>CsChrimson) (dye ingested)
		Figure 7H	Ret light						Ret non light						No Ret light						No Ret non light							Figure 7I	Ret						No Ret							Figure 7J	Ret						No Ret
		MW/cm2	0	0.121053	1.85263	6.56316	11.2684	16.4421	0	0.121053	1.85263	6.56316	11.2684	16.4421	0	0.121053	1.85263	6.56316	11.2684	16.4421	0	0.121053	1.85263	6.56316	11.2684	16.4421		MW/cm2	0	0.121053	1.85263	6.56316	11.2684	16.4421	0	0.121053	1.85263	6.56316	11.2684	16.4421		MW/cm2	0	0.121053	1.85263	6.56316	11.2684	16.4421	0
			203	50	315	144	1412	536	410	92	234	115	163	132	178	275	62	238	295	252	88	212	12	135	236	198			-0.337684	-0.295775	0.147541	0.111969	0.793016	0.60479	0.338346	0.129363	0.675676	0.276139	0.111111	0.12			0	1	1	1	1	1	0
			108	190	227	274	669	1756	161	351	252	122	222	183	237	154	290	132	317	105	173	174	170	276	148	216			-0.197026	-0.297597	-0.0521921	0.383838	0.501683	0.811243	0.156098	-0.0609756	0.26087	-0.352941	0.363441	-0.345794			-1	-1	1	1	1	1	-1
			118	78	113	98	745	1693	119	188	236	139	234	146	24	154	18	135	90	333	11	327	28	145	144	96			0	-0.413534	-0.352436	-0.172996	0.521961	0.841218	0.371429	-0.359667	-0.217391	-0.0357143	-0.230769	0.552448			-1	0	0	0	1	1	-1
			113	43	225	429	634	1480	113	135	194	250	181	322	121	169	109	262	178	384	156	254	97	116	83	181			-0.072	-0.516854	0.0739857	0.263623	0.555828	0.642619	-0.126354	-0.200946	0.0582524	0.386243	0.363985	0.359292			0	1	1	1	1	1	0
			116	99	59	306	885	1931	134	67	34	97	344	177	33	65	143	339	190	251	66	135	46	188	141	553			0.147541	0.192771	0.268817	0.51861	0.440195	0.832068	-0.333333	-0.153846	0.513227	0.286527	0.148036	-0.375622			1	0	0	1	1	1	1
			35	120	150	1001	356	781	26	111	77	426	154	117	296	269	119	470	197	273	270	68	61	430	124	555			-0.365079	0.038961	0.321586	0.402943	0.396078	0.739421	0.0459364	-0.0225564	0.322222	0.0444445	0.227414	-0.34058			0	1	1	1	1	1	0
			20	219	166	676	286	1897	43	109	257	363	122	180	237	191	182	482	420	14	335	277	362	345	262	95			-0.221739	0.335366	-0.21513	0.301251	0.401961	0.826673	-0.171329	-0.014652	-0.330882	0.165659	0.231672	-0.743119			0	-1	1	0	1	1	0
			179	68	230	101	1310	2387	281	62	279	125	185	120	96	54	301	32	99	235	105	259	377	157	244	149			0.0476191	0.0461539	-0.0962672	-0.106195	0.752508	0.904268	-0.0447761	-0.151111	-0.112094	-0.661376	-0.422741	0.223958			0	0	1	0	1	1	0
			121	274	70	512	1432	416	110	214	66	374	215	223	268	61	410	256	277	226	275	69	246	32	116	153			0.171171	0.122951	0.0294118	0.155756	0.738919	0.302034	-0.0128913	-0.121951	0.25	0.777778	0.409669	0.192612			0	-1	0	1	1	1	0
			260	118	62	167	690	382	184	111	80	78	203	86	252	100	13	305	153	305	440	106	161	325	92	218			-0.2	0.0305677	-0.126761	0.363265	0.545353	0.632479	-0.271676	-0.269461	-0.850575	-0.031746	0.24898	0.166348			0	0	1	1	0	1	0
			22	67	228	385	705	1309	33	50	138	22	246	172	125	155	115	160	152	117	98	174	134	226	238	103			-0.25	0.145299	0.245902	0.891892	0.48265	0.767725	0.121076	-0.270073	-0.0763052	-0.170985	-0.220513	0.0636364			0	0	-1	1	1	1	0
			60	156	126	734	1467	1519	100	183	190	251	173	429	134	168	99	229	106	212	175	122	109	200	278	137			0.228261	-0.079646	-0.202532	0.490355	0.789024	0.559548	-0.132686	0.119134	-0.0480769	0.0675991	-0.447917	0.2149			0	0	1	1	1	1	0
			113	176	647	954	260	700	71	165	292	165	151	178	260	220	110	292	286	469	178	228	188	283	203	108			0.418919	0.0322581	0.378062	0.705094	0.265207	0.594533	0.187215	-0.151515	-0.261745	0.0156522	0.169734	0.62565			1	1	1	1	1	1	1
			105	191	165	420	707	1340	43	296	183	185	145	166	302	318	319	215	491	268	178	210	164	215	567	275			0.0923077	-0.215606	-0.0517241	0.38843	0.659624	0.779548	0.258333	0.0232558	0.320911	0	-0.0718336	-0.0128913			1	1	1	1	1	1	1
			71	182	138	143	473	1615	59	249	105	2	125	301	211	292	197	50	259	41	180	197	155	91	127	60			0.0557029	-0.155452	0.135802	0.972414	0.58194	0.685804	0.0792839	0.234952	0.119318	-0.29078	0.341969	-0.188119			0	0	1	1	1	1	0
			199	150	339	181	386	1303	178	34	199	58	229	302	63	82	76	527	154	137	218	152	40	342	92	75			0.159341	0.630435	0.260223	0.514644	0.255285	0.623676	-0.551601	0.315315	0.310345	0.212888	0.252032	0.292453			-1	0	1	0	1	1	-1
			211	170	178	124	1872	260	153	75	113	108	318	202	121	114	201	132	266	129	152	115	394	359	62	76			0.0283401	0.387755	0.223368	0.0689655	0.709589	0.125541	-0.113553	-0.167513	-0.32437	-0.462322	0.621951	0.258537				0	1	1	1	1
			127	146	82	96	308	489	120	140	137	77	407	220	94	169	238		346	319	49	100	402		239	227			0.33758	0.020979	-0.251142	0.109827	-0.138461	0.379408	0.314685	0.0654206	-0.25625		0.182906	0.168498					0	0	0	1
			105	129	201	156	978	415	52	92	142	182	116	267	49	186	35		68	143	177	280	94		61	302			0.688312	0.167421	0.172012	-0.0769231	0.787934	0.217009	-0.566372	-0.247216	-0.457364		0.0542636	-0.357303					1		1	1
			260	159	472		70	421	48	108	172		87	298	275	109			123	151	210	226			186	250			-0.449736	0.191011	0.465838		-0.10828	0.171071	0.134021	-0.0970874			-0.203883	-0.246883					-1		1	1
			52	105	174		316		137	273	267		349		92	137			47	95	76	102			56	219				-0.444444	-0.210884		-0.0496241		0.0952381	0.0331754			-0.0873786	-0.394904					0		1
					112		230				54		11		80	192			172	377	107	130			63	330					0.349398		0.908714		-0.144385	0.0262172			0.46383	0.0664781							1
					256		236				293		72		105	176			464		131	405			437						-0.0673953		0.532467		-0.11017	-0.356784			0.0299667								0
					56		214				74		230		113	129			98		45	392			197						-0.138461		-0.036036		0.43038	-0.380282			-0.335593								1
							241						34		56	60			117		162	85			78								0.752727		-0.486239	0.205607			0.2
															89	144					171	116													-0.315385	-0.318182
															101						147	106													-0.185484	0.152
[truncated: 5 more columns]

## Sheet: Figure 7-figure supplement 1
		Figure 7-figure supplement 1A	Sips/interactions (MB065B>CsChrimson) (0,0 mW/cm2)
			Ret light																										Ret non light
			1	1	1	1	1	1	1	1	1	1	1	1	1	2	1	1	1	1	1	1	1	1	1	1	1	1	1	1	1	1	1	1	1	1	1	1	1	1	1	1	1	1	1	1	1	1	1
			1	1	1	1	1	1	1	1	1	1	1	1	1	2	1	1	1	1	1	1	1	1	1	1	1	1	1	1	1	1	1	1	1	1	1	1	1	1	1	1	1	1	1	1	1	1	1
			1	1	1	1	1	1	1	1	1	1	1	1	1	2	1	1	1	1	1	1	1	1	1	1	1	1	1	1	1	1	1	1	1	1	1	1	1	1	1	1	1	1	1	1	1	1	1
			1	1	1	1	1	1	1	1	1	1	1	1	1	2	1	1	1	1	1	1	1	1	1	1	1	1	1	1	1	1	1	1	1	1	1	1	1	1	1	1	1	1	1	1	1	1	1
			1	1	1	1	1	1	1	1	1	1	1	1	1	2	1	1	1	1	1	1	1	1	1	1	1	1	1	1	1	1	1	1	1	1	1	1	1	1	1	1	1	1	1	1	1	1	1
			1	1	1	1	1	1	1	1	1	1	1	1	1	2	1	1	1	1	1	1	1	1	1	1	1	1	1	1	1	1	1	1	1	1	1	1	1	1	1	1	1	1	1	1	1	1	1
			1	1	1	1	1	1	1	1	1	1	1	1	1	2	1	1	1	1	1	1	1	1	1	1	1	1	1	1	1	1	1	1	1	1	1	1	1	1	1	1	1	1	1	1	1	1	1
			1	1	1	1	1	1	1	1	1	1	1	1	1	2	1	1	1	1	1	1	1	1	1	1	1	1	1	1	1	1	1	1	1	1	1	1	1	1	1	1	1	1	1	1	1	1	1
			1	1	1	1	1	1	1	1	1	1	1	1	1	2	1	1	1	1	1	1	1	1	1	1	1	1	1	1	1	1	1	1	1	1	1	1	1	1	1	1	1	1	1	1	1	1	1
			1	1	1	1	1	1	1	1	1	1	1	1	1	2	1	1	1	1	1	1	1	1	1	1	1	1	1	1	1	1	1	1	1	1	1	1	1	1	1	1	1	1	1	1	1	1	1
			1	1	1	1	1	1	1	1	1	1	1	1	1	2	1	1	1	1	1	1	1	1	1	1	1	1	1	1	1	1	1	1	1	1	1	1	1	1	1	1	1	1	1	1	1	1	1
			1	1	1	1	1	1	1	1	1	1	1	1	1	2	1	1	1	1	1	1	1	1	1	1	1	1	1	1	1	1	1	1	1	1	1	1	1	1	1	1	1	1	1	1	1	1	1
			1	1	1	1	1	1	1	1	1	1	1	1	1	2	1	1	1	1	1	1	1	1	1	1	1	1	1	1	1	1	1	1	1	1	1	1	1	1	1	1	1	1	1	1	1	1	1
			1	1	1	1	1	1	1	1	1	1	1	1	1	2	1	1	1	1	1	1	1	1	1	1	1	1	1	1	1	1	1	1	1	1	1	1	1	1	1	1	1	1	1	1	1	1	1
			1	1	1	1	1	1	1	1	1	1	1	1	1	2	1	1	1	1	1	1	1	1	1	1	1	1	1	1	1	1	1	1	1	1	1	1	1	1	1	1	1	1	1	1	1	1	1
			1	1	1	1	1	1	1	1	1	1	1	1	1	2	1	1	1	1	1	1	1	1	1	1	1	1	1	1	1	1	1	1	1	1	1	1	1	1	1	1	2	1	1	1	1	1	1
			1	1	1	1	1	1	1	1	1	1	1	1	1	2	1	1	1	1	1	1	1	1	1	1	1	1	1	1	1	1	1	1	1	1	1	1	1	1	1	1	2	1	1	1	1	1	1
			1	1	1	1	1	1	1	1	1	1	1	1	1	2	1	1	1	1	1	1	1	1	1	1	1	1	1	1	1	1	1	1	1	1	1	1	1	1	1	1	2	1	1	1	1	1	1
			1	1	1	1	1	1	1	1	1	1	1	1	1	2	1	1	1	1	1	1	1	1	1	1	1	1	1	1	1	1	1	1	1	1	1	1	1	1	1	1	2	1	1	1	1	1	1
			1	1	1	1	1	1	1	1	1	1	1	1	1	2	1	1	1	1	2	1	1	1	1	1	1	1	1	1	1	1	1	1	1	1	1	1	1	1	1	1	2	1	1	1	1	1	1
			1	1	1	1	1	1	1	1	1	1	1	1	1	2	1	1	1	1	2	1	1	1	1	1	1	1	1	1	1	1	1	1	1	1	1	1	1	1	1	1	2	1	1	1	7	1	1
			1	1	1	1	1	1	1	1	1	1	1	1	1	2	1	1	1	1	2	1	1	1	1	1	1	1	1	1	1	1	1	1	1	1	1	1	1	1	1	1	2	1	1	1	7	1	1
			1	1	1	1	1	1	1	1	1	1	1	1	1	2	1	1	1	1	2	1	1	1	1	1	1	1	1	1	1	1	1	1	1	1	1	1	1	1	1	1	2	1	1	1	7	1	1
			1	1	1	1	1	1	1	1	1	1	1	1	1	2	1	1	1	1	2	1	1	1	1	1	1	1	1	1	1	1	1	1	1	1	1	1	1	1	1	1	2	1	1	1	7	1	1
			1	1	1	1	1	1	1	1	1	1	1	1	1	3	1	1	1	1	2	1	1	1	1	1	1	4	1	1	1	1	1	1	1	1	1	1	1	1	1	1	2	1	1	1	7	1	1
			1	1	1	1	1	1	1	1	1	1	1	1	1	3	1	1	1	1	2	1	1	1	1	1	1	4	1	1	1	1	1	2	1	1	1	1	1	1	1	6	2	1	1	1	7	1	1
			1	1	1	1	1	1	1	1	1	1	1	1	1	4	1	1	1	3	2	1	1	1	1	1	1	4	1	1	1	1	1	2	1	1	1	1	1	1	1	6	2	1	1	1	7	1	1
			1	1	1	1	1	1	1	1	1	1	1	1	1	4	1	1	1	3	2	1	1	1	1	1	1	4	1	1	1	1	1	2	1	1	1	1	1	1	1	6	2	1	1	1	7	1	1
			1	1	1	1	1	1	1	1	1	1	1	1	1	4	1	1	1	3	2	1	1	1	1	1	1	4	1	1	1	1	1	2	1	1	1	1	1	1	1	6	2	1	1	1	7	1	1
			1	1	1	1	1	1	1	1	1	1	1	1	1	4	1	1	1	3	2	1	1	1	1	1	1	4	1	1	1	1	1	2	1	1	1	1	1	1	1	6	2	1	1	1	7	1	1
			1	1	1	1	1	1	1	1	1	1	1	1	1	5	1	1	1	3	2	1	1	1	1	1	1	4	1	1	1	1	1	2	1	1	1	1	1	1	1	6	2	1	1	1	7	1	1
			1	1	1	1	1	1	1	1	1	1	1	1	1	6	1	1	1	3	2	1	1	1	1	1	1	4	1	1	1	1	1	2	1	1	1	1	1	1	1	6	2	1	1	1	7	1	1
			1	1	1	1	1	1	1	1	1	1	1	1	1	6	1	1	1	3	2	1	1	1	1	1	1	4	1	1	1	1	1	2	1	1	1	1	1	1	1	6	2	1	1	1	7	1	1
			1	1	1	1	1	1	1	1	1	1	1	1	1	6	1	1	1	3	2	1	1	1	1	1	1	4	1	1	1	1	1	2	1	1	1	1	1	1	1	6	2	5	1	1	7	1	1
			1	1	1	1	1	1	1	1	1	1	1	1	1	6	1	1	1	3	2	1	1	1	1	1	1	4	1	1	1	1	1	2	1	1	1	1	1	1	1	6	2	5	1	1	7	1	1
			1	1	1	1	1	1	1	1	1	1	1	1	1	6	1	1	1	3	2	1	1	1	1	1	1	4	1	1	1	1	1	2	1	1	1	1	1	1	1	6	2	6	1	1	7	1	1
			1	1	1	1	1	1	1	1	1	1	1	1	1	6	1	1	1	3	2	1	1	1	1	1	1	4	1	1	1	1	1	2	1	1	1	1	1	1	1	6	2	6	1	1	7	1	1
			1	1	1	1	1	1	1	1	1	1	1	1	1	6	1	1	1	3	2	1	1	1	1	1	1	4	1	1	1	1	1	2	1	1	1	1	1	1	1	6	2	6	2	1	7	1	1
			1	1	1	1	1	1	1	1	1	1	1	1	1	6	1	1	1	3	2	1	1	1	1	1	1	4	1	1	1	1	1	2	1	1	1	1	1	1	1	6	2	6	2	1	7	1	1
			1	1	1	1	1	1	1	1	1	1	1	1	1	6	1	1	1	3	2	1	1	1	1	1	1	4	1	1	1	1	1	2	1	1	1	1	1	1	1	6	2	6	2	1	7	1	1
			1	1	1	1	1	1	1	1	1	1	1	1	1	10	1	1	1	3	2	1	1	1	1	1	1	4	1	1	1	1	1	2	1	1	1	1	1	1	1	6	2	6	2	1	7	1	1
			1	1	1	1	1	1	1	1	1	1	1	1	1	11	1	1	1	3	2	1	1	1	1	1	1	4	1	1	1	1	1	2	1	1	1	1	1	1	1	6	2	6	2	1	7	1	1
			1	1	1	1	1	1	1	1	1	1	1	1	1	11	1	1	1	3	2	1	1	1	1	1	1	4	1	1	1	1	1	2	1	1	1	1	1	1	1	6	2	6	2	1	7	1	1
			1	1	1	1	1	1	1	1	1	1	1	1	1	11	1	1	1	3	2	1	1	1	1	1	1	4	1	1	1	1	1	2	1	1	1	1	1	1	1	6	2	6	2	1	7	1	1
			1	1	1	1	1	1	1	1	1	1	1	1	1	11	1	1	1	3	2	1	1	1	1	1	1	4	1	1	1	1	1	2	1	1	1	1	2	1	1	6	2	6	2	1	7	1	1
			1	1	1	1	1	1	1	1	1	1	1	1	2	11	1	1	1	3	2	1	1	1	1	1	1	4	1	1	1	1	1	2	1	1	1	1	2	1	1	6	2	6	2	1	7	1	1
			1	1	1	1	1	1	1	1	1	1	1	1	2	11	1	1	1	3	3	1	1	1	1	1	1	4	1	1	1	1	1	2	1	1	1	1	2	1	1	6	2	6	2	1	7	1	1
			1	1	1	1	1	1	1	1	1	1	1	1	2	11	1	1	1	3	3	1	1	1	1	1	1	4	1	1	1	1	1	2	1	1	1	1	2	1	1	6	2	6	2	1	7	1	1
			1	1	1	1	1	1	1	1	1	1	1	1	2	11	1	1	1	3	3	1	1	1	1	1	1	4	1	1	1	1	1	2	1	1	1	1	2	1	1	6	2	6	2	1	11	1	1
			1	1	1	1	1	1	1	1	1	1	1	1	2	11	1	1	1	3	3	1	1	1	1	1	1	4	1	1	1	1	1	2	1	1	1	1	2	1	1	6	2	6	2	3	11	1	1
			1	1	1	1	1	1	1	1	1	1	1	1	2	11	1	1	1	3	4	1	1	1	1	1	1	4	1	1	1	1	1	2	1	1	1	1	2	1	1	11	2	6	2	5	11	1	1
			1	1	1	1	1	1	1	1	1	1	1	1	2	11	1	1	1	3	4	1	1	1	1	1	1	4	1	1	1	1	1	2	1	1	1	1	2	1	1	11	2	6	2	5	11	1	1
			1	1	1	1	1	1	1	1	1	1	1	1	2	11	1	1	1	3	4	1	1	1	1	1	1	4	1	1	1	1	1	2	1	1	1	1	2	1	1	11	2	6	2	5	11	1	1
			1	1	1	1	1	1	1	1	1	1	1	1	2	11	1	1	1	3	4	1	1	1	1	1	1	4	1	1	1	1	1	2	1	1	1	1	2	1	1	11	2	6	2	5	11	1	1
			1	1	1	1	1	1	1	1	1	1	1	1	2	11	1	1	1	3	4	1	1	1	1	1	1	4	1	1	1	1	1	2	1	1	1	1	2	1	1	11	2	6	2	5	11	1	1
			1	1	1	1	1	1	1	1	1	1	1	1	2	11	1	1	1	3	4	1	1	1	1	1	1	4	1	1	1	1	1	2	1	1	1	1	2	1	1	16	2	6	2	5	11	1	1
			1	1	1	1	1	1	1	1	1	1	1	1	2	14	1	1	1	3	4	1	1	1	1	1	1	4	1	1	1	1	1	2	1	1	1	1	2	1	1	16	2	6	2	5	11	1	1
			1	1	1	1	1	1	1	1	1	1	1	1	2	15	1	1	1	3	4	1	1	1	1	1	1	4	1	1	1	1	1	2	1	1	1	1	2	1	1	16	2	6	2	5	11	1	1
			1	1	1	1	1	1	1	1	1	1	1	1	2	15	1	1	1	3	4	1	1	1	1	1	1	4	1	1	1	1	1	2	1	1	1	1	2	1	1	16	2	6	2	5	11	1	1
			1	1	1	1	1	1	1	1	1	1	1	1	2	15	1	1	1	3	4	1	1	1	1	1	1	4	1	1	1	1	1	2	1	1	1	1	2	1	1	16	2	6	2	5	11	1	1
			1	1	1	1	1	1	1	1	1	1	1	1	2	15	1	1	1	3	4	1	3	1	1	1	1	4	1	1	1	1	1	2	1	1	1	1	2	1	1	16	2	6	2	5	11	1	1
			1	1	1	1	1	1	1	1	1	1	1	1	2	15	1	1	1	3	4	1	3	1	1	1	1	4	1	1	1	1	1	2	1	1	1	1	2	1	1	16	2	6	3	5	11	1	1
			1	1	1	1	1	1	1	1	1	1	1	1	2	15	1	1	1	3	4	1	3	1	1	1	1	4	1	1	1	1	1	2	1	1	1	1	2	1	1	16	2	6	3	5	11	1	1
			1	1	1	1	1	1	1	1	1	1	1	1	2	15	1	1	1	3	4	1	3	1	1	1	1	4	1	1	1	1	1	2	1	1	1	1	2	1	1	16	2	6	3	5	11	1	1
			1	1	1	1	1	1	1	1	1	1	1	1	2	15	1	1	1	3	4	1	3	1	1	1	1	4	1	6	1	1	1	2	1	1	1	1	2	1	1	16	2	6	3	5	11	1	1
			1	1	1	1	1	1	1	1	1	1	1	1	2	15	1	1	1	3	4	1	3	1	1	1	1	4	1	6	1	1	1	2	1	1	1	1	2	1	1	16	2	6	3	5	11	1	1
			1	1	1	1	1	1	1	1	1	1	1	1	2	15	1	1	1	3	4	1	3	1	1	1	1	4	1	6	1	1	1	2	1	1	1	1	2	1	1	16	2	6	3	6	11	1	1
			1	1	1	1	1	1	1	1	1	1	1	1	2	15	1	1	1	3	4	1	3	1	1	1	1	4	1	6	1	1	1	2	1	1	1	1	2	1	1	16	2	6	3	6	11	1	1
			1	1	1	2	1	1	1	1	1	1	1	1	2	15	1	1	1	3	4	1	3	1	1	1	1	4	1	6	1	1	1	2	1	1	1	1	2	1	1	16	2	6	3	6	11	1	1
			1	1	1	2	1	1	1	1	1	1	1	1	2	15	1	1	1	3	4	1	3	1	1	1	1	4	1	6	1	1	1	2	1	1	1	1	2	1	1	16	2	6	3	6	11	1	1
			1	1	1	2	1	1	1	1	1	1	1	1	2	15	1	1	1	3	4	1	3	1	1	1	1	4	1	6	1	1	1	2	1	1	1	1	2	1	1	16	2	6	3	6	11	1	4
			1	1	1	2	1	1	1	3	1	1	1	1	2	15	1	1	1	3	4	1	3	5	1	1	1	4	1	6	1	1	3	2	1	1	1	1	2	1	1	16	2	6	3	6	11	1	4
			1	1	1	2	1	1	1	3	1	1	1	1	2	15	1	1	1	3	4	1	3	5	1	1	1	4	1	6	1	1	3	2	1	3	1	1	2	1	1	16	2	6	3	6	11	1	4
			1	1	1	2	1	1	1	3	1	1	1	1	2	15	1	1	1	3	4	1	3	5	1	1	1	4	1	6	1	1	3	2	1	3	1	1	2	1	1	16	2	6	3	6	11	1	4
			1	1	1	2	1	1	1	3	1	1	1	1	2	15	1	1	1	3	4	1	3	5	1	1	1	4	1	6	1	1	3	2	1	3	1	1	2	1	1	16	2	6	3	6	11	1	4
			1	1	1	2	1	1	1	3	1	1	1	1	2	15	1	1	1	3	4	1	3	5	1	1	1	5	1	6	1	1	3	2	1	3	1	1	2	1	1	16	3	6	3	6	11	1	4
			1	1	1	2	1	1	1	3	1	1	1	1	2	15	1	1	1	3	4	1	3	5	1	1	1	5	1	6	1	1	3	2	1	3	2	1	2	1	1	16	3	6	3	6	11	1	4
			1	1	1	2	1	1	1	3	1	1	1	1	2	15	1	1	1	3	4	1	3	5	1	1	1	5	1	6	1	1	3	2	1	3	7	1	2	1	1	16	4	6	3	6	11	1	4
			1	1	1	2	1	1	1	3	1	1	1	1	2	15	1	1	1	3	6	1	3	5	1	1	1	5	1	6	1	1	3	2	1	3	7	1	2	1	1	16	4	6	3	6	11	1	4
			1	1	1	2	1	1	1	3	1	1	1	1	2	15	1	1	1	3	6	1	3	5	1	1	1	5	1	6	1	1	3	2	1	3	7	1	2	1	1	16	4	6	3	6	11	1	4
			1	1	1	2	1	1	1	3	1	1	1	1	2	15	1	1	1	3	6	1	3	5	1	1	1	5	1	6	1	1	3	2	1	3	7	1	2	1	1	16	5	6	3	6	11	1	4
			1	1	1	2	1	1	1	3	1	1	1	1	2	15	1	1	1	3	6	1	3	5	1	1	1	5	1	6	1	1	3	2	1	3	9	1	2	1	1	16	5	6	3	6	11	1	4
			1	1	1	2	1	1	1	3	1	1	1	1	2	15	1	1	1	3	6	1	3	5	1	1	1	5	1	6	1	1	3	2	1	3	11	1	2	1	1	16	6	6	3	6	11	1	4
			1	1	1	2	1	1	1	3	1	1	1	1	2	15	1	1	1	3	6	1	3	5	1	1	1	5	1	6	1	1	3	2	1	3	11	1	2	1	1	16	8	6	3	6	13	1	4
			1	1	1	2	1	1	1	3	1	1	1	1	2	15	1	1	1	3	6	1	3	5	1	1	1	5	1	6	1	1	3	2	1	3	11	1	2	1	1	16	8	6	3	6	15	1	4
			1	1	1	2	1	1	1	3	1	1	1	1	2	15	1	1	1	3	11	1	3	5	1	1	1	5	1	6	1	1	3	2	1	3	11	1	2	1	1	16	8	6	3	6	15	1	4
			1	1	1	2	1	1	1	3	1	1	1	1	2	15	1	1	1	3	11	1	3	5	1	1	1	5	1	6	1	1	3	2	1	3	11	1	2	1	1	16	8	6	3	6	15	1	4
			1	1	1	2	1	1	1	3	1	1	1	1	2	15	1	1	1	3	11	1	3	5	1	1	1	5	1	6	1	1	3	2	1	3	11	1	2	1	1	16	8	6	3	6	15	1	4
			1	1	1	2	1	1	1	3	1	1	1	1	2	15	1	1	1	3	11	1	3	5	1	1	1	5	1	6	1	1	3	2	1	3	11	1	2	1	1	16	8	6	3	6	15	1	4
			1	1	1	2	1	1	1	3	1	1	1	1	2	15	1	1	1	3	11	1	3	5	1	1	1	5	1	6	1	1	3	2	1	5	14	1	2	1	1	16	8	6	3	6	15	1	4
			1	1	1	2	1	1	1	3	1	1	1	1	2	15	1	1	1	3	11	1	3	5	1	1	1	5	1	6	1	1	3	2	1	5	14	1	2	1	1	16	8	6	3	7	15	1	4
			1	1	1	2	1	1	1	3	1	1	1	1	2	15	1	1	1	3	11	1	3	5	1	1	1	5	1	6	1	1	3	2	1	5	14	1	2	1	1	16	8	6	3	7	15	1	4
			1	1	1	2	1	1	1	3	1	1	1	1	2	15	1	1	1	3	11	1	3	5	1	1	1	5	1	6	1	1	3	2	1	5	14	1	2	1	1	16	8	6	3	7	15	1	4
			1	1	1	2	1	1	1	3	1	1	1	1	2	15	1	1	1	3	11	1	3	5	1	1	1	5	1	6	1	1	3	3	1	5	14	1	2	1	1	16	8	6	3	7	15	1	4
			1	1	1	2	1	1	1	3	1	1	1	1	2	15	1	1	1	3	12	1	3	5	1	1	1	5	1	6	1	1	3	3	1	5	14	1	2	1	1	16	9	6	3	7	15	1	4
			1	1	1	2	1	1	1	3	1	1	1	1	2	15	1	1	1	3	12	1	3	5	1	1	1	5	1	6	1	1	3	3	1	5	15	1	2	1	1	16	9	6	3	7	16	1	4
			1	1	1	2	1	1	1	3	1	1	1	1	2	15	1	1	1	3	12	1	3	5	1	1	1	5	1	6	1	1	3	3	1	5	15	1	2	1	1	16	9	6	3	7	16	1	4
			1	1	1	2	1	1	1	3	1	1	1	1	2	15	1	1	1	3	12	1	3	5	1	1	1	5	1	6	1	1	3	3	1	5	15	1	2	1	1	16	9	6	3	7	16	1	4
			1	1	1	2	1	1	1	3	1	1	1	1	2	15	1	1	1	3	12	1	3	5	1	1	1	5	1	6	1	1	3	3	1	5	15	1	2	1	1	16	9	6	3	7	16	1	4
			1	1	1	2	1	1	1	3	1	1	1	1	2	15	1	1	1	3	12	1	3	5	1	1	1	5	1	6	1	1	3	3	1	5	15	1	2	1	1	16	9	6	3	7	16	1	4
			1	1	1	2	1	1	1	3	1	1	1	1	2	15	1	1	1	3	12	1	3	5	1	1	1	5	1	6	1	1	3	3	1	5	15	1	2	1	1	16	9	6	3	7	16	1	4
			1	1	1	2	1	1	1	3	1	1	1	1	2	15	1	1	1	3	12	1	3	5	1	1	1	5	1	6	1	1	3	3	1	5	15	1	2	1	1	16	9	6	3	7	16	1	4
			1	1	1	2	1	1	1	3	1	1	1	1	2	15	1	1	1	3	12	1	3	5	1	1	1	5	1	6	1	1	3	3	1	5	15	1	2	1	1	16	9	6	3	7	16	1	4
			1	1	1	2	1	1	1	3	1	1	1	1	2	15	1	1	1	3	12	1	3	5	1	1	1	5	1	6	1	1	3	3	1	5	15	1	2	1	1	16	9	6	3	7	16	1	4
			1	1	1	2	1	1	1	3	1	1	1	1	2	15	1	1	1	3	12	1	3	5	1	1	1	5	1	6	1	1	3	3	1	5	15	1	2	1	1	16	9	6	3	7	16	1	4
			1	1	1	2	1	1	1	4	1	1	1	1	2	15	1	1	1	3	12	1	3	5	1	1	1	5	1	6	1	1	3	3	1	5	15	1	2	1	1	16	9	6	3	7	16	1	4
			1	1	1	2	1	1	1	4	1	1	1	1	2	16	1	1	1	3	12	1	3	5	1	1	1	5	1	6	1	1	3	3	1	5	15	1	2	1	1	16	9	6	3	7	16	1	4
			1	1	1	2	1	1	1	4	1	1	1	1	2	16	1	1	1	3	12	1	3	5	1	1	1	5	1	6	1	1	3	3	1	5	15	1	2	1	1	16	9	6	3	9	16	1	4
			1	1	1	2	1	1	1	4	1	1	1	1	2	16	1	1	1	3	12	1	3	5	1	1	1	5	1	6	1	1	3	3	1	5	15	1	2	1	1	16	9	6	3	9	16	1	4
			1	1	1	2	1	1	1	4	1	1	1	1	2	16	1	1	1	3	12	1	3	5	1	1	1	5	1	6	1	1	3	3	1	5	15	1	2	1	1	16	9	6	3	9	16	1	4
			1	1	1	2	1	1	1	4	1	1	1	1	2	16	1	1	1	3	12	3	3	5	1	1	1	5	1	6	1	1	3	3	1	7	15	1	2	1	1	16	9	6	3	9	16	1	4
			1	1	1	2	1	1	1	4	1	1	1	1	2	16	1	1	1	3	12	4	3	5	1	1	1	5	1	6	1	1	3	3	1	7	15	1	2	1	1	16	9	6	3	9	16	1	4
			1	1	1	2	1	1	1	4	1	1	1	1	2	16	1	1	1	3	12	4	3	5	1	1	1	5	1	7	1	1	3	3	1	7	15	1	2	1	1	16	9	6	3	9	16	1	4
			1	1	1	2	1	1	1	4	1	1	1	1	2	16	1	1	1	3	12	5	3	5	1	1	1	5	1	7	1	1	3	3	1	7	15	1	2	1	1	16	9	6	3	9	16	1	4
			1	1	1	2	1	1	1	4	1	1	1	1	2	16	1	1	1	3	12	10	3	5	1	1	1	5	1	7	1	1	3	3	1	7	15	1	2	1	1	16	9	6	3	9	16	1	4
			1	1	1	2	1	1	1	4	1	1	1	1	2	16	1	1	1	3	12	10	3	5	1	1	1	5	1	7	1	1	3	3	1	7	15	1	2	1	1	16	9	6	3	9	16	1	4
			1	1	1	3	1	1	1	4	1	1	1	1	2	16	1	1	1	3	12	10	3	5	1	1	1	5	1	7	1	1	3	3	1	7	15	1	2	1	1	16	9	6	3	9	16	1	4
			1	1	1	4	1	1	1	4	1	1	1	1	2	16	1	1	1	3	12	10	3	5	1	1	1	5	1	7	1	1	3	3	1	7	15	1	2	1	1	16	9	6	3	9	16	1	4
			1	1	1	4	1	1	1	4	1	1	1	1	2	16	1	1	1	3	12	10	3	5	1	1	1	5	1	7	1	1	3	3	1	7	15	1	2	1	1	16	9	6	3	9	16	1	4
			1	1	1	4	1	1	1	4	1	1	1	1	2	16	1	1	1	3	12	10	3	5	1	1	1	7	1	7	1	1	3	3	1	7	15	1	2	1	1	16	9	6	3	9	16	1	4
			1	1	1	4	1	1	1	4	1	1	1	1	2	16	1	1	1	3	12	10	3	5	1	1	1	7	1	7	1	1	3	3	1	7	15	1	2	1	1	16	9	6	3	9	16	1	4
			1	1	1	4	1	1	1	4	1	1	1	1	2	16	1	1	1	3	12	10	3	5	1	1	1	7	1	7	1	1	3	3	1	7	15	1	2	1	1	16	9	6	3	9	16	1	4
			1	1	1	4	1	1	1	4	1	1	1	1	2	16	1	1	1	3	12	10	3	5	1	1	1	7	1	7	1	1	3	3	1	7	15	1	2	1	1	16	9	6	3	9	16	1	4
			1	1	1	4	1	1	1	4	1	1	1	1	2	16	1	1	1	3	12	10	3	5	1	1	1	7	1	7	1	1	3	3	1	9	15	1	2	1	1	16	9	6	3	9	16	1	4
			1	1	1	4	1	1	1	4	1	1	1	1	2	16	1	1	1	3	12	10	3	5	1	1	1	7	1	7	1	1	3	3	1	9	15	1	2	1	1	16	9	6	3	9	16	1	4
			1	1	1	4	1	1	1	4	1	1	1	1	2	16	1	1	1	3	12	10	3	5	1	1	1	7	1	7	1	1	3	3	1	9	15	1	2	1	1	16	9	6	3	9	16	1	4
			1	1	1	4	1	1	1	4	1	1	1	1	2	16	1	1	1	3	12	10	3	5	1	1	1	7	1	7	1	1	3	3	1	10	15	1	2	1	1	16	9	6	3	9	16	1	4
			1	1	1	4	1	1	1	4	1	1	1	1	2	16	1	1	1	3	12	10	3	5	1	1	1	7	1	7	1	1	3	3	1	10	15	1	2	3	1	16	9	6	3	9	16	1	4
			1	1	1	4	1	1	1	4	1	1	1	1	2	16	1	1	1	3	12	10	3	5	1	1	1	7	1	7	3	1	3	3	1	10	15	1	2	3	1	17	9	6	3	9	16	1	4
			1	1	1	4	1	1	1	4	1	1	1	1	2	16	1	1	1	3	12	10	3	5	1	1	1	7	1	7	3	1	3	3	1	10	15	1	2	3	1	23	9	6	3	9	16	1	4
			1	1	1	4	1	1	1	4	1	1	1	1	2	16	1	1	1	3	12	10	3	5	1	1	1	7	1	7	4	1	3	3	1	10	15	1	2	3	1	23	9	6	3	9	16	1	4
			1	1	1	4	1	1	1	4	1	1	1	1	2	16	1	1	1	3	12	10	3	5	1	6	1	7	1	7	4	1	3	3	1	10	15	1	2	3	1	23	9	6	3	9	16	1	4
			1	1	1	4	1	1	1	4	1	1	1	1	2	16	1	1	1	3	12	10	3	5	1	6	1	7	1	7	4	1	3	3	1	10	15	1	2	3	1	23	9	6	3	9	16	1	4
			1	1	1	4	1	1	1	4	1	1	1	1	2	16	1	1	1	3	12	10	3	5	1	6	2	7	1	7	4	1	3	3	1	10	15	1	2	3	1	23	9	6	3	9	16	1	4
			1	1	1	4	1	1	1	4	1	1	1	1	2	16	1	1	1	3	12	10	3	5	1	6	2	7	1	7	4	1	3	3	1	10	15	1	2	3	1	23	9	6	3	9	16	1	4
			1	1	1	4	1	1	1	4	1	1	1	1	2	16	1	1	1	3	12	10	3	5	1	6	2	7	1	7	4	1	3	3	1	10	15	1	2	3	1	23	9	6	3	9	16	1	4
			1	1	1	4	1	1	1	4	1	1	1	1	2	16	1	1	1	3	12	10	3	5	1	6	2	7	1	7	4	1	3	3	1	10	15	1	4	3	1	23	9	6	3	9	16	1	4
			1	1	1	4	1	1	1	4	1	1	1	1	2	16	1	1	1	3	12	10	3	5	1	6	2	7	1	7	4	1	3	3	1	10	15	1	4	3	1	23	9	6	3	9	16	1	4
			1	1	1	4	1	1	1	4	1	1	1	1	2	16	1	1	1	3	12	10	3	5	1	6	2	7	1	7	4	1	3	3	1	10	15	1	4	3	1	23	9	6	3	9	16	1	4
			1	1	1	4	1	1	1	4	1	1	1	1	2	16	1	1	1	3	12	10	3	5	1	6	2	7	1	7	4	1	3	3	1	10	15	1	4	3	1	23	9	6	3	9	16	1	4
			1	1	1	4	1	1	1	4	1	1	1	1	2	16	1	1	1	3	12	10	3	5	1	6	2	7	1	7	4	1	3	3	1	10	15	1	4	3	4	23	9	6	3	9	16	1	4
			1	1	1	4	1	1	1	4	1	1	1	1	2	16	1	1	1	3	12	10	3	5	1	6	2	7	1	7	4	1	3	3	1	10	15	1	4	3	4	23	9	6	3	9	16	1	4
			1	1	1	4	1	1	1	4	1	1	1	1	2	16	1	1	1	3	12	10	3	5	1	6	2	7	4	7	4	1	3	3	1	10	16	1	4	3	4	23	9	6	3	9	16	1	4
			1	1	1	4	1	1	1	4	1	1	1	1	2	16	1	1	1	3	12	10	3	5	1	6	2	7	4	7	4	1	3	3	1	10	16	1	4	3	4	23	9	6	3	9	16	1	4
			1	2	1	4	1	1	1	4	1	1	1	1	2	16	1	4	1	3	12	10	3	5	1	6	2	7	4	7	4	1	3	3	1	10	16	1	4	3	4	23	9	6	3	9	16	1	4
			1	2	1	4	1	1	1	4	1	1	1	1	2	16	1	5	1	3	12	10	3	5	1	6	2	7	4	7	4	1	3	3	1	10	16	1	4	3	4	23	9	6	3	9	16	1	4
			1	2	1	4	1	1	1	4	1	1	1	1	2	16	1	5	1	3	12	10	3	5	1	6	2	7	4	7	4	1	3	3	1	10	16	1	4	3	4	23	9	6	3	9	16	1	4
			1	2	1	4	1	1	1	4	1	1	1	4	2	16	1	5	1	3	12	10	3	5	1	6	2	7	4	7	4	1	3	3	1	10	16	1	4	3	4	23	9	6	3	9	16	1	4
			1	2	1	4	1	1	1	4	1	1	1	4	2	20	1	5	1	3	12	10	3	5	1	6	2	7	4	7	4	1	3	3	1	10	16	1	4	3	4	23	9	6	3	9	16	1	4
			1	2	1	4	1	1	1	4	1	1	1	4	2	20	1	5	1	3	12	10	3	5	1	6	2	7	4	7	4	1	3	3	1	10	16	1	4	3	4	23	9	6	3	9	16	1	4
			1	2	1	4	1	1	1	4	1	1	1	4	2	20	1	5	1	3	12	10	3	5	1	6	2	7	4	7	4	1	3	3	1	10	16	1	4	3	4	23	9	6	3	9	16	1	4
			1	2	1	4	1	1	1	4	1	1	1	4	2	20	1	5	1	3	12	10	3	5	1	6	2	7	4	7	4	1	3	3	1	10	16	1	4	3	4	23	13	6	3	9	16	1	4
			1	2	1	4	1	1	1	5	1	1	1	4	2	20	1	5	1	3	12	10	3	5	1	6	2	7	4	7	4	1	3	3	1	10	16	1	4	3	4	23	14	6	3	9	16	1	4
			1	2	1	4	1	1	1	5	1	1	1	4	2	20	1	5	1	3	12	10	3	5	1	6	2	7	4	7	4	1	3	3	1	10	16	1	4	3	4	23	14	6	3	9	16	1	4
			1	2	1	4	1	1	1	5	1	1	1	4	2	20	1	5	1	3	12	10	3	5	1	6	2	7	6	7	4	1	3	3	1	10	16	1	4	3	4	23	15	6	3	9	16	1	4
			1	2	1	4	1	1	1	5	1	1	1	4	2	20	1	5	1	3	12	10	3	5	1	6	2	7	6	7	4	1	3	3	1	10	16	1	4	8	4	23	15	6	3	9	16	1	4
			1	2	1	4	1	1	1	5	1	1	1	4	2	20	1	5	1	3	12	10	3	5	1	6	2	7	6	7	4	1	3	3	1	10	16	1	4	8	4	23	15	6	3	9	16	1	4
			1	2	1	4	1	1	1	5	1	1	1	4	2	20	1	5	1	3	12	10	3	5	1	6	2	7	6	7	4	1	3	3	1	10	16	1	4	8	4	23	15	6	3	9	16	1	4
			1	2	1	4	1	1	1	5	1	1	1	4	2	20	1	5	1	3	12	10	3	5	1	6	5	7	6	7	4	1	3	3	1	10	16	1	4	8	4	23	15	6	3	9	16	1	4
			1	2	1	4	1	1	1	5	1	1	1	4	2	20	1	5	1	3	12	10	3	5	1	6	5	7	6	7	4	1	3	3	1	10	17	1	4	8	4	23	17	6	3	9	16	1	4
			1	2	1	4	1	1	1	5	1	1	1	4	2	20	1	5	1	3	12	10	3	5	1	6	5	7	6	7	4	1	3	3	1	10	17	1	4	8	4	23	17	6	3	9	16	1	4
			1	2	1	4	1	1	1	5	1	1	1	4	2	20	1	5	1	3	12	10	3	5	1	6	5	7	6	7	4	1	3	3	1	10	17	1	4	8	4	23	17	6	3	9	16	1	4
			1	2	1	4	1	1	1	5	1	1	1	4	2	20	1	5	1	3	12	10	3	5	1	6	5	7	6	7	4	1	3	3	1	10	17	1	4	8	4	23	17	6	3	9	16	1	4
			2	2	1	4	1	1	1	5	1	1	1	4	2	20	1	5	1	3	12	10	3	5	1	6	5	7	6	7	4	1	3	3	1	10	17	1	4	8	4	23	17	6	3	9	16	1	4
			2	2	1	4	1	1	3	5	1	1	1	4	2	20	1	5	1	3	12	10	3	5	1	6	5	7	6	7	4	1	3	3	1	10	17	1	4	8	4	23	17	6	3	9	16	1	4
			2	2	1	4	1	1	3	5	1	1	1	4	2	22	1	5	1	3	12	10	3	5	1	6	5	7	6	7	4	1	3	3	1	10	17	1	4	8	4	23	17	6	3	9	16	1	4
			2	2	1	4	1	1	3	5	1	1	1	4	2	29	1	5	1	3	12	10	3	5	1	6	5	7	6	7	4	1	3	3	1	10	17	1	4	8	4	23	17	6	3	9	16	1	4
			2	2	1	4	1	1	3	5	1	1	1	4	2	34	1	5	1	3	12	10	3	5	1	6	5	7	6	7	4	1	3	3	1	10	17	1	4	8	4	23	17	6	3	9	16	1	4
			2	2	1	4	1	1	3	5	1	1	1	4	2	34	1	5	1	3	12	10	3	5	1	6	5	7	6	7	4	1	3	3	1	10	17	1	4	8	4	23	17	6	3	9	16	1	4
			2	2	1	4	1	1	3	5	1	1	1	4	2	34	1	5	1	3	12	10	3	5	1	6	5	7	6	7	4	1	3	3	1	10	17	1	4	8	4	23	17	6	3	9	16	1	4
			2	2	1	4	1	1	3	5	1	1	1	4	2	34	1	5	1	3	12	10	3	5	1	6	5	7	6	7	4	1	3	3	1	10	17	1	4	8	4	23	17	6	3	9	16	1	4
			2	2	1	4	1	1	3	5	1	1	1	4	2	34	1	5	1	3	12	10	3	5	1	6	5	7	6	7	4	1	3	3	1	10	17	1	4	8	4	23	17	6	3	9	16	1	4
			2	2	1	4	1	1	3	5	1	1	1	4	2	34	1	5	1	3	12	10	3	5	1	6	5	7	6	7	4	1	3	3	1	10	17	1	4	8	4	23	17	6	3	9	16	1	4
			2	2	1	4	1	1	3	5	1	1	1	4	2	34	1	5	1	3	12	10	3	5	1	6	5	7	6	7	4	1	3	3	1	10	17	1	4	8	4	23	17	6	3	9	18	1	4
			2	2	1	4	1	1	3	5	1	1	1	4	2	34	1	5	1	3	12	10	3	5	1	6	5	7	6	7	4	1	3	3	1	10	17	1	4	8	4	23	17	6	3	9	18	1	4
			2	2	1	4	1	1	3	5	1	1	1	4	2	34	1	5	1	3	12	10	3	5	1	6	5	7	6	7	4	1	3	3	1	10	17	1	4	8	4	23	17	6	3	9	18	1	4
			2	2	1	4	1	1	3	5	1	1	1	4	2	34	1	5	1	3	12	10	3	5	1	6	5	7	6	7	4	1	3	3	1	11	17	1	4	8	4	23	17	6	3	9	18	1	4
			2	2	1	4	1	1	3	5	1	1	1	4	2	34	1	5	1	3	12	10	3	5	1	6	5	7	6	7	4	1	3	3	1	11	17	1	4	8	4	23	18	6	3	9	18	1	4
			2	2	1	4	1	1	3	5	1	1	1	4	2	34	1	5	1	3	12	10	3	5	1	6	5	7	6	7	4	1	3	3	1	11	17	1	4	8	4	23	19	6	3	9	18	1	4
			2	2	1	4	1	1	3	5	1	1	1	4	2	34	1	5	1	3	12	10	3	5	1	6	5	7	6	7	4	1	3	3	1	11	17	1	4	8	4	23	19	6	3	9	18	1	4
			2	2	1	4	1	1	3	5	1	1	1	4	2	34	1	6	1	3	12	10	3	5	1	6	5	7	6	7	4	1	3	3	1	11	17	1	4	8	4	23	19	6	3	9	18	1	4
			2	2	1	4	1	1	3	5	1	1	1	4	2	34	1	8	1	3	12	10	3	5	1	6	5	7	6	7	4	1	3	3	1	11	17	1	4	8	4	23	19	6	3	9	18	1	4
			2	2	1	4	1	1	3	5	1	1	1	4	2	34	1	8	1	3	12	10	3	5	1	6	5	7	6	7	4	1	3	3	1	11	17	1	4	8	4	23	19	6	3	9	18	1	4
			2	2	1	4	1	1	3	5	1	1	1	4	2	37	1	8	1	3	12	10	3	5	1	6	5	7	6	7	4	1	3	3	1	11	17	1	4	8	4	23	19	6	3	9	18	1	4
			2	2	1	4	1	1	3	5	1	1	1	4	2	37	1	8	1	3	12	10	3	5	1	6	5	7	6	7	4	1	3	3	1	11	18	1	4	8	4	23	19	6	3	9	18	1	4
			2	2	1	4	1	1	3	5	1	1	1	4	2	37	1	8	1	3	12	10	3	5	1	6	5	7	6	7	4	1	3	3	1	11	18	1	4	8	4	23	19	6	3	9	18	1	4
			2	2	1	4	1	1	3	5	1	1	1	4	2	37	1	8	1	3	12	10	3	5	1	6	5	7	6	7	4	1	3	3	1	11	18	1	4	8	4	23	19	6	3	9	18	1	4
			2	2	1	4	1	1	3	5	1	1	1	4	2	37	1	8	1	3	12	10	3	5	1	6	5	7	6	7	4	1	3	3	1	11	18	1	4	8	4	23	20	6	3	9	18	1	4
			2	2	1	4	1	1	3	5	1	1	1	4	2	37	1	8	1	3	12	10	3	6	1	6	5	7	6	7	4	1	3	3	1	11	18	1	4	8	4	23	20	6	3	9	18	1	4
			2	2	1	4	1	1	3	5	1	1	1	4	2	37	1	8	1	3	12	10	3	9	1	6	5	7	6	7	4	1	3	3	1	11	18	1	4	8	4	23	20	6	3	9	18	1	4
			2	2	1	4	1	1	3	5	1	1	1	4	2	37	1	8	1	3	12	10	3	9	1	6	5	7	6	7	4	3	3	3	1	11	18	1	4	8	4	23	21	6	3	9	18	1	4
			2	2	1	4	1	1	3	5	1	1	1	4	2	37	1	8	1	3	12	10	3	9	1	6	5	7	6	7	4	3	3	3	1	11	18	1	4	8	4	23	21	6	3	9	18	1	4
			2	2	1	4	1	1	3	5	1	1	1	4	2	37	1	8	1	3	12	10	3	9	1	6	5	7	6	7	4	3	3	3	1	11	18	1	4	8	4	23	21	6	3	9	18	1	4
			2	2	1	4	1	1	3	5	1	1	1	4	2	37	1	9	1	3	12	10	3	9	1	6	5	7	6	7	4	3	3	3	1	11	18	1	4	8	4	23	21	6	3	9	18	1	4
			2	2	1	4	1	1	3	5	1	1	1	4	2	37	1	9	1	3	12	10	3	11	1	6	5	7	6	7	4	3	3	3	1	11	18	1	4	8	4	23	21	6	3	9	18	1	4
			2	2	1	4	1	1	3	5	1	1	1	4	2	37	1	9	1	3	12	10	3	11	1	6	5	7	6	7	4	3	3	3	1	11	18	1	4	8	4	23	21	6	3	9	18	1	4
			2	2	1	4	1	1	3	5	1	1	1	4	2	37	1	9	1	3	12	10	3	11	1	6	5	7	6	7	4	3	3	3	1	11	18	1	4	8	4	23	21	6	3	9	18	4	4
			2	2	1	4	1	1	3	5	1	1	1	4	2	37	1	9	1	3	12	10	3	11	1	6	5	7	6	7	4	3	3	3	1	11	18	1	4	8	4	23	21	6	3	9	18	4	4
			2	2	1	4	1	1	3	5	1	1	1	4	2	37	1	9	1	3	12	10	3	11	1	6	5	7	6	7	4	3	3	3	1	11	18	1	4	8	4	23	21	6	3	9	18	4	4
			2	2	1	4	1	1	3	5	1	1	1	4	2	39	1	9	1	3	12	10	3	11	1	6	5	7	6	7	4	3	3	3	1	11	18	1	4	8	4	23	21	6	3	9	18	4	4
			2	2	1	4	1	1	3	5	1	1	1	4	2	39	1	9	1	3	12	10	3	11	1	6	5	7	6	7	4	3	3	3	1	11	18	1	4	8	4	23	21	6	3	9	18	4	4
			2	2	1	4	1	1	3	5	1	1	1	4	2	39	1	9	1	3	12	10	3	11	1	6	5	7	6	7	4	3	3	3	1	11	18	1	4	8	4	23	21	6	3	9	18	4	4
			2	2	1	4	1	1	3	5	1	1	1	4	2	39	1	9	1	3	12	10	3	11	1	6	5	7	6	7	4	3	3	3	1	11	18	2	4	8	4	23	21	6	3	9	18	4	4
			2	2	1	4	1	1	3	5	1	1	1	4	2	39	1	9	1	3	12	10	3	11	1	6	5	7	6	7	4	3	3	3	1	11	18	2	4	8	4	23	21	6	3	9	18	4	4
			2	2	1	4	1	1	3	5	1	1	1	4	2	39	1	9	1	3	12	10	3	11	1	6	5	7	6	7	4	3	3	3	1	11	18	2	4	8	4	23	21	6	3	9	18	4	4
			2	2	1	4	1	1	3	5	1	1	1	4	2	39	1	9	1	3	12	10	3	11	1	6	5	7	6	7	4	3	3	3	1	11	18	2	4	8	4	23	21	6	3	9	18	4	4
			2	2	1	4	1	1	3	5	1	1	1	4	2	39	1	9	1	3	12	10	3	11	1	6	5	7	6	7	4	3	3	3	1	11	18	2	4	8	4	23	21	6	3	9	18	4	4
			2	2	1	4	1	1	3	5	1	1	1	4	2	39	1	9	1	3	12	10	3	11	1	6	5	7	6	7	4	3	3	3	1	11	18	2	4	8	4	23	21	6	3	9	18	4	4
			2	2	1	4	1	1	3	5	1	1	1	4	2	39	1	9	1	3	12	10	3	11	1	6	5	7	6	7	4	3	3	3	1	11	18	2	4	8	4	23	21	6	3	9	18	4	4
			2	2	1	4	1	1	3	5	1	1	1	4	2	39	1	9	1	3	12	10	3	11	1	6	5	7	6	7	4	3	3	3	1	11	18	2	4	8	4	23	21	6	3	9	18	4	4
			2	2	1	4	1	1	3	5	1	1	1	4	2	39	1	9	1	3	12	10	3	11	1	6	5	7	6	7	4	3	3	3	1	11	18	2	4	8	4	23	21	6	3	9	18	4	4
			2	2	1	4	1	1	3	5	1	1	1	4	2	39	1	9	1	3	12	10	3	11	1	6	5	7	6	7	4	3	3	3	1	11	18	2	4	8	4	23	21	6	3	9	18	4	4
			2	2	1	4	1	1	3	5	1	1	1	4	2	39	1	9	1	3	12	10	3	11	1	6	5	7	6	7	4	3	3	3	1	11	18	2	4	8	4	23	21	6	3	9	18	4	4
			2	2	1	4	1	1	3	5	1	1	1	4	2	39	1	9	1	3	12	10	3	11	1	6	5	7	6	7	4	3	3	3	1	11	18	2	4	8	4	23	21	6	3	9	18	4	4
			2	2	1	4	1	1	3	5	1	1	1	4	2	39	1	9	1	3	12	10	3	11	1	6	5	7	6	7	4	3	3	3	1	11	18	2	4	8	4	23	21	6	3	9	18	4	4
			2	2	1	4	1	1	3	5	1	1	1	4	2	39	1	9	1	3	12	10	3	11	1	6	5	7	6	7	4	3	3	3	1	11	18	2	4	8	4	23	21	6	3	9	18	4	4
			2	2	1	4	1	1	3	5	1	1	1	4	2	39	1	9	1	3	12	10	3	11	1	6	5	7	6	7	4	3	3	3	1	11	18	2	4	8	4	23	21	6	3	9	18	4	4
			2	2	1	4	1	1	3	5	2	1	1	4	2	39	1	9	1	3	12	10	3	11	1	6	5	7	6	7	4	3	3	3	1	11	18	2	4	8	4	23	21	6	3	9	18	4	4
			2	2	1	4	1	1	3	5	2	1	1	4	2	39	1	9	1	3	12	10	3	11	1	6	5	7	6	7	4	3	3	3	1	11	18	2	4	8	4	23	21	6	3	9	18	4	4
			2	2	1	4	1	1	3	5	2	1	1	4	2	39	1	9	1	3	12	10	3	11	1	6	5	7	6	7	4	3	3	3	1	11	18	2	4	8	4	23	21	6	3	9	18	4	4
			2	2	1	4	1	1	3	5	2	1	1	4	2	39	1	9	1	3	12	10	3	11	1	6	5	7	6	7	4	3	3	3	1	11	18	2	4	8	4	23	21	6	3	9	18	4	4
			2	2	1	4	1	1	3	5	2	1	1	4	2	39	1	9	1	3	12	10	3	11	1	6	5	7	6	7	4	3	3	3	1	11	18	2	4	8	4	23	21	6	4	9	18	4	4
			2	2	1	4	1	1	3	5	2	1	1	4	2	39	1	9	1	3	12	10	3	11	1	6	5	7	6	7	4	3	3	3	1	11	18	2	4	8	4	23	21	6	4	9	18	4	4
			2	2	1	4	1	1	3	5	2	1	1	4	2	39	1	9	1	3	12	10	3	11	1	6	5	7	6	7	4	3	3	3	1	11	18	2	4	8	4	23	21	6	4	9	18	4	4
			2	2	1	4	1	1	3	5	2	1	1	4	2	39	1	9	1	3	12	10	3	11	1	6	5	7	6	7	4	3	3	3	1	11	18	2	4	8	4	23	21	6	4	9	18	4	4
			2	2	1	4	1	1	3	5	2	1	1	4	2	39	1	9	1	3	12	10	3	11	1	6	5	7	6	7	4	3	3	3	1	11	18	2	4	8	4	23	21	6	4	9	18	4	4
			2	2	1	4	1	1	3	5	2	1	1	4	2	39	1	9	1	3	12	10	3	11	1	6	5	7	6	7	4	3	3	3	1	11	18	2	4	8	4	23	21	6	4	9	18	4	4
			2	2	1	4	1	1	3	5	2	1	1	4	2	39	1	9	1	3	12	10	3	11	1	6	5	7	6	7	4	3	3	3	1	11	18	2	4	8	4	23	21	6	4	9	18	4	4
			2	2	1	4	1	1	3	5	2	1	1	4	2	39	1	9	1	3	12	10	3	11	1	6	5	7	6	7	4	3	3	3	1	11	18	2	4	8	4	23	21	6	4	9	18	4	4
			2	2	1	4	1	1	3	5	2	1	1	4	2	39	1	9	1	3	12	10	3	11	1	6	5	7	6	7	4	3	3	3	1	11	19	2	7	8	4	23	21	6	4	9	18	4	4
			2	2	1	4	1	1	3	5	2	1	1	4	2	39	1	9	1	3	12	10	3	11	1	6	5	7	6	7	4	3	3	3	1	11	19	2	13	8	4	23	21	6	4	9	18	4	4
			2	2	1	4	1	1	3	5	2	1	1	4	2	39	1	9	1	3	12	10	3	11	1	6	5	7	6	7	4	3	3	3	1	11	19	2	13	8	4	23	21	6	4	9	18	4	4
			2	2	1	4	1	1	3	5	2	1	1	4	2	39	1	9	1	3	12	10	3	11	1	6	5	7	6	7	4	3	3	3	1	11	19	2	13	8	4	23	21	6	4	9	18	4	4
			2	2	1	4	1	1	3	5	2	1	1	4	2	39	1	9	1	3	12	10	3	11	1	6	5	7	6	7	4	3	3	3	1	11	19	2	13	8	4	23	21	6	4	9	18	4	4
			2	2	1	4	1	1	3	5	2	1	1	4	2	39	1	9	1	3	12	10	3	11	1	6	5	7	6	7	4	3	3	3	1	11	19	2	13	8	4	23	21	6	4	9	18	4	4
			2	2	1	4	1	1	3	5	2	1	1	4	2	39	1	9	1	3	12	10	3	11	1	6	5	7	6	7	4	3	3	3	1	11	19	2	13	8	4	23	21	6	4	9	18	4	4
			2	2	1	4	1	1	3	5	2	1	1	4	2	39	1	9	1	3	12	10	3	11	1	6	5	7	6	7	4	3	3	3	1	11	19	2	13	8	4	23	21	6	4	9	18	4	4
			2	2	1	4	1	1	3	5	2	1	1	4	2	39	1	9	1	3	12	10	3	11	1	6	5	7	6	7	4	3	3	3	1	11	19	2	13	8	4	23	21	6	4	9	18	4	4
			2	2	1	4	1	1	3	5	2	1	1	4	2	39	1	9	1	3	12	10	3	11	1	6	5	7	6	7	4	3	3	3	1	11	19	2	13	8	4	23	21	6	4	9	18	4	4
			2	2	1	4	1	1	3	5	2	1	1	4	2	39	1	9	1	3	12	10	3	11	1	6	5	7	6	7	4	3	3	3	1	11	19	2	13	8	4	23	21	6	4	9	18	4	4
			2	2	1	4	1	1	3	5	2	1	1	4	2	39	1	9	1	3	12	10	3	11	1	6	5	7	6	7	4	3	3	3	1	11	19	2	13	8	4	23	21	6	4	9	18	4	4
			2	2	1	4	1	1	3	5	2	1	1	4	2	39	1	9	1	3	12	10	3	11	1	6	5	7	6	7	4	3	3	3	1	11	19	2	13	8	4	23	21	6	4	9	18	4	4
			2	2	1	4	1	1	3	5	2	1	1	4	2	39	1	9	1	3	12	10	3	11	1	6	5	7	6	7	4	3	3	3	1	11	19	2	13	8	4	23	21	6	4	9	18	4	4
			2	2	1	4	1	1	3	5	2	1	1	4	2	39	1	9	1	3	12	10	3	11	1	6	5	8	6	7	4	3	3	3	1	11	19	2	13	8	4	23	21	6	4	9	18	4	4
			2	2	1	4	1	1	3	5	2	1	1	4	2	39	1	9	1	3	12	10	3	11	1	6	5	10	6	7	4	3	3	3	1	11	19	2	13	8	4	23	21	6	5	9	18	4	4
			2	2	1	4	1	1	3	5	2	1	1	4	2	39	1	9	1	3	12	10	3	11	1	6	5	10	6	7	4	3	3	3	1	11	19	2	13	8	4	23	21	6	5	9	18	4	4
			2	2	1	4	1	1	3	5	2	1	1	4	2	39	1	9	1	3	12	10	3	11	1	6	5	10	6	7	4	3	3	3	1	11	19	2	13	8	4	23	21	6	5	9	18	4	4
			2	2	1	4	1	1	3	5	2	1	1	4	2	39	1	9	1	3	12	10	3	11	1	6	5	10	6	7	4	3	3	3	1	11	19	2	13	8	4	23	21	6	5	9	18	4	4
			2	2	1	4	1	1	3	5	2	1	1	4	2	39	1	9	1	3	12	10	3	11	1	6	5	10	6	7	4	3	3	3	1	11	19	2	13	8	4	23	21	6	5	9	18	4	4
			2	2	1	4	1	1	3	5	2	1	1	4	2	39	1	9	1	3	12	10	3	11	1	6	5	10	6	7	4	3	3	3	1	11	19	2	13	9	4	23	21	6	5	9	18	4	4
			2	2	1	4	1	1	3	5	2	1	1	4	2	39	1	9	1	3	12	10	3	11	1	6	5	10	6	7	4	3	3	3	1	11	19	2	13	9	4	23	21	6	5	9	18	4	4
			2	2	1	4	1	1	3	5	2	1	1	4	2	39	1	9	1	3	12	10	3	11	1	6	5	10	6	7	4	3	3	3	1	11	19	2	13	9	4	23	21	6	5	9	20	4	4
			2	2	1	4	1	1	3	5	2	1	1	4	2	39	1	9	1	3	12	10	3	11	1	6	5	10	6	7	4	3	3	3	1	11	19	2	13	9	4	23	21	6	5	9	20	4	4
			2	2	3	4	1	1	3	5	2	1	1	4	2	39	1	9	1	3	12	10	3	11	1	6	5	10	6	7	4	3	3	3	1	11	19	2	13	9	4	23	21	6	5	9	23	4	4
			2	3	4	4	1	1	3	5	2	1	1	4	2	39	1	9	1	3	12	10	3	11	1	6	5	10	6	7	4	3	3	3	1	11	19	2	13	9	4	23	21	6	5	9	23	4	4
			2	3	4	4	1	1	3	5	2	1	1	4	2	39	1	9	1	3	12	10	3	11	1	6	5	10	6	7	4	3	3	3	1	11	19	2	13	9	4	23	21	6	5	9	23	4	4
			2	3	4	4	1	1	3	5	2	1	1	4	2	39	1	9	1	3	12	10	3	11	1	6	5	10	6	7	4	3	3	3	1	11	19	2	13	9	4	23	21	6	5	9	23	4	4
			2	3	4	4	1	1	3	5	2	1	1	4	2	39	1	9	1	3	12	10	3	11	1	6	5	10	6	7	4	3	3	3	1	11	19	2	13	9	4	23	21	6	5	9	23	4	4
			2	3	4	4	1	1	3	5	2	1	1	4	2	39	1	9	1	3	12	10	3	11	1	6	5	10	6	7	4	3	3	3	1	11	19	2	13	9	4	23	21	6	5	9	23	4	4
			2	3	4	4	1	1	3	5	2	1	1	4	2	39	1	9	1	3	12	10	3	11	1	6	5	10	6	7	4	3	3	3	1	11	19	2	13	9	4	23	21	6	5	9	23	4	4
			2	3	4	4	1	1	3	5	2	1	1	4	2	39	1	9	1	3	12	10	3	11	1	6	5	10	6	7	4	3	3	3	1	11	19	2	13	10	4	23	21	6	5	11	23	4	4
			2	3	4	4	1	1	3	5	2	1	1	4	2	39	1	9	1	3	12	10	3	11	1	6	5	10	6	7	4	3	3	3	1	11	19	2	13	10	4	23	21	6	5	11	23	4	4
			2	3	4	4	1	1	3	5	2	1	1	4	2	39	1	9	1	3	12	10	3	11	1	6	5	10	6	7	4	3	3	3	1	11	19	2	13	10	4	23	21	6	5	11	23	4	4
			2	3	4	4	1	1	3	5	2	1	1	4	2	39	1	9	1	3	12	10	3	11	1	6	5	10	6	7	4	3	3	3	1	11	19	2	13	10	4	23	21	6	5	11	23	4	4
			2	3	4	4	1	1	3	5	2	1	1	4	2	39	1	9	1	3	12	10	3	11	1	6	5	10	6	7	4	3	3	3	1	11	19	2	13	10	4	23	21	6	5	11	23	4	4
			2	3	4	4	1	1	3	5	2	1	1	4	2	39	1	9	1	3	12	10	3	11	1	6	5	10	6	7	4	3	3	3	1	11	20	2	15	10	4	23	21	6	5	11	23	4	4
			2	3	4	4	1	1	3	5	2	1	1	4	2	39	1	9	1	4	12	10	3	11	1	6	5	10	6	7	4	3	3	3	1	11	20	2	18	10	4	23	21	6	5	11	23	4	4
			2	3	4	4	1	1	3	5	2	1	1	4	2	39	1	9	1	6	12	10	3	11	1	6	5	10	6	7	4	3	3	3	1	11	20	2	18	10	4	23	21	6	5	11	23	4	4
			2	3	4	4	1	1	3	5	2	1	1	4	2	39	1	9	1	6	12	10	3	11	1	6	5	10	6	7	4	3	3	3	1	11	20	2	18	10	4	23	21	6	6	11	23	4	4
			2	3	4	4	1	1	3	5	2	1	1	4	2	39	1	9	1	6	12	10	3	11	1	6	5	10	6	7	4	3	3	3	1	11	20	2	18	10	4	23	21	6	6	11	23	4	4
			2	3	4	4	1	1	3	5	2	1	1	4	2	39	1	9	1	6	12	10	3	11	1	6	5	10	6	7	4	3	3	3	1	11	20	2	18	10	4	23	21	6	6	11	23	4	4
			2	3	4	4	1	1	3	5	2	1	1	4	2	39	1	9	1	6	12	10	3	11	1	6	5	10	6	7	4	3	3	3	1	11	20	2	18	10	4	23	21	6	6	11	23	4	4
			2	3	4	4	1	1	3	5	2	1	1	4	2	39	1	9	1	6	12	10	3	11	1	6	5	10	6	7	4	3	3	3	1	11	20	2	18	10	4	23	21	6	6	11	23	4	4
			2	3	4	4	1	1	3	5	2	1	1	4	2	39	1	9	1	6	12	10	3	11	1	6	5	10	6	7	4	3	3	3	1	11	20	2	18	10	4	23	21	6	6	14	23	4	4
			2	3	4	4	1	1	3	5	2	1	1	4	2	39	1	9	1	6	12	10	3	11	1	6	5	10	6	7	4	3	3	3	1	11	20	2	18	10	4	23	21	6	6	14	23	4	4
			2	3	4	4	1	1	3	5	2	1	1	4	2	39	1	9	1	6	12	10	3	11	1	6	5	10	6	7	4	3	3	3	1	11	20	2	18	10	4	23	21	6	6	14	23	4	4
			2	3	4	4	1	1	3	5	2	1	1	4	2	39	1	9	1	6	12	10	3	11	1	6	5	10	6	7	4	3	3	3	1	11	20	2	18	11	4	23	21	6	6	14	23	4	4
			2	3	4	4	1	1	3	5	2	1	1	4	2	39	1	9	1	6	12	10	3	11	1	6	5	10	6	7	4	3	3	3	1	11	20	2	18	11	4	23	21	6	6	14	23	4	4
			2	3	4	4	1	1	3	5	2	1	1	4	2	39	1	9	1	6	12	10	3	11	1	6	5	10	6	7	4	3	3	3	1	11	20	2	18	11	4	23	21	6	6	14	25	4	4
			2	3	4	4	1	1	3	5	2	1	1	4	2	39	1	9	1	6	12	10	3	11	1	6	5	10	6	7	4	3	3	3	1	11	20	2	18	11	4	23	21	6	6	14	25	4	4
			2	3	4	4	1	1	3	5	2	1	1	4	2	39	1	9	1	6	12	10	3	11	1	6	5	10	6	7	4	3	3	3	1	11	20	2	18	11	4	23	21	6	6	14	25	4	4
			2	3	4	4	1	1	3	5	2	1	1	4	2	39	1	9	1	6	12	10	3	11	1	6	5	10	6	7	4	3	3	3	1	11	20	2	18	11	4	23	21	6	6	14	25	4	4
			2	3	4	4	1	1	3	5	2	1	1	4	2	39	1	9	1	6	12	10	3	11	1	6	5	10	6	7	4	3	3	3	1	11	20	2	18	11	4	23	21	6	6	14	25	4	4
			2	3	4	4	1	1	3	5	2	1	1	4	2	39	1	9	1	6	12	10	3	11	1	6	5	10	6	7	4	3	3	3	1	11	20	2	18	11	4	23	21	6	6	14	25	4	4
			2	3	4	4	1	1	3	5	2	1	1	4	2	39	1	9	1	6	12	10	3	11	1	6	5	10	6	7	4	3	3	3	1	11	20	2	18	11	4	23	21	6	6	14	25	4	11
			2	3	4	4	1	1	3	5	2	1	1	4	2	39	1	9	1	6	12	10	7	11	1	6	5	10	6	7	4	3	3	3	1	11	20	2	18	11	4	23	21	6	6	14	25	4	11
			2	3	4	4	1	1	3	5	2	1	1	4	2	39	1	9	1	6	12	10	7	11	1	6	5	10	6	7	4	3	3	3	1	11	20	2	18	11	4	23	21	6	6	14	25	4	11
			2	3	4	4	1	1	3	5	2	1	1	4	2	39	1	9	1	6	12	10	7	11	1	6	5	10	6	7	4	3	3	3	1	11	20	2	18	11	4	23	21	6	6	14	25	4	11
			2	3	5	4	1	1	3	5	2	1	1	4	2	39	1	9	1	6	12	10	7	11	1	6	5	10	6	7	4	3	3	3	1	11	20	2	18	11	4	23	21	6	6	14	25	4	11
			2	3	5	4	1	1	3	5	2	1	1	4	2	39	1	9	1	6	12	10	7	11	1	6	5	10	6	7	4	3	3	3	1	11	20	2	18	11	4	23	21	6	6	14	25	4	11
			2	3	5	4	1	1	3	5	2	1	1	4	2	39	1	9	1	6	12	10	7	11	1	6	5	10	6	7	4	3	3	3	1	11	20	2	18	11	4	23	21	6	6	14	25	4	11
			2	3	5	4	1	1	3	5	2	1	1	4	2	39	1	9	1	6	12	10	7	11	1	6	5	10	6	7	4	3	3	3	1	11	20	2	18	11	4	23	21	6	6	14	25	4	11
			2	3	5	4	1	1	3	5	2	1	1	4	2	39	1	9	1	6	12	10	7	11	1	6	5	10	6	7	4	3	3	3	1	11	20	2	18	11	4	23	21	6	6	14	25	4	11
			2	3	5	4	1	1	3	5	2	1	1	4	2	39	1	9	1	6	12	10	7	11	1	6	5	10	6	7	4	3	3	3	1	11	20	2	18	11	4	23	21	6	6	14	25	4	11
			2	3	5	4	1	1	3	5	2	1	1	4	2	39	1	9	1	6	12	10	7	11	1	6	5	10	6	7	4	3	3	3	1	11	20	2	18	11	4	23	21	6	6	14	25	4	11
			2	3	5	4	1	1	3	5	2	1	1	4	2	39	1	9	1	6	12	10	7	11	1	6	5	10	6	7	4	3	3	3	1	11	20	2	18	11	4	23	21	6	6	14	25	4	11
			2	3	5	4	1	1	3	5	2	1	1	4	2	39	1	9	1	6	13	10	7	11	1	6	5	10	6	7	4	3	3	3	1	11	20	2	18	11	4	23	21	6	6	14	25	4	11
			2	3	5	4	1	1	3	5	2	1	1	4	2	39	1	9	1	6	14	10	7	11	1	6	5	10	6	7	4	3	3	3	1	11	20	2	18	11	4	23	21	6	6	14	25	4	11
			2	3	5	4	1	1	3	5	2	1	1	4	2	39	1	9	1	6	14	10	7	11	1	6	5	10	6	7	4	3	3	3	1	11	20	2	18	11	4	23	21	6	6	14	25	4	11
			2	3	5	4	1	1	3	5	2	1	1	4	2	39	1	9	1	6	14	10	7	11	1	6	5	10	6	7	4	3	3	3	1	11	20	2	18	11	4	23	21	6	7	14	25	4	11
			2	3	5	4	1	1	3	5	2	1	1	4	2	39	1	9	1	6	14	10	7	13	1	6	5	10	6	7	4	3	3	3	1	11	20	2	18	11	4	23	21	6	7	14	25	4	11
			2	3	5	4	1	1	3	5	2	1	1	4	2	39	1	9	1	6	14	10	7	15	1	6	5	10	6	7	4	3	3	3	1	13	20	2	18	11	4	23	21	6	7	14	25	4	11
			2	3	5	4	1	1	3	5	2	1	1	4	2	39	1	9	1	6	14	10	7	17	1	6	5	10	6	7	4	3	3	3	1	13	20	2	18	11	4	23	21	6	8	14	25	4	11
			2	3	5	4	1	1	3	5	2	1	1	4	2	39	1	9	1	6	14	10	7	17	1	6	5	10	6	7	4	3	3	3	1	13	20	3	18	11	4	23	21	6	8	14	25	4	11
			2	3	5	4	1	1	3	5	2	1	1	4	2	39	1	9	1	6	14	10	7	17	1	6	5	10	6	7	4	3	3	3	1	13	20	3	18	11	4	23	21	6	8	14	25	4	11
			2	3	5	4	1	1	3	5	2	1	1	4	2	39	1	9	1	6	14	10	7	17	1	6	5	10	6	7	4	3	3	3	1	13	20	3	18	11	4	23	21	6	8	14	25	4	11
			2	3	5	4	1	1	3	5	2	1	1	4	2	39	1	9	1	6	14	10	7	17	1	6	5	10	6	7	4	3	3	3	1	13	20	3	18	11	4	23	21	6	8	14	25	4	11
			2	3	5	4	1	1	3	5	2	1	1	4	2	39	1	9	1	6	14	10	7	17	1	6	5	10	6	7	4	3	3	3	1	13	20	3	18	11	4	23	21	6	8	14	25	4	11
			2	3	5	4	1	1	3	5	2	1	1	4	2	39	1	9	1	6	14	10	7	17	1	6	5	10	6	7	4	3	3	3	1	13	20	3	18	11	4	23	21	6	9	14	25	4	11
			2	3	5	4	1	1	3	5	2	1	1	4	2	39	1	9	1	6	14	10	7	17	1	6	5	10	6	7	4	3	3	3	1	13	20	3	18	11	4	23	21	6	9	14	25	4	11
			2	3	5	4	1	1	3	5	2	1	1	4	2	39	1	9	1	6	14	10	7	17	1	6	5	10	6	7	4	3	3	3	1	13	20	3	18	11	4	23	21	6	9	14	25	4	11
			2	3	5	4	1	1	3	5	2	1	1	4	2	39	1	9	1	6	14	10	7	17	1	6	5	10	6	7	4	3	3	3	1	13	20	3	18	11	4	23	21	6	9	14	25	4	11
			2	3	5	4	1	1	3	5	2	1	1	4	2	39	1	9	1	6	14	10	7	17	1	6	5	10	6	7	4	3	3	3	1	13	21	3	18	11	4	23	21	6	9	14	25	4	11
			2	3	5	4	1	1	3	5	2	1	1	4	2	39	1	9	1	6	14	10	7	17	1	6	5	10	6	7	4	3	3	3	1	13	21	3	18	11	4	23	21	6	9	14	25	4	11
			2	3	5	4	1	1	3	5	2	1	1	4	2	39	1	9	1	6	14	10	7	17	1	6	5	10	6	7	4	3	3	3	1	13	21	3	18	11	4	23	21	6	9	14	25	4	11
			2	3	5	4	1	1	3	5	2	1	1	4	2	39	1	9	1	6	14	10	7	17	1	6	5	10	6	7	4	3	3	3	1	13	21	3	18	11	4	23	21	6	9	14	25	4	11
			2	3	5	4	1	1	3	5	2	1	1	4	2	39	1	9	1	6	14	10	7	17	1	6	5	10	6	7	4	3	3	3	1	13	21	3	18	11	4	23	21	6	9	14	25	4	11
			2	3	5	4	2	1	3	5	2	1	1	4	2	39	1	9	1	6	14	10	7	17	1	6	5	10	6	7	4	3	3	3	1	13	21	3	18	11	4	23	21	6	9	14	25	4	11
			2	3	5	4	2	1	3	5	2	1	1	4	2	39	1	9	1	6	14	10	7	17	1	6	5	10	6	7	4	3	3	3	1	13	21	3	18	11	4	23	21	6	9	14	25	4	11
			2	3	5	4	2	1	3	5	2	1	1	4	2	39	1	9	1	6	14	10	7	17	1	6	5	10	6	7	4	3	3	3	1	13	21	3	18	11	4	23	21	6	9	14	25	4	11
			2	3	5	4	2	1	3	5	2	1	1	4	2	39	1	9	1	6	14	10	7	17	1	6	5	10	6	7	4	3	3	3	1	13	21	3	18	11	4	23	21	6	9	14	25	4	11
			2	3	5	4	2	1	3	5	2	1	1	4	2	39	1	9	1	6	14	10	7	17	1	6	5	10	6	7	4	3	3	3	1	13	21	3	18	11	4	23	21	6	9	14	25	4	11
			2	3	5	4	2	1	3	5	2	1	1	4	2	39	1	9	1	6	14	10	7	17	1	6	5	10	6	7	4	3	3	3	1	13	21	3	18	11	4	23	21	6	9	14	25	4	11
			2	3	5	4	2	1	3	5	2	1	1	4	2	39	1	9	1	6	14	10	7	17	1	6	5	10	6	7	4	3	3	3	1	13	21	3	18	11	4	23	21	6	9	14	25	4	11
			2	3	6	4	2	1	3	5	2	1	1	4	2	39	1	9	1	6	14	10	7	17	1	6	5	10	6	7	4	3	3	3	1	13	21	3	18	11	4	23	21	6	9	14	25	4	11
			2	3	7	4	2	1	3	5	2	1	1	4	2	39	1	9	1	6	14	10	7	17	1	6	5	10	6	7	4	4	3	3	1	13	21	3	18	11	4	23	21	6	9	14	25	4	11
			2	3	7	4	2	1	3	5	2	1	1	4	2	39	1	9	1	6	14	10	7	21	1	6	5	10	6	7	4	4	3	3	1	13	21	3	18	11	4	23	21	6	9	14	25	4	11
			2	3	7	4	2	1	3	5	2	1	1	4	2	39	1	9	1	6	14	10	7	21	1	6	5	10	6	7	4	4	3	3	1	13	21	3	18	11	4	23	21	6	9	14	25	4	11
			2	3	7	4	2	1	3	5	2	1	1	4	2	39	1	9	1	6	14	10	7	21	1	6	5	10	6	7	4	4	3	3	1	13	21	3	18	11	4	23	21	6	9	14	25	4	11
			2	3	7	4	2	1	3	5	2	1	1	4	2	39	1	9	1	6	14	10	7	21	1	6	5	10	6	7	4	4	3	3	1	13	21	3	18	11	4	23	21	6	9	14	25	4	11
			2	3	7	4	2	1	3	5	2	1	1	4	2	39	1	9	1	6	14	10	7	21	1	6	5	10	6	7	4	4	3	3	1	13	21	3	18	11	4	23	21	6	9	14	25	4	11
			2	3	7	4	2	1	3	5	2	1	1	4	2	39	1	9	1	6	14	10	7	21	1	6	5	10	6	7	4	4	3	3	1	13	21	3	18	11	4	23	21	6	9	14	25	4	11
			2	3	7	4	2	1	3	5	2	1	1	4	2	39	1	9	1	6	14	10	7	21	1	6	5	10	6	7	4	4	3	3	1	13	21	3	18	11	4	23	21	6	9	14	25	4	11
			2	3	7	4	2	1	3	5	2	1	1	4	2	39	1	9	1	6	14	10	7	21	1	6	5	10	6	7	4	4	3	3	1	13	21	3	18	11	4	23	21	6	9	14	25	4	11
			2	3	7	4	2	1	3	5	2	1	1	4	2	39	1	9	1	6	14	10	7	21	1	6	5	10	6	7	4	4	3	3	1	13	21	3	18	11	4	23	21	6	9	14	25	4	11
			2	3	7	4	2	1	3	5	2	1	1	4	2	39	1	9	1	6	14	10	7	21	1	6	5	10	6	7	4	4	3	3	1	13	21	3	18	11	4	23	21	6	9	14	25	4	11
			2	3	7	4	2	1	3	5	2	1	1	4	2	39	1	9	1	6	14	10	7	21	1	6	8	10	6	7	4	6	3	3	1	13	21	3	18	11	4	23	21	6	9	14	25	4	11
			2	3	7	4	2	1	3	5	2	1	1	4	2	39	1	9	1	6	14	10	7	21	1	6	8	10	6	7	4	6	3	3	1	13	21	3	18	11	4	23	21	6	9	14	25	4	11
			2	3	7	4	2	1	3	5	2	1	1	4	2	39	1	9	1	6	14	10	7	21	1	6	8	10	6	7	4	6	3	3	1	13	21	3	18	11	4	23	21	6	9	14	25	4	11
			2	3	7	4	2	1	3	5	2	1	1	4	2	39	1	9	1	6	14	10	7	21	1	6	8	10	6	7	4	6	3	3	1	13	21	3	18	11	4	23	21	6	9	14	25	4	11
			2	3	7	4	3	1	3	5	2	1	1	4	2	39	1	9	1	6	14	10	7	21	1	6	8	10	6	7	4	6	3	3	1	13	21	3	18	11	4	23	21	6	9	14	25	4	11
			2	3	7	4	3	1	3	5	2	1	1	4	2	39	1	9	1	6	14	10	7	21	1	6	8	10	6	7	4	6	3	3	1	13	21	3	18	11	4	23	21	6	9	14	25	4	11
			2	3	7	4	3	1	3	5	2	1	1	4	2	39	1	9	1	6	14	10	7	21	1	6	8	10	6	7	4	6	3	3	1	13	21	3	18	11	4	23	21	6	9	14	25	4	11
			2	3	7	4	3	1	3	5	2	1	1	4	2	39	1	9	1	6	14	10	7	21	1	6	8	10	6	7	5	6	3	3	1	13	21	3	18	11	4	23	21	6	9	14	25	4	11
			2	3	7	4	3	1	3	5	2	1	1	4	2	39	1	9	2	6	14	10	7	21	1	6	8	10	6	7	5	6	3	3	1	13	21	3	18	11	4	23	21	6	9	14	25	4	11
			2	3	7	4	3	1	3	5	2	1	1	4	2	39	1	9	2	6	14	10	7	21	1	6	8	10	6	7	5	6	3	3	1	13	21	3	18	11	4	23	21	6	9	14	25	4	11
			2	3	7	4	3	1	3	5	2	1	1	4	2	39	1	9	2	6	14	10	7	21	1	6	8	10	6	7	5	6	3	3	1	13	21	3	18	11	4	23	21	6	9	14	25	4	11
			2	3	7	4	3	1	3	5	2	1	1	4	2	39	1	9	2	6	14	10	7	21	1	6	8	10	6	7	5	6	3	3	1	13	21	3	18	11	4	23	21	6	9	14	25	4	11
			2	3	7	4	3	1	3	5	2	1	1	4	2	39	1	9	2	6	14	10	7	21	1	6	8	10	6	7	5	6	3	3	1	13	21	3	18	11	4	23	21	6	9	14	25	4	11
			2	3	7	4	3	1	3	5	2	1	1	4	2	39	1	9	2	6	14	10	7	21	1	6	8	10	6	7	5	6	3	3	1	13	21	3	18	11	4	23	21	6	9	14	25	4	11
			2	3	7	4	3	1	3	5	2	1	1	4	2	39	1	9	2	6	14	10	7	21	1	6	8	10	6	7	5	6	3	3	1	13	21	3	18	11	4	23	21	6	9	14	25	4	11
			2	3	7	4	3	1	3	5	2	1	1	4	2	39	1	9	2	6	14	10	7	21	1	6	8	10	6	7	5	6	3	3	1	13	21	3	18	11	4	23	21	6	9	14	25	4	11
			2	3	7	4	3	1	3	5	2	1	1	4	2	39	1	9	2	6	14	10	7	21	1	6	8	10	6	7	5	6	3	3	1	13	21	3	18	11	4	23	21	6	9	14	25	4	11
			2	3	7	4	3	1	3	5	2	1	1	4	2	39	1	9	2	6	14	10	7	21	1	6	8	10	6	7	5	6	3	3	1	13	21	3	18	11	4	23	21	6	9	14	25	4	11
			2	3	7	4	3	1	4	5	2	1	1	4	2	39	1	9	2	6	14	10	7	21	1	6	8	10	6	7	5	6	3	3	1	13	21	3	18	11	4	23	21	6	9	14	25	4	11
			2	3	7	4	3	1	13	5	2	1	1	4	2	39	1	9	2	6	14	10	7	21	1	6	8	10	6	7	5	6	3	3	1	13	21	3	18	11	4	23	21	6	9	14	25	4	11
			2	3	7	4	3	1	13	5	2	1	1	4	2	39	1	9	2	6	14	10	7	21	1	6	8	10	6	7	5	6	3	3	1	13	21	3	18	11	4	23	21	6	9	14	25	4	11
			2	3	7	4	3	1	13	5	2	1	1	4	2	39	1	9	2	6	14	10	7	21	1	6	8	10	6	7	5	6	3	3	1	13	21	3	18	11	4	23	21	6	9	14	25	4	11
			2	3	7	4	3	1	16	5	2	1	1	4	2	39	1	9	2	6	14	10	7	21	1	6	8	10	6	7	5	6	3	3	1	13	21	3	18	11	4	23	21	6	9	14	25	4	11
			2	3	7	4	3	1	22	5	2	1	1	4	2	39	1	9	2	6	14	10	7	21	1	6	8	10	6	7	5	6	3	3	1	13	21	3	18	12	4	23	21	6	9	14	25	4	11
			2	3	7	4	3	1	23	5	2	1	1	4	2	39	1	9	2	6	14	10	7	21	1	6	8	10	6	10	5	6	3	3	1	13	22	3	18	12	4	23	21	6	9	14	25	4	11
			2	3	7	4	3	1	23	5	2	1	1	4	2	39	1	9	2	6	14	10	7	21	1	6	8	10	6	14	5	6	3	3	1	13	22	9	18	12	4	23	21	6	9	14	25	4	11
			2	3	7	4	3	1	24	5	2	1	1	4	2	39	1	9	2	6	14	10	7	21	1	6	8	10	6	14	5	6	3	3	1	13	22	9	18	12	4	23	21	6	9	14	25	4	11
			2	3	7	4	3	1	24	5	2	1	1	4	2	39	1	9	2	6	14	10	7	21	1	6	8	10	6	14	5	6	3	3	1	13	22	9	18	12	4	23	21	6	9	14	25	4	11
			2	3	7	4	3	1	24	5	2	1	1	4	2	39	1	9	2	6	14	10	7	21	1	6	8	10	6	14	5	6	3	3	1	13	22	9	18	12	4	23	21	6	9	14	25	4	11
			2	3	7	4	3	1	24	5	2	1	1	4	2	39	1	9	2	6	14	10	7	21	1	6	8	10	6	14	5	6	3	3	1	13	22	9	18	12	4	23	21	6	9	14	25	4	11
			2	3	7	4	3	1	24	5	2	1	1	4	2	39	1	9	2	6	14	10	7	21	1	6	8	10	6	14	5	6	3	3	1	13	22	9	18	12	4	23	21	6	9	14	25	4	11
			2	3	7	4	3	1	24	5	2	1	1	4	2	39	1	9	2	6	14	10	7	21	1	6	8	10	6	14	5	6	3	3	1	13	22	9	18	12	4	23	21	6	9	14	25	4	11
			2	3	7	4	3	1	24	5	2	1	1	4	2	39	1	9	2	6	14	10	7	21	1	6	8	10	6	14	5	6	3	3	1	13	22	9	18	12	4	23	21	6	9	14	25	4	11
			2	3	7	4	3	1	24	5	2	1	1	4	2	39	1	9	2	6	14	10	7	21	1	6	8	10	6	14	5	6	3	3	1	13	22	9	18	12	4	23	21	6	9	14	25	4	11
			2	3	7	4	3	1	24	5	2	4	1	4	2	39	1	9	2	6	14	10	7	21	1	6	8	10	6	14	5	6	3	3	1	13	22	9	18	12	4	23	21	6	9	14	25	4	11
			2	3	7	4	3	1	24	5	2	4	1	4	2	39	1	9	2	6	14	10	7	21	1	6	8	10	6	14	5	6	3	3	1	13	22	9	18	12	4	23	21	6	9	14	25	4	11
			2	3	7	4	3	1	24	5	2	4	1	4	2	39	1	9	2	6	14	10	7	21	1	6	8	10	6	14	5	6	3	3	1	13	22	9	18	12	4	23	21	6	9	14	25	4	11
			2	3	7	4	3	1	24	5	2	4	1	4	2	39	1	9	2	6	14	10	7	21	1	6	8	10	6	14	5	6	3	3	1	13	22	9	18	12	4	23	21	6	9	14	25	4	11
			2	3	7	4	3	1	24	5	2	4	1	4	2	39	1	9	2	6	14	10	7	21	1	6	8	10	6	14	5	6	3	3	1	13	22	9	18	12	4	23	21	6	9	14	25	4	11
			2	3	7	4	3	1	24	5	2	4	1	4	2	39	1	9	2	6	14	10	7	21	1	6	8	10	6	14	5	6	3	3	1	13	22	9	18	12	4	23	21	6	9	14	25	4	11
			2	3	7	4	3	1	24	5	2	4	1	4	2	39	1	9	2	6	14	10	7	21	1	6	8	10	6	14	5	6	3	3	1	13	22	9	18	12	4	23	21	6	9	14	25	4	11
			2	3	7	4	3	1	24	5	2	4	1	4	2	39	1	9	2	6	14	10	7	21	1	6	8	10	6	14	5	6	3	3	1	13	22	9	18	12	4	23	21	6	9	14	25	4	11
			2	3	7	4	3	1	24	5	2	4	1	4	2	39	1	13	2	6	14	10	7	21	1	6	8	10	6	14	5	6	3	3	1	13	22	9	18	12	4	23	21	6	9	14	25	4	11
			2	3	7	4	3	1	24	5	2	4	1	4	2	39	1	13	2	7	14	10	7	21	1	6	8	10	6	14	5	6	3	3	1	13	22	9	18	12	4	23	21	6	9	14	25	4	11
			2	3	7	4	3	1	24	5	2	4	1	4	2	39	1	13	2	7	14	10	7	21	1	6	8	10	6	14	5	6	3	3	1	13	22	9	18	12	4	23	21	6	9	14	25	4	11
			2	3	7	4	3	1	24	5	2	4	1	4	2	39	1	13	2	7	14	10	7	21	1	6	8	10	6	14	5	6	3	3	1	13	22	9	18	12	4	23	21	6	9	14	25	4	11
			2	3	7	4	3	1	24	5	2	4	1	4	2	39	1	13	2	7	14	10	7	21	1	6	8	10	6	14	5	6	3	3	1	13	22	9	18	12	4	23	21	6	9	14	25	4	11
			2	3	7	4	3	1	24	5	2	4	1	4	2	39	1	13	2	7	14	10	7	21	1	6	8	10	6	14	5	6	3	3	1	13	22	9	18	12	4	23	21	6	9	14	25	4	11
			2	3	7	4	3	1	24	5	2	4	1	4	2	39	1	13	2	7	14	10	7	21	1	6	8	10	6	14	5	6	3	3	1	13	22	9	18	12	4	23	21	6	9	14	25	4	11
			2	3	7	4	3	1	24	5	2	4	1	4	2	39	1	13	2	7	14	10	7	21	1	6	8	10	6	14	5	6	3	3	1	13	22	9	18	12	4	23	21	6	9	14	25	4	11
			2	3	7	4	3	1	24	5	2	4	1	4	2	39	1	13	2	7	14	10	7	21	1	6	8	10	6	14	5	6	3	3	1	13	22	9	18	12	4	23	21	6	9	14	25	4	11
			2	3	7	4	3	1	24	5	2	4	1	4	2	39	1	13	2	7	14	10	7	21	1	6	8	10	6	14	5	6	3	3	1	13	22	9	18	12	4	23	21	6	9	14	25	4	11
			2	3	7	4	3	1	24	5	2	4	1	4	2	39	1	13	2	7	14	10	7	21	1	6	8	10	6	14	5	6	3	3	1	13	22	9	18	12	4	23	21	6	9	14	25	4	11
			2	3	7	4	3	1	24	5	2	4	1	4	2	39	1	13	2	7	14	10	7	21	1	6	8	10	6	15	5	6	3	3	1	13	22	9	18	12	4	23	21	6	9	14	25	4	11
			2	3	7	4	3	1	24	5	2	4	1	4	2	39	1	13	2	7	14	10	7	21	1	6	8	10	6	15	5	6	3	3	1	13	22	9	18	12	4	23	21	6	9	14	25	4	11
			2	3	7	4	3	1	24	5	2	4	1	4	2	39	1	13	2	7	14	10	7	21	1	6	8	10	6	15	5	6	3	3	1	13	22	9	18	12	4	23	21	6	9	14	25	4	11
			2	3	7	4	3	1	24	5	2	4	1	4	2	39	1	13	2	7	14	10	7	21	1	6	8	10	6	15	5	6	3	3	1	13	22	9	18	12	4	23	21	6	9	14	25	4	11
			2	3	7	4	3	1	24	5	2	4	1	4	2	39	1	13	2	7	14	10	7	21	1	6	8	10	6	15	5	6	3	3	1	13	22	9	18	12	4	23	21	6	9	14	25	4	11
			2	3	7	4	3	1	24	5	2	4	1	4	2	39	1	13	2	7	14	10	7	21	1	6	8	10	6	15	5	6	3	3	1	13	24	9	18	12	4	23	21	6	9	14	25	4	11
			2	3	7	4	3	1	24	5	2	4	1	4	2	39	1	13	2	7	14	10	7	21	1	6	8	10	6	15	5	6	3	3	1	13	24	9	18	12	4	23	21	6	9	14	25	4	11
			2	3	7	4	3	1	24	5	2	4	1	4	2	39	1	13	2	7	14	10	7	21	1	6	8	10	6	15	5	6	3	3	1	13	24	9	18	12	4	23	21	6	9	14	25	4	11
			2	3	7	4	3	1	24	5	2	4	1	4	2	39	1	13	2	7	14	10	7	21	1	6	8	10	6	15	5	6	3	3	1	13	24	9	18	12	4	23	21	6	9	14	25	4	11
			2	3	7	4	3	1	24	5	2	4	1	4	2	39	1	13	2	7	14	10	7	21	1	6	8	10	6	15	5	6	3	3	1	13	24	9	18	12	4	23	21	6	9	14	25	4	11
			2	3	7	4	3	1	24	5	2	4	1	4	2	39	1	13	2	7	14	10	7	21	1	6	8	10	6	15	5	6	3	3	1	13	24	9	18	12	4	23	21	6	9	14	25	4	11
			2	3	7	4	3	1	24	5	2	4	1	4	2	39	1	13	2	7	14	10	7	21	1	6	8	10	6	15	5	6	3	3	1	13	24	9	18	12	4	23	21	6	9	14	25	4	11
			2	3	7	4	3	1	24	5	2	4	1	4	2	39	1	13	2	7	14	10	7	21	1	6	8	10	6	15	5	6	3	3	1	13	24	9	18	12	4	23	21	6	9	14	25	4	11
			2	3	7	4	3	1	24	5	2	4	1	4	2	39	1	13	2	7	14	10	7	21	1	6	8	10	6	15	5	6	3	3	1	13	24	9	18	12	4	23	21	6	9	14	25	4	11
			2	3	7	4	3	1	24	5	2	4	1	4	2	39	1	13	2	7	14	10	7	21	1	6	8	10	6	15	5	6	3	3	1	13	25	9	18	12	4	23	21	6	9	14	25	4	11
			2	3	7	4	3	1	24	5	2	4	1	4	2	39	1	13	2	7	14	10	7	21	1	6	8	10	6	15	5	6	3	3	1	13	26	9	18	12	4	23	21	6	9	14	25	4	11
			2	3	7	4	5	1	24	5	2	4	1	4	2	39	1	13	2	7	14	10	7	21	1	6	8	10	6	15	5	6	3	3	1	13	26	9	18	12	4	23	21	6	9	14	25	4	11
			2	3	7	4	5	1	24	5	2	4	1	4	2	39	1	13	2	7	14	10	7	21	1	6	8	10	6	15	5	6	3	3	1	13	26	9	18	12	4	23	21	6	9	14	25	4	11
			2	3	7	4	5	1	24	5	2	4	1	4	2	39	1	13	2	7	14	10	7	21	1	6	8	10	6	15	5	6	3	3	1	13	26	9	18	12	4	23	21	6	9	14	25	4	11
			2	3	7	4	5	1	24	5	2	4	1	4	2	39	1	13	2	7	14	10	7	21	1	6	8	10	6	15	5	6	3	3	1	13	26	9	18	12	4	23	21	6	9	14	25	4	11
			2	3	7	4	5	1	24	5	2	4	1	4	2	39	1	13	2	7	14	10	7	21	1	6	8	10	6	15	5	6	3	3	1	13	26	9	18	12	4	23	21	6	9	14	25	4	11
			2	3	7	4	5	1	24	5	2	4	1	4	2	39	1	13	2	7	14	10	7	21	1	6	8	10	6	15	5	6	3	3	1	13	26	9	18	13	4	23	21	6	9	14	25	4	11
			2	3	7	10	5	1	24	5	2	4	1	4	2	40	1	13	2	7	14	10	7	21	1	6	8	10	6	15	5	6	3	3	1	13	26	9	18	14	4	23	21	6	9	14	25	4	11
			2	3	7	10	5	1	24	5	2	4	1	4	2	40	1	13	2	7	14	10	7	21	1	6	8	10	6	15	5	6	3	3	1	13	26	9	18	14	4	23	21	6	9	14	25	4	11
			2	3	7	10	5	1	24	5	2	4	1	4	2	40	1	13	2	7	14	10	7	21	1	6	8	10	6	15	5	6	3	3	1	13	26	9	18	14	4	23	21	6	9	14	25	4	11
			2	3	7	11	5	1	24	5	2	4	1	4	2	40	1	13	2	7	14	10	7	21	1	6	8	10	6	15	5	6	3	3	1	13	26	9	18	14	4	23	21	6	9	14	25	4	11
			2	3	7	11	5	1	24	5	2	4	1	4	2	40	1	13	2	7	14	10	7	21	1	6	8	12	6	15	5	6	3	3	1	13	26	9	18	14	4	23	21	6	9	14	25	4	11
			2	3	7	11	5	1	24	5	2	4	1	4	2	40	1	13	2	7	14	10	7	21	1	6	8	12	6	15	5	6	3	3	1	13	26	9	18	14	4	23	21	6	9	14	25	4	11
			2	3	7	11	5	1	24	5	2	4	1	4	2	40	1	13	2	7	14	10	7	21	1	6	8	12	6	15	5	6	3	3	1	13	26	9	18	14	4	23	21	6	9	14	25	4	11
			2	3	7	11	5	1	24	5	2	4	1	4	2	40	1	13	2	7	14	10	7	21	1	6	8	12	6	15	5	6	3	3	1	13	26	9	18	14	4	23	21	6	9	14	25	4	11
			2	3	7	11	5	1	24	5	2	4	1	4	2	40	1	13	2	7	14	10	7	21	1	6	8	12	6	15	5	6	3	3	1	13	26	9	18	14	4	23	21	6	9	14	25	4	11
			2	3	7	11	5	1	24	5	2	4	1	4	2	40	1	13	2	7	14	10	7	21	1	6	8	12	6	15	5	6	3	3	1	13	26	9	18	14	4	23	21	6	9	14	25	4	11
			2	3	7	11	5	1	24	5	2	4	1	4	2	40	1	13	2	7	14	10	7	21	2	6	8	12	6	15	5	6	3	3	1	13	26	9	18	14	4	23	21	6	9	14	25	4	11
			2	3	7	11	5	1	24	5	2	4	1	4	2	40	1	13	2	7	14	10	7	21	2	6	8	12	6	15	5	6	3	3	1	13	26	9	18	14	4	23	21	6	9	14	25	4	11
			2	3	7	11	5	1	24	5	2	4	1	4	2	40	1	13	2	7	14	10	7	22	2	6	8	12	6	15	5	6	3	3	1	13	26	9	18	15	4	28	21	6	10	14	25	4	11
			2	3	7	11	5	1	24	5	2	4	1	4	2	40	1	13	2	7	14	10	7	22	2	6	8	12	6	15	5	6	3	3	1	13	26	9	18	15	4	33	21	6	10	14	25	4	11
			2	3	7	11	5	1	24	5	2	4	1	4	2	40	1	13	2	7	14	10	7	22	2	6	8	12	6	15	5	6	3	3	1	13	26	9	18	15	4	33	21	6	10	14	25	4	11
			2	3	7	11	5	1	24	5	2	4	1	4	2	40	1	13	2	7	14	10	7	22	2	6	8	12	6	15	5	6	3	3	1	13	26	9	18	15	4	33	21	6	10	16	25	4	11
			2	3	7	11	5	1	24	5	2	4	1	4	2	40	1	13	2	7	14	10	7	22	2	6	8	12	6	15	5	6	3	3	1	13	26	9	18	15	4	33	21	6	10	16	25	4	11
			2	3	7	11	5	1	24	5	2	4	1	4	2	40	1	13	2	7	14	10	7	22	2	6	8	12	6	15	5	6	3	3	1	13	26	9	18	15	4	33	21	6	10	16	25	4	11
			2	3	7	11	5	1	24	5	2	4	1	4	2	40	1	13	2	7	14	10	7	22	2	6	8	12	6	15	5	6	3	3	1	13	26	9	18	15	4	33	21	6	10	16	25	4	11
			2	3	7	11	5	1	24	5	2	4	1	4	2	40	1	13	2	7	14	10	7	22	2	6	8	12	6	15	5	6	3	3	1	13	26	9	18	15	4	33	21	6	10	16	25	4	11
			2	3	7	11	5	1	24	5	2	4	1	4	2	40	1	13	2	7	14	10	7	22	2	6	8	12	6	15	6	6	3	3	1	13	26	9	18	15	4	33	21	6	10	16	25	4	11
			2	3	7	11	5	1	24	5	2	4	1	4	2	40	1	13	2	7	14	10	7	22	2	6	8	12	6	15	8	6	3	3	1	13	26	9	18	15	4	33	21	6	10	16	25	4	11
			2	3	7	11	5	1	24	5	2	4	1	4	2	40	1	13	2	7	14	10	7	22	2	6	8	12	6	15	8	6	3	3	1	13	26	9	18	15	4	33	21	6	10	16	25	4	11
			2	3	7	11	5	1	24	5	2	4	1	4	2	40	1	13	2	7	14	10	7	22	2	6	8	12	6	15	8	6	3	3	1	13	26	9	18	15	4	33	21	6	10	16	25	4	11
			2	3	7	11	5	1	24	5	2	4	1	4	2	40	1	13	2	7	14	10	7	22	2	6	8	12	6	15	8	6	3	3	1	13	26	9	18	15	4	33	21	6	10	16	25	4	11
			2	3	7	11	5	1	24	5	2	4	1	4	2	40	1	13	2	7	14	10	7	22	2	6	8	12	6	15	8	6	3	3	1	13	26	9	18	15	4	33	21	6	10	16	25	4	11
			2	3	7	11	5	1	24	5	2	4	1	4	2	40	1	14	2	7	14	10	7	22	2	6	8	12	6	15	8	6	3	3	1	13	26	9	18	15	4	33	21	6	10	16	25	4	11
			2	3	7	11	5	1	24	5	2	4	1	4	2	40	1	15	2	7	14	10	7	22	2	6	8	12	6	15	8	6	3	3	1	13	26	9	18	15	4	33	21	6	10	16	25	4	11
			2	3	7	11	5	1	24	5	2	4	1	4	2	40	1	15	2	7	14	10	7	22	2	6	8	12	6	15	8	6	3	3	1	13	26	9	18	15	4	33	21	6	10	16	25	4	11
			2	3	7	11	5	1	24	5	2	4	1	4	2	40	1	15	2	7	14	10	7	22	2	6	8	12	6	15	8	6	3	3	1	13	26	9	18	15	4	33	21	6	10	16	25	4	11
			2	3	7	11	5	1	24	5	2	4	1	4	2	40	1	15	2	7	14	10	7	22	2	6	8	12	6	15	8	6	3	3	2	13	26	9	18	15	4	33	21	6	10	16	25	4	11
			2	3	7	11	5	1	24	5	2	4	1	4	2	40	1	15	2	7	14	10	7	22	2	6	8	12	6	15	8	6	3	3	2	13	26	9	18	15	4	33	21	6	10	16	25	4	11
			2	3	7	11	5	1	24	5	2	4	1	4	2	40	1	15	2	7	14	10	7	22	2	6	8	12	6	15	8	6	3	3	2	13	26	9	18	15	4	33	21	6	10	16	25	4	11
			2	3	7	11	5	1	24	5	2	4	1	4	2	40	1	15	2	7	14	10	7	22	2	6	8	12	6	15	8	6	3	3	2	13	26	9	18	15	4	33	21	6	10	16	25	4	11
			2	3	7	11	5	1	24	5	2	4	1	4	2	40	1	15	2	7	14	10	7	22	2	6	8	12	6	15	8	6	3	3	2	13	26	9	18	15	4	33	21	6	10	16	25	4	11
			2	3	7	11	5	1	24	5	2	4	1	4	2	40	1	15	2	7	14	10	7	22	2	6	8	12	6	15	8	6	3	3	2	13	26	9	18	15	4	33	21	6	10	16	25	4	11
			2	3	7	11	5	1	24	5	2	4	1	4	2	40	1	15	2	7	14	10	7	22	2	6	8	12	6	15	8	6	3	3	2	13	26	9	18	15	4	33	21	6	10	16	25	4	11
			2	3	7	11	5	1	24	5	2	4	1	4	2	40	1	15	2	7	14	10	7	22	2	6	8	12	6	15	8	6	3	3	2	13	26	9	18	15	4	33	21	6	10	16	25	4	11
			2	3	7	11	5	1	24	5	2	4	1	4	2	40	1	15	2	7	14	10	7	22	2	6	8	12	6	15	8	6	3	3	2	13	26	9	18	15	4	33	21	6	10	16	25	4	11
			2	3	7	11	5	1	24	5	2	4	1	7	2	40	1	15	2	7	14	10	7	22	2	6	8	12	6	15	8	6	3	3	2	13	26	9	18	15	4	33	21	6	10	16	25	4	11
			2	3	7	11	5	1	24	5	2	4	1	11	2	40	1	15	2	7	14	10	7	22	2	6	8	12	6	15	8	6	3	3	2	13	26	9	18	15	4	33	21	6	10	16	25	4	11
			2	3	7	11	5	1	24	5	2	4	1	11	2	40	1	15	2	7	14	10	7	22	2	6	8	12	6	15	8	6	3	3	2	13	26	9	18	15	4	33	21	6	10	16	25	4	11
			2	3	7	11	5	1	24	5	2	4	1	11	2	40	1	15	2	7	14	10	7	22	2	6	8	12	6	15	8	6	3	3	2	13	26	9	18	15	4	33	21	6	10	16	25	4	11
			2	3	7	11	5	1	24	5	2	4	1	11	2	40	1	15	2	7	14	10	7	22	2	6	8	12	6	15	8	6	3	3	2	13	27	9	18	15	4	33	21	6	10	16	25	4	11
			2	3	7	11	5	1	24	5	2	4	1	11	2	40	1	15	2	7	14	10	7	22	2	6	8	12	6	15	8	6	3	3	2	13	27	9	18	15	4	33	21	6	10	16	25	4	11
			2	3	7	11	5	1	24	5	2	4	1	11	2	40	1	15	2	7	14	10	7	22	2	6	8	12	6	15	8	6	3	3	2	13	27	9	18	15	4	33	21	6	10	16	25	4	11
			2	3	7	11	5	1	24	5	2	4	1	11	2	40	1	15	2	7	14	10	7	22	2	6	8	12	6	15	8	6	3	3	2	13	27	9	18	15	4	33	21	6	10	16	25	4	11
			2	3	7	11	5	1	24	5	2	4	1	11	2	40	1	15	2	7	14	10	7	22	2	6	8	12	6	15	8	6	3	3	2	13	27	9	18	15	4	33	21	6	11	16	25	4	11
			2	3	7	11	5	2	24	5	2	4	1	11	2	40	1	15	2	7	14	10	7	22	2	6	8	12	6	15	8	6	3	3	2	13	27	9	18	15	4	35	21	6	11	16	25	4	11
			2	3	7	11	5	4	24	5	2	4	1	11	2	40	1	15	2	7	14	10	7	22	2	6	8	12	6	15	8	6	3	3	2	13	27	9	18	15	4	39	21	6	11	16	25	4	11
			2	3	7	11	5	4	24	5	2	4	1	11	2	40	1	15	2	7	14	10	7	22	2	6	8	12	6	15	8	6	3	3	2	13	27	9	18	15	4	39	21	6	11	16	25	4	11
			2	3	7	11	5	4	24	5	2	4	1	11	4	40	1	15	2	7	14	10	7	22	2	6	8	12	6	15	8	6	3	3	2	13	27	9	18	16	4	39	21	6	11	16	25	4	11
			2	3	7	11	5	4	24	5	2	4	1	11	4	40	1	17	2	7	14	10	7	22	2	6	8	12	6	15	8	6	3	3	2	13	27	9	18	16	4	39	21	6	11	16	25	4	11
			2	3	7	11	5	4	24	5	2	4	1	11	4	40	1	22	2	7	14	10	7	22	2	6	8	12	6	15	8	6	3	3	2	13	27	9	18	16	4	39	21	6	11	16	25	4	11
			2	3	7	11	5	4	24	5	2	4	1	11	4	40	1	22	2	7	14	10	7	22	2	6	8	12	6	15	8	6	3	3	2	13	27	9	18	16	4	39	21	6	11	16	25	4	11
			2	3	7	11	5	4	24	5	2	4	1	11	4	40	1	22	2	7	14	10	7	22	2	6	8	12	6	15	8	6	3	3	2	13	27	9	18	16	4	39	21	6	11	16	25	4	11
			2	3	7	11	5	4	24	5	2	4	1	11	4	40	1	22	2	7	14	10	7	22	2	6	8	12	6	15	8	6	3	3	2	13	27	9	18	16	4	39	21	6	11	16	25	4	11
			2	3	7	11	5	4	24	5	2	4	1	11	4	40	1	22	2	7	14	10	7	22	2	6	8	12	6	15	8	6	3	3	2	13	27	9	19	16	4	39	21	6	11	16	25	4	11
			2	3	7	11	5	4	24	5	2	4	1	11	4	40	1	22	2	7	14	10	7	22	2	6	8	12	6	15	8	6	3	3	2	13	27	9	19	16	4	39	21	6	11	16	25	4	11
			2	3	7	11	5	4	24	5	2	4	1	11	4	40	1	22	2	7	14	10	7	22	2	6	8	12	6	15	8	6	3	3	2	13	27	9	19	16	4	39	21	6	11	16	25	4	11
			2	3	7	11	5	4	24	5	2	4	1	11	4	40	1	22	2	7	14	10	7	22	2	6	8	12	6	15	8	6	3	3	2	13	27	9	19	16	4	39	21	6	11	16	25	4	11
			2	3	7	11	5	4	24	5	2	4	1	11	4	40	1	22	2	7	14	10	7	22	2	6	8	12	6	15	8	6	3	3	2	17	27	9	19	16	4	39	21	6	11	16	25	4	11
			2	3	7	11	5	4	24	5	2	4	1	11	4	40	1	22	2	7	21	10	7	22	2	6	8	12	6	15	8	6	3	3	2	17	27	9	19	16	4	39	21	6	11	16	25	4	11
			2	3	9	11	5	4	24	5	2	4	1	11	4	40	1	22	2	7	21	10	7	22	2	6	8	12	6	15	8	6	3	3	2	17	27	9	19	16	4	39	21	6	11	16	25	4	11
			2	3	12	11	5	4	24	5	2	4	1	11	4	40	1	22	2	7	21	10	7	22	2	6	8	12	6	15	8	6	3	3	2	17	27	9	19	16	4	39	21	6	11	16	25	4	11
			2	3	12	11	5	4	24	5	2	4	1	11	4	40	1	22	2	7	21	10	7	22	2	6	8	12	6	15	8	6	3	3	2	17	27	9	19	16	4	39	21	6	11	16	25	4	11
			2	3	12	11	5	4	24	5	2	4	1	11	4	40	1	22	2	7	21	10	7	22	2	6	8	12	6	15	8	6	3	3	2	17	27	9	19	16	4	39	21	6	11	16	25	11	11
			2	3	12	11	5	4	24	5	2	4	1	11	4	40	1	22	2	7	21	10	7	22	2	6	8	12	6	15	8	6	3	3	2	17	27	9	19	16	4	39	21	6	11	16	25	11	11
			2	3	12	11	5	4	24	5	2	4	1	11	4	40	1	22	2	7	21	10	7	22	2	6	8	12	6	15	8	6	3	3	2	17	27	9	19	16	4	39	21	6	11	16	25	11	11
			2	3	12	11	5	4	24	5	2	4	1	11	4	40	1	22	2	7	21	10	7	22	2	6	8	12	6	15	8	6	3	3	2	17	27	9	19	16	4	39	21	6	11	16	25	11	11
			2	3	12	11	5	4	24	5	2	4	1	11	4	40	1	22	2	7	21	10	7	22	2	6	8	12	6	15	8	6	3	3	2	17	27	9	19	16	4	39	21	6	11	16	25	11	11
			2	3	12	11	5	4	24	5	2	4	1	11	4	40	1	22	2	7	21	10	7	22	2	6	8	12	6	15	8	6	3	3	2	17	27	9	19	16	4	39	21	6	11	16	25	11	11
			2	3	12	11	5	4	24	5	2	4	1	11	4	40	1	22	2	7	21	10	7	22	2	6	8	12	6	15	8	6	3	3	2	17	27	9	19	16	4	39	21	6	11	16	25	11	11
			2	3	12	11	5	4	24	5	2	4	1	11	4	40	1	22	2	7	21	10	7	22	2	6	8	12	6	15	8	6	3	3	2	17	27	9	19	16	4	39	21	6	11	16	25	11	11
			2	3	12	11	5	4	24	5	2	4	1	11	4	40	1	22	2	7	21	10	7	22	2	6	8	12	6	15	8	6	3	3	2	17	27	9	19	16	4	39	21	6	11	16	25	11	11
			2	3	12	11	5	4	24	5	2	4	1	11	4	40	1	22	2	7	21	10	7	22	2	6	8	12	6	15	8	6	3	3	2	17	27	9	19	16	4	39	21	6	11	16	25	11	11
			2	3	12	11	5	4	24	5	2	4	1	11	4	40	1	22	2	7	21	10	7	22	2	6	8	12	6	15	8	6	3	3	2	17	27	9	19	16	4	39	21	6	11	16	25	11	11
			2	3	12	11	5	4	24	5	2	4	1	11	4	40	1	22	2	7	21	10	7	22	2	6	8	12	6	15	8	6	3	3	2	17	27	9	19	16	4	39	21	6	11	16	25	11	11
			2	3	12	11	5	4	24	5	2	4	1	11	4	40	1	22	2	7	21	10	7	22	2	6	8	12	6	15	8	6	3	3	2	17	27	9	19	16	4	39	21	6	12	16	25	11	11
			2	3	12	11	5	4	24	5	2	4	1	11	4	40	1	22	2	7	21	10	7	22	2	6	10	12	6	15	8	6	3	4	2	17	27	9	19	16	4	39	21	6	12	16	25	11	11
			2	3	12	11	5	4	24	5	2	4	1	11	4	40	1	22	2	7	21	10	7	22	2	6	10	12	6	15	8	6	3	4	2	17	27	9	19	16	4	39	21	6	12	16	25	11	11
			2	3	12	11	9	4	24	5	2	4	1	11	4	40	1	22	2	7	21	10	7	22	2	6	10	12	6	15	8	6	3	4	2	17	27	9	19	16	4	39	21	6	12	16	25	11	11
			2	3	12	11	12	4	24	5	2	4	1	11	4	40	1	22	2	7	21	10	7	22	2	6	10	12	6	15	8	6	3	4	7	17	27	9	19	16	4	39	21	6	12	16	25	11	11
			2	3	12	11	17	4	24	5	2	4	1	11	4	40	1	22	2	7	21	10	7	22	2	6	10	12	6	15	8	6	3	4	12	17	27	9	19	16	4	39	21	6	12	16	25	11	11
			2	3	12	11	20	4	24	5	2	4	1	11	4	40	1	22	4	7	21	10	7	22	2	6	10	12	6	15	8	6	3	4	22	17	27	9	19	16	4	39	21	6	12	16	25	11	11
			2	3	12	11	21	4	24	5	2	4	1	11	4	40	1	23	5	7	21	10	7	22	2	6	10	12	6	15	8	6	3	4	22	17	27	9	19	17	4	39	21	6	12	16	25	11	11
			2	3	12	11	21	4	24	5	2	4	1	11	4	40	1	23	5	7	21	10	7	22	2	6	10	12	6	15	8	6	3	4	22	17	27	9	19	17	4	39	21	6	12	16	25	11	11
			2	3	12	11	21	4	24	5	2	4	1	11	4	40	1	23	5	7	21	10	7	22	2	6	10	12	6	15	8	6	3	4	22	17	28	9	19	17	4	39	21	6	12	16	25	11	11
			2	3	12	11	21	4	24	5	2	4	1	11	4	40	1	23	5	7	21	12	7	22	2	6	10	12	6	15	8	6	3	4	22	17	28	9	19	17	4	39	21	6	12	16	25	11	11
			2	3	12	11	21	4	24	5	2	4	1	11	4	40	1	23	5	7	21	12	7	22	2	6	10	12	6	15	8	6	3	4	22	17	28	9	19	17	4	39	21	6	12	16	25	11	11
			2	3	12	11	21	4	24	5	2	4	1	11	4	40	1	23	5	7	21	12	7	22	2	6	10	12	6	15	8	6	3	4	22	17	28	9	19	17	4	39	21	6	12	16	25	11	11
			2	3	12	11	21	4	24	5	2	4	1	11	4	40	1	23	5	7	21	12	7	23	2	6	10	12	6	15	8	6	3	4	22	17	28	9	19	17	4	39	21	6	12	16	25	11	11
			2	3	12	11	21	4	24	5	2	4	1	11	4	40	1	23	5	7	21	12	7	23	2	6	10	12	6	15	8	6	3	4	22	17	28	9	19	17	4	39	21	6	12	16	25	11	11
			2	3	12	11	21	4	24	5	2	4	1	11	4	40	1	23	5	7	21	12	7	23	2	6	10	12	6	15	8	6	3	4	22	17	28	9	19	17	4	39	21	6	12	16	25	11	11
			2	3	12	11	21	4	24	5	2	4	1	11	4	40	1	23	5	7	21	12	7	23	2	6	10	12	6	15	8	6	3	4	22	17	28	9	19	17	4	39	21	6	12	16	25	11	11
			2	3	12	11	21	4	24	5	2	4	1	11	4	40	1	23	5	7	21	12	7	23	2	6	10	12	6	15	8	6	3	4	22	17	28	9	19	17	4	39	21	6	12	16	25	11	11
			2	3	12	11	21	4	24	5	2	4	1	11	4	40	1	23	5	7	21	14	7	23	2	6	10	12	6	15	8	6	3	4	22	17	28	9	19	17	4	39	21	6	12	16	25	11	11
			2	3	12	11	21	4	24	5	2	4	1	11	4	40	1	23	5	7	21	14	7	23	2	6	10	12	6	15	8	6	3	4	22	17	28	9	19	17	4	39	21	6	12	16	25	11	11
			2	3	12	11	21	4	24	5	2	4	1	11	4	40	1	23	5	7	21	14	7	23	2	6	10	12	6	15	8	6	3	4	22	17	28	9	19	17	4	39	21	6	12	16	25	11	11
			2	3	12	11	21	5	24	5	2	4	1	11	4	40	1	23	5	7	21	14	7	23	2	6	10	12	6	15	8	6	3	4	22	17	28	9	19	17	4	39	21	6	12	16	25	11	11
			2	3	12	11	21	5	24	5	2	4	1	11	4	40	1	23	5	7	21	14	7	23	2	6	10	12	6	15	8	6	3	4	22	17	28	9	19	17	4	39	21	6	12	16	25	11	11
			2	3	12	11	21	5	24	5	2	4	1	11	4	40	1	23	5	7	21	14	7	23	2	6	10	12	6	15	8	6	3	4	22	17	28	9	19	17	4	39	21	6	12	16	25	11	11
			2	3	12	11	21	5	24	5	2	4	1	11	4	40	1	23	5	7	21	14	7	23	2	6	10	12	6	15	8	6	3	4	22	17	28	9	19	17	4	39	21	6	12	16	25	11	11
			2	3	12	11	21	5	24	5	2	4	1	11	4	40	1	23	5	7	21	14	7	23	2	6	10	12	6	15	11	6	3	4	22	17	28	9	19	17	4	39	21	6	12	16	25	11	11
			2	3	12	11	21	5	24	5	2	4	1	11	4	40	1	23	5	7	21	14	7	23	2	6	10	12	6	15	11	6	3	4	22	17	28	9	19	18	4	39	21	6	12	16	25	11	11
			2	3	12	11	21	5	24	5	2	4	1	11	4	40	1	23	5	7	21	14	7	23	2	6	10	12	6	15	11	6	3	4	22	17	28	9	19	18	4	39	21	6	12	16	25	11	11
			2	3	12	11	21	5	24	5	2	4	1	11	4	40	1	23	5	7	21	14	7	23	2	6	10	12	6	15	11	6	3	4	22	17	28	9	19	18	4	39	21	6	12	16	25	11	11
			2	3	12	11	21	5	24	5	2	4	1	11	4	40	1	23	5	7	21	14	7	23	2	6	10	12	6	15	11	6	3	4	22	17	28	9	19	18	4	39	21	6	12	16	25	11	11
			2	3	12	11	21	5	24	5	2	4	1	11	4	40	1	23	5	7	21	14	7	23	2	6	10	12	6	15	11	6	3	4	22	17	28	9	19	18	4	39	21	6	12	16	25	11	11
			2	3	12	11	21	5	24	5	2	4	1	11	4	40	1	23	5	7	21	14	7	23	2	6	10	12	6	15	11	6	3	4	22	17	28	9	19	18	4	39	21	6	12	16	25	11	11
			2	3	12	11	21	5	24	5	2	4	1	11	4	40	1	23	5	7	21	14	7	23	2	6	10	12	6	15	11	6	3	4	22	17	28	9	19	18	4	39	21	6	12	16	25	11	11
			2	3	12	11	21	5	24	5	2	4	1	11	4	40	1	23	5	7	21	14	7	23	2	6	10	12	6	15	11	6	3	4	22	17	28	9	19	18	4	39	21	6	12	16	25	11	11
			2	3	12	11	21	5	24	5	2	4	1	11	4	40	1	23	5	7	21	14	7	23	2	6	10	12	6	15	11	6	3	4	22	17	28	9	19	18	4	39	21	6	12	16	25	11	11
			2	3	12	11	21	5	24	5	2	4	1	11	4	40	1	23	5	7	21	14	7	23	2	6	10	12	6	15	11	6	3	4	22	17	28	9	19	18	4	39	21	6	13	16	25	11	11
			2	3	12	11	21	5	24	5	2	4	1	11	4	40	1	23	5	7	21	14	7	23	2	6	10	12	6	15	11	6	3	4	22	17	28	9	19	18	4	39	21	6	13	16	25	11	11
			2	3	12	11	21	5	24	5	2	4	1	11	4	40	1	23	5	7	21	14	7	23	2	6	10	12	6	15	11	6	3	4	22	17	28	9	19	18	4	39	21	6	13	16	25	11	11
			2	3	12	11	21	5	24	5	2	4	1	11	4	40	1	23	5	7	21	14	7	23	2	6	10	12	6	15	11	6	3	4	22	17	28	9	19	18	4	39	21	6	13	16	25	11	11
			2	3	12	11	21	5	24	5	2	4	1	11	4	40	1	23	5	7	21	14	7	23	2	6	10	12	6	15	11	6	3	4	22	17	28	9	19	18	4	39	21	6	13	16	25	11	11
			2	3	12	11	21	5	24	5	2	4	1	11	4	40	1	23	5	7	21	14	7	23	2	6	10	12	6	15	11	6	3	4	22	17	28	9	19	19	4	39	21	6	13	16	25	11	11
			2	3	12	11	21	6	24	5	2	4	1	11	4	40	1	23	5	7	21	14	7	23	2	6	10	12	6	15	11	6	3	4	22	17	28	9	20	22	4	39	21	6	13	16	25	11	11
			2	3	12	11	21	10	24	5	2	4	1	11	4	40	1	23	5	7	21	14	7	23	2	6	10	12	6	15	11	6	3	4	22	17	28	9	21	22	4	39	21	6	13	16	25	11	11
			2	3	12	11	21	10	24	5	2	4	1	11	4	40	1	23	5	7	21	14	7	23	2	6	10	12	6	15	11	6	3	4	22	17	28	9	21	22	4	39	21	6	13	16	25	11	11
			2	3	12	11	21	10	24	5	2	4	1	11	4	40	1	23	5	7	21	14	7	23	2	6	10	12	6	15	11	6	3	4	22	17	28	9	21	22	4	39	21	6	13	16	25	11	11
			2	3	12	11	21	10	24	5	2	4	1	11	4	40	1	23	5	7	21	14	7	23	2	6	10	12	6	15	11	6	3	4	22	17	28	9	21	22	4	39	21	6	13	16	25	11	11
			2	3	12	11	21	10	24	5	2	4	1	11	4	40	1	23	5	7	21	14	7	23	2	6	10	12	6	15	11	6	3	4	22	17	28	9	21	22	4	39	21	6	13	16	25	11	11
			2	3	12	11	21	10	24	5	2	4	1	11	4	40	1	23	5	7	21	14	7	23	2	6	10	12	6	15	11	6	3	4	22	17	28	9	21	22	4	39	21	6	13	16	25	11	11
			2	3	12	11	21	10	24	5	2	4	1	11	4	40	1	23	5	7	21	14	7	23	2	6	10	12	6	15	11	6	3	4	22	17	28	9	21	22	4	39	21	6	13	16	25	11	11
			2	3	12	11	21	10	24	5	2	4	1	11	4	40	1	23	5	7	21	14	7	23	2	6	10	12	6	15	11	6	3	4	22	17	28	9	21	22	4	39	21	6	13	16	25	11	11
			2	3	12	11	21	10	24	5	2	4	1	11	4	40	1	23	5	7	21	14	7	23	2	6	10	12	6	15	11	6	3	4	22	17	28	9	21	22	4	39	21	6	13	16	25	11	11
			2	3	12	11	21	10	24	5	2	4	1	11	4	40	1	23	5	7	21	14	7	23	2	6	10	12	6	15	11	6	3	4	22	17	28	9	21	22	4	39	21	6	17	16	25	11	11
			2	3	12	11	21	10	24	5	2	4	1	11	4	40	1	23	5	7	21	14	7	23	2	6	10	12	6	15	11	6	3	4	22	17	28	9	21	22	4	39	21	6	17	16	25	11	11
			2	3	12	11	21	10	24	5	2	4	1	11	4	40	1	23	5	7	21	14	7	23	2	6	10	12	6	15	11	6	3	4	22	17	28	9	21	22	4	39	21	6	17	16	25	11	11
			2	3	12	11	21	10	24	5	2	4	1	11	4	40	1	23	5	7	21	14	7	23	2	6	10	12	6	15	11	6	3	4	22	17	28	9	21	22	4	39	21	6	17	16	25	11	11
			2	3	12	11	21	10	24	5	2	4	1	11	4	40	1	23	5	7	21	14	7	23	2	6	10	12	6	15	11	6	3	4	22	17	28	9	21	22	4	39	21	6	17	16	25	11	11
			2	3	12	11	21	10	24	5	2	4	1	11	4	40	1	23	5	7	21	14	7	23	2	6	10	12	6	15	11	6	3	4	22	17	28	9	23	22	4	39	21	6	17	16	25	11	11
			2	3	12	11	21	10	24	5	2	4	1	11	4	40	1	23	5	7	21	14	7	23	2	6	10	12	6	15	11	6	3	4	22	17	28	9	23	22	4	39	21	6	17	16	25	11	11
			2	3	12	11	21	10	24	5	2	4	1	11	4	40	1	23	5	7	21	14	7	23	2	6	10	12	6	15	11	6	3	4	22	17	28	9	23	22	4	39	21	6	17	16	25	11	11
			2	3	12	11	21	10	24	5	2	6	1	11	4	40	1	23	5	7	21	14	7	23	2	6	10	12	6	15	11	6	3	4	22	17	28	9	23	22	4	39	21	6	17	16	25	11	11
			2	3	12	11	21	10	24	5	2	6	1	11	4	40	1	23	5	7	21	14	7	23	2	6	10	12	6	15	11	6	3	4	22	17	28	9	23	22	4	39	21	6	17	16	25	11	11
			2	3	12	11	21	10	24	5	2	6	1	11	4	40	1	23	5	7	21	14	7	23	2	6	10	12	6	15	11	6	3	4	22	17	28	9	23	22	4	39	21	6	17	16	25	11	11
			2	3	12	11	21	10	24	5	2	6	1	11	4	40	1	23	5	7	21	14	7	23	2	8	10	12	6	15	11	6	3	4	22	17	28	9	23	22	4	39	21	6	17	16	25	11	11
			2	3	12	11	21	10	24	5	2	6	1	11	4	40	1	23	5	7	21	14	7	23	2	8	10	12	6	15	11	6	3	4	22	17	28	9	23	22	4	39	21	6	17	16	25	11	11
			2	3	12	11	21	10	24	5	2	6	1	11	4	40	1	23	5	7	21	14	7	23	2	8	10	12	6	15	11	6	3	4	22	17	28	9	23	22	4	39	21	6	17	16	25	11	12
			2	3	12	11	21	10	24	5	2	6	1	11	4	40	1	23	5	7	21	14	7	23	2	8	10	12	6	15	11	6	3	4	22	17	28	9	23	22	4	39	21	6	17	16	25	11	24
			2	3	12	11	21	10	24	5	2	6	1	11	4	40	1	23	5	7	21	14	7	23	2	8	10	12	6	15	11	6	3	4	22	17	28	9	23	22	4	39	21	6	17	16	25	11	27
			2	3	12	11	21	10	24	5	2	6	1	11	4	40	1	23	5	7	21	14	7	23	2	8	10	12	6	15	11	6	3	4	22	17	28	9	23	22	4	39	21	6	17	16	25	11	31
			2	3	12	11	21	10	24	5	2	6	1	11	4	40	1	23	5	7	21	14	7	23	2	8	10	12	6	15	11	6	3	4	22	17	28	9	23	22	4	39	21	6	17	16	25	11	31
			2	3	12	11	21	10	24	5	2	6	1	11	4	40	1	23	5	7	21	14	7	23	2	8	10	12	6	15	11	6	3	4	22	17	28	9	23	22	4	39	21	6	17	16	25	11	32
			2	3	12	11	21	10	24	5	2	6	1	11	4	40	1	23	5	7	21	14	7	23	2	8	10	12	6	15	11	6	3	4	22	17	28	9	23	22	4	39	21	6	18	16	25	11	32
			2	3	12	11	21	10	24	5	2	6	1	11	4	40	1	23	5	7	21	14	7	23	2	8	10	12	6	17	11	6	3	4	22	17	28	9	23	22	4	39	21	6	18	16	25	11	32
			2	3	12	11	21	10	24	5	2	6	1	11	4	40	1	23	5	7	21	14	7	23	2	8	10	12	6	20	11	6	3	4	22	17	28	9	23	22	4	39	21	6	18	16	25	11	32
			2	3	12	11	21	10	24	5	2	6	1	11	4	40	1	23	5	7	21	14	7	23	2	8	10	12	6	24	11	6	3	5	22	17	28	9	23	22	4	39	21	6	18	16	25	11	32
			2	3	12	11	21	10	24	5	2	6	1	11	4	40	1	23	5	7	21	14	7	23	2	8	10	12	6	28	11	6	3	5	22	17	28	9	23	22	4	39	21	6	18	16	25	11	32
			2	3	12	11	21	10	24	5	2	6	1	11	4	40	1	23	5	7	21	14	7	23	4	8	10	12	6	28	11	6	3	5	22	17	28	9	23	22	4	39	21	6	18	16	25	11	32
			2	3	12	11	21	10	24	5	2	6	1	11	4	40	1	23	5	7	21	14	7	23	4	8	10	12	6	28	11	6	3	5	22	17	28	9	23	22	4	39	21	6	18	16	25	11	32
			2	3	12	11	21	10	24	5	2	6	1	11	4	40	1	23	5	7	21	14	7	23	4	8	10	12	6	28	11	6	3	5	22	17	28	9	23	22	4	39	21	6	18	16	25	11	32
			2	3	12	11	21	10	24	5	2	6	1	11	4	40	1	23	5	7	21	14	7	23	4	8	10	12	6	28	11	6	3	5	22	17	28	9	23	22	4	39	21	6	18	16	25	11	32
			2	3	12	11	21	10	24	5	2	6	1	11	4	40	1	23	5	7	21	14	7	23	4	8	10	12	6	28	11	6	3	5	22	17	28	9	23	22	4	39	21	6	18	16	25	11	32
			2	3	12	11	21	10	24	5	2	6	1	11	4	40	1	23	5	7	21	14	7	23	4	8	10	12	6	28	11	6	3	5	22	17	28	9	23	22	4	39	21	6	18	16	25	11	32
			2	3	12	11	21	10	24	5	2	6	1	11	4	40	1	23	5	7	21	14	7	23	4	8	10	12	6	28	11	6	3	5	22	17	28	9	23	22	4	39	21	6	18	16	25	11	32
			2	3	12	11	21	10	24	5	2	6	1	11	4	40	1	23	5	7	21	14	7	23	4	8	10	12	6	28	11	6	3	5	22	17	28	9	23	22	4	39	21	6	18	16	25	11	32
			2	3	12	11	21	10	24	5	2	6	1	11	4	40	1	23	5	7	21	14	7	23	4	8	10	12	6	28	11	6	3	5	22	17	28	9	23	22	4	39	21	6	18	16	25	11	32
			2	3	12	11	21	10	24	5	2	6	1	11	4	40	1	23	5	7	21	14	7	23	4	8	10	12	6	28	11	6	3	5	22	17	28	9	23	22	4	39	21	6	18	16	25	11	32
			2	3	12	11	21	10	24	5	2	6	1	11	4	40	1	23	5	7	21	14	7	23	4	8	10	12	6	28	11	6	3	5	22	17	28	9	23	22	4	39	21	6	18	16	25	11	32
			2	3	12	11	25	10	24	5	2	6	1	16	4	40	1	23	5	7	21	14	7	23	4	8	10	12	6	28	11	6	3	5	22	17	28	9	23	22	4	39	21	6	18	16	25	11	32
			2	3	12	11	25	10	24	5	2	6	1	16	4	40	1	23	5	7	21	14	7	23	4	8	10	12	6	28	11	6	3	5	22	17	28	9	23	22	4	39	21	6	18	16	25	11	32
			2	3	12	11	25	10	24	5	2	6	1	16	4	40	1	23	5	7	21	14	7	23	4	8	10	12	6	28	11	6	3	5	22	17	28	9	23	22	4	39	21	6	18	16	25	11	32
			2	3	12	11	26	10	24	5	2	6	1	16	4	40	1	23	5	7	21	14	7	23	4	8	10	12	6	28	11	6	3	5	22	17	28	9	23	22	4	39	21	6	18	16	25	11	32
			2	6	12	11	26	10	24	5	2	6	1	16	4	40	1	23	5	7	21	14	7	23	4	8	10	12	6	28	11	6	3	5	22	17	28	9	23	22	4	39	21	6	18	16	25	11	32
			2	11	12	11	26	10	24	5	2	6	1	16	4	40	1	23	5	7	21	14	7	23	4	8	10	12	6	28	11	6	3	5	22	17	28	9	23	22	4	39	21	6	18	16	25	11	32
			2	15	12	11	26	10	24	5	2	6	1	16	4	40	1	23	5	7	21	14	7	23	4	8	10	12	6	28	11	6	3	5	22	17	28	9	23	22	4	39	21	6	18	16	25	11	32
			2	15	12	11	26	10	24	5	2	6	1	16	4	40	1	23	5	7	21	14	7	23	4	8	10	12	6	28	11	6	3	5	22	17	28	9	23	22	4	39	21	6	18	16	25	11	32
			2	16	12	11	26	11	24	5	2	6	1	16	4	40	1	23	5	7	21	14	7	23	4	8	10	12	6	28	11	6	3	5	22	17	28	9	23	22	4	39	21	6	18	16	25	11	32
			2	16	12	11	26	11	24	5	2	6	1	16	4	40	1	23	5	7	21	14	7	23	4	8	10	12	6	28	11	6	3	5	22	17	28	9	23	22	4	39	21	6	18	16	25	11	32
			2	16	12	11	26	11	24	5	2	6	1	16	4	40	1	23	5	7	21	14	7	23	4	8	10	12	6	28	11	6	3	5	22	17	28	9	23	22	4	39	21	6	19	16	25	11	32
			2	16	12	11	26	11	24	5	2	6	1	16	4	40	1	23	5	7	21	14	7	23	4	8	10	12	6	28	11	6	3	5	22	17	28	9	23	22	4	39	21	6	19	16	25	11	32
			2	16	12	11	26	11	24	5	2	6	1	16	4	40	1	23	5	7	21	14	7	23	4	8	10	12	6	28	11	6	3	5	22	17	28	9	23	22	4	39	21	6	19	16	25	11	32
			2	16	12	11	26	11	24	5	2	6	1	16	4	40	1	23	5	7	21	14	7	23	4	8	10	12	6	28	11	6	3	5	22	17	28	9	23	23	4	39	21	6	19	16	25	11	32
			2	16	12	11	26	11	24	5	2	6	1	16	4	40	1	23	5	7	21	14	7	23	4	8	10	12	6	28	11	6	3	5	22	17	28	9	23	23	4	39	21	6	19	16	25	11	32
			2	16	12	11	26	11	24	5	2	6	1	16	4	40	1	23	5	7	21	14	7	23	4	8	10	12	6	28	11	6	3	5	22	17	28	9	23	23	4	39	21	6	19	16	25	11	32
			2	16	12	11	26	11	24	5	2	6	1	16	4	40	1	26	5	7	21	14	7	23	4	8	10	12	6	28	11	6	3	5	22	17	28	9	23	23	4	39	21	6	19	16	25	11	32
			2	16	12	11	26	11	24	5	2	6	1	16	4	40	1	26	5	7	21	14	7	23	4	8	10	12	6	28	11	6	3	5	22	17	28	9	23	23	4	39	21	6	19	16	25	11	32
			2	16	12	11	26	11	24	5	2	6	1	16	4	40	1	26	5	7	21	14	7	23	4	8	10	12	6	28	11	6	3	5	22	17	28	9	23	23	4	39	21	6	19	16	25	11	32
			2	16	13	11	26	11	24	5	2	6	1	16	4	40	1	26	5	7	21	14	7	23	4	8	10	12	6	28	11	6	3	5	22	17	28	9	23	23	4	39	21	6	19	16	25	11	32
			2	16	13	11	26	11	24	5	2	6	1	16	4	40	1	26	5	7	21	14	7	23	4	8	10	12	6	28	11	6	3	5	22	17	28	9	23	23	4	39	21	6	19	16	25	11	32
			2	16	13	11	26	11	24	5	2	6	1	16	4	40	1	26	5	7	21	14	7	23	4	8	10	12	6	28	11	6	3	5	22	17	28	9	23	23	4	39	21	6	19	16	25	11	32
			2	16	13	11	26	11	24	5	2	6	1	16	4	40	1	26	5	7	21	14	7	24	4	8	10	12	6	28	11	6	3	5	22	17	28	9	23	23	4	39	21	6	19	16	25	11	32
			2	16	13	11	26	11	24	5	3	6	1	16	4	40	1	26	5	7	21	14	7	24	4	8	10	12	6	28	11	6	3	5	22	17	28	9	23	23	4	39	21	6	19	16	25	11	32
			2	16	13	11	26	11	24	5	3	6	1	16	4	40	1	26	5	7	21	14	7	24	4	8	10	12	6	28	11	6	3	5	22	17	28	9	23	28	4	39	21	6	19	16	25	11	32
			2	16	13	11	26	11	24	5	3	6	1	16	4	40	1	26	5	7	21	14	7	24	4	8	10	12	6	28	11	6	3	5	22	17	28	9	23	33	4	39	21	6	19	16	25	11	32
			2	16	13	11	26	11	24	5	3	6	1	16	4	40	1	26	5	7	21	14	7	24	4	8	10	12	6	28	14	6	3	5	22	17	28	9	23	33	4	39	21	6	19	16	25	11	32
			2	16	13	11	26	11	24	5	3	6	1	16	4	40	1	26	5	7	21	14	7	24	4	8	10	12	6	28	14	6	3	5	22	17	28	9	23	34	4	39	21	6	19	16	25	11	32
			2	16	13	11	26	11	24	5	3	6	1	16	4	40	1	26	5	7	21	14	7	24	4	8	10	12	6	28	14	6	3	5	22	17	28	9	23	34	4	39	21	6	19	16	25	11	32
			2	16	13	11	26	11	24	5	3	6	1	16	4	40	1	26	5	7	21	14	7	24	4	8	10	12	6	28	14	6	3	5	22	17	28	9	23	34	4	39	21	6	19	16	25	11	32
			2	16	13	11	26	11	24	5	3	6	1	16	4	40	1	26	5	7	21	14	7	24	4	8	10	12	6	28	14	6	3	5	22	17	28	9	23	34	4	39	21	6	19	16	25	11	32
			2	16	13	11	26	11	24	5	3	6	1	16	4	40	1	26	5	7	21	14	7	24	4	8	10	12	6	28	14	6	3	5	22	17	28	9	23	34	4	39	21	6	19	16	25	11	32
			2	16	13	11	26	11	24	5	3	6	1	16	4	40	1	26	5	7	21	14	7	24	4	8	10	12	6	28	14	6	3	5	22	17	28	9	23	34	4	39	21	6	19	16	25	11	32
			2	16	13	11	26	11	24	5	3	6	1	16	4	40	1	26	5	7	21	14	7	24	4	8	10	12	6	28	14	6	3	5	22	17	28	9	23	34	4	39	21	6	19	16	25	11	32
			2	16	13	11	26	11	24	5	3	6	1	16	4	40	1	26	5	7	21	14	7	24	4	8	10	12	6	28	14	6	3	5	22	17	28	9	23	34	4	39	21	6	20	16	25	11	32
			2	16	13	11	26	11	24	5	3	6	1	16	4	40	1	26	5	7	21	14	7	24	4	8	10	12	6	28	14	6	3	5	22	18	28	9	23	34	4	39	21	6	20	16	25	11	32
			2	16	13	11	26	11	24	5	3	6	1	16	4	40	1	26	5	7	21	14	7	24	4	8	10	12	6	28	14	6	3	5	22	18	28	9	23	34	4	39	21	6	20	16	25	11	32
			2	16	13	11	26	11	24	5	3	6	1	16	4	40	1	26	5	7	21	14	7	24	4	8	10	12	6	28	14	6	3	5	22	18	28	9	23	34	4	39	21	6	20	16	25	11	32
			2	17	13	11	26	11	24	5	3	6	1	16	4	40	1	26	5	7	21	14	7	24	4	8	10	12	6	28	14	6	3	5	22	18	28	9	23	34	4	39	21	6	20	16	25	11	32
			2	17	13	11	26	11	24	5	3	6	1	16	4	40	1	26	5	7	21	14	7	24	4	8	10	12	6	28	14	6	3	5	22	18	28	9	23	34	4	39	21	6	20	16	25	11	32
			3	17	13	11	26	11	24	5	3	6	1	16	4	40	1	26	5	7	21	14	7	24	4	8	10	12	6	28	14	6	3	5	22	18	28	9	23	34	4	39	21	6	20	16	25	11	32
			3	17	13	11	26	11	24	5	3	6	1	16	4	40	1	26	5	7	21	14	7	27	4	8	10	12	6	28	14	6	3	5	22	18	28	9	23	34	4	39	21	6	20	16	25	11	32
			3	17	13	11	26	11	24	5	3	6	1	16	4	40	1	26	5	7	21	14	7	32	4	8	10	12	6	28	14	6	3	5	22	18	28	9	23	34	4	39	21	6	20	16	25	11	32
			3	17	13	11	26	11	28	5	3	6	1	16	4	40	1	26	5	7	21	14	7	34	4	8	10	12	6	28	14	6	3	5	22	18	28	9	23	34	4	39	21	6	20	16	25	11	32
			3	17	13	11	26	11	34	5	3	7	1	16	4	40	1	26	5	7	21	14	7	34	4	8	10	12	6	28	14	6	3	5	22	18	28	9	23	34	4	39	21	6	20	16	25	11	32
			3	17	13	11	26	11	40	5	3	7	1	16	4	40	1	26	5	7	21	14	7	34	4	8	10	12	6	28	14	6	3	5	22	18	28	9	24	34	4	39	21	6	20	16	25	11	32
			3	17	13	11	26	11	42	5	3	7	1	16	4	40	1	26	5	7	21	14	7	34	4	8	10	12	6	28	14	6	3	5	22	18	28	9	24	34	10	39	21	6	20	16	25	11	32
			3	17	13	11	26	11	42	5	3	7	1	16	4	40	1	26	5	7	21	14	7	34	4	8	10	12	6	28	14	6	3	5	22	18	28	9	24	34	11	39	21	6	20	16	25	11	32
			3	17	13	11	26	11	42	5	3	7	1	16	4	40	1	26	5	7	21	14	7	34	4	8	10	12	6	28	14	6	3	5	22	18	28	9	24	34	11	39	21	6	20	16	25	11	32
			3	17	13	11	26	11	42	5	3	7	1	16	4	40	1	26	5	7	21	14	7	34	4	8	10	12	6	32	14	6	3	5	22	18	28	9	24	34	12	39	21	6	20	16	25	11	32
			3	17	13	11	26	11	42	5	3	7	1	16	4	40	1	26	5	7	21	14	7	34	4	8	10	12	6	32	14	6	3	5	22	18	28	9	24	34	12	39	21	6	20	16	25	11	32
			3	17	13	11	26	11	42	5	3	7	1	16	4	40	1	26	5	7	21	14	7	34	4	8	10	12	6	32	14	6	3	5	22	18	28	9	24	34	12	39	21	6	20	16	25	11	32
			3	17	13	11	26	11	42	5	3	7	1	16	4	40	1	26	5	7	21	14	7	34	4	8	10	12	6	32	14	6	3	5	22	18	28	9	24	34	12	39	21	6	20	16	25	11	32
			3	17	13	14	26	11	42	5	3	7	1	16	4	40	1	26	5	7	21	14	7	34	4	8	10	12	6	32	14	6	3	5	22	18	28	9	24	34	12	39	21	6	20	16	25	11	32
			3	17	13	17	26	11	42	5	3	7	1	16	4	40	1	26	5	7	21	14	7	34	4	8	10	12	6	32	14	6	3	5	22	18	28	9	24	34	12	39	21	6	20	16	25	11	32
			3	17	13	20	26	11	42	5	3	7	1	16	4	40	1	26	5	7	21	14	7	34	4	8	10	12	6	32	14	6	3	5	22	18	28	9	24	34	12	39	21	6	20	16	26	11	32
			3	17	13	22	26	11	42	5	3	7	1	16	4	40	1	26	5	7	21	14	7	34	4	8	10	12	6	32	14	6	3	5	22	18	28	9	24	34	12	39	21	6	20	16	26	11	32
			3	17	13	24	26	11	42	5	3	7	1	16	4	40	1	26	5	7	21	14	7	34	4	8	10	12	6	32	14	6	3	5	22	18	28	9	24	34	12	39	21	6	20	16	26	11	32
			3	17	13	25	26	11	42	5	3	7	1	16	4	40	1	26	5	7	21	14	7	34	4	8	10	12	6	32	14	6	3	5	22	18	28	9	24	34	12	39	21	6	20	16	26	11	32
			3	17	13	30	26	11	42	5	3	7	1	16	4	40	1	26	5	7	21	14	7	34	4	8	10	12	6	32	14	6	3	5	22	18	28	9	24	34	12	39	21	6	21	16	26	11	32
			3	17	13	30	26	13	42	5	3	7	1	16	4	40	1	26	5	7	21	14	7	34	4	8	10	12	6	32	14	6	3	5	22	18	28	9	24	34	12	39	21	6	21	16	26	11	32
			3	17	13	31	26	13	42	5	3	7	1	16	4	40	1	26	5	7	21	14	7	34	4	8	10	12	6	32	14	6	3	5	22	18	28	9	24	34	12	39	21	6	21	16	26	11	32
			3	17	13	31	26	13	42	5	3	7	1	16	4	40	1	26	5	7	21	14	7	34	4	8	10	12	6	32	14	6	3	5	22	18	28	9	24	34	12	39	21	6	21	16	26	11	32
			3	17	13	31	26	13	42	5	3	7	1	16	4	40	1	26	5	9	21	14	7	34	4	8	10	12	6	32	14	6	3	5	22	18	28	9	24	34	12	39	21	6	21	16	26	11	32
			3	17	13	31	26	13	42	5	3	7	1	16	4	40	1	26	5	9	21	14	7	34	4	8	10	12	6	32	14	6	3	5	22	18	28	9	24	34	12	39	21	6	21	16	26	11	32
			3	17	13	31	26	13	42	5	3	7	1	16	4	40	1	26	5	9	21	14	7	34	4	8	10	12	6	32	14	6	3	5	22	18	28	9	24	34	12	39	21	6	21	16	26	11	32
			3	17	13	31	26	13	42	5	3	7	1	16	4	40	1	26	5	9	21	14	7	34	4	8	10	12	6	32	14	6	3	5	22	18	28	9	24	34	12	39	21	6	21	16	26	11	32
			3	17	13	31	26	13	42	5	3	7	1	16	4	40	1	26	5	9	21	14	7	34	4	8	10	12	6	32	14	6	3	5	22	18	28	9	24	34	12	39	21	6	21	16	26	11	32
			3	17	13	31	26	13	42	5	3	7	1	16	4	40	1	26	5	9	21	14	7	34	4	8	10	12	6	32	14	6	3	5	22	18	28	9	24	34	12	39	21	6	21	16	26	11	32
			3	17	13	31	26	13	42	5	3	7	1	16	4	40	1	26	5	9	21	14	7	34	4	8	10	12	6	32	14	6	3	5	22	18	28	9	24	34	12	39	21	6	21	16	26	11	32
			3	17	13	31	26	13	42	5	3	7	1	16	4	40	1	26	5	9	21	14	7	34	4	8	10	12	6	32	14	6	3	5	22	18	28	9	24	34	12	39	21	6	21	16	26	11	32
			3	17	13	31	26	13	42	5	3	7	1	16	4	40	1	26	5	9	21	14	7	34	4	8	10	12	6	32	14	6	3	5	22	18	28	9	24	34	12	39	21	6	21	16	26	11	32
			3	17	13	31	26	13	42	5	3	7	1	16	4	40	1	26	5	9	21	14	7	34	4	8	10	12	6	32	14	6	3	5	22	18	28	9	24	34	12	39	21	6	21	16	26	11	32
			3	17	13	31	26	13	42	5	3	7	1	16	4	40	1	26	5	9	21	14	7	34	4	8	10	12	6	32	14	6	3	5	22	18	28	9	24	34	12	39	21	6	21	16	26	11	32
			3	17	13	31	26	13	42	5	3	7	1	16	4	40	1	26	5	9	21	14	7	34	4	8	10	12	6	32	14	6	3	5	22	18	28	9	24	34	12	39	21	6	21	16	26	11	32
			3	17	13	31	26	13	42	5	3	7	1	16	4	40	1	26	5	9	21	14	7	34	4	8	10	12	6	32	14	6	3	5	22	18	28	9	24	34	12	39	21	6	21	16	26	11	32
			3	17	13	31	26	13	42	5	3	7	1	16	5	40	1	26	5	9	21	14	7	34	4	8	10	12	6	32	14	6	3	5	22	18	28	9	24	34	12	39	21	6	22	16	26	11	32
			3	17	13	31	26	13	42	5	3	7	1	16	5	40	1	26	5	9	21	14	7	34	4	8	10	12	6	32	14	6	3	5	22	18	28	9	24	34	12	39	21	6	22	16	26	11	32
			3	17	13	31	26	13	42	5	3	7	1	16	7	40	1	26	5	9	21	14	7	34	4	8	10	12	6	32	14	6	3	5	22	18	28	9	24	34	12	39	21	6	22	16	26	11	32
			3	17	13	31	26	13	42	5	3	7	1	16	8	40	1	26	5	9	21	14	7	34	4	8	10	12	6	32	14	6	3	5	22	18	28	9	24	34	12	39	21	6	22	16	26	11	32
			3	17	13	31	26	13	42	5	3	7	1	16	14	40	1	26	5	9	21	14	7	34	4	8	10	12	6	32	14	6	3	5	22	18	28	9	25	34	12	39	21	6	22	16	26	11	32
			3	17	13	31	26	13	42	5	3	7	1	16	14	40	1	26	5	9	21	14	7	34	4	8	10	12	6	32	14	6	3	5	22	18	28	9	25	34	12	39	21	6	22	16	26	11	32
			3	17	13	31	26	13	42	5	3	7	1	16	14	40	1	26	5	9	21	14	7	34	4	8	10	12	6	32	14	6	3	5	22	18	28	9	25	34	12	39	21	6	22	16	26	11	32
			3	17	13	31	26	13	42	5	3	7	1	16	14	40	1	26	5	9	21	14	7	34	4	8	10	12	6	32	14	6	3	5	22	18	28	9	25	34	12	39	21	6	22	16	26	11	32
			3	17	13	31	26	13	42	5	3	7	1	16	14	40	1	26	5	9	21	14	7	34	4	8	10	12	6	32	14	6	3	5	22	18	28	9	25	34	12	39	21	6	22	16	26	11	32
			3	17	13	31	26	13	42	5	3	7	1	16	14	40	1	26	5	9	21	14	7	34	4	8	10	12	6	32	14	6	3	5	22	18	28	9	25	34	12	39	21	6	22	16	26	11	32
			3	17	13	31	26	13	42	5	3	7	1	16	14	40	1	26	5	9	21	14	7	34	4	8	10	12	6	32	14	6	3	5	22	18	28	9	25	34	12	39	21	6	22	16	26	11	32
			3	17	13	31	26	13	42	5	3	7	1	16	14	40	1	26	5	9	21	14	7	34	4	8	10	12	6	32	14	6	3	5	22	18	28	9	25	34	12	39	21	6	22	16	26	11	32
			3	17	13	31	26	13	42	5	3	7	1	16	14	40	1	26	5	9	21	14	7	34	4	8	10	12	6	32	14	6	3	5	22	18	28	9	25	34	12	39	21	6	22	16	26	11	32
			3	17	13	31	26	13	42	5	3	7	1	16	14	40	1	26	5	9	21	14	7	34	4	8	10	12	6	32	14	6	3	5	22	18	28	9	25	34	12	39	21	6	22	16	26	11	32
			3	17	13	31	26	13	42	5	3	7	1	16	14	40	1	26	5	9	21	14	7	34	4	8	10	12	6	32	14	7	3	5	22	18	28	9	25	34	12	39	21	6	22	16	26	11	32
			3	17	13	31	26	13	42	5	3	7	1	16	14	40	1	26	5	9	21	14	7	34	4	8	10	12	6	32	14	7	3	5	22	18	28	9	25	34	12	39	21	6	22	16	26	11	32
			3	17	13	31	26	13	42	5	3	7	1	16	14	40	1	26	5	9	21	14	7	34	4	8	10	12	6	32	14	7	3	5	22	18	28	9	25	34	12	39	21	6	22	16	26	11	32
			3	17	13	31	26	13	42	5	3	7	1	16	14	40	1	26	5	9	21	14	7	34	4	8	10	12	6	32	14	7	3	11	22	18	28	9	25	34	12	39	21	6	22	16	26	11	32
			3	17	13	31	26	13	42	5	3	7	1	16	14	40	1	26	5	9	21	14	7	34	4	8	10	12	6	32	14	7	3	17	22	18	28	9	25	34	12	39	21	6	22	16	26	11	32
			3	17	13	31	26	13	42	5	3	7	1	16	14	40	1	26	5	9	21	14	7	34	4	8	10	12	6	32	14	7	3	19	22	18	28	9	25	34	12	39	21	6	22	16	26	11	32
			3	17	13	31	26	13	42	5	3	7	1	16	14	40	1	26	5	9	21	14	7	34	4	8	10	12	6	32	14	7	3	20	22	18	28	9	25	34	12	39	21	6	23	16	26	11	32
			3	17	13	31	26	13	42	5	3	7	1	16	14	40	1	26	5	9	21	14	7	34	4	8	10	12	6	32	14	7	3	20	22	18	28	9	25	34	12	39	21	6	23	16	26	11	32
			3	17	13	31	26	13	42	5	3	7	1	16	14	40	1	26	5	9	21	14	7	34	4	8	10	12	6	32	14	7	3	20	22	18	28	9	25	34	12	39	21	6	23	16	26	11	32
			3	17	13	31	26	13	42	5	3	7	1	16	14	40	1	26	5	9	21	14	7	34	4	8	10	12	6	34	14	7	3	20	22	18	28	9	26	34	12	39	21	6	23	16	26	11	32
			3	17	13	31	26	13	42	5	3	7	1	16	14	40	1	26	5	9	21	14	7	34	4	8	10	12	6	34	14	7	3	20	22	18	28	9	27	34	12	39	21	6	23	16	26	11	32
			3	17	13	31	26	13	44	5	3	7	1	16	14	40	1	26	5	9	21	14	7	34	4	8	10	12	6	34	14	7	3	20	22	18	28	9	27	34	12	39	21	6	23	16	26	11	32
			3	17	13	31	26	13	50	5	3	7	1	16	14	40	1	26	5	9	21	14	7	34	4	10	10	12	6	34	14	7	3	20	22	18	28	9	27	34	12	39	21	6	23	16	26	11	32
			3	17	13	31	26	13	57	5	3	7	1	16	14	40	1	26	5	9	21	14	7	34	4	10	10	12	6	34	14	7	3	20	22	18	28	9	27	34	12	39	21	6	23	16	26	11	32
			3	17	13	31	26	13	59	5	3	7	1	16	14	40	1	26	5	9	21	14	7	34	4	10	10	12	6	34	14	7	3	20	22	18	28	9	27	34	12	39	21	6	23	16	26	11	32
			3	17	13	31	26	13	62	5	3	7	1	16	14	40	1	26	5	9	21	14	7	34	4	10	10	12	6	34	14	7	3	20	22	18	28	9	27	34	12	39	21	6	23	16	26	11	32
			3	17	13	31	26	13	63	5	3	7	1	16	14	40	1	26	5	9	21	14	7	34	4	10	10	12	6	34	14	7	3	20	22	18	28	9	27	34	12	39	21	6	23	16	26	11	32
			3	17	13	31	26	13	63	5	3	7	1	16	14	40	1	26	5	9	21	14	7	34	4	10	10	12	6	34	14	7	3	20	22	18	28	9	27	34	12	39	21	6	23	16	26	11	32
			3	17	13	31	26	13	63	5	3	7	1	16	14	40	1	26	5	9	21	14	7	34	4	10	10	12	6	34	14	7	3	20	22	18	28	9	27	34	12	39	21	6	23	16	26	11	32
			3	17	13	31	26	13	63	5	3	7	1	16	14	40	1	26	5	9	21	14	7	34	4	10	10	12	6	34	14	7	3	20	22	18	28	9	27	34	12	39	21	6	23	16	26	11	32
			3	17	13	31	26	13	70	5	3	7	1	16	14	40	1	26	5	9	21	14	7	34	4	10	10	12	6	34	14	10	3	20	22	18	28	9	27	34	12	39	21	6	23	16	26	11	32
			3	17	13	31	26	13	77	5	3	7	1	16	14	40	1	26	5	9	21	14	7	34	4	10	10	12	6	34	14	10	3	20	22	18	28	9	27	34	12	39	21	6	23	16	26	11	32
			3	17	13	31	26	13	85	5	3	7	1	16	14	40	1	26	5	9	21	14	7	34	4	10	10	12	6	34	14	10	3	20	22	18	28	9	27	34	12	39	21	6	23	16	26	11	32
			3	17	13	31	26	13	85	5	3	7	1	16	14	40	1	26	5	9	21	14	7	34	4	10	10	12	6	34	14	10	3	20	22	18	28	9	27	34	12	39	21	6	23	16	26	11	32
			3	17	13	31	26	13	85	5	3	7	1	16	14	40	1	26	5	9	21	14	7	34	4	10	10	12	6	34	14	10	3	20	25	18	28	9	27	34	12	39	21	6	23	16	26	11	32
			3	17	13	31	26	13	85	5	3	7	1	16	14	40	1	26	5	9	21	14	7	34	4	10	10	12	6	34	14	10	3	20	26	19	28	9	27	34	12	39	21	6	25	16	26	11	32
			3	17	13	31	26	13	85	5	3	7	1	16	14	40	1	26	5	9	21	14	7	34	4	10	10	12	6	34	14	10	3	20	26	19	28	9	27	34	12	39	21	6	25	16	26	11	32
			3	17	13	31	26	13	85	5	3	7	1	16	14	40	1	26	5	9	21	14	7	34	4	10	10	12	6	34	14	10	3	20	26	19	28	9	27	34	12	39	21	6	25	16	26	11	32
			3	17	13	31	26	13	85	5	3	7	1	16	14	40	1	26	5	9	21	14	7	34	4	10	10	12	6	34	14	10	3	20	26	19	28	9	27	34	12	39	21	6	25	16	26	11	32
			3	17	13	31	26	13	85	5	3	7	1	16	14	40	1	26	5	9	21	14	7	34	4	10	10	12	6	34	14	10	3	20	26	19	28	9	27	34	12	39	21	6	25	16	26	11	32
			3	17	13	31	26	13	85	5	3	7	1	16	14	40	1	26	5	9	21	14	7	34	4	10	10	12	6	34	14	10	3	20	26	19	28	9	27	34	12	39	21	6	25	16	26	11	32
			3	17	13	31	26	13	85	5	3	7	1	16	14	40	1	26	5	9	21	14	7	34	4	10	10	12	6	34	14	10	3	20	26	19	28	9	27	34	12	39	21	6	25	16	26	11	32
			3	17	13	31	26	13	85	5	3	7	1	16	14	40	1	26	5	9	21	14	7	34	4	10	10	12	6	34	14	10	3	20	26	19	28	9	27	34	12	39	21	6	25	16	26	11	32
			3	17	13	31	26	13	85	5	3	7	1	16	14	40	1	26	5	9	21	14	7	34	4	10	10	12	6	34	14	10	3	20	26	19	28	9	27	34	12	39	21	6	25	16	26	11	32
			3	17	13	31	26	13	85	5	3	7	1	16	14	40	1	26	5	9	21	14	7	34	4	10	10	12	6	34	14	10	3	20	26	19	28	9	27	34	12	39	21	6	25	16	26	11	32
			3	17	13	31	26	14	85	5	3	7	1	21	14	40	1	26	5	9	21	14	7	34	4	10	10	12	6	34	14	10	3	20	26	19	28	9	27	34	12	39	21	6	25	16	26	11	32
			3	17	13	31	26	16	85	5	3	7	1	21	14	40	1	26	5	9	21	14	7	34	4	10	10	12	6	34	14	10	3	20	26	19	28	9	27	38	12	39	21	6	25	16	26	11	32
			3	17	13	31	26	16	85	5	3	7	1	21	14	40	1	26	5	9	21	14	7	34	4	10	10	12	6	34	14	10	3	20	26	19	28	9	27	38	12	39	21	6	25	16	26	11	32
			3	17	13	31	26	16	85	5	3	7	1	21	14	40	1	26	5	9	21	14	7	34	4	10	10	12	6	34	14	10	3	20	26	19	28	9	27	38	12	39	21	6	25	16	26	11	32
			3	17	13	31	26	16	85	5	3	7	1	21	14	40	1	26	5	9	21	14	7	34	4	10	10	12	6	34	14	10	3	20	26	19	28	9	27	38	12	39	21	6	25	16	26	11	32
			3	17	13	31	26	16	85	5	3	7	1	21	14	40	1	26	5	9	21	14	7	34	4	10	10	12	6	34	14	10	3	20	26	19	28	9	27	38	12	39	21	6	25	16	26	11	32
			3	17	13	31	26	16	85	5	3	7	1	21	14	40	1	26	5	9	21	14	7	34	4	10	10	12	6	34	14	10	3	20	26	19	28	9	27	38	12	39	21	6	25	16	26	11	32
			3	17	13	31	26	16	85	5	3	7	1	21	14	40	1	26	5	9	21	14	7	34	4	10	10	12	6	34	14	10	3	20	26	19	28	9	27	38	12	39	21	6	25	16	26	11	32
			3	17	13	31	26	16	85	5	3	7	1	21	14	40	1	26	5	9	21	14	7	34	4	10	10	12	6	34	14	10	3	20	26	19	28	9	27	38	12	39	21	6	25	16	26	11	32
			3	17	13	31	26	16	85	5	3	7	1	21	14	40	1	26	5	9	21	14	7	34	8	10	10	12	6	34	14	10	3	20	26	19	28	9	27	38	12	39	21	6	25	16	26	11	32
			3	17	13	31	26	16	85	5	3	7	1	21	14	40	1	26	5	9	21	14	7	34	8	10	10	12	6	34	14	10	3	20	26	19	28	9	27	38	12	39	21	6	25	16	26	11	32
			3	17	13	31	26	16	85	5	3	7	1	21	14	40	1	26	5	9	21	14	7	34	8	10	10	12	6	34	14	10	3	20	26	19	28	9	27	38	12	39	21	6	25	16	26	11	32
			3	17	13	31	26	16	85	5	3	7	1	21	14	40	1	26	5	9	21	14	7	34	8	10	10	12	6	34	14	10	3	20	26	19	28	9	27	38	12	39	21	6	25	16	26	11	32
			3	17	13	31	26	16	85	5	3	7	1	21	14	40	1	26	5	9	21	14	7	34	8	10	10	12	6	34	14	10	3	20	26	19	28	9	27	38	12	39	21	6	26	16	26	11	32
			3	17	13	31	26	16	85	5	3	7	1	21	14	40	1	26	5	9	21	14	7	34	8	10	10	12	6	34	14	10	3	20	26	19	28	9	27	38	12	39	21	6	26	16	26	11	32
			3	17	13	31	26	16	85	5	3	7	1	21	14	40	1	26	5	9	21	14	7	34	8	10	10	12	6	34	14	10	3	20	26	19	28	9	27	38	12	39	21	6	26	16	26	11	32
			3	17	13	31	26	16	85	5	3	7	1	21	14	40	1	26	5	9	21	14	7	34	8	10	10	12	6	34	14	10	3	20	26	19	28	9	27	38	12	39	21	6	26	16	26	11	32
			3	17	13	31	26	16	85	5	3	7	1	21	14	40	1	26	5	9	21	14	7	34	8	10	10	12	6	34	14	10	3	20	26	19	28	9	27	39	12	39	21	6	26	16	26	11	32
			3	17	13	31	26	16	85	5	3	7	1	21	14	40	1	26	5	9	21	14	7	34	8	10	10	12	6	34	14	10	3	20	26	19	28	9	27	39	12	39	21	6	26	16	26	11	32
			3	17	13	31	26	16	85	5	3	7	1	21	14	40	1	26	5	9	21	14	7	34	8	10	10	12	6	34	14	10	3	20	26	19	28	9	27	39	12	39	21	6	26	16	26	11	32
			3	17	13	31	26	16	85	5	3	7	1	21	14	40	1	26	5	9	21	14	7	34	8	10	10	12	6	34	14	10	3	20	26	19	28	9	27	39	12	39	21	6	26	16	26	11	32
			3	17	13	31	26	16	85	5	3	7	1	21	14	40	1	26	5	9	21	14	7	34	8	10	10	12	6	34	14	10	3	20	26	19	28	9	27	39	12	39	21	6	26	16	26	11	32
			3	17	13	31	26	16	85	5	3	7	1	21	14	40	1	26	5	9	21	14	7	34	8	10	10	12	6	34	14	10	3	20	26	19	28	9	27	39	12	39	21	6	26	16	26	11	32
			3	17	13	31	26	16	85	5	3	7	1	21	14	40	1	26	5	9	21	14	7	34	8	10	10	12	6	34	14	10	3	20	26	19	28	9	27	39	12	39	21	6	26	16	26	11	32
			3	17	13	31	26	16	85	5	3	7	1	21	14	40	1	26	5	9	21	14	7	34	8	10	10	12	6	34	14	10	3	20	26	19	28	9	27	39	12	39	21	6	26	16	26	11	32
			3	17	13	31	26	16	85	5	3	7	1	21	14	40	1	26	5	9	21	14	7	34	8	10	10	12	6	34	14	10	3	20	26	19	28	9	27	39	12	39	21	6	26	16	26	11	32
			3	17	13	31	26	16	85	5	3	7	1	21	14	40	1	26	5	9	21	14	7	34	8	10	10	12	6	34	14	10	3	20	26	19	28	9	27	39	12	39	21	6	26	16	26	11	32
			3	17	13	31	26	16	85	5	3	7	1	21	14	40	1	26	5	9	21	14	7	34	8	10	10	12	6	34	14	10	3	20	26	19	28	9	27	39	12	39	21	6	26	16	26	11	32
			3	17	13	31	26	16	85	5	3	7	1	21	14	40	1	26	5	9	21	14	7	34	8	10	10	12	6	34	14	10	3	20	26	19	28	9	27	39	12	39	21	6	26	16	26	11	32
			4	17	13	31	26	16	85	5	3	7	1	21	14	40	1	26	5	9	21	14	7	34	8	10	10	12	6	34	14	10	3	20	26	19	28	9	27	39	12	39	21	6	26	16	26	11	32
			4	17	13	31	26	16	85	5	3	7	1	21	14	40	1	26	5	9	21	14	7	34	8	10	10	12	6	34	14	10	3	20	26	19	28	9	34	39	12	39	21	6	26	16	26	11	32
			4	17	13	31	26	16	85	5	3	7	1	21	14	40	1	26	5	9	21	14	7	34	8	10	10	12	6	34	14	10	3	20	26	19	28	9	38	39	12	39	21	6	26	16	26	11	32
			4	17	13	31	26	16	85	5	3	7	1	21	14	40	1	26	5	9	21	14	7	34	8	10	10	12	6	34	14	10	3	20	26	19	28	9	38	39	12	39	21	6	26	16	26	11	32
			4	17	13	31	26	16	85	5	3	7	1	21	14	40	1	26	5	9	21	14	7	34	8	10	10	12	6	34	14	10	3	20	26	19	28	9	38	40	12	39	21	6	26	16	26	11	32
			4	17	13	31	26	16	85	5	3	7	1	21	14	40	1	26	5	9	21	14	7	34	8	10	10	12	6	34	14	10	3	21	26	19	28	9	38	40	12	39	21	6	26	16	26	11	32
			4	17	13	31	26	16	85	5	3	7	1	21	14	40	1	26	5	9	21	14	7	34	8	10	10	12	6	34	14	10	3	21	26	19	28	9	38	40	12	39	21	6	26	16	26	11	32
			4	17	13	31	26	16	85	5	3	7	1	21	14	40	1	26	5	9	21	14	7	34	8	10	10	12	6	34	14	10	3	21	26	19	28	9	38	40	12	39	21	6	26	16	26	11	32
			4	17	13	31	26	16	85	5	3	7	1	21	14	40	1	26	5	9	21	14	7	34	8	10	10	12	6	34	14	10	3	21	26	19	28	9	38	40	12	39	21	6	26	16	26	11	32
			4	17	13	31	26	16	85	5	3	7	1	21	14	40	1	26	5	9	21	14	7	34	8	10	10	12	6	34	14	10	3	21	26	19	28	9	38	40	12	39	21	6	26	16	26	11	32
			4	17	13	31	26	16	85	5	3	7	1	21	14	40	1	26	5	9	21	14	7	34	8	10	10	12	6	34	14	10	3	21	26	19	28	9	38	40	12	39	21	6	26	16	26	11	32
			4	17	13	31	26	16	85	5	3	7	1	21	14	40	1	26	5	9	21	14	7	34	8	10	10	12	6	34	14	10	3	21	26	21	28	9	39	40	12	39	21	6	26	16	26	11	32
			4	17	13	31	26	16	85	5	3	7	1	21	14	40	1	26	5	9	21	14	7	34	8	10	10	12	6	34	14	10	3	21	26	21	28	9	39	40	12	39	21	6	26	16	26	11	32
			4	17	13	31	26	16	85	5	3	7	1	21	14	40	1	26	5	9	21	14	7	34	8	10	10	12	6	34	14	10	3	21	26	21	28	9	39	40	12	39	21	6	26	16	26	11	32
			4	17	13	31	26	16	85	5	3	7	1	21	14	40	1	26	5	9	21	14	7	34	8	10	10	12	6	34	14	10	3	21	26	21	28	9	39	40	12	39	21	6	26	16	26	11	32
			4	17	13	31	26	16	85	5	3	7	1	21	14	40	1	26	5	9	21	14	7	34	8	10	10	12	6	34	14	10	3	21	26	21	28	9	39	41	12	39	21	6	26	16	26	11	32
			4	17	13	31	26	16	85	5	3	7	1	21	14	40	1	26	5	9	21	14	7	34	8	10	10	12	6	34	14	10	3	21	26	21	28	9	39	41	12	39	21	6	26	16	26	11	32
			4	17	13	31	26	16	85	5	3	7	1	21	14	40	1	26	5	9	21	14	7	34	8	10	10	12	6	34	14	10	3	21	26	21	28	9	39	41	12	39	21	6	26	16	26	11	32
			4	17	13	31	26	16	85	5	3	7	1	21	14	40	1	26	5	9	21	14	7	34	8	10	10	12	6	34	14	10	3	21	26	21	28	9	39	41	12	39	21	6	26	16	26	11	32
			4	17	13	31	26	16	85	5	3	7	1	21	14	40	1	26	5	9	21	14	7	34	8	10	10	12	6	34	14	10	3	21	26	21	28	9	39	41	12	39	21	6	26	16	26	11	32
			4	17	13	31	26	16	85	5	3	7	1	21	14	40	1	26	5	9	21	14	7	34	8	10	10	12	6	34	14	10	3	21	26	21	28	9	39	41	12	39	21	6	26	16	26	11	32
			4	17	13	31	26	16	85	5	3	7	1	21	14	40	1	26	5	9	21	14	7	34	8	10	10	12	6	34	14	10	3	21	26	21	28	9	39	41	12	39	21	6	26	16	26	11	32
			4	17	13	31	26	16	85	5	3	7	1	21	14	40	1	26	5	9	21	14	7	34	8	10	10	12	6	34	14	10	3	21	26	21	28	9	39	41	12	39	21	6	26	16	26	11	32
			4	17	13	31	26	16	85	5	3	7	1	21	14	40	1	26	5	9	21	14	7	34	8	10	10	12	6	34	14	10	3	21	26	21	28	9	39	41	12	39	21	6	26	16	26	11	32
			4	17	13	31	26	16	85	5	3	7	1	21	14	40	1	26	5	9	21	14	7	34	8	10	10	12	6	34	14	10	3	21	26	21	28	9	39	41	12	39	21	6	26	16	26	11	32
			4	17	13	31	26	16	85	5	3	7	1	21	14	40	1	26	5	9	21	14	7	34	8	10	10	12	6	34	14	10	3	21	26	21	28	9	39	41	12	39	21	6	26	16	26	11	32
			4	17	13	31	26	16	85	5	3	7	1	21	14	40	1	26	5	9	21	14	7	34	8	10	10	12	6	34	14	10	3	21	26	21	28	9	39	41	12	39	21	6	26	16	26	11	32
			4	17	13	31	26	16	85	5	3	7	1	21	14	40	1	26	5	9	21	14	7	34	8	10	10	12	6	34	14	10	3	21	26	21	28	9	39	41	12	39	21	6	26	16	26	11	32
			4	17	13	31	26	16	85	5	3	7	1	21	14	40	1	26	5	9	21	14	7	34	8	10	10	12	6	34	14	10	3	21	26	21	28	9	39	41	12	39	21	6	26	16	26	11	32
			4	17	13	31	26	16	85	5	3	7	1	21	14	40	1	26	5	9	21	14	7	34	8	10	10	12	6	34	14	10	3	21	26	21	28	9	39	41	12	39	21	6	26	16	26	11	32
			4	17	13	31	26	16	85	5	3	7	1	21	14	40	1	26	5	9	21	14	7	34	8	10	10	12	6	34	14	10	3	21	26	21	28	9	39	41	12	39	21	6	26	16	26	11	32
			4	17	13	31	26	16	85	5	3	7	1	21	14	40	1	26	5	9	21	14	7	34	8	10	10	12	6	34	14	10	3	21	26	21	28	9	39	41	12	39	21	6	26	16	26	11	32
			4	17	13	31	26	16	85	5	3	7	1	21	14	40	1	26	5	9	21	14	7	34	8	10	10	12	6	34	14	10	3	21	26	21	28	9	39	41	12	39	21	6	26	16	26	11	32
			4	17	13	31	26	16	85	5	3	7	1	21	14	40	1	26	5	9	21	14	7	34	8	10	10	12	6	34	14	10	3	21	26	21	28	9	39	41	12	39	21	6	27	16	26	11	32
			4	17	13	31	26	16	85	5	3	7	1	21	14	40	1	26	5	9	21	14	7	34	8	10	10	12	6	34	14	10	7	21	26	21	28	9	39	41	12	39	21	6	27	16	26	11	32
			4	17	13	31	26	16	85	5	3	7	1	21	14	40	1	26	5	9	21	14	7	34	8	10	10	12	6	34	14	10	10	21	26	21	28	9	39	41	12	39	21	6	27	16	26	11	32
			4	17	13	31	26	16	85	5	3	7	1	21	14	40	1	26	5	9	21	14	7	34	8	10	10	12	6	34	14	10	13	21	26	21	28	9	39	41	12	39	21	6	27	16	26	11	32
			4	17	13	31	26	16	85	5	3	7	1	21	14	40	1	26	5	9	21	14	7	34	8	10	10	12	6	34	14	10	16	21	26	21	28	9	39	41	12	39	21	6	27	16	26	11	32
			4	17	13	31	26	16	85	5	3	7	1	21	14	40	1	26	5	9	21	14	7	34	8	10	10	12	6	34	14	10	23	21	26	21	28	9	39	41	12	39	21	6	27	16	26	11	32
			4	17	13	31	26	16	85	5	3	7	1	21	14	40	1	26	5	9	21	14	7	34	8	10	10	12	6	34	14	10	24	21	26	21	28	9	39	41	12	39	21	6	27	16	26	11	32
			4	17	13	31	26	16	85	5	3	7	1	21	14	40	1	26	5	9	21	14	7	34	8	10	10	12	6	34	14	10	24	21	26	21	28	9	39	41	12	39	21	6	27	16	26	11	32
			4	17	13	31	26	16	85	5	3	7	1	21	14	40	1	26	5	9	21	14	7	34	8	10	10	12	6	34	14	10	24	21	26	21	28	9	39	41	12	39	21	6	27	16	26	11	32
			4	17	13	31	26	16	85	5	3	7	1	21	14	40	1	26	5	9	21	14	7	34	8	10	10	12	6	34	14	10	24	21	26	21	28	9	39	41	12	39	21	6	27	16	26	11	32
			4	17	13	31	26	16	85	5	3	7	1	21	14	40	1	26	5	9	21	14	7	34	8	10	10	12	6	34	14	10	24	21	26	21	28	9	39	41	12	39	21	6	27	16	26	11	32
			4	17	13	31	26	16	85	5	3	7	1	21	14	40	1	26	5	9	21	14	7	34	8	10	10	12	6	34	14	10	24	21	26	21	28	11	39	41	12	39	21	6	27	16	26	11	32
			4	17	13	31	27	16	85	5	3	7	1	21	14	40	1	26	5	9	21	14	7	34	8	10	10	12	6	37	14	10	24	21	26	21	28	14	39	41	12	39	21	6	27	16	26	11	32
			4	17	13	31	27	16	85	5	3	7	1	21	14	40	1	26	5	9	21	14	7	34	8	10	10	12	6	38	14	10	24	21	26	21	28	14	39	41	12	39	21	6	27	16	26	11	32
			4	17	13	31	27	16	85	5	3	7	1	21	14	40	1	26	5	9	21	14	7	34	8	10	10	12	6	38	14	10	27	21	26	21	28	14	39	41	12	39	21	6	27	16	26	11	32
			4	17	13	31	27	16	85	5	3	7	1	21	14	40	1	26	5	9	21	14	7	34	8	10	10	12	6	38	14	10	32	21	26	21	28	14	39	41	12	39	21	6	27	16	26	11	32
			4	17	13	31	27	16	85	5	3	8	1	21	14	40	1	26	5	9	21	14	7	34	8	10	10	12	6	38	14	10	37	21	26	21	28	14	39	41	12	39	21	6	27	16	26	11	32
			4	17	13	31	27	16	85	5	3	8	1	21	14	40	1	26	5	9	21	14	7	34	8	10	10	12	6	38	14	10	40	21	26	21	28	14	39	41	12	39	21	6	27	16	26	11	32
			4	17	13	31	27	16	85	5	3	8	1	21	14	40	1	26	5	9	21	14	7	34	8	10	10	12	6	38	14	10	40	21	26	21	28	14	39	41	12	39	21	6	27	16	26	11	32
			4	17	13	31	27	16	85	5	3	8	1	21	14	40	1	26	5	9	21	14	7	34	8	10	10	12	6	38	14	10	41	21	26	21	28	14	39	41	12	39	21	6	27	16	26	11	32
			4	17	13	31	27	16	85	5	3	8	1	21	14	40	1	26	5	9	21	14	7	34	8	10	10	12	6	38	14	10	41	21	26	21	28	14	39	41	12	39	21	6	27	16	26	11	32
			4	17	13	31	27	16	85	5	3	8	1	21	14	40	1	26	5	9	21	14	7	34	8	10	10	12	6	39	14	10	41	21	26	21	28	14	39	41	12	39	21	6	27	16	26	11	32
			4	17	13	31	27	16	85	5	3	8	1	21	14	40	1	26	5	10	21	14	7	34	8	10	10	12	6	39	14	10	41	21	26	21	28	14	39	41	12	39	21	6	27	16	26	11	32
			4	17	13	31	27	16	85	5	3	8	1	21	14	40	1	26	5	10	21	14	7	34	8	10	10	12	6	39	14	10	41	21	26	21	28	14	39	41	12	39	21	6	27	16	26	11	32
			4	17	13	31	27	16	85	5	3	8	1	21	14	40	1	26	5	10	21	14	7	34	8	10	10	12	6	39	14	10	41	21	26	21	28	14	39	41	12	39	21	6	27	16	26	11	32
			4	17	13	31	27	16	85	5	3	8	1	21	14	40	1	26	5	10	21	14	7	34	8	10	10	12	6	39	14	10	41	21	26	21	28	14	39	41	12	39	21	6	27	16	26	11	32
			4	17	13	31	27	16	85	5	3	8	1	21	14	40	1	26	5	10	21	14	7	34	8	10	10	12	6	39	14	10	41	21	26	21	28	14	39	41	12	39	21	6	27	16	26	11	32
			4	17	13	31	27	16	85	5	3	8	1	21	14	40	1	26	5	10	21	14	7	34	8	10	10	12	6	39	14	10	41	21	26	21	28	14	39	41	12	39	21	6	27	16	26	11	32
			4	17	13	31	27	16	85	5	3	8	1	21	14	40	1	26	5	10	21	14	7	34	8	10	10	12	6	39	14	10	41	26	26	21	28	14	39	41	12	39	21	6	27	16	26	11	32
			4	17	13	31	27	16	85	5	3	8	1	21	14	40	1	26	5	10	21	14	7	34	8	10	10	12	6	39	14	10	41	26	26	21	28	14	39	41	12	39	21	6	27	16	26	11	32
			4	17	13	31	27	16	85	5	3	8	1	21	14	40	1	26	5	10	21	14	7	34	8	10	10	12	6	39	14	10	41	26	26	21	28	14	39	41	12	39	21	6	27	16	26	11	32
			4	17	13	31	27	16	85	5	3	8	1	21	14	40	1	26	5	10	21	14	7	34	8	10	10	12	6	39	14	10	41	26	26	21	28	14	39	41	12	39	21	6	27	16	26	11	32
			4	17	13	31	27	16	85	5	3	8	1	21	14	40	1	26	5	10	21	14	7	34	8	10	10	12	7	39	14	10	41	26	26	21	28	14	39	41	12	39	21	6	27	16	26	11	32
			4	17	13	31	27	19	85	5	3	8	1	21	14	40	1	26	5	10	21	14	7	34	8	10	10	12	7	39	14	10	41	26	26	21	28	14	39	41	12	39	21	6	27	16	26	11	32
			4	17	13	31	27	19	85	5	3	8	1	21	14	40	1	26	5	10	21	14	7	34	8	10	10	12	7	39	14	10	41	26	26	21	28	14	39	41	12	39	21	6	27	16	26	11	32
			4	17	13	31	27	19	85	5	3	8	1	21	14	40	1	26	5	10	21	14	7	34	8	10	10	12	7	39	14	10	41	26	26	21	28	14	39	41	12	39	21	6	27	16	26	11	32
			4	17	13	31	27	19	85	5	3	8	1	21	14	40	1	26	5	10	22	14	7	34	8	10	10	12	7	39	14	10	41	26	26	21	28	14	39	41	12	39	21	6	27	16	26	11	32
			4	17	13	31	27	19	85	5	3	8	1	21	14	40	1	26	5	10	22	14	7	34	8	10	10	12	7	39	14	10	41	26	26	21	28	14	39	41	12	39	21	6	27	16	26	11	32
			4	17	13	31	27	19	85	5	3	8	1	21	14	40	1	26	5	10	22	14	7	34	8	10	10	12	7	39	14	10	41	26	26	22	28	14	39	41	12	39	21	6	27	16	26	11	32
			4	17	13	31	27	19	85	5	3	8	1	21	14	40	1	26	5	10	22	14	7	34	8	10	10	12	7	39	14	10	41	26	26	22	28	14	39	41	12	39	21	6	27	16	26	11	32
			4	17	13	31	27	19	85	5	3	8	1	21	14	40	1	26	5	10	22	14	7	34	8	10	10	12	7	39	14	10	41	28	26	22	28	14	39	41	12	39	21	6	27	16	26	11	32
			4	17	13	31	27	19	85	5	3	8	1	21	14	40	1	26	5	10	22	14	7	34	8	10	10	12	7	39	14	10	41	28	26	22	28	14	39	41	12	39	21	6	27	16	26	11	32
			4	17	13	31	27	19	85	5	3	8	1	21	14	40	1	26	8	10	22	14	7	34	8	10	10	12	7	39	14	10	41	28	26	22	28	14	39	41	12	39	21	6	27	16	26	11	32
			4	17	13	31	27	19	85	5	3	8	1	21	14	40	1	26	8	10	22	14	7	34	8	10	10	12	7	39	14	10	41	28	26	22	28	14	39	41	12	39	21	6	27	16	26	11	32
			4	17	13	31	27	19	85	5	3	8	1	21	14	40	1	26	8	10	22	14	7	34	8	10	10	12	7	39	14	10	41	28	26	22	28	14	39	41	12	39	21	6	27	16	26	11	32
			4	17	13	31	27	19	85	5	3	8	1	21	14	40	1	26	8	10	22	14	7	34	8	10	10	12	7	39	14	10	41	28	26	22	28	14	39	41	12	39	21	6	27	16	26	11	32
			4	17	13	31	27	19	85	5	3	8	1	21	14	40	1	26	8	10	22	14	7	34	8	10	10	12	7	39	14	10	41	28	26	22	28	14	39	41	12	39	21	6	27	16	26	11	32
			4	17	13	31	27	19	85	5	3	8	1	21	14	40	1	26	8	10	22	14	7	34	8	10	10	12	7	39	14	10	41	28	26	22	28	14	39	41	12	39	21	6	27	16	26	11	32
			4	17	13	31	27	19	85	5	3	8	1	21	14	40	1	26	8	10	22	14	7	34	8	10	10	12	7	39	14	10	41	28	26	22	28	14	39	41	12	39	21	6	27	16	26	11	32
			4	17	13	31	27	19	85	5	3	8	1	21	14	40	1	26	8	10	22	14	7	34	8	10	10	12	7	39	14	10	41	28	26	22	28	14	39	41	12	39	21	6	27	16	26	11	32
			4	17	13	31	27	19	85	5	3	8	1	21	14	40	1	26	8	10	22	14	7	34	8	10	10	12	7	39	14	10	41	28	26	22	28	14	39	41	12	39	21	6	27	16	26	11	32
			4	17	13	31	27	19	85	5	3	8	1	21	14	40	1	26	8	10	22	14	7	34	8	10	10	12	7	39	14	10	41	28	26	22	28	14	39	41	12	39	21	6	27	16	26	11	32
			4	17	13	31	27	19	85	5	3	8	1	21	14	40	1	26	8	10	22	14	7	34	8	10	10	12	7	39	14	10	41	28	26	22	28	14	39	41	12	39	21	6	27	16	26	11	32
			4	17	13	31	27	19	85	5	3	8	1	21	14	40	1	26	8	10	22	14	7	34	8	10	10	12	7	39	14	10	41	28	26	22	28	14	39	41	12	39	21	6	27	16	26	11	32
			4	17	13	31	27	19	85	5	3	8	1	21	14	40	1	26	8	10	22	14	7	34	8	10	10	12	7	39	14	10	41	28	26	23	28	14	39	41	12	39	21	6	27	16	26	11	32
			4	17	13	31	27	19	85	5	3	8	1	25	14	40	1	26	8	10	22	14	7	34	8	10	10	12	7	39	14	10	41	28	26	23	28	14	39	41	12	39	21	6	27	16	26	11	32
			4	17	13	31	27	19	85	5	3	8	1	25	14	40	1	26	8	10	22	14	7	34	8	10	10	12	7	39	14	10	41	28	26	23	28	14	39	41	12	39	21	6	27	16	26	11	32
			4	17	13	31	27	19	85	5	3	8	1	25	14	40	1	26	8	10	22	14	7	34	8	10	10	12	7	39	14	10	41	28	26	23	28	14	39	41	12	39	21	6	27	16	26	11	32
			4	17	13	31	27	19	85	5	3	8	1	25	14	40	1	26	8	10	22	14	7	34	8	10	10	12	7	39	14	10	41	28	26	23	28	14	39	41	12	39	21	6	27	16	26	11	32
			4	17	13	31	27	19	85	5	3	8	1	25	14	40	1	26	8	10	22	14	7	34	8	10	10	12	7	39	14	12	41	28	26	23	28	14	39	41	12	39	21	6	27	16	26	11	32
			4	17	13	31	27	19	85	5	3	8	1	25	14	40	1	26	8	10	22	14	7	34	8	10	10	12	7	39	14	12	41	28	26	23	28	14	39	41	12	39	21	6	27	16	26	11	32
			4	17	13	31	27	19	85	5	3	8	1	25	14	40	1	26	8	10	22	14	7	34	8	10	10	12	7	39	14	12	41	28	26	23	28	14	39	41	12	39	21	6	27	16	26	11	32
			4	17	13	31	27	19	85	5	3	8	1	25	14	40	1	26	8	10	22	14	7	34	8	10	10	12	7	39	14	12	41	28	26	23	28	14	39	41	12	39	21	6	27	16	26	11	32
			4	17	13	31	27	19	85	5	3	8	1	25	14	40	1	26	8	10	22	14	7	34	8	10	10	12	7	39	14	12	41	28	26	23	28	14	39	41	12	39	21	6	27	16	26	11	32
			4	17	13	31	27	19	85	5	3	8	1	25	14	40	1	26	8	10	22	14	7	34	8	10	10	12	7	39	14	12	41	28	26	23	28	14	39	42	12	39	21	6	27	16	26	11	32
			4	17	13	31	27	19	85	5	3	8	1	25	14	40	1	26	8	10	22	14	7	34	8	10	10	12	7	39	14	12	41	28	26	23	28	14	39	42	12	39	21	6	27	16	26	11	32
			4	17	13	31	27	19	85	5	3	8	1	25	14	40	1	26	8	10	22	14	7	34	8	10	10	12	7	39	14	12	41	28	26	23	28	14	39	42	12	39	21	6	27	16	26	11	32
			4	17	13	31	27	19	85	5	3	8	1	25	14	40	1	26	8	10	22	14	7	34	8	10	10	12	7	39	14	12	41	28	26	23	28	19	39	42	12	39	21	6	27	16	26	11	32
			4	17	13	31	27	19	85	5	3	8	1	25	14	40	1	26	8	10	22	14	7	34	8	10	10	12	7	39	14	12	41	28	26	23	28	24	39	42	12	39	21	6	27	16	26	11	32
			4	17	13	31	27	19	85	5	3	8	1	25	14	40	1	26	8	10	22	14	7	34	8	10	10	12	7	39	14	12	41	28	26	23	28	32	39	42	12	39	21	6	27	16	26	11	32
			4	17	13	31	27	19	85	5	3	8	1	25	14	40	1	26	8	10	22	20	7	34	8	10	10	12	7	39	14	12	41	28	26	23	28	42	39	42	12	39	21	6	27	16	26	11	32
			4	17	13	31	27	19	85	5	3	8	1	25	14	40	1	26	8	10	22	20	7	34	8	10	10	12	7	39	14	12	41	28	26	23	28	42	39	42	12	39	21	6	27	16	26	11	32
			4	17	13	31	27	19	85	5	3	8	1	25	14	40	1	26	8	10	22	20	7	34	8	10	10	12	7	39	14	12	41	28	26	23	28	42	39	42	12	39	21	6	27	16	26	11	32
			4	17	13	31	27	19	85	5	3	8	1	25	14	40	1	26	8	10	22	20	7	34	8	10	10	12	7	39	14	12	41	28	26	23	28	42	39	42	12	39	21	6	27	16	26	11	32
			4	17	13	31	27	19	85	5	3	8	1	25	14	40	1	26	8	10	22	20	7	34	8	10	10	12	7	39	14	12	41	28	26	23	28	42	39	42	12	39	21	6	27	16	26	11	32
			4	17	13	31	27	19	85	5	3	8	1	25	14	40	1	26	8	10	22	20	7	34	8	10	10	12	7	39	14	12	41	28	26	23	28	42	39	42	12	39	21	6	27	16	26	11	32
			4	17	13	31	27	19	85	5	3	8	1	25	14	40	1	26	8	10	22	20	7	34	8	10	10	12	7	39	14	12	41	28	26	23	28	42	39	42	12	39	21	6	27	16	26	11	32
			4	17	13	31	27	19	85	5	4	8	1	25	14	40	1	26	8	10	22	20	7	34	8	10	10	12	7	39	14	12	41	28	26	23	28	42	39	42	12	39	21	6	27	16	26	11	32
			4	17	13	31	27	19	85	5	4	8	1	25	14	40	1	26	8	10	22	20	7	34	8	10	10	12	7	39	14	12	41	28	26	23	28	42	39	42	12	39	21	6	27	16	26	11	32
			4	17	13	31	27	19	85	5	4	8	1	25	14	40	1	26	8	10	22	20	7	34	8	10	10	12	7	39	14	12	41	28	26	23	28	42	39	42	12	39	21	6	27	16	26	11	32
			4	17	13	31	27	19	85	5	4	8	1	25	14	40	1	26	8	10	22	20	7	34	8	10	10	12	7	39	14	12	41	28	26	23	28	42	39	42	12	39	21	6	27	16	26	11	32
			4	17	13	31	27	19	85	5	4	8	1	25	14	40	1	26	8	10	22	20	7	34	8	10	10	12	7	39	14	12	41	28	26	23	28	42	39	42	12	39	21	6	27	16	26	11	32
			4	17	13	31	27	19	85	5	4	8	1	25	14	40	1	26	8	10	26	20	7	34	8	10	10	12	7	39	14	12	41	28	26	23	28	42	39	42	12	39	21	6	27	16	26	11	32
			4	17	13	31	27	19	85	5	4	8	1	25	14	40	1	26	8	10	27	20	7	34	8	10	10	12	7	39	14	12	41	28	26	23	28	42	39	42	12	39	21	6	27	16	26	11	32
			4	17	13	31	27	19	85	5	4	8	1	25	14	40	1	26	8	10	27	20	7	34	8	10	10	12	7	39	14	12	41	28	26	23	28	42	39	42	12	39	21	6	27	16	26	11	32
			4	17	13	31	27	19	85	5	4	8	1	25	14	40	1	26	8	10	27	20	7	34	8	10	10	12	7	39	14	12	41	28	26	23	28	42	39	45	12	39	21	6	27	16	26	11	32
			4	17	13	31	27	19	85	5	4	8	1	25	14	40	1	26	8	10	27	20	7	34	8	10	10	12	7	39	14	12	41	28	26	23	28	42	39	47	12	39	21	6	27	16	26	11	34
			4	17	13	31	27	19	85	5	4	8	1	25	14	40	1	26	8	10	27	20	7	34	8	10	10	12	7	39	14	12	41	28	26	23	28	42	39	56	12	39	21	6	27	16	26	11	34
			4	17	13	31	27	19	85	5	4	8	1	25	14	40	1	26	8	10	27	20	7	34	8	10	10	12	7	41	14	12	41	28	26	23	28	42	39	56	12	39	21	6	27	16	26	11	34
			4	17	13	31	27	19	85	5	4	8	1	25	14	40	1	26	8	10	27	20	7	34	8	10	10	12	7	41	14	12	41	28	26	23	28	42	39	56	12	39	21	6	27	16	26	11	34
			4	17	13	31	27	19	85	5	4	8	1	25	14	40	1	26	8	10	27	20	7	34	8	10	10	12	7	41	14	12	41	28	26	23	28	42	39	56	12	39	21	6	27	16	26	11	34
			4	17	13	31	27	19	85	5	4	8	1	25	14	40	1	26	8	10	27	20	7	34	8	10	10	12	7	41	14	12	41	28	26	23	28	42	39	56	12	39	21	6	27	16	26	11	34
			4	17	13	31	27	19	85	5	4	8	1	25	14	40	1	26	8	10	27	20	12	34	8	10	10	12	7	41	14	12	41	28	26	23	28	42	39	56	12	39	21	6	27	16	26	11	34
			4	17	13	31	27	19	85	5	4	8	1	25	14	40	1	26	8	10	27	20	14	34	8	10	10	12	7	41	14	12	41	28	26	23	28	42	39	56	12	39	21	6	27	16	26	11	34
			4	17	13	31	27	19	85	5	4	8	1	25	14	40	1	26	8	10	27	20	23	34	8	10	10	12	7	41	14	12	41	28	26	23	28	42	39	56	12	39	21	6	27	16	26	11	34
			4	17	13	31	27	19	85	5	4	8	1	25	14	40	1	26	8	10	27	20	26	34	8	10	10	12	7	41	14	12	41	28	26	23	28	42	39	56	12	39	21	6	27	16	26	11	34
			4	17	13	31	27	19	85	5	4	8	1	25	14	40	1	26	8	10	27	20	26	34	8	10	10	12	7	41	14	12	41	28	26	23	28	42	39	56	12	39	21	6	27	16	26	11	34
			4	17	13	31	27	19	85	5	4	8	1	25	14	40	1	26	8	10	27	20	26	34	8	10	10	12	7	41	14	12	41	28	26	23	28	42	39	56	12	39	21	6	27	16	26	11	34
			4	17	13	31	27	19	85	5	4	8	1	25	14	40	1	26	8	10	27	20	26	34	8	10	10	12	7	41	14	12	41	28	26	23	28	42	39	56	12	39	21	6	27	16	26	11	34
			4	17	13	31	27	19	85	5	4	8	1	25	14	40	1	26	8	10	27	20	26	34	8	10	10	12	7	41	14	12	41	28	26	23	28	42	40	56	12	39	21	6	27	16	26	11	34
			4	17	13	31	27	19	85	5	4	8	1	25	14	40	1	26	8	10	27	20	26	34	8	10	10	12	7	41	14	12	41	28	26	23	28	42	40	56	12	39	21	6	27	16	26	11	34
			4	17	13	31	27	19	85	5	4	8	1	25	14	40	1	26	8	10	27	20	26	34	8	10	10	12	7	41	14	12	41	28	26	23	28	42	40	56	12	39	21	6	27	16	26	11	34
			4	17	13	31	27	19	85	5	4	8	1	25	14	40	1	26	8	10	27	20	26	34	8	10	10	12	7	43	14	12	41	28	26	23	29	42	40	56	12	39	21	6	27	16	26	11	34
			4	17	13	31	27	19	85	5	4	8	1	25	14	40	1	26	8	10	27	20	26	34	8	10	10	12	7	44	14	12	41	28	26	23	29	42	40	56	12	39	21	6	27	16	26	11	34
			4	17	13	31	27	19	85	5	4	8	1	25	14	40	1	26	8	10	27	20	26	34	8	10	10	12	7	47	14	12	41	28	26	23	29	42	40	56	12	39	21	6	27	16	26	11	34
			4	17	13	31	27	19	85	5	4	8	1	25	14	40	1	26	8	10	27	20	26	34	8	10	10	12	7	47	14	12	41	28	26	23	29	42	40	56	12	39	21	6	27	16	26	11	34
			4	17	13	31	31	19	85	5	4	8	1	25	14	40	1	26	8	10	27	20	26	34	8	10	10	12	7	51	14	12	41	28	26	23	29	42	40	56	12	39	21	6	27	16	26	11	34
			4	17	14	31	36	19	85	5	4	8	1	25	14	40	1	26	8	10	27	20	26	34	8	10	10	12	7	51	14	12	41	28	26	23	29	42	40	56	12	39	21	6	27	16	26	11	34
			4	21	14	31	42	19	85	5	4	8	1	25	14	40	1	26	8	10	27	20	26	34	8	10	10	12	7	51	14	12	41	30	26	23	29	42	40	56	12	39	21	6	27	16	26	11	34
			4	22	14	31	42	19	85	5	4	8	1	25	14	40	1	26	8	10	27	20	26	34	8	10	10	12	7	51	14	12	41	31	26	23	29	42	40	56	12	39	21	6	27	16	26	11	34
			4	22	14	31	42	19	85	5	4	8	1	25	14	40	1	26	8	10	27	20	26	34	8	10	10	12	7	51	14	12	41	31	26	23	29	42	40	56	12	39	21	6	27	16	26	11	34
			4	22	14	31	42	19	85	5	4	8	1	25	14	40	1	26	8	10	27	20	26	34	8	10	10	12	7	51	14	12	41	31	26	23	29	42	40	56	12	39	21	6	27	16	26	11	34
			4	22	14	31	42	19	85	5	4	8	1	25	14	40	1	26	8	10	27	20	26	34	8	10	10	12	7	51	14	12	41	31	26	23	29	42	40	56	12	39	21	6	27	16	26	11	34
			4	22	14	31	42	19	85	5	4	8	1	25	14	40	1	26	8	10	27	20	26	34	8	10	10	12	7	51	14	12	41	31	26	23	29	42	40	56	12	39	21	6	27	16	26	11	34
			4	22	14	31	42	19	85	5	4	8	1	25	14	40	1	26	8	10	27	20	26	34	8	10	10	12	7	51	14	12	41	31	26	23	29	42	41	56	12	39	21	6	27	16	26	11	34
			4	22	14	31	42	19	85	5	4	8	1	25	14	40	1	26	8	10	27	20	26	34	8	10	10	12	7	51	14	12	41	31	26	23	29	42	41	56	12	39	21	6	27	16	26	11	34
			4	22	14	31	42	19	85	5	4	8	1	25	14	40	1	26	8	10	27	20	26	34	8	10	10	12	7	51	14	12	41	31	26	23	29	42	41	56	12	39	21	6	27	16	26	11	35
			4	22	14	31	42	19	85	5	4	8	1	25	14	40	1	26	8	10	27	20	26	34	8	10	10	12	7	51	14	12	41	31	26	23	29	42	41	56	12	39	21	6	27	16	26	11	35
			4	22	14	31	42	19	85	5	4	8	1	25	14	40	1	26	8	10	27	20	26	34	8	10	10	12	7	51	14	12	41	31	26	23	29	42	41	56	12	39	21	6	27	16	26	11	35
			4	22	14	31	42	19	85	5	4	8	1	25	14	40	1	26	8	10	27	20	26	34	8	10	10	12	7	51	14	12	41	31	26	23	29	42	41	56	12	39	21	6	27	16	26	11	35
			4	22	14	31	42	19	85	5	4	8	1	25	14	40	1	26	8	10	27	20	26	34	8	10	10	12	7	51	14	12	41	31	26	23	29	42	41	57	12	39	21	6	27	16	26	11	35
			4	22	14	31	42	19	85	5	4	8	1	25	14	40	1	26	8	10	27	20	26	34	8	10	10	12	7	51	14	12	41	31	26	23	29	42	41	57	12	39	21	6	27	16	26	11	35
			4	22	14	31	42	19	85	5	4	8	1	25	14	40	1	26	8	10	27	20	26	34	8	10	10	12	7	51	14	12	41	31	26	23	29	42	41	57	12	39	21	6	27	16	26	11	35
			4	22	14	31	42	19	85	5	4	8	1	25	14	40	1	26	8	10	27	20	26	34	8	10	10	12	7	51	14	12	41	31	26	23	29	42	41	57	12	39	21	6	27	16	26	11	35
			4	22	14	31	42	19	85	5	4	8	1	25	14	40	1	26	8	10	27	20	26	34	8	10	10	12	7	51	14	12	41	31	26	24	29	42	41	57	12	39	21	6	27	16	26	11	35
			4	22	14	31	42	19	85	5	4	8	1	25	14	40	1	26	8	10	27	20	26	34	8	10	10	12	7	51	14	12	41	31	26	24	29	42	41	57	12	39	21	6	27	16	26	11	35
			4	22	14	31	42	19	85	5	4	8	1	25	14	40	1	26	8	10	27	20	26	34	8	10	10	12	7	51	14	12	41	31	26	24	29	42	41	57	12	39	21	6	27	16	26	11	35
			4	22	14	31	42	19	85	5	4	8	1	25	14	40	1	26	8	10	27	20	26	34	8	10	10	12	7	51	14	12	41	31	26	24	29	42	41	57	12	39	21	6	27	16	26	11	35
			4	22	14	31	42	19	85	5	4	8	1	25	14	40	1	26	8	10	27	20	26	34	8	10	10	12	7	51	14	12	41	31	26	24	29	42	41	57	12	39	21	6	27	16	26	11	35
			4	22	14	31	42	19	85	5	4	8	1	25	14	40	1	26	8	10	27	20	26	34	8	10	10	12	7	51	14	12	41	31	26	24	29	42	41	57	12	39	21	6	27	16	26	11	35
			4	22	14	31	42	19	85	5	4	8	1	25	14	40	1	26	8	10	27	20	26	34	8	10	10	12	7	51	14	12	41	33	26	24	29	42	41	57	12	39	21	6	27	16	26	11	35
			4	22	14	31	42	19	85	5	4	8	1	25	14	40	1	26	8	10	27	20	26	34	8	10	10	12	7	51	14	12	41	33	26	24	29	42	41	57	12	39	21	6	27	16	26	11	35
			4	22	14	31	42	19	85	5	4	8	1	25	14	40	1	26	8	10	27	20	26	34	8	10	10	12	7	51	14	12	41	33	26	24	29	42	41	57	12	39	21	6	27	16	26	11	35
			4	22	14	32	42	19	85	5	4	8	1	25	14	40	1	26	8	10	27	20	26	34	8	10	10	12	7	51	14	12	41	33	26	24	29	42	41	57	12	39	21	6	27	16	26	11	35
			4	22	14	33	42	19	85	5	4	8	1	25	14	40	1	26	8	10	27	20	26	34	8	10	10	12	7	51	15	12	41	33	26	24	29	42	41	57	12	39	21	6	27	16	26	11	35
			4	22	20	33	42	19	85	5	4	8	1	25	14	40	1	26	8	10	27	20	26	34	8	10	10	12	7	51	15	12	41	33	26	24	29	42	41	57	12	39	21	6	27	16	26	11	35
			4	22	20	35	42	19	85	5	4	8	1	25	14	40	1	26	8	10	27	20	26	34	8	10	10	12	7	51	15	12	41	33	26	24	29	42	41	57	12	39	21	6	27	16	26	11	35
			4	22	25	35	42	19	85	5	4	8	1	25	14	40	1	26	8	10	27	20	32	34	8	10	10	12	7	51	15	12	41	33	26	24	29	42	41	57	12	39	21	6	27	16	26	11	35
			4	22	29	35	42	19	85	5	4	8	1	25	14	40	1	26	8	10	27	20	32	35	8	10	10	12	7	51	15	12	41	33	26	25	29	42	41	57	12	39	21	6	27	16	26	11	35
			4	23	29	35	42	19	85	5	4	8	1	25	14	40	1	26	8	10	27	20	32	35	8	10	10	12	7	51	15	12	41	33	26	27	29	42	41	57	12	39	21	6	27	16	26	11	35
			4	23	29	35	42	19	85	5	4	8	1	25	14	40	1	26	8	10	27	20	32	35	8	10	10	12	7	51	15	12	41	33	26	27	29	42	41	57	12	39	21	6	27	16	26	11	35
			4	23	29	35	42	19	85	5	4	8	1	25	14	40	1	26	8	10	27	20	32	35	8	10	10	12	7	51	15	12	41	33	26	27	29	42	41	57	12	39	21	6	27	16	26	11	35
			4	23	29	35	42	19	85	5	4	8	1	25	14	40	1	26	8	10	27	20	32	35	8	10	10	12	7	51	15	12	41	33	26	27	29	42	41	57	12	39	21	6	27	16	26	11	35
			4	23	29	35	42	19	85	5	4	8	1	25	14	40	1	26	8	10	27	20	32	35	8	10	10	12	7	51	15	12	41	33	26	27	29	42	41	57	12	39	21	6	27	16	26	11	35
			4	24	29	35	42	19	85	5	4	8	1	25	14	40	1	26	8	10	27	20	32	35	8	10	10	12	7	51	15	12	41	33	26	27	29	42	41	57	12	39	21	6	27	16	26	11	35
			4	24	29	35	42	19	85	5	4	8	1	25	14	40	1	26	8	10	27	20	32	35	8	10	10	12	7	51	15	12	41	33	26	27	29	42	41	57	12	39	21	6	27	16	26	11	35
			4	24	29	35	42	19	85	5	4	8	1	25	14	40	1	26	8	10	27	20	32	35	8	10	10	12	7	51	15	12	41	33	26	27	29	42	41	57	12	39	21	6	27	16	26	11	35
			4	24	29	35	42	19	85	5	4	8	1	25	14	40	1	26	9	10	27	20	32	35	8	10	10	12	7	51	15	12	41	33	26	27	29	42	41	57	12	39	21	6	27	16	26	11	35
			4	24	29	35	42	19	85	5	4	8	1	25	14	40	1	26	9	10	27	20	32	35	8	10	10	12	7	51	15	12	41	33	26	27	29	42	41	57	12	39	21	6	27	16	26	11	35
			4	24	29	35	42	19	85	5	4	8	1	25	14	40	1	28	9	10	27	20	32	35	8	10	10	12	7	51	15	12	41	33	26	27	29	42	41	57	12	39	21	6	27	16	26	11	35
			4	24	29	35	42	19	85	5	4	8	1	25	14	40	1	29	9	10	27	20	32	35	8	10	10	12	7	51	15	12	41	33	26	27	29	42	41	57	12	39	21	6	27	16	26	11	35
			4	24	29	35	42	19	85	5	4	8	1	25	14	40	1	29	9	10	27	20	32	35	8	10	10	12	7	51	15	12	41	33	26	27	29	42	41	57	12	39	21	6	27	16	26	11	35
			4	24	29	35	42	19	85	5	4	8	1	25	14	40	1	29	9	10	27	20	32	35	8	10	10	12	7	51	15	12	41	33	26	27	29	42	41	57	12	39	21	6	27	16	26	11	35
			4	24	29	35	42	19	85	5	4	8	1	25	14	40	1	29	9	10	27	20	32	35	8	10	10	12	7	51	15	12	41	33	26	27	29	42	41	57	12	39	21	6	27	16	26	11	35
			4	24	29	35	42	19	85	5	4	8	1	25	14	40	1	29	9	11	27	20	32	35	8	10	10	12	7	51	15	12	41	33	26	27	29	42	41	57	12	39	21	6	27	16	26	11	35
			4	24	29	35	42	19	85	5	4	8	1	25	14	40	1	29	9	11	27	20	32	35	8	10	10	12	7	51	15	12	41	33	26	27	29	42	41	57	12	39	21	6	27	16	26	11	35
			4	24	29	35	42	19	85	5	4	8	1	25	14	40	1	29	9	11	27	20	32	35	8	10	10	12	7	51	15	12	41	33	26	27	29	42	41	57	12	39	21	6	27	16	26	11	35
			4	24	29	35	42	19	85	5	4	8	1	25	14	40	1	29	9	11	27	20	32	35	8	10	10	12	7	51	15	12	41	33	26	27	29	42	41	57	12	39	21	6	27	16	26	11	35
			4	24	29	35	42	19	85	5	4	8	1	25	14	40	1	29	9	11	27	20	32	35	8	10	10	12	7	51	15	12	41	33	26	27	29	42	41	57	12	39	21	6	27	16	26	11	35
			4	24	29	35	42	19	85	5	4	8	1	25	14	40	1	29	9	11	27	20	32	35	8	10	10	12	7	51	15	12	41	33	26	27	29	42	41	57	12	39	21	6	27	16	26	11	35
			4	24	29	35	42	19	85	5	4	8	1	25	14	40	1	29	9	11	27	20	32	35	8	10	10	12	7	51	15	12	41	33	26	27	29	42	41	57	12	39	21	6	27	16	26	11	35
			4	24	29	35	42	19	85	5	4	8	1	25	14	40	1	29	9	11	27	20	32	35	8	10	10	12	7	51	15	12	41	33	26	27	29	42	41	57	12	39	21	6	27	16	26	11	35
			4	24	29	35	42	19	85	5	4	8	1	25	14	40	1	29	9	11	27	20	32	35	8	10	10	12	7	51	15	12	41	33	26	27	29	42	41	57	12	39	21	6	27	16	26	11	35
			4	24	29	35	42	19	85	5	4	8	1	25	14	40	1	29	9	11	27	20	32	35	8	10	10	12	7	51	15	12	41	33	26	27	29	42	41	57	12	39	21	6	27	16	26	11	35
			4	24	29	35	42	19	85	5	4	8	1	25	14	40	1	29	9	11	27	20	32	35	8	10	10	12	7	51	15	12	41	33	26	27	29	42	41	57	12	39	21	6	27	16	26	11	35
			4	24	29	35	42	19	85	5	4	8	1	25	14	40	1	29	9	11	27	20	32	35	8	10	10	12	7	51	15	12	41	33	26	27	29	42	41	57	12	39	21	6	27	16	26	11	35
			4	24	29	35	42	19	85	5	4	8	1	25	14	40	1	29	9	11	27	20	32	35	8	10	10	12	7	51	15	12	41	33	27	27	29	42	41	57	12	39	21	6	27	16	26	11	35
			4	24	29	35	42	19	85	5	4	8	1	25	14	40	1	29	9	11	27	20	32	35	8	10	10	12	7	51	15	12	41	33	27	27	29	42	41	57	12	39	21	6	27	16	26	11	35
			4	24	29	35	42	19	85	5	4	8	1	25	14	40	1	29	9	11	27	20	32	35	8	10	10	12	7	51	15	12	41	33	27	27	29	42	44	57	12	39	21	6	27	16	26	11	35
			4	24	29	35	42	19	85	5	4	8	1	25	14	40	1	29	9	11	27	20	32	35	8	10	10	12	7	51	15	12	41	33	27	27	29	42	45	57	12	39	21	6	28	16	26	11	35
			4	24	29	35	42	19	85	5	4	8	1	25	14	40	1	29	9	11	27	20	32	35	8	10	10	12	7	51	15	12	41	33	27	27	29	42	45	57	12	39	21	6	28	16	26	11	35
			4	24	29	35	42	19	85	5	4	8	1	25	14	40	1	29	9	11	27	20	32	35	8	10	10	12	7	51	15	12	41	33	27	27	29	42	45	57	12	39	21	6	28	16	26	11	35
			4	24	29	35	42	19	85	5	4	8	1	25	14	40	1	29	9	11	27	20	32	35	8	10	10	12	7	51	15	12	41	33	27	27	29	42	45	57	12	39	21	6	28	16	26	11	35
			4	24	29	35	42	19	85	5	4	8	1	25	14	40	1	29	9	11	27	20	32	35	8	10	10	12	7	51	15	12	41	33	27	27	29	42	45	57	12	39	21	6	28	16	26	11	35
			4	24	29	35	42	19	85	5	4	8	1	25	14	40	1	29	9	11	27	20	32	35	8	10	10	12	7	51	15	12	41	33	27	27	29	42	45	57	12	39	21	6	28	16	26	11	35
			4	24	29	35	42	19	85	5	4	8	1	25	14	40	1	29	9	11	27	20	32	35	8	10	10	12	7	51	15	12	41	33	27	27	29	42	45	58	12	39	21	6	28	16	26	11	35
			4	24	29	35	42	19	85	5	4	8	1	25	14	40	1	29	9	11	27	20	32	35	8	10	10	12	7	51	15	12	41	33	27	27	29	42	45	58	12	39	21	6	28	16	26	11	35
			4	24	29	35	42	19	85	5	4	8	1	25	14	40	1	29	9	11	27	20	32	35	8	10	10	12	7	51	15	12	41	33	27	27	29	42	45	58	12	39	21	6	28	16	26	11	35
			4	24	29	35	42	19	85	5	4	8	1	25	14	40	1	29	9	11	27	20	32	35	8	10	10	12	7	51	16	12	41	33	27	27	29	42	45	58	12	39	21	6	28	16	26	11	35
			4	24	29	35	42	19	85	5	4	8	1	25	14	40	1	29	9	11	27	20	32	35	8	10	10	12	7	51	16	12	41	33	27	27	29	42	45	58	12	39	21	6	28	16	26	11	35
			4	24	29	35	42	19	85	5	4	8	1	25	14	40	1	29	9	11	27	20	32	35	8	10	10	12	7	51	16	12	41	33	27	27	29	42	48	58	12	39	21	6	28	16	26	11	35
			4	24	29	35	42	19	85	5	4	8	1	25	14	40	1	29	9	11	27	20	32	35	8	10	10	12	7	51	16	12	41	33	27	27	29	42	48	58	12	39	21	6	28	16	26	11	35
			4	24	29	35	42	19	85	5	4	8	1	25	14	40	1	29	9	11	27	20	32	35	8	10	10	12	7	51	16	12	41	33	27	27	29	42	48	58	12	39	21	6	28	16	26	11	35
			4	24	29	35	42	19	85	5	4	8	1	25	14	40	1	29	9	11	27	20	32	35	8	10	10	12	7	51	16	12	41	33	27	27	29	42	48	58	12	39	21	6	28	16	26	11	35
			4	25	29	35	42	19	85	5	4	8	1	25	14	40	1	29	9	11	27	20	32	35	8	10	10	12	7	51	16	12	41	33	27	27	29	42	48	58	12	39	21	6	28	16	26	11	35
			4	25	29	35	42	19	85	5	4	8	1	25	14	40	1	29	9	11	27	20	32	35	8	10	10	12	7	51	16	12	41	33	27	27	29	42	48	58	12	39	21	6	28	16	26	11	35
			4	25	29	35	42	19	85	5	4	8	1	25	14	40	1	29	9	11	27	20	32	35	8	10	10	12	7	51	16	12	41	33	27	27	29	42	48	58	12	39	21	6	28	16	26	11	35
			4	25	29	35	42	19	85	5	4	8	1	25	14	40	1	29	9	11	27	20	32	35	8	10	10	12	7	51	16	12	41	33	27	27	29	42	48	58	12	39	21	6	28	16	26	11	35
			4	25	29	35	42	19	85	5	4	8	1	25	14	40	1	29	9	11	27	20	32	35	8	10	10	12	7	51	16	12	41	33	27	27	29	42	48	58	12	39	21	6	30	16	26	11	35
			4	25	29	35	42	19	85	5	5	8	1	25	14	40	1	29	9	11	27	20	32	35	8	10	10	12	7	51	16	12	41	33	27	27	29	42	48	58	12	39	21	6	30	16	26	11	35
			4	25	29	35	42	19	85	5	5	8	1	25	14	40	1	29	9	11	27	20	32	35	8	10	10	12	7	51	16	12	41	33	27	27	29	42	48	58	12	39	21	6	30	16	26	11	35
			4	25	29	35	42	19	85	5	5	8	1	25	14	40	1	29	9	11	27	20	32	35	8	10	10	12	7	51	16	12	41	33	27	27	29	42	48	58	12	39	21	6	30	16	26	11	35
			4	25	29	35	42	19	85	5	5	8	1	25	14	40	1	29	9	11	27	20	32	35	8	10	10	12	7	51	16	12	41	33	27	27	29	42	51	58	12	39	21	6	30	16	26	11	35
			4	25	29	35	42	19	85	5	5	8	1	28	14	40	1	29	9	11	27	20	32	35	8	10	10	12	7	51	16	12	41	33	27	27	29	42	51	58	12	39	21	6	30	16	26	11	35
			4	25	29	35	42	19	85	5	5	8	1	34	14	40	1	29	9	11	27	20	32	35	8	10	10	12	7	51	16	12	41	33	27	27	29	42	51	58	12	39	21	6	30	16	26	11	35
			4	25	29	35	42	19	85	5	5	8	1	35	14	40	1	29	9	11	27	20	32	35	8	10	10	12	7	51	16	12	41	33	27	27	29	42	51	58	12	39	21	6	30	16	26	11	35
			4	25	29	35	42	19	85	5	5	8	1	40	14	40	1	29	9	11	27	20	32	35	8	10	10	12	7	51	16	12	41	33	27	27	29	42	51	58	12	39	21	6	30	16	26	11	35
			4	25	29	35	42	19	85	5	5	8	1	47	14	40	1	29	9	11	27	20	32	35	8	10	10	12	7	51	16	12	41	33	27	27	29	42	51	58	12	39	21	6	30	16	26	11	35
			4	25	29	35	42	19	85	5	5	8	1	47	14	40	1	29	9	11	27	20	32	35	8	10	10	12	7	51	16	12	41	33	27	27	29	42	51	58	12	39	21	6	30	16	26	11	35
			4	25	29	35	42	19	85	5	5	8	1	48	14	40	1	29	9	11	27	20	32	35	8	10	10	12	7	51	16	12	41	33	27	27	29	42	51	58	12	39	21	6	30	16	26	11	35
			4	25	29	35	42	19	85	5	5	8	1	48	14	40	1	29	9	11	27	20	32	35	8	10	10	12	7	51	16	12	41	33	27	27	29	42	51	58	12	39	21	6	30	16	26	11	35
			4	25	29	35	42	19	85	5	5	8	1	48	14	40	1	29	9	11	27	20	32	35	8	10	10	12	7	51	16	12	41	33	27	27	29	42	51	58	12	39	21	6	30	16	26	11	35
			4	25	29	35	42	19	85	5	5	8	1	48	14	40	1	29	9	11	27	20	32	35	8	10	10	12	7	51	16	12	41	33	27	27	29	42	51	58	12	39	21	6	30	16	26	11	35
			4	25	29	35	42	19	85	5	5	8	1	48	14	40	1	29	9	11	27	20	32	35	8	10	10	12	7	51	16	12	41	33	27	27	29	42	51	58	12	39	21	6	30	16	26	11	35
			4	25	29	35	42	19	85	5	5	8	1	48	14	40	1	29	9	11	27	20	32	35	8	10	10	12	7	51	16	12	41	33	27	27	29	42	54	58	12	39	21	6	30	16	26	11	35
			4	25	29	35	42	19	85	5	5	8	1	48	14	40	1	29	9	11	27	20	32	35	8	10	10	12	7	51	16	12	41	33	27	27	29	42	54	58	12	39	21	6	30	16	26	11	35
			4	25	29	35	42	19	85	5	6	8	1	48	14	40	1	29	9	11	27	20	32	35	8	10	10	12	7	51	16	12	41	33	27	27	29	42	54	58	12	39	21	6	30	16	26	11	35
			4	25	29	35	42	19	85	5	6	8	1	48	14	40	1	29	9	11	27	20	32	35	8	10	10	12	7	51	16	12	41	33	27	27	29	42	54	58	12	39	21	6	30	16	26	11	35
			4	25	29	35	42	19	85	5	6	8	1	48	14	40	1	29	9	11	27	20	32	35	8	10	10	12	7	51	16	12	41	33	27	27	29	42	54	58	12	39	21	6	30	16	26	11	35
			4	25	29	35	42	19	85	5	6	8	1	48	14	40	1	29	9	11	27	20	32	35	8	10	10	12	7	51	16	12	41	33	27	27	29	42	54	58	12	39	21	6	30	16	26	11	35
			4	25	29	35	42	19	85	5	6	8	1	48	14	40	1	29	9	11	27	20	32	35	8	10	10	12	7	51	16	12	41	33	27	27	29	42	54	58	12	39	21	6	30	16	26	12	35
			4	25	29	35	42	19	85	5	6	8	1	48	14	40	1	29	9	11	27	20	32	35	8	10	10	12	7	51	16	12	41	33	27	27	29	42	54	58	12	39	21	6	31	16	26	12	35
			4	25	29	35	42	19	85	5	6	8	1	48	14	40	1	29	9	11	27	20	32	35	8	10	10	12	7	51	16	12	41	33	27	27	29	42	54	58	12	39	21	6	31	16	26	12	35
			4	25	29	35	42	19	85	5	6	8	1	48	14	40	1	29	9	11	27	20	32	38	8	10	10	12	7	51	16	12	41	33	27	27	29	42	54	58	12	39	21	6	31	16	26	12	35
			4	25	29	35	42	19	85	5	6	8	1	48	14	40	1	29	9	11	27	20	32	38	8	10	10	12	7	51	16	12	41	33	27	27	29	42	54	58	12	39	21	6	31	16	26	12	35
			4	25	29	35	42	19	85	5	6	8	1	48	14	40	1	29	9	11	32	20	32	38	8	10	10	12	7	51	16	12	41	33	27	27	29	42	54	58	12	39	21	6	31	16	26	12	35
			4	25	29	35	42	19	85	5	6	8	1	48	14	40	1	29	9	11	37	20	32	38	8	10	10	12	7	51	16	12	41	33	27	27	29	42	54	59	12	39	21	6	31	16	26	12	35
			4	25	29	35	42	19	85	5	6	8	1	48	14	40	1	29	9	11	46	20	32	38	8	10	10	12	7	51	16	12	41	33	27	27	29	42	54	59	12	39	21	6	31	16	26	12	35
			4	25	29	35	42	19	85	5	6	8	1	48	14	40	1	29	9	11	46	20	32	38	8	10	10	12	7	51	16	12	41	33	27	27	29	42	54	59	12	39	21	6	31	16	26	12	35
			4	25	29	35	42	19	85	5	6	8	1	48	14	40	1	29	9	11	46	20	32	38	8	10	10	12	7	51	16	12	41	33	27	27	29	42	55	59	12	39	21	6	31	16	26	12	35
			4	25	29	35	42	19	85	5	6	8	1	48	14	40	1	29	9	11	47	20	32	38	8	10	10	12	7	51	16	12	41	33	27	27	29	42	55	59	12	39	21	6	31	16	26	12	35
			4	25	29	35	42	19	85	5	6	8	1	48	14	40	1	29	9	11	47	20	32	38	8	10	10	12	7	51	16	12	41	33	27	27	29	42	55	59	12	39	21	6	31	16	26	12	35
			4	25	29	35	42	19	85	5	6	8	1	48	14	40	1	29	9	11	47	20	32	38	8	10	10	12	7	51	16	12	41	33	27	27	29	42	55	59	12	39	21	6	31	16	26	12	35
			4	25	29	35	42	19	85	5	6	8	1	48	14	40	1	29	9	11	47	20	32	38	8	10	10	12	7	51	16	12	41	33	27	27	29	42	55	59	12	39	21	6	31	16	26	12	35
			4	25	29	35	42	19	85	5	6	8	1	48	14	40	1	29	9	11	47	20	32	38	8	10	10	12	7	51	16	12	41	33	27	27	29	42	55	59	12	39	21	6	31	16	26	12	35
			4	25	29	35	42	19	85	5	6	8	1	48	14	40	1	29	9	11	47	20	32	38	8	10	10	12	7	51	16	12	41	33	27	27	29	42	55	59	12	39	21	6	31	16	26	12	35
			4	25	29	35	42	19	85	5	6	8	1	48	14	40	1	29	9	11	47	20	32	38	8	10	10	12	7	51	16	12	41	33	27	27	29	42	55	59	12	39	21	6	31	16	26	12	35
			4	25	29	35	42	19	85	5	6	8	1	48	14	40	1	29	9	11	47	20	32	38	8	10	10	12	7	51	16	12	41	33	27	27	29	42	55	59	12	39	21	6	31	16	26	12	35
			4	25	29	35	42	19	85	5	6	8	1	48	14	40	1	29	9	11	47	20	32	38	8	10	10	12	7	51	16	12	41	33	27	27	29	42	55	59	12	39	21	6	31	16	26	12	35
			4	25	29	35	42	19	85	5	6	8	1	48	14	40	1	29	9	11	47	20	32	38	8	10	10	12	7	51	16	12	41	33	27	27	29	42	55	59	12	39	21	6	31	16	26	12	35
			4	25	29	35	42	19	85	5	6	8	1	48	14	40	1	29	9	11	47	20	32	38	8	10	10	12	7	51	16	12	41	33	32	27	29	42	58	59	12	39	21	6	31	16	26	12	35
			4	25	29	35	42	19	85	5	6	8	1	48	14	40	1	29	9	11	47	20	32	38	8	10	10	12	7	51	16	12	41	33	40	27	29	42	59	59	12	39	21	6	31	16	26	12	35
			4	25	29	35	42	19	85	5	6	8	1	48	20	40	1	29	9	11	47	20	32	38	8	10	10	12	7	51	16	12	41	33	44	27	29	42	59	59	12	39	21	6	31	16	26	12	35
			4	25	29	35	42	19	85	5	6	8	1	48	25	40	1	29	9	11	47	20	32	38	8	10	10	12	7	51	16	12	41	33	49	27	29	42	59	59	12	39	21	6	31	16	26	12	35
			4	25	29	35	42	19	85	5	6	8	1	48	27	40	1	29	9	11	47	20	32	38	8	10	10	12	7	51	16	12	41	33	49	27	29	42	59	59	12	39	21	6	31	16	26	12	35
			4	25	29	35	42	19	85	5	6	8	1	48	31	40	1	29	9	11	47	20	32	38	8	10	10	12	7	51	16	12	41	33	49	27	29	42	59	59	12	39	21	6	31	16	26	12	35
			4	25	29	35	42	19	85	5	6	8	1	48	31	40	1	29	9	11	47	20	32	38	8	10	10	12	7	51	16	12	41	33	50	27	29	42	59	59	12	39	21	6	31	16	26	12	35
			4	25	29	35	42	19	85	5	6	8	1	48	31	40	1	29	9	11	47	20	32	38	8	10	10	12	7	51	16	12	41	33	50	27	29	42	59	59	12	39	21	6	31	16	26	12	35
			4	25	29	35	42	19	85	5	6	8	1	48	31	40	1	29	9	11	47	20	32	38	8	10	10	12	7	51	16	12	41	33	50	27	29	42	61	59	12	39	21	6	31	16	26	12	35
			4	25	29	35	42	19	85	5	6	8	1	48	31	40	1	29	9	11	47	20	32	38	8	10	10	12	7	51	16	12	41	33	50	27	29	42	64	59	12	39	21	6	31	16	26	12	35
			4	25	29	35	42	19	85	5	6	8	1	48	31	40	1	29	9	11	47	20	32	38	8	10	10	12	7	51	16	12	41	33	50	27	29	42	64	59	12	39	21	6	31	16	26	12	35
			4	25	29	35	42	19	85	5	6	8	1	48	31	40	1	29	9	11	47	20	32	38	8	10	10	12	7	51	16	12	41	33	50	27	29	42	64	59	12	39	21	6	31	16	26	12	35
			4	25	29	35	42	19	85	5	6	8	1	48	31	40	1	29	9	11	47	20	32	38	8	10	10	12	7	51	16	12	41	33	50	27	29	42	64	59	12	39	21	6	31	16	26	12	35
			4	25	29	35	42	19	85	5	6	8	1	48	31	40	1	29	9	11	47	20	32	38	8	10	10	12	7	51	16	12	41	33	50	27	29	42	64	59	12	39	21	6	31	16	26	12	35
			4	25	29	35	42	19	85	5	6	8	1	48	31	40	1	29	9	11	47	20	32	38	8	10	10	12	7	51	16	12	41	33	50	27	29	42	64	59	12	39	21	6	31	16	26	12	35
			4	25	29	35	42	19	85	5	6	8	1	48	31	40	1	29	9	11	47	20	32	38	14	10	10	12	7	51	16	12	41	33	50	27	29	42	64	59	12	39	21	6	31	16	26	12	35
			4	25	29	35	42	19	85	5	6	8	1	48	31	40	1	29	9	11	47	20	32	38	15	10	10	12	7	51	16	12	41	33	50	27	29	42	64	59	12	39	21	6	31	16	26	12	35
			4	25	29	35	42	19	85	5	6	8	1	48	31	40	1	29	9	11	47	20	32	38	15	10	10	12	7	51	16	12	41	33	50	27	29	42	64	59	12	39	21	6	31	16	26	12	35
			4	25	29	35	42	19	85	5	6	8	1	48	31	40	1	29	9	11	47	20	32	38	15	10	10	12	7	51	16	12	41	33	50	27	29	42	64	59	12	39	21	6	31	16	26	12	35
			4	25	29	35	42	19	85	5	6	8	1	48	31	40	1	29	9	11	47	20	32	38	15	10	10	12	7	51	16	12	41	33	50	27	29	42	64	59	12	39	21	6	31	16	26	12	35
			4	25	29	35	42	19	85	5	6	8	1	48	31	40	1	29	9	11	47	20	32	38	15	10	10	12	7	51	16	12	41	33	50	27	29	42	64	59	12	39	21	6	31	16	26	12	35
			4	25	29	35	42	19	85	5	6	8	1	48	31	40	1	29	9	11	47	20	32	38	15	10	10	12	7	51	16	12	41	33	50	27	29	42	64	59	12	39	21	6	32	16	26	12	35
			4	25	29	35	42	19	85	5	6	8	1	48	31	40	1	29	9	11	47	20	32	38	15	10	10	12	7	51	16	12	41	33	50	27	29	42	64	59	12	39	21	6	32	16	26	12	35
			4	25	29	35	42	19	85	5	6	8	1	48	31	40	1	29	9	11	47	20	32	38	15	10	10	12	7	51	16	12	41	33	50	27	29	42	64	59	12	39	21	6	32	16	26	12	35
			4	25	29	35	42	19	85	5	6	8	1	48	31	40	1	29	9	11	47	20	32	38	15	10	10	12	7	51	16	12	41	33	50	27	29	42	64	59	12	39	21	6	32	16	26	12	35
			4	25	29	35	42	19	85	5	6	8	1	48	31	40	1	29	9	11	47	20	32	38	15	10	10	12	7	51	16	12	41	33	50	27	29	42	64	59	12	39	21	6	32	16	26	12	35
			4	25	29	35	42	19	85	5	6	8	1	48	31	40	1	29	9	11	47	20	32	38	15	10	10	12	7	51	16	12	41	33	50	27	29	42	64	59	12	39	21	6	32	16	26	12	35
			4	25	29	35	42	19	85	5	6	8	1	48	31	40	1	29	9	11	47	20	32	38	15	10	10	12	7	51	16	12	41	33	50	27	29	42	64	59	12	39	21	6	32	16	26	12	35
			4	25	29	35	42	19	85	5	6	8	1	48	31	40	1	29	9	11	47	20	32	38	16	10	10	12	7	51	16	12	41	33	50	27	29	42	64	59	12	39	21	6	32	16	26	12	35
			4	25	29	35	42	19	85	5	6	8	1	48	31	40	1	29	9	11	47	20	32	38	16	10	10	12	7	51	16	12	41	33	50	27	29	42	64	59	12	39	21	6	32	16	26	12	35
			4	25	29	35	42	19	85	5	6	8	1	48	31	40	1	29	9	11	47	20	32	38	16	10	10	12	7	51	16	12	41	33	50	27	29	42	64	59	12	39	21	6	32	16	26	12	35
			4	25	29	35	42	19	85	5	6	8	1	48	31	40	1	29	9	11	47	20	32	38	16	10	10	12	7	51	16	12	41	33	50	27	29	42	64	59	12	39	21	6	32	16	26	12	35
			4	25	29	35	42	19	85	5	6	8	1	48	31	40	1	29	9	11	47	20	32	38	16	10	10	12	7	51	16	12	41	33	50	27	29	42	64	59	12	39	21	6	32	16	26	12	35
			4	25	29	35	42	19	85	5	6	8	1	48	31	40	1	29	9	11	47	20	32	38	16	10	10	12	7	51	16	12	41	33	50	27	29	42	64	59	12	39	21	6	32	16	26	12	35
			4	25	29	35	42	19	85	5	9	8	1	48	31	40	1	29	9	11	47	20	32	38	16	10	10	12	7	51	16	12	41	33	50	27	29	42	64	59	12	39	21	6	32	16	26	12	35
			4	25	29	35	42	19	85	5	9	8	1	48	31	40	1	29	9	11	47	20	32	38	16	10	10	12	7	51	16	12	41	33	50	27	29	42	64	59	12	39	21	6	32	16	26	12	35
			4	25	29	35	42	19	85	5	9	8	1	48	31	40	1	29	9	11	47	20	32	38	16	10	10	12	7	51	16	12	41	33	50	27	29	42	64	59	12	39	21	6	32	16	26	12	35
			4	25	29	35	42	19	85	5	9	8	1	48	31	40	1	29	9	11	47	20	32	38	16	12	10	12	7	51	16	12	41	33	50	27	29	42	64	59	12	39	21	6	32	16	26	12	35
			4	25	29	35	42	19	85	5	9	8	1	48	31	40	1	29	9	11	47	20	32	38	16	12	10	12	7	51	16	12	41	33	50	27	29	42	64	59	12	39	21	6	32	16	26	12	35
			4	25	29	35	42	19	85	5	9	8	1	48	31	40	1	29	9	11	47	20	32	38	16	12	10	12	7	51	16	12	41	33	50	27	29	42	64	59	12	39	21	6	32	16	26	12	35
			4	25	29	35	42	19	85	5	9	8	1	48	31	40	1	29	9	11	47	20	32	38	16	12	10	12	7	51	16	12	41	33	50	27	29	42	64	59	12	39	21	6	32	16	26	12	35
			4	25	29	35	42	19	85	5	9	8	1	48	31	40	1	29	9	11	47	20	32	38	16	12	10	12	7	51	16	12	41	33	50	27	29	42	64	59	15	39	21	6	32	16	26	12	35
			4	25	29	35	42	19	85	5	9	8	1	48	31	40	1	29	9	11	47	20	32	38	16	12	10	12	7	51	16	12	41	33	50	27	29	42	64	59	19	39	21	6	32	16	26	12	35
			4	25	29	35	42	19	85	5	9	8	1	48	31	40	1	29	9	11	47	20	32	38	16	12	10	12	7	51	16	12	41	33	50	27	29	42	64	59	19	39	21	6	32	16	26	12	35
			4	25	29	35	42	19	85	5	9	8	1	48	31	40	1	29	9	11	47	20	32	38	16	12	10	12	7	51	16	12	41	33	50	27	29	42	64	59	19	39	21	6	32	16	26	12	35
			4	25	29	35	42	19	85	5	10	8	1	48	31	40	1	29	9	11	47	20	32	38	16	12	10	12	7	51	16	12	41	33	50	27	29	42	64	59	19	39	21	6	32	16	26	12	35
			4	25	29	35	42	19	85	5	10	8	1	48	31	40	1	29	9	11	47	20	32	38	16	12	10	12	7	51	16	12	41	33	50	27	29	42	64	59	19	39	21	6	32	16	26	12	35
			4	25	29	35	42	19	85	5	10	8	1	48	31	40	1	29	9	11	47	20	32	38	16	12	10	12	7	51	16	12	41	33	50	27	29	42	65	59	19	39	21	6	32	16	26	12	35
			4	25	29	35	42	19	85	5	10	8	1	48	31	40	1	29	9	11	47	20	32	38	16	12	10	12	7	51	16	12	41	33	50	27	29	42	65	59	19	39	21	6	32	16	26	12	35
			4	25	29	35	42	19	85	5	10	8	1	48	31	40	1	29	9	11	47	20	32	38	16	12	10	12	7	51	16	12	41	33	50	27	29	42	65	59	19	39	21	6	33	16	26	12	35
			4	25	29	35	42	19	85	5	10	8	1	48	31	40	1	29	9	11	47	20	32	38	16	12	10	12	7	51	16	12	41	33	50	27	29	42	65	59	19	39	21	6	33	16	26	12	35
			4	25	29	35	42	23	85	5	10	8	1	48	31	40	1	29	9	11	47	20	32	38	16	12	10	12	7	51	16	12	41	33	50	27	29	42	65	59	19	39	21	6	33	16	26	12	35
			4	25	29	35	42	29	85	5	10	8	1	48	31	40	1	29	9	11	47	20	32	38	16	12	10	12	7	51	16	12	41	33	50	27	29	42	65	59	19	39	21	6	33	16	26	12	35
			4	25	29	35	42	37	85	5	10	8	1	48	31	40	1	29	9	11	47	20	32	38	16	12	10	12	7	51	16	12	41	33	50	27	29	42	65	59	19	39	21	6	33	16	26	12	35
			4	25	29	35	42	37	85	5	10	8	1	48	31	40	1	29	9	11	47	20	32	38	16	12	10	12	7	51	16	12	41	33	50	27	29	42	65	59	19	39	21	6	33	16	26	12	35
			4	25	29	35	42	37	85	5	10	8	1	48	31	40	1	29	9	11	47	20	32	38	16	12	10	12	7	51	16	12	41	33	50	27	29	42	65	59	19	39	21	6	33	16	26	12	35
			4	25	29	35	42	37	85	5	10	8	1	48	31	40	1	29	9	11	47	20	32	38	16	12	10	12	7	51	16	12	41	33	50	27	29	42	65	59	19	39	21	6	33	16	26	12	35
			4	25	29	35	42	37	85	5	10	8	1	48	31	40	1	29	9	11	47	20	32	38	16	12	10	12	7	51	16	12	41	33	50	27	29	42	67	59	19	39	21	6	33	16	26	12	35
			4	25	29	35	42	37	85	5	10	8	1	55	31	40	1	29	9	11	47	20	32	38	16	12	10	12	7	51	16	12	41	33	50	27	30	42	67	59	19	39	21	6	33	16	26	12	35
			4	25	29	35	42	37	85	5	10	8	1	61	31	40	1	29	9	11	47	20	32	38	16	12	10	12	7	51	16	12	41	33	50	27	30	42	67	59	19	39	21	6	33	16	26	12	35
			4	25	29	35	42	37	85	5	10	8	1	61	31	40	1	29	9	11	47	20	32	38	16	12	10	12	7	51	16	13	41	33	50	27	30	42	67	59	19	39	21	6	33	16	26	12	35
			4	25	29	35	42	37	85	5	10	8	1	61	31	40	1	29	9	11	47	20	32	38	16	12	10	12	7	51	16	13	41	33	50	27	30	42	67	59	19	39	21	6	33	16	26	12	35
			4	25	29	35	42	37	85	5	10	8	1	61	31	40	1	29	9	11	47	20	32	38	16	12	10	12	7	51	16	13	41	33	50	27	30	42	67	59	19	39	21	6	33	16	26	12	35
			4	25	29	35	42	37	85	5	10	8	1	61	31	40	1	29	9	11	47	20	32	38	16	12	10	12	7	51	16	13	41	33	50	27	30	42	67	59	19	39	21	6	33	16	26	12	35
			4	25	29	35	42	37	85	5	10	8	1	61	31	40	1	29	9	11	47	20	32	38	16	12	10	12	7	51	16	13	41	33	50	27	30	42	67	60	19	39	21	6	33	16	26	12	35
			4	25	29	35	42	37	85	5	10	8	1	61	31	40	1	29	9	11	47	20	32	38	16	12	10	12	7	51	16	13	41	33	50	27	30	42	67	60	19	39	21	6	33	16	26	12	35
			4	25	29	35	42	37	85	5	10	8	1	61	31	40	1	29	9	11	47	20	32	38	16	12	10	12	7	51	16	13	41	33	50	27	30	42	67	60	19	39	21	6	34	16	26	12	35
			4	25	29	35	42	37	85	5	10	8	1	61	31	40	1	29	9	11	47	20	32	38	16	12	10	12	7	51	16	13	41	33	50	27	30	42	67	60	19	39	21	6	34	16	26	12	35
			4	25	29	35	42	37	86	5	10	8	1	61	31	40	1	29	9	11	47	20	32	38	16	12	10	12	7	51	16	13	41	33	50	27	30	42	67	60	19	39	21	6	34	16	26	12	35
			4	25	29	35	42	37	86	5	10	8	1	61	31	40	1	29	9	11	47	20	32	38	16	12	10	12	7	51	16	13	41	33	50	27	30	42	67	60	19	39	21	6	34	16	26	12	35
			4	25	29	35	42	37	86	5	10	8	1	61	31	40	1	29	9	11	47	20	32	38	16	12	10	12	7	51	16	13	41	33	50	27	30	42	67	60	19	39	21	6	34	16	26	12	35
			4	25	29	35	42	37	86	5	10	8	1	61	31	40	1	29	9	11	47	20	32	38	16	12	10	12	7	51	16	13	41	33	50	27	30	42	67	60	19	39	21	6	34	16	26	12	35
			4	25	29	35	42	37	94	5	10	8	1	61	31	40	1	29	9	11	47	20	32	38	16	12	10	12	7	51	16	13	41	33	50	27	30	42	67	60	19	39	21	6	34	16	26	13	35
			4	25	29	35	42	37	98	5	10	8	1	61	31	40	1	30	9	11	47	20	32	38	16	12	10	12	7	54	16	13	41	33	50	27	30	42	67	60	19	39	21	6	34	16	26	13	35
			4	25	29	35	42	37	101	5	10	8	1	61	31	40	1	30	9	11	47	20	32	38	16	12	10	12	7	56	16	13	41	33	50	28	30	42	67	60	19	39	21	6	34	16	26	13	35
			4	25	29	35	42	37	102	5	10	8	1	61	31	40	1	30	9	11	47	20	32	38	16	12	10	12	7	61	16	13	41	33	50	28	30	42	67	60	19	39	21	6	34	16	26	13	35
			4	25	29	35	42	37	102	5	10	8	1	61	31	40	1	30	9	11	47	20	32	38	16	12	10	12	7	68	16	13	41	33	50	28	30	42	67	60	19	39	21	6	34	16	26	13	35
			4	25	29	35	42	37	107	5	10	8	1	61	31	40	1	30	9	11	47	20	32	38	16	12	10	12	7	72	16	13	41	33	50	28	30	42	67	60	19	39	21	6	34	16	26	13	35
			4	25	29	35	42	39	115	5	10	8	1	61	31	40	1	30	9	11	47	20	32	38	16	12	10	12	7	72	16	13	41	33	50	28	30	42	67	60	19	39	21	6	34	16	26	13	35
			4	25	29	35	42	47	123	5	10	8	1	61	31	40	1	30	9	11	47	20	32	38	16	12	10	12	7	72	16	13	41	33	50	28	30	42	67	60	19	39	21	6	34	16	26	13	35
			4	25	29	35	42	47	124	5	10	8	1	61	31	40	1	30	9	11	47	20	32	38	16	12	10	12	7	72	16	13	41	33	50	28	30	42	67	60	19	39	21	6	34	16	26	13	35
			4	25	29	35	42	47	124	5	10	8	1	61	31	40	1	30	9	11	47	20	32	38	16	12	10	12	7	72	16	13	41	33	50	28	30	42	67	60	19	39	21	6	34	16	26	13	35
			4	25	29	35	42	47	124	5	10	8	1	61	31	40	1	30	9	11	47	20	32	38	16	12	10	12	7	72	16	13	41	33	50	28	30	42	67	60	19	39	21	6	34	16	26	13	35
			4	25	29	35	42	47	124	5	10	8	1	61	31	40	1	30	9	11	47	20	32	38	16	12	10	12	7	72	16	13	41	33	50	28	30	42	67	60	19	39	21	6	34	16	26	13	35
			4	25	29	35	42	47	124	5	10	8	1	61	31	40	1	30	9	12	47	20	32	38	16	12	10	12	7	72	16	13	41	33	50	28	30	42	67	60	19	39	21	6	34	16	26	13	35
			4	25	29	35	42	47	124	5	10	8	1	61	31	40	1	30	9	12	47	20	32	38	16	12	10	12	7	72	16	13	41	33	50	28	30	42	67	60	19	39	21	6	34	16	26	13	35
			4	25	29	35	42	47	124	5	10	8	1	61	31	40	1	30	9	12	47	20	32	38	16	12	10	12	7	72	16	13	41	33	50	28	30	42	67	60	19	39	21	6	34	16	26	13	35
			4	25	29	35	42	47	124	5	10	8	1	61	31	40	1	30	9	12	47	20	32	38	16	12	10	12	7	72	16	13	41	33	50	28	30	42	67	60	19	39	21	6	34	16	26	13	35
			4	25	29	35	42	47	124	5	10	8	1	61	31	40	1	30	9	12	47	20	32	38	16	12	10	12	7	72	16	13	41	33	50	28	30	42	67	60	19	39	21	6	34	16	26	13	35
			4	25	29	35	42	47	124	5	10	8	1	61	31	40	1	30	9	12	47	20	32	38	16	12	10	12	7	72	16	13	41	33	50	29	30	42	67	60	19	39	21	6	34	16	26	13	35
			4	25	29	35	42	47	124	5	10	8	1	61	31	40	1	30	9	12	47	20	32	38	16	12	10	12	7	72	16	13	41	33	50	29	30	42	67	60	19	39	21	6	34	16	26	13	35
			4	25	29	35	42	47	124	5	10	8	1	61	31	40	1	30	9	12	47	20	32	38	16	12	10	12	7	72	16	13	41	33	50	29	30	42	67	60	19	39	21	6	34	16	26	13	35
			4	25	29	35	42	47	124	5	10	8	1	61	31	40	1	30	9	12	47	20	32	38	16	12	10	12	7	72	16	13	41	33	50	29	30	42	67	60	19	39	21	6	34	16	26	13	35
			4	25	29	35	42	47	124	5	10	8	1	61	31	40	1	30	9	12	47	20	32	38	16	12	10	12	7	72	16	13	41	33	50	29	30	42	67	60	19	39	21	6	34	16	26	13	35
			4	25	29	35	42	47	124	5	10	8	1	61	31	40	1	30	9	12	47	20	32	38	16	12	10	12	7	72	16	13	41	33	50	29	30	42	67	60	19	39	21	6	34	16	26	13	35
			4	25	29	35	42	47	124	5	10	8	1	61	31	40	1	30	9	12	47	20	32	38	16	12	10	12	7	72	16	13	41	33	50	29	30	42	67	60	19	39	21	6	34	16	26	13	35
			4	25	29	35	42	47	124	5	10	8	1	61	31	40	1	30	9	12	47	20	32	38	16	12	10	12	7	72	16	13	41	33	50	29	30	42	67	60	19	39	21	6	34	16	26	13	35
			4	25	29	35	42	47	124	5	10	8	1	61	31	40	1	30	9	15	47	20	32	38	16	12	10	12	7	72	16	13	41	33	50	29	30	42	67	60	19	39	21	6	34	16	26	13	35
			4	25	29	35	42	47	124	5	10	8	1	61	31	40	1	30	9	15	47	20	32	38	16	12	10	12	7	72	16	13	41	33	50	29	30	42	69	60	19	39	21	6	34	16	26	13	35
			4	25	29	35	42	47	124	5	10	8	1	61	31	40	1	30	9	15	47	20	32	38	16	12	10	12	7	72	16	13	41	33	50	29	30	42	69	60	19	39	21	6	34	16	26	13	35
			4	25	29	35	42	47	124	5	10	8	1	61	31	40	1	30	9	15	47	20	32	38	16	12	10	12	7	72	16	13	41	33	50	29	30	42	69	61	19	39	21	6	34	16	26	13	35
			4	25	29	35	42	47	124	5	10	8	1	61	31	40	1	30	9	15	47	20	32	38	16	12	10	12	7	72	16	13	41	33	50	29	30	42	69	61	19	39	21	6	34	16	26	13	35
			4	25	29	35	42	47	124	5	11	8	1	61	31	40	1	30	9	15	47	20	32	38	16	12	10	12	7	72	16	13	41	33	50	29	30	42	69	61	19	39	21	6	34	16	26	13	35
			4	25	29	35	42	47	124	5	11	8	1	61	31	40	1	30	9	15	47	20	32	38	16	12	10	12	7	72	16	13	41	33	50	29	30	42	69	61	19	39	21	6	34	16	26	13	35
			4	25	29	35	42	47	124	5	11	8	1	61	31	40	1	30	9	15	47	20	32	38	16	12	10	12	7	72	16	13	43	33	50	29	30	42	69	61	19	39	21	6	34	16	26	13	35
			4	25	29	35	42	47	124	5	11	8	1	61	31	41	1	30	9	15	47	20	32	38	16	12	10	12	7	72	16	13	44	33	50	29	30	42	69	61	19	39	21	6	34	16	26	13	35
			4	25	29	36	42	47	124	5	11	8	1	61	31	41	1	30	9	15	47	20	32	38	16	12	10	14	7	72	16	13	50	33	50	29	30	42	69	61	19	39	21	6	34	16	26	13	35
			4	25	29	36	42	47	124	5	11	8	1	61	31	41	1	30	9	15	47	20	32	38	16	12	10	14	7	72	16	13	56	33	50	29	30	42	69	61	19	39	21	6	35	16	26	13	35
			4	25	29	36	42	47	124	5	11	8	1	61	31	41	1	30	9	15	47	20	32	38	16	12	10	14	7	72	16	13	56	33	50	29	30	42	69	61	19	39	21	6	35	16	26	13	35
			4	25	29	36	42	47	124	5	11	8	1	61	31	41	1	30	9	15	47	20	32	38	16	12	10	14	7	72	16	13	57	33	50	29	30	42	69	61	19	39	21	6	35	16	26	13	35
			4	25	29	36	42	47	124	5	11	8	1	61	31	41	1	30	9	15	47	20	32	38	16	12	10	14	7	72	16	13	57	33	50	29	30	42	69	61	19	39	21	6	35	16	26	13	35
			4	25	29	36	42	47	124	5	11	8	1	61	31	41	1	30	9	15	47	20	32	38	16	12	10	14	7	72	16	13	57	33	50	29	30	42	69	61	19	39	21	6	35	16	26	13	35
			4	25	29	36	42	47	124	5	11	8	1	61	31	41	1	30	9	15	47	20	32	38	16	12	10	14	7	72	16	13	57	33	50	29	30	42	69	61	19	39	21	6	35	16	26	13	35
			4	25	29	36	42	47	124	5	11	8	1	61	31	41	1	30	9	15	47	20	32	38	16	12	10	14	7	72	16	13	57	33	50	29	30	42	69	61	19	39	21	6	35	16	26	13	35
			4	25	29	36	42	47	124	5	11	8	1	61	31	41	1	30	9	15	47	20	32	38	16	12	10	14	7	72	16	13	57	33	50	29	30	42	69	61	19	39	21	6	35	16	26	13	35
			4	25	29	36	42	47	124	5	11	8	1	61	31	41	1	30	9	15	47	20	32	38	16	12	10	14	7	72	16	13	57	33	50	29	30	42	69	61	19	39	21	6	35	16	26	13	35
			4	25	29	36	42	47	124	5	11	8	1	61	31	41	1	30	9	15	47	20	32	38	16	12	10	14	7	72	16	13	57	33	50	29	30	42	69	61	19	39	21	6	35	16	26	13	35
			4	25	29	36	42	47	124	5	11	8	1	61	31	41	1	30	9	15	47	20	32	41	16	12	10	14	7	72	16	13	57	33	50	29	30	42	69	62	19	39	21	6	35	16	26	13	35
			4	25	29	36	42	47	124	5	11	8	1	61	31	41	1	30	9	15	47	20	32	41	16	12	10	14	7	72	16	13	57	33	50	29	30	42	69	62	19	39	21	6	35	16	26	13	35
			4	25	29	36	42	47	124	5	11	8	1	61	31	41	1	30	9	15	47	20	32	41	16	12	10	14	7	72	16	13	57	33	50	29	30	42	69	62	19	39	21	6	35	16	26	13	35
			4	25	29	36	42	47	124	5	11	8	1	61	31	41	1	30	9	15	47	20	32	41	16	12	10	14	7	72	16	13	59	33	50	29	30	42	69	62	19	39	21	6	35	16	26	13	35
			4	25	29	36	42	47	124	5	11	8	1	61	31	41	1	30	9	15	47	20	32	41	16	12	10	14	7	72	16	13	65	33	50	29	30	42	69	62	19	39	21	6	35	16	26	13	35
			4	25	29	36	42	47	124	5	11	8	1	61	31	41	1	30	9	15	47	20	32	41	16	13	10	14	7	72	16	13	67	33	50	29	30	42	69	62	19	39	21	6	35	16	26	13	35
			4	25	29	40	42	47	124	5	11	8	1	61	31	41	1	30	9	15	47	20	32	41	16	14	10	14	7	72	16	13	67	33	50	29	30	42	69	62	19	39	21	6	35	16	26	13	35
			4	25	29	40	42	47	124	5	11	8	1	61	31	41	1	30	9	15	47	20	32	41	16	14	10	14	7	72	16	13	68	33	50	29	30	42	69	62	19	39	21	6	35	16	26	13	35
			4	25	29	40	42	47	124	5	11	13	1	61	31	41	1	30	9	15	47	20	32	41	16	14	10	14	7	72	16	13	68	33	50	29	30	42	69	62	19	39	21	6	35	16	29	13	35
			4	25	29	40	42	47	124	5	11	14	1	61	31	41	1	30	9	15	47	20	32	41	16	14	10	14	7	72	16	13	68	33	50	29	30	42	69	62	19	39	21	6	38	16	35	13	35
			4	25	29	40	42	47	124	5	11	18	1	61	31	41	1	30	9	15	47	20	32	41	16	14	10	14	7	72	16	13	68	33	50	29	30	42	69	62	19	39	21	6	39	16	40	13	35
			4	25	29	40	42	47	124	5	11	22	1	61	31	41	1	30	9	15	47	20	32	41	16	14	10	14	7	72	16	13	68	33	50	29	30	42	69	62	19	39	21	6	39	16	43	13	35
			4	25	29	40	42	47	124	5	11	27	1	61	31	41	1	30	9	15	47	20	32	41	16	14	10	14	7	72	16	13	68	33	50	29	30	42	69	62	19	39	21	6	39	16	43	13	35
			4	25	29	40	42	47	124	5	11	27	1	61	31	41	1	30	9	15	47	20	32	41	16	14	10	14	7	72	16	13	68	33	50	29	30	42	69	62	19	39	21	6	39	16	43	13	35
			4	25	29	40	42	47	124	5	11	27	1	61	31	41	1	30	9	15	47	20	32	41	16	14	10	14	7	72	16	13	68	33	50	29	30	42	69	62	19	39	21	6	39	16	43	13	35
			4	25	29	40	42	47	124	5	11	28	1	61	31	41	1	30	9	15	47	20	32	41	16	14	10	14	7	72	16	13	68	33	50	29	31	42	69	62	19	39	21	6	39	16	43	13	35
			4	25	29	40	42	47	124	5	11	28	1	61	31	41	1	30	9	15	47	20	32	41	16	14	10	14	7	72	16	17	68	33	50	29	31	42	69	62	19	39	21	6	39	16	43	13	35
			4	25	29	40	42	47	124	5	12	28	1	61	31	41	1	30	9	15	47	20	32	41	16	14	10	14	7	72	16	20	68	33	50	29	31	42	69	62	19	39	21	6	39	16	43	13	35
			4	25	29	40	42	47	124	5	12	28	1	61	31	41	1	30	9	15	47	20	32	41	16	14	10	14	7	72	16	24	68	33	50	29	31	42	69	62	19	39	21	6	39	16	43	13	35
			4	26	29	40	42	47	124	5	12	28	1	61	31	41	1	30	9	15	47	20	32	41	16	14	10	14	7	72	16	32	68	33	50	29	31	42	69	62	19	39	21	6	39	16	43	13	35
			4	30	29	40	42	47	124	5	12	28	1	61	31	41	1	30	9	15	47	20	32	41	16	14	10	14	7	72	16	32	68	33	50	29	31	42	69	62	19	39	21	6	39	16	43	13	35
			4	37	29	40	42	47	124	5	12	28	1	61	31	41	1	30	9	15	47	20	32	41	16	14	10	14	7	72	16	33	68	33	50	29	31	42	69	62	19	39	21	6	39	16	43	13	35
			4	38	29	40	42	47	124	5	12	28	1	61	31	41	1	30	9	15	47	20	32	43	16	14	10	14	7	72	16	33	68	33	50	29	31	42	69	62	19	39	21	6	39	16	43	13	35
			4	38	29	40	42	47	124	5	12	28	1	61	31	41	1	30	9	15	47	20	32	43	16	14	10	14	7	72	16	33	68	33	50	29	31	42	69	62	19	39	21	6	39	16	43	13	35
			4	38	29	40	42	47	124	5	12	28	1	61	31	41	1	30	9	15	47	20	32	43	16	14	10	14	7	72	16	33	68	33	50	29	31	42	69	62	19	39	21	6	39	16	43	13	35
			4	38	29	40	42	47	124	5	12	28	1	61	31	41	1	30	9	15	47	20	32	43	16	14	10	14	7	72	16	33	68	33	50	29	31	42	69	62	19	39	21	6	39	16	43	13	35
			4	38	29	40	42	47	124	5	12	28	1	61	31	41	1	30	9	15	47	20	32	43	16	14	10	14	7	72	16	33	68	33	50	29	31	42	69	62	19	39	21	6	39	16	43	13	35
			4	38	29	40	42	47	124	5	12	28	1	61	31	41	1	30	9	15	47	20	32	43	16	14	10	14	7	72	16	33	68	33	50	29	31	42	69	62	19	39	21	6	39	16	43	13	35
			4	38	29	40	42	47	124	5	12	28	1	61	31	41	1	30	9	15	47	20	32	43	17	14	10	14	7	72	16	33	68	33	50	29	31	42	69	62	19	39	21	6	39	16	43	13	35
			4	38	29	40	42	47	124	5	12	28	1	61	31	41	1	30	9	15	47	20	32	43	17	14	10	14	7	72	16	33	68	33	50	29	31	42	69	62	19	39	21	6	39	16	43	13	35
			4	38	29	40	42	47	124	5	12	28	1	61	31	41	1	30	9	15	47	20	32	43	17	14	10	14	7	72	16	33	68	33	50	29	31	42	69	62	19	39	21	6	39	16	43	13	35
			4	38	29	40	42	47	124	5	12	28	1	61	31	41	1	30	9	15	47	20	32	43	17	14	10	14	7	72	16	33	68	33	58	29	31	42	69	62	19	39	21	6	39	16	43	13	35
			4	38	29	40	42	47	124	5	12	28	1	61	31	41	1	30	9	15	47	20	32	43	17	14	10	14	7	72	16	33	68	33	61	29	31	42	69	62	19	39	21	6	39	16	43	13	35
			4	38	29	40	42	47	124	5	12	28	1	61	31	41	1	30	9	15	47	20	32	43	17	14	10	14	7	72	16	33	68	33	61	29	31	42	69	62	19	39	21	6	39	16	43	13	35
			4	38	29	40	42	47	124	5	12	28	1	61	31	41	1	30	9	15	47	20	32	43	17	14	10	14	7	72	16	33	68	33	61	29	31	42	69	62	19	39	21	6	40	16	43	13	35
			4	38	29	40	42	47	124	5	12	28	1	61	31	41	1	30	9	15	47	20	32	43	17	17	10	14	7	72	16	33	68	33	61	29	31	42	69	62	19	39	21	6	40	16	43	13	35
			4	38	29	40	42	47	124	5	12	28	1	61	31	41	1	30	9	15	47	20	32	43	17	17	10	14	7	72	16	33	68	33	61	29	31	42	69	62	19	39	21	6	40	16	43	13	36
			4	38	29	40	42	47	124	5	12	28	1	61	31	41	1	30	9	15	47	20	32	43	17	17	10	14	7	72	16	33	68	33	61	29	31	42	69	62	19	39	21	6	40	16	43	13	36
			4	38	29	40	42	47	124	5	12	28	1	61	31	41	1	30	9	15	47	20	32	43	17	17	10	14	8	72	16	33	68	35	61	29	31	42	69	62	19	39	21	6	40	16	43	13	36
			4	38	29	40	42	47	124	5	12	28	1	61	31	41	1	30	9	15	47	20	32	43	17	17	10	14	8	72	16	33	68	37	61	29	31	42	69	62	19	39	21	6	40	16	43	13	36
			4	38	29	40	42	47	124	5	12	28	1	61	31	41	1	30	9	15	47	20	32	43	17	17	10	14	8	72	16	33	68	44	61	29	31	42	69	62	19	39	21	6	40	16	43	13	36
			4	38	30	40	42	47	124	5	12	28	1	61	31	41	1	30	9	15	47	20	32	43	17	17	10	14	8	72	16	33	68	48	61	29	31	42	69	62	19	39	21	6	40	16	43	13	36
			4	38	30	40	42	47	124	5	12	28	1	61	31	41	1	30	9	15	47	20	32	43	17	17	10	14	8	72	16	33	68	48	61	31	31	42	69	62	19	39	21	6	40	16	43	13	36
			4	38	30	40	42	47	124	5	12	28	1	61	31	41	1	30	9	15	47	20	32	43	17	17	10	14	8	72	16	33	68	48	61	31	31	42	69	62	19	39	21	6	40	16	43	13	36
			5	38	30	40	42	47	124	5	12	28	1	61	31	41	1	30	9	15	47	20	32	43	17	17	10	14	9	72	16	33	68	48	61	31	31	42	69	62	19	39	21	6	40	16	43	13	36
			6	38	30	40	42	47	124	5	12	28	1	61	31	41	1	30	9	15	47	20	32	43	17	17	10	14	9	72	16	33	68	48	61	31	31	42	69	62	19	39	21	6	40	16	43	13	36
			6	38	30	40	42	47	124	5	12	28	1	61	31	41	1	30	9	15	47	20	32	43	17	17	10	14	9	72	16	33	68	48	61	31	31	42	69	62	19	39	21	6	40	16	43	13	36
			6	38	30	40	42	47	124	5	12	28	1	61	31	41	1	30	9	15	47	20	32	43	17	17	10	14	9	72	16	33	68	48	61	31	31	42	69	62	19	39	21	6	40	16	43	13	36
			6	38	30	40	42	47	124	5	12	28	1	61	31	41	1	30	9	15	47	20	32	43	17	17	10	14	9	72	16	33	68	48	61	31	31	42	69	62	19	39	21	6	40	16	43	13	36
			6	38	30	40	42	47	124	5	12	28	1	61	31	41	1	30	9	15	47	20	32	43	17	17	10	14	9	72	16	33	68	48	61	31	31	42	69	62	19	39	21	6	40	16	43	13	36
			6	38	30	40	42	47	124	5	12	28	1	61	31	41	1	30	9	15	47	20	32	43	17	17	10	14	9	72	16	33	68	48	61	31	31	42	69	62	19	39	21	6	40	16	43	13	36
			6	38	30	40	42	47	124	5	12	28	1	61	31	41	1	30	9	15	47	20	32	43	17	17	10	14	9	72	16	33	68	48	61	31	31	42	69	62	19	39	21	6	40	16	43	13	36
			6	38	30	40	42	48	124	5	12	28	1	61	31	41	1	30	9	15	47	20	32	43	17	17	10	14	9	72	16	33	68	48	61	31	31	42	69	62	19	39	21	6	40	16	43	13	36
			6	38	30	40	42	48	124	5	12	28	1	61	31	41	1	30	9	15	47	20	32	43	17	17	10	14	9	72	16	33	68	48	61	31	31	42	69	62	19	39	21	6	40	16	43	13	36
			6	38	30	40	42	48	124	5	12	28	1	61	31	44	1	30	9	15	47	20	32	43	17	17	10	14	9	72	16	33	68	48	61	31	31	42	69	62	19	39	21	6	40	16	43	13	36
			6	38	30	40	42	48	124	5	12	28	1	61	31	44	1	30	9	15	47	20	32	43	17	17	10	14	9	72	16	33	68	48	61	31	31	42	69	62	19	39	21	6	40	16	43	13	36
			6	38	30	40	42	48	124	5	12	28	1	61	31	44	1	30	9	15	47	20	32	43	17	17	10	14	9	72	16	33	68	48	61	31	31	42	69	62	19	39	21	6	40	16	43	13	36
			6	38	30	40	42	48	124	5	12	28	1	61	31	44	1	30	9	15	47	20	32	43	17	17	10	14	9	72	16	33	68	48	61	31	31	42	69	62	19	39	21	6	40	16	43	13	36
			6	38	32	40	42	48	124	5	12	28	1	61	31	44	1	30	9	15	47	20	32	43	17	17	10	14	9	72	16	33	68	48	61	31	31	42	69	62	19	39	21	6	40	16	43	13	36
			6	38	32	40	42	48	124	5	12	28	1	61	31	44	1	30	9	15	47	20	32	43	17	17	10	14	9	72	16	33	68	48	61	31	31	42	69	62	19	39	21	6	40	16	43	13	36
			6	38	32	40	42	48	124	5	12	28	1	61	31	44	1	30	9	15	47	20	32	43	17	17	10	14	9	72	16	33	68	48	61	31	31	42	69	62	19	39	21	6	40	16	43	13	36
			6	38	32	40	42	48	124	5	12	28	1	61	31	44	1	30	9	15	47	20	32	43	17	17	10	14	9	72	16	33	68	51	61	31	31	42	69	62	19	39	21	6	40	16	43	13	36
			6	38	32	40	42	48	124	5	12	28	1	61	31	44	1	30	9	15	47	20	32	43	17	17	10	14	9	72	16	33	68	55	61	31	31	42	69	62	19	39	21	6	40	16	43	13	36
			6	38	32	40	42	48	124	5	12	28	1	61	31	44	1	30	9	15	47	20	32	43	17	17	10	14	9	72	16	33	68	62	61	31	31	42	69	62	19	39	21	6	40	16	43	13	36
			6	38	32	40	42	48	124	5	12	28	1	61	31	44	1	30	9	15	47	20	32	43	17	17	10	14	10	72	16	33	68	69	61	31	31	42	69	62	19	39	21	6	40	16	43	13	36
			6	38	32	40	42	48	124	5	12	28	1	61	31	44	1	30	9	15	47	20	32	43	17	17	10	14	12	72	16	33	68	69	61	31	31	42	69	62	19	39	21	6	40	16	43	13	36
			10	38	32	40	42	48	124	5	12	28	1	61	31	44	1	36	9	15	47	20	32	43	17	17	10	14	12	72	16	33	68	69	61	31	31	42	69	62	19	39	21	6	40	16	43	13	36
			10	38	32	40	42	48	124	5	12	28	1	61	31	44	1	40	9	15	47	20	32	43	17	17	10	14	12	72	16	33	68	69	61	31	31	42	69	62	19	39	21	6	40	16	43	13	36
			10	38	32	40	42	48	124	5	12	28	1	61	31	44	1	40	9	15	47	20	32	43	17	17	10	14	12	72	16	33	68	69	61	31	31	42	69	62	19	39	21	6	40	16	43	13	36
			10	38	32	40	42	48	124	5	12	28	1	61	31	44	1	40	9	15	47	20	32	43	17	17	10	14	12	72	16	33	68	69	61	31	31	42	69	62	19	39	21	6	40	16	43	13	36
			10	38	32	40	42	48	124	5	12	28	1	61	31	44	1	40	9	15	47	20	34	43	17	17	10	14	12	72	16	33	68	69	61	31	31	42	69	62	19	39	21	6	40	16	43	13	36
			10	38	32	40	42	48	124	5	12	28	1	64	31	45	1	40	9	15	47	20	40	43	17	17	10	14	12	72	16	33	68	69	61	31	31	42	69	62	19	39	21	6	40	16	43	13	36
			10	38	32	40	42	48	124	5	12	28	1	68	31	45	1	40	9	15	47	20	43	43	17	17	10	14	12	72	16	33	68	69	61	31	31	42	69	62	19	39	21	6	40	16	43	13	36
			10	38	32	40	42	48	124	5	12	28	1	72	31	49	1	40	9	15	49	20	43	43	17	17	10	14	12	72	16	33	68	69	61	31	31	42	69	62	19	39	21	6	40	16	43	13	36
			10	38	32	40	42	48	124	5	12	28	1	72	31	54	1	40	9	15	49	20	43	43	17	17	10	14	12	72	16	33	68	69	61	31	31	42	69	64	19	39	21	6	40	16	43	13	36
			10	38	32	40	42	48	124	5	12	28	1	73	31	55	1	40	9	15	49	20	43	43	17	17	10	14	12	72	16	33	68	69	65	31	31	42	70	64	19	39	21	6	40	16	43	13	36
			10	38	32	40	42	48	124	5	12	28	1	73	31	55	1	40	9	15	49	20	43	43	17	17	10	14	12	72	16	33	68	69	65	31	31	42	70	64	19	39	21	6	40	16	43	13	36
			10	38	32	40	42	48	124	5	12	28	1	73	31	55	1	40	9	15	49	20	43	43	17	17	10	14	12	72	16	33	68	69	65	31	31	42	70	64	19	39	21	6	40	16	43	13	36
			10	38	32	40	42	48	124	5	12	28	1	73	31	55	1	40	9	15	49	20	43	43	17	17	10	14	12	72	16	33	68	69	66	31	31	42	70	64	19	39	21	6	40	16	43	13	36
			10	38	32	40	42	48	124	5	12	28	1	73	31	55	1	40	9	15	49	20	43	43	17	17	10	14	12	72	16	33	68	69	66	31	31	42	70	64	19	39	21	6	40	16	43	13	36
			10	38	32	40	47	48	124	5	12	28	1	73	31	55	1	40	9	15	49	20	43	43	17	17	10	14	12	72	16	33	68	69	66	31	31	42	70	64	19	39	21	6	40	16	43	13	36
			10	38	32	40	48	48	124	5	12	28	1	73	31	55	1	40	9	15	49	20	43	43	17	17	10	14	12	72	16	33	68	69	66	31	31	42	70	64	25	39	21	6	40	16	43	13	36
			10	38	32	40	48	48	124	5	12	28	1	73	31	55	1	40	9	15	49	20	43	43	17	17	10	14	12	72	16	33	68	69	66	31	31	42	70	64	28	39	21	6	40	16	43	13	36
			10	38	32	40	48	48	124	5	12	28	1	73	31	55	1	40	9	15	49	20	43	43	17	17	10	14	12	72	16	33	68	69	66	31	31	42	76	64	28	39	21	6	40	16	43	13	36
			10	38	32	40	48	48	124	5	12	28	1	73	31	55	1	40	9	15	49	20	43	43	17	17	10	14	12	72	16	33	68	69	66	31	31	42	80	64	28	39	21	6	41	16	43	13	36
			10	38	32	40	48	48	124	5	12	28	1	73	31	55	1	40	9	15	49	20	43	43	17	17	10	14	12	72	16	33	68	69	66	31	31	42	86	65	28	39	21	6	41	16	43	13	36
			10	38	32	40	48	48	124	5	12	28	1	73	31	55	1	40	9	15	49	20	43	43	17	17	10	14	12	72	16	33	68	69	66	31	31	42	88	65	28	39	21	6	41	16	43	13	36
			10	38	32	40	48	48	124	5	12	28	1	73	31	55	1	40	9	15	49	20	43	43	17	17	10	14	12	72	16	33	68	69	66	31	31	42	89	65	28	39	21	6	41	16	43	13	36
			10	38	32	40	48	48	124	5	12	28	1	73	31	55	1	40	9	15	49	20	43	43	17	17	10	14	12	72	16	33	68	69	66	31	31	42	89	65	28	39	21	6	41	16	43	13	36
			10	38	32	40	48	48	124	5	12	28	1	73	31	55	1	40	9	15	50	20	43	43	17	17	10	14	12	72	16	33	68	69	66	31	31	42	89	65	28	39	21	6	41	16	43	13	36
			10	38	32	40	48	48	124	5	12	28	1	73	31	55	1	40	9	15	50	20	43	43	17	17	10	14	12	72	16	33	68	69	66	31	31	42	89	65	28	39	21	6	41	16	43	13	36
			10	38	32	40	48	48	124	5	12	28	1	73	31	55	1	40	9	15	50	20	43	43	17	17	10	14	12	72	16	33	68	69	66	31	31	42	89	65	28	39	21	6	41	16	43	13	36
			10	38	32	40	48	55	124	5	12	28	1	73	31	55	1	40	9	15	50	20	43	43	17	17	10	14	12	72	16	33	68	69	66	31	31	42	89	65	28	39	21	6	41	16	43	13	36
			10	38	32	40	48	55	124	5	12	29	1	73	31	55	1	40	9	15	50	20	43	43	17	17	10	14	12	72	16	33	68	69	66	31	31	42	89	65	28	39	21	6	41	16	43	13	36
			10	38	32	40	48	55	124	5	12	32	1	73	31	55	1	40	9	15	50	20	43	43	17	17	10	14	12	72	16	33	68	69	66	31	31	42	89	65	28	39	21	6	41	16	43	13	36
			10	38	32	40	48	55	124	5	12	32	1	73	31	55	1	40	9	15	50	20	43	43	17	18	10	14	12	72	16	33	68	69	66	31	31	42	89	65	28	39	21	6	41	16	43	13	36
			10	38	32	40	48	55	124	5	12	32	1	73	31	55	1	40	9	15	50	20	43	43	17	18	10	14	12	72	16	33	68	69	66	31	31	42	89	65	28	39	21	6	41	16	43	13	36
			10	38	32	40	48	55	124	5	12	32	1	73	31	55	1	40	9	15	50	20	43	43	17	18	10	14	12	72	16	33	68	69	66	31	31	42	89	65	28	39	21	6	41	16	43	13	36
			10	38	32	40	48	55	124	5	12	32	1	73	31	55	1	40	9	15	50	20	43	43	17	18	10	14	12	72	16	33	68	69	66	31	31	42	89	65	28	39	21	6	41	16	43	13	36
			10	38	32	40	48	55	124	5	13	32	1	73	31	55	1	40	9	15	50	20	43	43	17	18	10	14	12	72	16	33	68	69	66	31	31	42	89	65	28	39	21	6	41	16	43	13	36
			10	38	32	40	48	55	124	5	13	32	1	73	31	55	1	40	9	15	50	20	43	43	17	18	10	14	12	72	16	33	68	69	66	31	31	42	89	65	28	39	21	6	41	16	43	13	36
			10	38	32	40	48	55	124	5	13	32	1	73	31	55	1	40	9	15	50	20	43	43	17	18	10	14	12	72	16	33	68	69	66	31	31	42	89	65	28	39	21	6	41	16	43	13	36
			10	38	32	40	48	55	124	5	13	32	1	73	31	55	1	40	9	15	50	20	43	43	17	18	10	14	12	72	16	33	68	69	66	31	31	42	89	65	28	39	21	6	41	16	43	13	36
			10	38	32	40	48	55	124	5	13	32	1	73	31	55	1	40	9	15	50	20	43	43	17	18	10	14	12	72	16	33	68	69	66	31	31	42	89	65	28	39	21	6	41	16	43	13	36
			10	38	32	40	48	55	124	5	13	32	1	73	31	55	1	40	9	15	50	20	43	43	17	18	10	14	12	72	16	33	68	69	66	31	31	42	89	65	28	39	21	6	41	16	43	13	36
			10	38	32	40	48	55	124	5	13	32	1	73	31	55	1	40	9	15	50	20	43	43	17	18	10	14	12	72	16	33	68	69	66	31	31	42	89	65	28	39	21	6	41	16	43	13	36
			10	38	32	40	48	55	124	5	13	32	1	73	31	55	1	40	9	15	50	20	43	47	17	18	10	14	12	72	16	33	68	69	66	31	31	42	89	65	28	39	21	6	41	16	43	13	36
			10	38	32	40	48	55	124	5	13	32	1	73	31	55	1	40	9	15	50	20	43	48	17	18	10	14	12	72	16	33	68	69	66	31	31	42	89	65	28	39	21	6	41	16	43	13	36
			10	38	32	40	48	55	124	5	13	32	1	73	31	55	1	40	9	15	50	20	43	48	17	18	10	14	12	72	16	33	68	69	66	31	31	42	89	65	28	39	21	6	41	16	43	13	36
			10	38	32	40	48	55	124	5	13	32	1	73	31	55	1	40	9	15	50	20	43	48	17	18	10	14	12	72	16	33	68	69	66	31	31	42	89	65	28	39	21	6	41	16	43	13	36
			10	38	32	40	48	55	124	5	13	32	1	73	31	55	1	40	9	15	50	20	43	48	17	18	10	14	12	72	16	33	68	69	66	31	31	42	89	65	28	39	21	6	41	16	43	13	36
			10	38	32	40	48	55	124	5	13	32	1	73	31	55	1	40	9	15	50	20	43	48	17	18	10	14	12	72	16	33	68	69	66	31	31	42	89	65	28	39	21	6	41	16	43	13	36
			10	38	32	40	48	55	124	5	14	32	1	73	31	55	1	40	9	15	50	20	43	48	17	18	10	14	12	72	16	33	68	69	66	31	31	42	89	65	28	39	21	6	41	16	43	13	36
			10	38	32	40	48	55	124	5	14	32	1	73	31	55	1	40	9	15	50	20	43	48	17	18	10	14	12	72	16	33	68	69	66	31	31	42	89	65	28	39	21	6	41	16	43	13	36
			10	38	32	40	48	55	124	5	14	32	1	73	31	56	1	40	9	15	50	20	43	48	17	18	10	14	12	72	16	33	68	69	66	31	31	42	89	65	28	39	21	6	41	16	43	13	36
			10	38	32	40	48	55	124	5	14	32	1	73	31	56	1	40	9	15	50	20	43	48	17	18	10	14	12	72	16	33	68	69	66	31	31	42	89	65	28	39	21	6	41	16	43	13	36
			10	38	32	40	48	55	124	5	14	32	1	73	31	58	1	40	9	15	50	20	43	48	17	18	10	14	12	72	16	33	68	69	66	31	31	42	89	65	28	39	21	6	41	16	43	13	36
			10	38	32	40	48	55	124	5	14	32	1	73	31	61	1	40	14	15	50	20	43	48	17	18	10	14	12	72	16	33	68	69	66	31	31	42	89	65	28	39	21	6	41	16	43	13	36
			10	38	32	40	48	55	124	5	14	32	1	73	31	61	1	40	14	15	50	20	43	48	17	18	10	14	12	72	16	33	68	69	66	31	31	42	89	65	28	39	21	6	41	16	43	13	36
			10	38	32	40	48	55	124	5	14	32	1	73	31	61	1	40	14	15	50	20	43	48	17	18	10	14	12	72	16	33	68	69	66	31	31	42	89	65	28	39	21	6	41	16	43	13	36
			10	38	32	40	48	55	124	5	14	32	1	73	31	61	1	40	14	15	50	20	43	48	17	18	10	14	12	72	16	33	68	69	66	31	31	42	89	65	28	39	21	6	41	16	43	13	36
			10	38	32	40	48	55	124	5	14	32	1	73	31	61	1	40	14	15	50	20	43	48	17	18	10	14	12	72	16	33	68	69	66	31	31	42	89	65	28	39	21	6	41	16	43	13	36
			10	38	32	40	48	55	124	5	14	32	1	73	31	61	1	40	14	15	50	20	43	48	17	18	10	14	12	72	16	33	68	69	66	31	31	42	89	65	28	39	21	6	41	16	43	13	36
			10	38	32	40	48	55	124	5	14	32	1	73	31	61	1	40	14	15	50	20	43	48	17	18	10	14	12	72	16	33	68	69	66	31	31	42	89	65	28	39	21	6	41	16	43	13	36
			10	38	32	40	48	55	124	5	14	32	1	73	31	61	1	40	14	15	50	20	43	48	17	18	10	14	12	72	16	33	68	69	66	31	31	42	89	66	28	39	21	6	41	16	43	13	36
			10	38	32	40	48	55	124	5	14	32	1	73	31	61	1	40	14	15	50	20	43	48	17	18	10	14	12	72	16	33	68	69	66	31	31	42	89	66	28	39	21	6	41	16	43	13	36
			10	38	32	40	48	55	124	5	14	32	1	73	31	61	1	40	14	15	50	20	43	48	17	18	10	14	12	72	16	33	68	69	66	31	31	42	93	66	28	39	21	6	41	16	43	13	36
			10	38	32	40	48	55	127	5	14	32	1	73	31	61	1	40	14	15	50	20	43	48	17	18	10	14	12	72	16	33	68	69	66	31	31	42	94	66	28	39	21	6	41	16	43	13	36
			12	38	32	40	48	55	132	5	14	32	1	73	31	61	1	40	14	15	50	20	43	48	17	18	10	14	12	72	16	33	68	69	66	31	31	42	94	66	28	39	21	6	41	16	43	13	36
			12	38	32	40	48	55	138	5	14	32	1	73	31	61	1	40	14	15	50	20	43	48	17	18	10	14	12	72	16	33	68	69	66	31	31	42	94	66	28	39	21	6	41	16	43	13	36
			12	38	32	40	48	55	140	5	14	32	1	73	31	61	1	40	14	15	50	20	43	48	17	18	10	14	12	72	16	33	68	69	66	31	31	42	94	66	28	39	21	6	41	16	43	13	36
			12	38	32	40	48	55	147	5	14	32	1	73	31	61	1	40	14	15	50	20	43	48	17	18	10	14	12	72	16	33	68	69	66	31	31	42	94	66	28	39	21	6	41	16	43	13	36
			12	38	32	40	48	55	152	5	14	32	1	73	31	61	1	40	14	15	50	20	43	48	17	18	10	14	12	72	16	33	68	69	66	31	31	42	94	66	28	39	21	6	41	16	43	13	36
			12	38	32	40	48	55	153	5	14	32	1	73	31	61	1	40	14	15	50	20	43	48	17	18	10	14	12	72	16	33	68	69	66	31	31	42	94	66	28	39	21	6	41	16	43	13	36
			12	38	32	40	48	55	153	5	14	32	1	73	31	61	1	40	14	15	50	20	43	48	17	18	10	14	12	72	16	33	68	69	66	31	31	42	94	66	28	39	21	6	41	16	43	13	36
			12	38	32	40	48	55	153	5	14	32	1	73	31	61	1	40	14	15	50	20	43	48	17	18	10	14	12	72	16	33	68	69	66	31	31	42	94	66	28	39	21	6	41	16	43	13	36
			12	38	32	40	48	55	153	5	14	32	1	73	31	61	1	40	14	15	50	20	43	48	17	18	10	14	12	72	16	33	68	69	66	31	31	42	94	66	28	39	21	6	41	16	43	13	36
			12	38	32	40	48	55	153	5	14	32	1	73	31	61	1	40	14	15	50	20	43	48	17	18	10	14	12	72	16	33	68	69	66	31	31	42	94	66	28	39	21	6	41	16	43	13	38
			12	38	32	40	48	55	153	5	14	32	1	73	31	61	1	40	14	15	50	20	43	48	17	18	10	14	12	72	16	33	68	69	66	31	31	42	94	66	28	39	21	6	41	16	43	13	38
			12	38	32	40	48	55	153	5	14	32	1	73	31	61	1	40	14	15	50	20	43	48	17	18	10	14	12	72	17	33	68	69	66	31	31	42	94	66	28	39	21	6	41	16	43	13	38
			12	38	32	40	48	55	153	5	14	32	1	73	31	61	1	40	14	15	50	20	43	48	17	18	10	14	12	72	19	33	68	69	66	31	31	42	94	66	28	39	21	6	41	16	43	13	38
			12	38	32	40	48	55	153	5	14	32	1	73	31	62	1	40	14	15	50	20	43	48	17	18	10	14	12	72	19	33	68	69	66	31	31	42	94	66	28	39	21	6	41	16	43	13	38
			12	38	32	40	48	55	153	5	14	32	1	73	31	62	1	40	14	15	50	20	43	48	17	18	10	14	12	72	21	33	68	69	66	31	31	42	94	66	28	39	21	6	41	16	43	13	38
			12	38	32	40	48	55	153	5	14	32	1	73	31	62	1	40	14	15	50	20	43	48	17	18	10	14	12	72	23	33	68	69	66	31	31	42	94	66	28	39	21	6	41	16	43	13	38
			12	38	32	40	48	55	153	5	14	32	1	73	31	62	1	40	14	15	50	20	43	51	17	18	10	14	12	72	23	33	68	69	66	31	31	42	94	66	28	39	21	6	41	16	43	13	38
			12	38	32	40	48	55	153	5	14	32	1	73	31	62	1	40	14	15	50	20	43	54	17	18	10	14	12	72	24	33	68	69	66	31	31	42	94	66	28	39	21	6	41	16	43	13	38
			12	38	32	40	48	55	153	5	14	32	1	73	31	62	1	40	14	15	50	20	43	61	17	18	10	14	12	72	24	33	68	69	66	31	31	42	94	66	28	39	21	6	41	16	43	13	38
			12	38	32	40	48	55	153	5	14	32	1	73	31	62	1	40	14	15	50	20	43	61	17	18	10	14	12	72	24	33	68	69	66	31	31	42	94	66	28	39	21	6	41	16	43	13	38
			12	38	32	40	48	55	153	5	14	32	1	73	31	62	1	40	14	15	50	20	43	61	17	18	10	14	12	72	24	33	68	69	66	31	31	42	94	66	28	39	21	6	41	16	43	13	38
			12	38	32	40	48	55	153	5	14	32	1	73	31	63	1	40	14	15	50	20	43	61	17	18	10	14	12	72	24	33	68	69	66	31	31	42	94	66	28	39	21	6	41	16	43	13	38
			12	38	32	40	48	55	153	5	14	32	1	73	31	63	1	40	14	15	50	20	43	61	17	18	10	14	12	72	24	33	68	69	66	31	31	42	94	66	28	39	21	6	41	16	43	13	38
			12	38	32	40	48	55	153	5	14	32	1	73	31	63	1	40	14	15	50	20	43	61	17	18	10	14	12	72	24	33	68	69	66	31	31	42	97	66	28	39	21	6	41	16	43	13	38
			13	38	32	40	48	55	153	5	14	32	1	73	31	63	1	40	14	15	50	20	43	61	17	18	10	14	12	72	24	33	68	69	66	31	31	42	101	66	28	39	21	6	41	16	43	13	38
			19	38	32	40	48	55	153	5	14	32	1	73	31	63	1	40	14	15	50	20	43	61	17	18	10	14	12	72	24	33	68	69	66	31	31	42	101	66	28	39	21	6	41	16	43	13	38
			19	38	32	40	48	55	153	5	14	32	1	73	31	63	1	40	14	15	50	20	43	61	17	18	10	14	12	72	24	33	68	69	66	31	31	42	101	66	28	39	21	6	41	16	43	13	38
			19	38	32	40	48	55	153	5	14	32	1	73	31	64	1	40	14	15	50	20	43	61	17	18	10	14	12	72	24	33	68	69	66	31	31	42	101	66	28	39	21	6	41	16	43	13	38
			19	38	32	40	48	55	153	5	14	32	1	73	31	64	1	40	14	15	50	20	43	61	17	18	10	14	12	72	24	33	68	69	66	31	31	42	101	66	28	39	21	6	41	16	43	13	38
			19	38	32	40	48	55	153	5	14	32	1	73	31	64	1	40	14	15	50	20	43	61	17	18	10	14	12	72	24	33	68	69	66	31	31	42	101	66	28	39	21	6	41	16	43	13	38
			19	38	32	40	48	55	153	5	14	32	1	73	31	64	1	40	14	15	50	20	43	61	20	18	10	14	12	72	24	33	68	69	66	31	31	42	101	66	28	39	21	6	41	16	43	13	38
			19	38	32	40	48	55	153	5	14	32	1	73	31	64	1	40	14	15	50	20	43	61	25	18	10	14	12	72	24	33	68	69	66	31	31	42	101	66	28	39	21	6	41	16	43	13	38
			19	38	32	40	48	55	153	5	14	32	1	73	31	64	1	40	14	15	50	20	43	61	29	18	10	14	12	72	24	33	68	69	66	31	31	42	101	66	28	39	21	6	41	16	43	13	38
			19	38	32	40	48	55	157	5	14	32	1	73	31	64	1	40	14	15	50	20	43	61	33	18	10	14	12	72	24	33	68	69	66	31	31	42	101	66	28	39	21	6	41	16	43	13	38
			19	38	32	40	48	55	164	5	14	32	1	73	31	64	1	40	14	15	50	20	43	61	37	18	10	14	12	72	24	33	68	69	66	31	31	42	101	66	28	39	21	6	41	16	43	13	38
			19	38	32	40	48	55	172	5	15	32	1	73	31	64	1	40	14	15	50	20	43	61	37	18	10	14	12	72	24	33	68	69	66	31	31	42	101	66	28	39	21	6	41	16	43	13	38
			19	38	32	40	48	55	172	5	15	32	1	73	31	64	1	40	14	15	50	20	43	61	37	18	10	14	12	72	24	33	68	69	66	31	31	42	101	67	28	39	21	6	41	16	43	13	38
			19	38	32	40	48	55	172	5	15	32	1	73	31	64	1	40	14	15	50	20	43	61	37	18	10	14	12	72	24	33	68	69	66	31	31	42	101	67	28	39	21	6	41	16	43	13	38
			19	38	32	40	48	55	172	5	15	32	1	73	31	64	1	40	14	15	50	20	43	61	37	18	10	14	12	72	24	33	68	69	66	31	31	42	101	67	28	39	21	6	41	16	43	13	38
			19	38	32	40	48	55	172	5	15	32	1	73	31	64	1	40	14	15	50	20	43	61	37	18	10	14	12	72	24	33	68	69	66	31	31	42	101	67	28	39	21	6	41	16	43	13	38
			19	38	32	40	48	55	172	5	15	32	1	73	31	64	1	40	14	15	50	20	43	61	37	18	10	14	12	72	24	33	68	69	66	31	31	42	101	67	28	39	21	6	41	16	43	13	38
			19	38	32	40	48	55	172	5	15	32	1	73	31	64	1	40	14	15	50	20	43	61	37	18	10	14	12	72	24	33	68	69	66	31	31	42	101	67	28	39	21	6	41	16	43	13	38
			19	38	32	40	48	55	172	5	15	32	1	73	31	64	1	40	14	15	50	20	43	61	37	18	10	14	12	72	24	33	68	69	66	31	31	42	101	67	28	39	21	6	41	16	43	13	38
			19	38	32	40	48	55	172	5	15	32	1	73	31	64	1	40	14	15	50	20	43	61	37	18	10	14	12	72	24	33	68	69	66	31	31	42	101	67	28	39	21	6	41	16	43	13	38
			19	38	32	40	48	55	172	5	15	32	1	73	31	64	1	40	14	15	50	20	43	61	37	18	10	14	12	72	24	33	68	69	66	31	31	42	101	67	28	39	21	6	41	16	43	13	38
			19	38	32	40	48	55	172	5	15	32	1	73	31	64	1	40	14	15	50	20	43	61	37	18	10	14	12	72	24	33	68	69	66	31	31	42	101	67	28	39	21	6	41	16	43	13	38
			19	38	32	40	48	55	172	5	15	32	1	73	31	64	1	40	14	15	50	20	43	61	37	18	10	14	12	72	24	33	68	69	66	31	31	42	101	67	28	39	21	6	41	16	43	13	38
			19	38	32	40	48	55	172	5	15	32	1	73	31	64	1	40	14	15	50	20	43	61	37	18	10	14	13	72	24	33	68	69	66	31	31	42	101	67	28	39	21	6	41	16	43	13	38
			19	38	32	40	48	55	172	5	15	32	1	73	31	64	1	40	14	15	50	20	43	61	37	18	10	14	13	72	24	33	68	69	66	31	31	42	101	67	28	39	21	6	41	16	43	13	38
			19	38	32	40	48	55	172	5	15	32	1	73	31	64	1	40	14	15	50	20	43	61	37	18	10	14	13	72	24	33	68	69	66	31	31	42	103	67	28	39	21	6	41	16	43	13	38
			19	38	32	40	48	55	172	5	15	32	1	73	31	64	1	40	14	15	50	20	43	61	37	18	10	14	13	72	24	33	68	69	66	31	31	42	106	67	28	39	21	6	41	16	43	13	38
			19	38	32	40	48	55	172	5	15	32	1	73	31	64	1	40	14	15	50	20	43	61	37	18	10	14	13	72	24	33	68	69	66	31	31	42	106	67	28	39	21	6	41	16	43	13	38
			19	38	32	40	48	55	172	5	15	32	1	73	31	64	1	40	14	15	50	20	43	61	37	18	10	14	13	72	24	33	68	69	66	31	31	42	106	67	28	39	21	6	41	16	43	13	38
			19	38	32	40	48	55	172	5	15	32	1	73	31	64	1	40	14	15	50	20	43	61	37	18	10	14	13	73	24	33	68	69	66	31	31	42	106	67	28	39	21	6	41	16	43	13	38
			19	38	32	40	48	55	172	5	15	32	1	73	31	64	1	40	14	15	50	20	43	61	37	18	10	14	13	73	24	33	68	69	66	31	31	42	106	67	28	39	21	6	41	16	43	16	38
			19	38	32	40	48	55	172	5	15	32	1	73	31	64	1	40	14	15	50	20	43	61	37	18	10	14	13	73	24	33	68	69	66	32	31	42	106	67	28	39	21	6	41	16	43	17	38
			19	38	32	43	48	55	172	5	15	32	1	79	31	64	1	40	14	15	50	20	43	61	37	18	10	14	13	73	24	33	68	69	66	32	31	42	106	67	28	39	21	6	41	16	43	17	38
			19	38	32	46	48	55	172	5	15	32	1	80	31	64	1	40	14	15	50	20	43	61	37	18	10	14	13	73	24	33	68	69	66	32	31	42	106	68	28	39	21	6	41	16	43	17	38
			19	38	32	50	48	55	172	5	15	32	1	83	31	64	1	40	14	15	50	20	43	61	37	18	10	14	13	73	24	33	68	69	66	32	31	42	106	68	28	39	21	6	41	16	43	17	38
			19	38	32	51	48	55	172	5	15	32	1	83	31	64	1	40	14	15	50	20	43	61	37	18	10	14	13	73	24	33	68	69	66	32	31	42	106	68	28	39	21	6	41	16	43	17	38
			19	38	32	51	48	55	172	5	15	32	1	83	31	64	1	40	14	15	50	20	43	61	37	18	10	14	13	73	24	33	68	69	66	32	31	42	106	68	28	39	21	6	41	16	43	17	38
			19	38	32	51	48	55	172	5	15	32	1	83	31	64	1	40	14	15	50	20	43	61	37	18	10	14	13	73	24	33	68	69	66	32	31	42	106	68	28	39	21	6	41	16	43	17	38
			19	38	32	51	48	55	172	5	15	32	1	83	31	64	1	40	14	15	50	20	43	61	38	18	10	14	13	73	24	33	68	69	66	32	31	42	106	68	28	39	21	6	41	16	43	17	38
			19	38	32	51	48	55	172	5	15	32	1	83	31	64	1	40	14	15	50	20	43	61	39	18	10	14	13	73	24	33	68	69	66	32	31	42	106	68	28	39	21	6	41	16	43	17	38
			19	38	32	51	48	55	172	5	15	32	1	83	31	64	1	40	14	15	50	20	43	61	39	18	10	14	13	73	24	33	68	69	66	32	31	42	106	68	28	39	21	6	41	16	43	17	38
			19	38	32	51	48	55	172	5	15	32	1	83	31	64	1	40	14	15	50	20	43	61	39	18	10	14	13	73	24	33	68	69	66	32	31	42	106	68	28	39	21	6	41	16	43	17	38
			19	38	32	51	48	55	172	5	15	32	1	83	31	64	1	40	14	15	50	20	43	61	39	18	10	14	13	73	24	33	68	69	66	33	31	42	106	68	28	39	21	6	41	16	43	17	38
			19	38	32	51	48	55	172	5	15	32	1	83	31	64	1	40	14	15	50	20	43	61	39	18	10	14	13	73	24	33	68	69	66	33	31	42	106	68	28	39	21	6	41	16	43	17	38
			19	38	32	51	48	55	172	5	15	32	1	83	31	64	1	40	14	15	50	20	43	61	39	18	10	14	13	73	24	33	68	69	66	33	31	42	106	68	28	39	21	6	42	16	43	17	38
			19	38	32	51	48	55	172	5	15	32	1	83	31	64	1	40	14	15	50	20	43	61	39	18	10	14	13	73	24	33	68	69	66	33	31	42	106	68	28	39	21	6	42	16	43	17	38
			19	38	32	51	48	55	172	5	15	32	1	83	31	64	1	40	14	15	50	20	43	61	39	18	10	14	13	73	24	33	68	69	66	33	31	42	106	68	28	39	21	6	42	16	43	17	38
			19	38	32	51	48	55	172	5	15	32	1	83	31	64	1	40	14	15	50	20	43	61	39	18	10	14	13	73	24	33	68	69	66	33	31	42	106	68	28	39	21	6	42	16	43	17	38
			19	38	32	51	48	55	172	5	15	32	1	83	31	64	1	40	14	15	50	20	43	61	39	18	10	14	13	73	24	33	68	69	66	33	31	42	106	68	28	39	21	6	42	16	43	17	38
			19	38	32	51	48	55	172	5	15	32	1	83	31	64	1	40	14	15	50	20	43	61	40	18	10	14	13	73	24	33	68	69	66	33	31	42	106	68	28	39	21	6	42	16	43	17	38
			19	38	32	51	48	55	172	5	15	32	1	83	31	64	1	40	14	15	50	20	43	61	40	18	10	14	13	73	24	33	68	69	66	33	31	42	106	68	28	39	21	6	42	16	43	17	38
			19	38	32	51	48	55	172	5	15	32	1	83	31	64	1	40	14	15	50	20	43	61	40	18	10	14	13	73	24	33	68	69	66	33	31	42	106	68	28	39	21	6	42	16	43	17	38
			19	38	32	51	48	55	172	5	15	32	1	83	31	64	1	40	14	15	50	20	43	61	40	18	10	14	13	73	24	33	68	69	66	33	31	42	106	68	28	39	21	6	42	16	43	17	38
			19	38	32	51	48	55	172	5	15	32	1	83	31	64	1	40	14	15	50	20	43	61	40	18	10	14	13	73	24	33	68	69	66	33	31	42	106	68	28	39	21	6	42	16	43	17	38
			19	38	32	51	48	55	172	5	15	32	1	83	31	64	1	40	14	15	50	20	43	61	40	18	10	14	13	73	24	33	68	69	66	33	31	42	106	69	28	39	21	6	43	16	43	17	38
			19	38	32	51	48	55	172	5	15	32	1	83	31	64	1	40	14	15	50	20	43	61	40	18	10	14	13	73	25	33	68	69	66	33	31	42	106	69	28	39	21	6	43	16	43	17	38
			19	38	32	51	48	55	172	5	15	32	1	83	31	64	1	40	14	15	50	20	43	61	40	18	10	14	13	73	25	33	68	69	66	33	31	42	106	69	28	39	21	6	43	16	43	17	38
			19	38	32	51	48	55	172	5	15	32	1	83	31	64	1	40	14	15	50	20	43	61	40	18	10	14	13	73	25	33	68	69	66	33	31	42	106	69	28	39	21	6	43	16	43	17	38
			19	38	32	51	48	55	172	5	15	32	1	83	31	65	1	40	22	15	50	20	43	61	40	18	10	14	13	73	25	33	68	69	66	33	31	42	106	69	28	39	21	6	43	16	43	17	38
			19	38	32	51	48	55	172	5	15	32	1	83	31	65	1	40	23	15	50	20	43	61	40	18	10	14	13	73	25	33	68	69	66	33	31	42	106	69	28	39	21	6	43	16	43	17	38
			19	38	32	51	48	55	172	5	15	32	1	83	31	65	1	40	23	15	50	20	43	61	40	18	10	14	13	73	25	33	68	69	66	33	31	42	106	69	28	39	21	6	43	16	43	17	38
			19	38	32	51	48	55	172	5	15	32	1	83	31	65	1	40	23	15	50	20	43	61	40	18	10	14	13	73	25	33	68	69	66	33	31	42	106	69	28	39	21	6	43	16	43	17	38
			19	38	32	51	48	55	172	5	15	32	1	83	31	65	1	40	25	15	50	20	43	61	40	18	10	14	13	73	25	33	68	69	66	33	31	42	106	69	28	39	21	6	43	16	43	17	38
			19	38	32	51	48	55	172	5	15	32	1	83	31	65	1	40	27	15	50	20	43	61	40	18	10	14	13	73	25	33	68	69	66	33	31	42	106	69	28	39	21	6	43	16	43	17	38
			19	38	32	51	48	55	172	5	15	32	1	83	31	65	1	40	27	15	50	20	43	61	40	18	10	14	13	73	25	33	68	69	66	33	31	42	106	69	28	39	21	6	43	16	43	17	38
			19	38	32	51	48	55	172	5	15	32	1	83	31	65	1	40	27	15	50	20	43	61	40	18	10	14	13	73	25	33	68	69	66	33	31	42	106	69	28	39	21	6	43	16	43	17	38
			19	38	32	51	48	55	172	5	16	32	1	83	31	65	1	40	27	15	50	20	43	61	40	18	10	14	13	73	25	40	68	69	66	33	31	42	106	69	28	39	21	6	43	16	43	17	38
			19	38	32	51	48	55	172	5	16	32	1	83	31	65	1	40	27	15	50	20	43	61	40	18	10	14	13	73	25	40	68	69	66	33	31	42	106	69	28	39	21	6	43	16	43	17	38
			19	38	32	51	51	55	172	5	16	32	1	83	31	65	1	40	27	15	50	20	43	61	40	18	10	14	13	73	25	40	68	69	66	33	31	42	109	69	28	39	21	6	43	16	43	17	38
			19	38	32	51	55	55	172	5	16	32	1	83	31	65	1	40	27	15	50	20	43	61	40	18	10	14	13	73	25	40	68	69	66	33	31	42	109	69	28	39	21	6	43	16	43	17	38
			19	38	32	51	57	55	172	5	16	32	1	83	31	65	1	40	27	15	50	20	43	61	40	18	10	14	13	73	25	40	68	69	66	33	31	42	109	69	28	39	21	6	43	16	43	17	38
			19	38	32	51	66	55	172	5	16	32	1	83	31	65	1	40	27	15	50	20	43	61	40	18	10	14	13	73	25	40	68	69	66	33	31	42	109	69	28	39	21	6	43	16	43	17	38
			19	38	32	51	70	55	172	5	16	32	1	83	31	65	1	40	27	15	50	20	43	61	40	18	10	14	13	73	25	40	68	69	66	33	31	42	109	69	28	39	21	6	43	16	43	17	38
			19	38	32	51	70	55	172	5	16	32	1	83	31	65	1	40	27	15	50	20	43	61	40	18	10	14	13	73	25	40	68	69	66	33	31	42	109	69	28	39	21	6	43	16	43	17	38
			19	38	32	51	70	55	172	5	16	32	1	83	31	65	1	40	27	15	50	20	43	61	40	18	10	14	13	73	25	40	68	69	66	33	31	42	109	70	28	39	21	6	43	16	43	17	38
			19	38	32	51	70	55	172	5	16	32	1	83	31	65	1	40	27	15	50	20	43	61	40	18	10	14	13	73	25	40	68	69	66	33	31	42	109	70	28	39	21	6	43	16	43	17	38
			19	38	32	51	70	55	172	5	16	32	1	83	31	65	1	40	27	15	50	20	43	61	40	18	10	14	13	73	25	40	68	69	66	33	31	42	109	70	28	39	21	6	43	16	43	17	38
			19	38	32	51	70	55	172	5	16	32	1	83	31	65	1	40	27	15	50	20	43	61	40	18	10	14	13	73	25	40	68	69	66	33	31	42	109	70	28	39	21	6	43	16	43	17	38
			19	38	32	51	70	55	172	5	16	32	1	83	31	65	1	40	27	15	50	20	43	61	40	18	10	14	13	73	25	40	68	69	66	33	31	42	109	70	28	39	21	6	43	16	43	17	38
			19	38	32	51	70	55	172	5	16	32	1	83	31	65	1	40	27	15	50	20	43	61	40	18	10	14	13	73	25	40	68	69	66	33	31	42	109	70	28	39	21	6	43	16	43	17	38
			19	38	32	51	70	55	172	5	16	32	1	83	31	65	1	40	27	15	50	20	43	61	40	18	10	14	13	73	25	40	68	69	66	33	31	42	109	70	28	39	21	6	43	16	43	17	38
			19	38	32	51	70	55	172	5	16	32	1	83	31	65	1	40	27	15	50	20	43	61	40	18	10	14	13	73	25	40	68	69	66	33	31	42	109	70	28	39	21	6	43	16	43	17	38
			19	38	32	51	70	55	172	5	16	32	1	83	31	65	1	40	27	15	50	20	43	61	40	18	10	14	13	73	25	40	68	69	66	33	31	42	109	70	28	39	21	6	43	16	43	17	38
			19	38	32	51	70	55	172	5	16	32	1	83	31	65	1	40	27	15	50	20	43	61	40	18	10	14	13	73	25	40	68	69	66	33	31	42	109	70	28	39	21	6	43	16	43	17	38
			19	38	32	51	70	55	172	5	16	32	1	83	31	65	1	40	27	15	50	20	43	61	40	18	10	14	13	73	25	40	68	69	66	33	31	42	109	70	28	39	21	6	43	16	43	17	38
			19	38	32	51	70	55	172	5	16	32	1	83	31	65	1	40	27	15	50	20	43	61	40	18	10	14	13	73	25	40	68	69	66	33	31	42	109	70	28	39	21	6	43	16	43	17	38
			19	38	32	51	70	55	172	5	16	32	1	83	31	65	1	40	27	15	50	20	43	61	40	18	10	14	13	73	25	40	68	69	66	33	31	42	109	70	28	39	21	6	43	16	43	17	38
			19	38	32	51	70	55	172	5	16	32	1	83	31	65	1	40	27	15	50	20	43	61	40	18	10	14	13	73	25	40	68	69	66	33	31	42	110	71	28	39	21	6	43	16	43	17	38
			19	38	32	51	70	55	172	5	16	32	1	83	31	65	1	40	27	15	50	20	43	61	40	18	10	14	13	73	25	40	68	69	66	33	31	42	110	71	28	39	21	6	43	16	43	17	38
			19	38	32	51	70	55	172	5	16	32	1	83	31	65	1	40	27	15	50	20	44	61	40	18	10	14	13	73	25	40	68	69	66	33	31	42	110	71	28	39	21	6	43	16	43	17	38
			19	38	32	51	70	55	172	5	16	32	1	83	31	65	1	40	27	15	50	20	44	61	40	18	10	14	13	73	25	40	68	69	66	33	31	42	110	71	28	39	21	6	43	16	43	17	38
			19	38	32	51	70	55	172	5	16	32	1	83	31	65	1	40	27	15	50	20	44	61	40	19	10	14	13	73	25	40	68	69	66	33	33	42	110	71	28	39	21	6	43	16	43	17	38
			19	38	32	51	70	55	172	5	16	32	1	83	31	65	1	40	27	15	50	20	44	61	40	23	10	14	13	73	25	40	68	69	67	33	33	42	110	71	28	39	21	6	43	16	43	17	38
			19	38	32	51	70	55	172	5	16	32	1	83	31	65	1	40	27	15	50	20	44	61	40	23	10	14	13	73	25	41	68	69	67	33	33	42	110	71	28	39	21	6	43	16	43	17	38
			19	38	32	51	70	55	172	5	16	32	1	83	31	65	1	40	27	15	50	20	44	61	40	23	10	14	13	73	25	41	68	69	67	33	33	42	110	71	28	39	21	6	43	16	43	17	38
			19	38	32	51	70	55	172	5	16	32	1	83	31	65	1	40	27	15	50	20	44	61	40	23	10	14	13	73	25	41	68	69	67	33	33	42	114	71	28	39	21	6	43	16	43	17	38
			19	38	32	51	70	55	172	5	16	32	1	83	31	65	1	40	27	15	50	20	44	61	40	23	10	14	13	73	25	41	68	69	67	33	33	42	114	71	28	39	21	6	43	16	43	17	38
			19	38	32	51	70	55	172	5	16	32	1	83	31	65	1	40	27	15	50	20	44	61	40	23	10	14	13	73	25	41	68	70	67	33	33	42	114	71	28	39	21	6	43	16	43	17	38
			19	38	32	51	70	55	172	5	16	32	1	83	31	65	1	40	27	15	50	20	44	61	40	23	10	14	13	73	25	41	68	70	67	33	33	42	114	71	28	39	21	6	43	16	43	17	38
			19	38	32	51	70	55	172	5	16	32	1	83	31	65	1	40	27	15	50	20	44	61	40	23	10	14	13	73	25	41	68	70	67	33	33	42	114	71	28	39	21	6	43	16	43	17	38
			19	38	32	51	70	55	172	5	16	32	1	83	31	65	1	40	27	15	50	20	44	61	40	23	10	14	13	73	25	41	68	70	67	33	33	42	114	71	28	39	21	6	43	16	43	17	38
			19	38	32	51	70	55	172	5	16	32	1	83	31	65	1	40	27	15	50	20	44	61	40	23	10	14	13	73	25	41	68	70	67	33	33	42	114	71	28	39	21	6	43	16	43	17	38
			19	38	32	51	70	55	172	5	16	32	1	86	31	65	1	40	27	15	50	20	44	61	40	23	10	14	13	73	25	41	68	70	67	33	33	42	114	71	28	39	21	6	43	16	43	17	38
			19	38	32	51	70	55	172	5	16	32	1	89	31	65	1	40	27	15	50	20	44	61	40	23	10	14	13	73	25	41	68	70	67	33	33	42	114	71	28	39	21	6	43	16	43	17	38
			19	38	32	51	70	55	172	5	16	32	1	89	31	65	1	40	27	15	50	20	45	61	40	23	10	14	13	73	25	41	68	70	67	33	33	42	114	71	28	39	21	6	43	16	43	17	38
			19	38	32	51	70	55	172	5	16	32	1	89	31	65	1	40	27	15	50	20	45	61	40	23	10	14	13	73	25	41	68	70	67	33	33	42	114	77	28	39	21	6	43	16	43	17	38
			19	38	32	51	70	55	172	5	16	32	1	89	31	65	1	40	27	15	50	20	45	61	40	23	10	14	13	73	25	41	68	70	67	33	33	42	114	77	28	39	21	6	43	16	43	17	38
			19	38	32	51	70	55	172	5	16	32	1	89	31	65	1	40	27	15	50	20	45	61	40	23	10	14	13	73	25	41	68	70	67	33	33	42	114	77	28	39	21	6	43	16	43	17	38
			19	38	32	51	70	55	172	5	16	32	1	89	31	65	1	40	27	15	50	20	45	61	40	23	10	14	13	73	25	41	68	70	67	33	33	42	114	78	28	39	21	6	43	16	43	17	38
			19	38	32	51	70	55	172	5	16	32	1	89	31	65	1	40	27	15	50	20	45	61	40	23	10	14	13	73	25	41	68	70	67	36	33	42	114	78	28	39	21	6	43	16	43	17	38
			19	38	32	51	70	55	172	5	16	32	1	89	31	65	1	40	27	15	50	20	45	61	40	23	10	14	13	73	25	41	68	70	67	36	33	42	114	78	28	39	21	6	43	16	43	17	39
			19	38	32	51	70	55	172	5	16	32	1	89	31	65	1	40	27	15	50	20	45	61	40	23	10	14	14	73	25	41	68	70	67	36	33	42	114	78	28	39	21	6	43	16	43	17	39
			19	38	32	51	70	55	172	5	16	32	1	89	31	65	1	40	27	15	50	20	45	61	40	23	10	14	17	73	25	41	68	70	67	36	33	42	114	78	28	39	21	6	43	16	43	17	39
			19	38	32	51	72	55	172	5	16	32	1	89	31	65	1	40	27	15	50	20	45	61	40	23	10	14	17	73	25	41	68	70	67	36	33	42	114	78	28	39	21	6	43	16	43	17	39
			19	38	32	51	72	55	172	5	16	32	1	89	31	65	1	40	27	15	50	20	45	61	40	23	10	14	17	73	25	41	68	70	67	36	33	42	114	78	28	39	21	6	43	16	43	17	39
			19	38	32	51	72	55	172	5	16	32	1	89	31	65	1	40	27	15	50	20	45	61	40	23	10	15	17	73	25	41	68	70	67	36	33	42	114	78	28	39	21	6	43	16	43	17	39
			19	38	32	51	72	55	172	5	16	32	1	89	31	65	1	40	27	15	50	20	45	61	40	23	10	21	17	73	25	41	68	70	67	36	33	42	114	78	28	39	21	6	43	16	43	17	39
			19	38	32	51	72	55	172	5	16	32	1	89	31	65	1	40	27	15	50	21	45	61	40	23	10	29	17	73	25	41	68	70	67	43	33	42	114	78	28	39	21	6	43	16	43	17	39
			19	38	32	51	72	55	172	5	16	32	1	89	31	65	1	40	27	15	50	21	45	61	40	23	10	35	17	73	25	41	68	70	67	56	33	42	114	78	28	39	21	6	43	16	43	17	39
			19	38	32	51	72	55	172	5	16	32	1	89	31	65	1	40	27	15	50	21	45	61	40	23	10	41	17	73	25	41	68	70	67	58	33	42	114	78	28	39	21	6	43	16	43	17	39
			19	38	32	51	72	55	172	5	16	32	1	89	31	65	1	40	27	15	50	21	45	61	40	23	10	44	17	73	25	41	68	70	67	58	33	42	114	78	28	39	21	6	43	16	43	17	39
			19	38	32	51	72	55	172	5	16	32	1	89	31	65	1	40	27	15	50	21	45	61	40	23	10	45	17	73	25	41	68	70	67	58	33	42	114	78	28	39	21	6	43	16	43	17	39
			19	38	32	51	72	55	172	5	16	32	1	89	31	65	1	40	27	15	50	21	45	61	40	23	10	45	17	73	25	41	68	70	67	58	33	42	114	78	28	39	21	6	43	16	43	18	39
			19	38	32	51	72	55	172	5	16	32	1	89	31	65	1	40	27	15	50	21	45	61	40	23	10	45	17	73	25	41	68	70	67	58	33	42	114	78	28	39	21	6	43	16	43	18	39
			19	38	32	51	72	55	172	5	16	32	1	89	31	65	1	40	27	15	50	21	45	61	40	23	10	45	17	73	25	41	68	70	67	58	33	42	114	78	28	39	21	6	43	16	43	18	39
			19	38	32	51	72	55	172	5	16	32	1	89	31	65	1	40	27	15	50	21	45	61	40	23	10	45	17	73	25	41	68	70	67	58	33	42	114	78	28	39	21	6	43	16	43	18	39
			19	38	32	51	72	55	172	5	16	32	1	89	31	65	1	40	27	15	50	21	45	61	40	23	10	45	17	73	25	41	68	70	70	58	33	42	114	78	28	39	21	6	43	16	43	18	39
			19	38	32	51	72	55	172	5	16	32	1	89	31	65	1	40	27	15	50	21	45	61	40	23	10	45	17	73	25	41	68	70	70	58	33	42	114	78	28	39	21	6	43	16	43	18	39
			19	38	32	51	72	55	172	5	16	32	1	89	31	65	1	40	27	15	50	21	45	61	40	23	10	45	17	73	25	41	68	70	70	58	33	42	114	78	28	39	21	6	43	16	43	18	39
			19	38	34	51	72	55	172	5	16	32	1	89	31	65	1	40	27	15	50	21	45	61	40	23	10	45	17	73	25	41	68	70	70	58	33	42	115	78	28	39	21	6	43	16	43	18	39
			19	38	34	51	72	55	172	5	16	32	1	89	31	65	1	40	27	15	50	21	45	61	40	23	10	45	17	73	28	41	68	70	70	58	33	42	115	78	28	39	21	6	43	16	43	18	39
			19	38	34	51	72	55	172	5	16	32	1	89	31	65	1	40	27	15	50	21	45	61	40	23	10	45	17	73	35	41	68	70	70	58	33	42	115	78	28	39	21	6	43	16	43	18	39
			19	38	34	51	72	55	172	5	18	32	1	89	31	65	1	40	27	15	50	21	45	61	40	23	10	45	17	73	35	41	68	70	70	58	33	42	115	78	28	39	21	6	43	16	43	18	39
			19	39	34	51	72	55	172	5	23	32	1	89	31	65	1	40	27	15	50	21	45	61	40	23	10	45	17	73	35	41	68	70	70	58	33	42	115	78	28	39	21	6	43	16	43	18	39
			19	39	34	51	72	55	172	5	25	32	1	89	31	65	1	40	27	15	50	21	45	61	40	23	10	45	17	73	35	41	68	70	70	58	33	42	115	78	28	39	21	6	43	16	43	18	39
			19	39	34	51	72	55	172	5	32	32	1	89	31	65	1	40	27	15	50	21	45	61	40	23	10	45	17	73	35	41	68	70	70	58	33	42	115	78	28	39	21	6	43	16	43	18	39
			19	39	34	51	72	55	172	5	33	32	1	89	31	65	1	40	27	15	50	21	45	61	40	23	10	45	17	73	35	41	68	70	70	58	33	42	115	78	28	39	21	6	43	16	43	18	39
			19	39	34	51	72	55	172	5	33	32	1	89	31	65	1	40	27	15	50	21	45	61	40	23	10	45	17	73	35	41	68	70	70	58	33	42	115	78	28	39	21	6	43	16	43	18	39
			19	39	34	51	72	55	172	5	33	32	1	89	31	65	1	40	27	15	50	21	45	61	40	23	10	45	17	73	35	41	68	70	70	58	33	42	115	78	28	39	21	6	43	16	43	18	39
			19	39	34	51	72	55	172	5	33	32	1	89	31	65	1	40	27	15	50	21	45	61	40	23	10	45	17	73	35	41	68	70	70	58	33	42	116	78	28	39	21	6	43	16	43	18	39
			19	39	34	51	72	55	172	5	33	32	1	89	31	65	1	40	27	15	50	21	45	61	40	23	10	45	17	73	35	41	68	70	70	58	33	42	116	78	28	39	21	6	43	16	43	18	39
			19	39	34	51	72	55	172	5	33	32	1	89	31	65	1	40	27	15	50	21	45	61	40	23	10	45	17	73	35	41	68	70	70	58	33	42	116	78	28	39	21	6	43	16	43	18	39
			19	39	34	51	72	55	172	5	34	32	1	89	31	65	1	40	27	15	50	21	45	61	40	23	10	45	17	73	35	41	68	70	70	58	33	42	116	78	28	39	21	6	43	16	43	18	39
			19	39	34	51	72	55	172	5	34	32	1	89	31	65	1	40	27	15	50	21	45	61	40	23	10	45	17	73	35	41	68	70	70	58	33	42	116	78	28	39	21	6	43	16	43	18	39
			19	39	34	51	72	55	172	5	34	32	1	89	31	65	1	40	27	15	50	21	45	61	40	23	10	45	17	73	35	41	68	70	70	58	33	42	116	78	28	39	21	6	43	16	43	18	39
			19	39	34	51	72	55	172	5	34	32	1	89	31	65	1	40	27	15	50	21	45	61	40	23	10	45	17	73	35	41	68	70	70	58	33	42	116	79	28	39	21	6	43	16	43	18	39
			19	39	34	51	72	55	172	5	34	32	1	89	31	65	1	40	27	15	50	21	45	61	40	23	10	45	17	73	35	41	68	70	70	58	33	42	116	79	28	39	21	6	43	16	43	18	39
			19	39	34	51	72	55	172	5	34	32	1	89	31	65	1	40	27	15	50	21	45	61	40	23	10	45	17	73	35	41	68	70	70	58	33	42	116	79	28	39	21	6	43	16	43	18	39
			19	39	34	51	72	55	172	5	34	32	1	89	31	65	1	40	27	15	50	21	45	61	40	23	10	45	17	73	35	41	68	70	70	58	33	42	116	79	28	39	21	6	43	16	43	18	39
			19	39	34	51	72	55	172	5	34	32	1	89	31	65	1	40	27	15	50	21	45	61	40	23	10	45	17	73	35	41	68	70	70	58	33	42	116	79	28	39	21	6	43	16	43	18	39
			19	39	34	51	72	55	172	5	34	32	1	89	31	65	1	40	27	15	50	25	45	61	40	23	10	45	17	73	35	41	68	70	70	58	33	42	116	79	28	39	21	6	43	16	43	18	39
			19	39	34	51	72	55	172	5	34	32	1	89	31	65	1	40	27	15	50	27	45	61	40	23	10	45	17	73	35	41	68	70	70	58	33	42	116	79	28	39	21	6	43	16	43	18	39
			19	39	34	51	72	55	172	5	34	32	1	89	31	65	1	40	27	15	50	27	45	61	40	23	10	45	17	73	35	41	68	70	70	58	33	42	116	79	28	39	21	6	43	16	43	18	39
			19	39	34	51	72	55	172	5	34	32	1	89	31	65	1	40	27	15	50	27	45	61	40	23	10	45	17	73	35	41	68	70	70	58	33	42	116	79	28	39	21	6	43	16	43	18	39
			19	39	34	51	72	55	172	5	34	32	1	89	31	65	1	40	27	15	50	27	45	61	40	23	10	45	17	73	35	41	68	70	70	58	33	42	116	79	28	39	21	6	43	16	43	18	39
			19	39	34	51	72	55	172	5	34	32	1	89	31	65	1	40	27	15	50	27	45	61	40	23	10	45	17	73	35	41	68	70	70	58	33	42	116	79	28	39	21	6	44	16	43	18	39
			19	39	34	51	72	55	172	5	34	32	1	89	31	65	1	40	27	15	50	27	45	61	40	23	10	45	17	73	35	41	68	70	70	58	33	42	116	79	28	39	21	6	44	16	43	18	39
			19	39	34	51	72	55	172	5	34	32	1	89	31	65	1	40	27	15	50	27	45	61	40	23	10	45	17	73	35	41	68	70	70	58	33	42	116	79	28	39	21	6	44	16	43	18	39
			19	39	34	51	72	55	172	5	34	32	1	89	31	65	1	40	27	15	50	27	45	61	40	23	10	45	17	73	35	41	68	70	70	58	33	42	116	79	28	39	21	6	44	16	43	18	39
			19	39	36	51	76	55	172	5	34	32	1	89	31	65	1	40	27	15	50	27	45	61	40	23	10	45	17	73	35	41	68	70	70	58	33	42	116	79	28	39	21	6	44	16	43	18	39
			19	39	36	51	81	55	172	5	34	32	1	89	31	65	1	40	27	15	50	27	45	61	40	23	10	45	17	73	35	41	68	70	70	58	33	42	116	79	28	39	21	6	44	16	43	18	39
			19	39	36	51	85	55	172	5	34	32	1	89	31	65	1	40	27	15	50	27	45	61	40	23	10	45	17	73	35	41	68	70	70	58	33	42	119	79	28	39	21	6	44	16	43	18	39
			19	39	36	51	91	55	172	5	34	32	1	89	31	65	1	40	27	15	50	27	45	61	40	23	10	45	17	73	35	41	68	70	70	58	33	42	119	79	28	39	21	6	44	16	43	18	39
			19	39	36	51	96	55	172	5	34	32	1	89	31	65	1	40	27	15	50	27	45	61	41	23	10	45	17	73	35	41	68	70	70	58	33	42	119	79	28	39	21	6	44	16	43	18	39
			19	39	36	51	100	55	172	5	34	32	1	89	31	65	1	40	27	15	50	27	45	61	49	23	10	45	17	73	35	41	68	70	70	58	33	42	119	79	28	39	21	6	44	16	43	18	39
			19	39	36	51	100	55	172	5	34	32	1	89	31	65	1	40	27	15	50	27	45	75	53	23	10	45	17	73	35	41	68	70	70	58	33	42	119	79	28	39	21	6	44	16	43	18	39
			19	39	36	51	100	59	172	5	34	32	1	89	31	65	1	40	27	15	50	27	45	76	53	23	10	45	17	73	35	41	68	70	70	58	33	42	119	79	28	39	21	6	44	17	43	18	39
			21	39	36	51	100	69	172	5	34	32	1	89	31	65	1	40	27	15	50	27	45	76	53	23	10	45	17	73	35	41	68	70	70	58	33	42	119	79	28	39	21	6	44	17	43	18	39
			22	39	36	51	100	69	172	5	34	32	1	89	31	65	1	40	27	15	50	27	45	76	53	23	10	45	17	73	35	41	68	70	70	58	33	42	119	79	28	39	21	6	44	17	43	18	39
			22	39	36	51	100	69	172	5	34	32	1	89	31	65	1	40	27	15	50	27	45	76	53	23	10	45	17	73	35	41	68	70	70	58	33	42	119	79	28	39	21	6	44	17	43	18	39
			22	39	36	51	100	69	172	5	34	32	1	89	31	65	1	40	27	15	50	27	45	76	53	23	10	45	17	73	35	41	68	70	70	58	33	42	119	79	28	39	21	6	44	17	43	18	39
			22	39	36	51	100	69	172	5	34	32	1	89	31	65	1	40	27	15	50	27	45	76	53	23	10	45	17	73	35	41	68	70	70	58	33	42	119	79	28	39	21	6	44	17	43	18	39
			22	39	36	51	100	69	172	5	34	32	1	89	31	65	1	40	27	15	50	27	45	76	53	23	10	45	17	73	35	41	68	70	70	58	33	42	119	79	28	39	21	6	44	17	43	18	39
			22	39	36	51	100	69	172	5	34	32	1	89	31	65	1	40	27	15	50	27	45	76	53	23	10	45	17	73	35	41	68	70	70	58	33	42	119	79	28	39	21	6	44	17	43	18	39
			22	39	36	51	100	69	172	5	34	32	1	89	31	65	1	40	27	15	50	27	45	76	53	23	10	45	17	73	35	41	68	70	70	58	33	42	119	79	28	39	21	6	44	17	43	18	39
			22	39	36	51	100	69	172	5	34	32	1	89	31	65	1	40	27	15	50	27	45	76	53	23	10	45	17	73	35	41	68	70	70	58	33	42	119	79	28	39	21	6	44	17	43	18	39
			22	39	36	51	100	69	172	5	34	32	1	89	31	65	1	40	27	15	50	27	45	76	53	23	10	45	17	73	35	41	68	70	70	58	33	42	119	79	28	39	21	6	44	17	43	18	39
			22	39	36	51	100	69	172	5	34	32	1	89	31	66	1	40	27	15	50	27	45	76	53	23	10	45	17	73	35	41	68	70	70	58	33	42	119	79	28	39	21	6	44	17	43	18	39
			22	39	36	51	100	69	172	5	34	32	1	89	31	66	1	40	27	15	50	27	45	76	53	23	10	45	17	73	35	41	68	70	70	58	33	42	119	79	28	39	21	6	44	17	43	18	39
			22	39	36	51	100	69	172	5	34	32	1	89	31	66	1	40	27	15	50	27	45	76	53	23	10	45	17	73	35	41	71	70	70	58	34	42	119	79	28	39	21	6	44	17	43	18	39
			22	39	36	51	100	69	172	5	34	32	1	89	31	66	1	40	27	15	50	27	45	76	53	23	10	45	17	73	35	41	73	70	70	58	35	42	119	79	28	39	21	6	44	17	43	18	39
			22	39	36	51	100	69	172	5	34	32	1	89	31	66	1	40	27	15	50	27	45	76	53	23	10	45	17	73	35	41	74	70	70	58	35	42	119	80	28	39	21	6	44	17	43	18	39
			22	39	36	51	100	69	172	5	34	32	1	89	31	66	1	40	27	15	50	27	45	76	53	23	10	45	17	73	35	41	74	70	70	58	35	42	119	80	28	39	21	6	44	17	43	18	39
			22	39	36	51	100	69	172	5	34	32	1	89	31	66	1	40	27	15	50	27	45	76	53	23	10	45	17	73	35	41	74	70	70	58	35	42	119	80	28	39	21	6	44	17	43	18	39
			22	39	36	51	100	69	172	5	34	32	1	89	31	66	1	40	27	15	50	27	45	76	53	23	10	45	17	73	35	41	74	70	70	58	35	42	119	80	28	39	21	6	44	17	43	18	39
			22	39	36	51	100	69	172	5	34	32	1	89	31	66	1	40	27	15	50	27	45	76	53	23	10	45	17	73	35	41	74	70	70	58	35	42	119	80	28	39	21	6	44	17	43	18	39
			22	39	36	51	100	69	172	5	34	32	1	89	31	66	1	40	27	15	50	27	45	76	53	23	10	45	17	73	35	41	74	70	70	58	35	42	119	80	28	39	21	6	44	17	43	18	39
			22	39	36	51	100	69	172	5	34	32	1	89	31	66	1	40	27	15	50	27	45	76	53	23	10	45	17	73	35	41	74	70	70	58	35	42	119	80	28	39	21	6	44	17	43	18	39
			22	39	37	51	100	69	172	5	34	32	1	89	31	66	1	40	27	15	50	27	45	76	53	23	10	45	17	73	35	41	74	70	70	58	35	42	119	80	28	39	21	6	44	17	43	18	39
			22	39	37	51	101	69	172	5	34	32	1	89	31	66	1	40	27	15	50	27	45	76	53	23	10	45	17	73	35	41	74	70	70	58	35	42	119	80	28	39	21	6	44	17	43	18	39
			22	39	37	51	111	69	172	5	34	32	1	89	31	66	1	40	27	15	50	27	45	76	53	23	10	45	17	73	35	41	74	70	70	58	35	42	119	80	28	39	21	6	44	17	43	18	39
			22	39	37	51	115	73	172	5	34	32	1	89	31	66	1	40	27	15	50	27	45	76	53	23	10	45	17	73	35	41	74	70	70	58	35	42	119	80	28	39	21	6	44	17	43	18	39
			22	39	37	51	115	76	172	5	34	32	1	89	31	66	1	40	27	15	50	27	45	76	53	23	10	45	17	73	35	41	74	70	70	58	35	42	119	80	28	39	21	6	44	17	43	18	39
			22	39	37	51	115	76	172	5	34	32	1	89	31	66	1	40	27	15	50	27	45	76	53	23	10	45	17	73	35	41	74	70	70	58	35	42	119	81	28	39	21	6	44	17	43	18	39
			22	39	37	51	115	76	172	5	34	32	1	89	31	66	1	40	27	15	50	27	45	76	53	23	11	45	17	73	35	41	74	70	70	61	35	42	119	86	28	39	21	6	44	17	43	18	39
			22	39	37	51	115	76	172	5	34	32	1	89	31	66	1	40	27	15	50	27	45	76	53	23	11	45	17	73	35	41	74	70	70	66	35	42	119	90	28	39	21	6	44	17	43	18	39
			22	39	37	56	115	76	172	5	34	32	1	89	31	66	1	40	27	15	50	27	45	76	53	23	11	45	17	73	35	41	74	70	70	71	35	42	119	98	28	39	21	6	44	17	43	18	39
			22	39	37	61	115	76	172	5	34	32	1	89	31	66	1	40	27	15	50	27	45	76	53	23	11	45	17	73	35	41	74	70	70	78	35	42	119	98	28	39	21	6	44	17	43	18	39
			22	39	37	68	115	76	172	5	34	32	1	89	31	66	1	40	27	15	50	27	45	77	53	23	11	45	17	73	35	41	74	70	70	79	35	42	119	99	28	39	21	6	44	17	43	18	39
			22	39	37	70	115	76	172	5	34	32	1	89	31	66	1	40	27	15	50	27	45	77	53	23	11	45	17	73	35	41	74	70	70	79	35	42	119	99	28	39	21	6	44	17	43	18	39
			22	39	37	71	115	76	172	5	34	32	1	89	31	66	1	40	27	15	50	27	45	77	53	23	11	45	17	73	35	41	74	70	70	79	35	42	119	99	28	39	21	6	44	17	43	18	39
			22	40	37	71	115	76	172	5	34	32	1	89	31	66	1	40	27	15	50	27	45	77	53	23	11	45	17	73	35	41	74	70	70	79	35	42	119	99	28	39	21	6	44	17	43	18	39
			22	47	37	71	115	76	172	5	34	32	1	89	42	66	1	40	27	15	50	27	45	77	53	23	11	45	17	73	35	41	74	70	70	79	35	42	119	99	28	39	21	6	44	17	43	18	39
			22	50	37	71	115	76	172	5	34	32	1	89	43	66	1	40	27	15	50	27	45	77	53	23	11	45	17	73	35	41	74	70	70	79	35	42	119	99	28	39	21	6	44	17	43	18	39
			22	55	37	71	115	76	172	5	34	32	1	95	43	66	1	40	27	15	50	27	45	77	53	23	11	45	17	73	35	41	74	70	70	79	35	42	119	99	28	39	21	6	44	17	43	18	39
			22	62	37	71	115	76	172	5	34	32	1	102	43	66	1	40	27	15	50	27	45	77	53	23	11	45	17	73	35	41	74	70	70	79	35	42	119	99	28	39	21	6	44	17	43	18	39
			22	67	37	71	115	76	172	5	34	32	1	102	43	66	1	40	27	15	50	27	45	77	53	23	11	45	17	73	35	41	74	70	70	79	35	42	119	99	28	39	21	6	44	17	43	18	39
			22	67	37	71	115	76	172	5	34	32	1	102	43	66	1	40	27	15	50	27	45	77	53	23	11	45	17	73	35	41	74	70	70	79	35	42	119	99	28	39	21	6	44	17	43	18	39
			22	67	37	71	115	76	172	5	34	32	1	102	43	66	1	40	27	15	50	27	45	77	53	23	11	45	17	73	35	41	74	70	70	79	35	42	119	99	28	39	21	6	44	17	43	18	39
			22	67	37	71	115	76	172	5	34	32	1	102	43	66	1	40	27	15	50	27	45	77	53	23	11	45	17	73	35	41	74	70	70	79	35	42	119	99	28	39	21	6	44	17	43	18	39
			22	67	38	71	115	76	172	5	34	32	1	102	43	66	1	40	27	15	50	27	45	77	53	23	11	45	17	73	35	41	74	70	70	79	35	42	119	99	28	39	21	6	44	17	43	18	39
			22	67	39	71	115	76	172	5	34	32	1	102	43	66	1	40	27	15	50	27	45	77	58	23	11	45	17	73	35	41	74	70	70	79	35	42	119	99	28	39	21	6	44	17	43	18	39
			22	68	39	71	115	76	172	5	34	32	1	102	43	66	1	40	27	15	50	27	45	77	58	23	11	45	17	73	35	41	74	70	70	79	35	42	119	99	28	39	21	6	44	17	43	18	39
			22	68	40	71	115	76	172	5	34	32	1	102	43	66	1	40	27	15	50	27	45	77	58	23	11	45	17	73	35	41	74	70	70	79	35	42	119	99	28	39	21	6	44	17	43	18	39
			22	68	46	71	115	76	172	5	34	32	1	102	43	66	1	40	27	15	50	27	45	77	59	23	11	45	17	73	35	41	74	70	70	79	35	42	119	99	28	39	21	6	44	17	43	18	39
			22	68	46	71	115	76	172	5	34	32	1	102	43	66	1	40	27	15	50	27	45	77	59	23	11	45	17	73	35	41	74	70	70	79	35	42	119	99	28	39	21	6	44	17	43	18	39
			22	68	46	71	115	76	172	5	34	32	1	102	43	66	1	40	27	15	50	27	45	77	59	23	11	45	17	73	35	41	74	70	70	79	35	42	119	99	28	39	21	6	44	17	43	18	39
			22	68	46	71	115	76	172	5	34	32	1	102	43	66	1	40	27	15	50	27	45	77	59	23	11	45	17	73	35	41	74	70	70	79	35	42	119	99	28	39	21	6	44	17	43	18	39
			22	68	46	71	115	76	172	5	34	32	1	102	43	66	1	40	27	15	50	27	45	77	59	23	11	45	17	73	35	41	74	70	75	79	35	42	119	99	28	39	21	6	44	23	43	18	39
			22	68	46	71	115	76	172	5	34	32	1	102	43	66	1	40	27	15	50	27	45	77	59	23	11	45	17	73	35	41	74	70	86	79	35	42	119	99	28	39	21	6	44	23	43	18	39
			22	68	46	71	115	76	172	5	34	32	1	102	43	66	1	40	27	15	50	27	45	77	59	23	11	45	17	73	35	41	74	70	95	79	35	42	119	99	28	39	21	6	44	23	43	18	39
			22	68	46	71	115	76	172	5	34	32	1	102	43	66	1	40	27	15	50	27	45	77	59	23	11	45	17	73	35	41	74	70	95	79	35	42	119	99	28	39	21	6	44	23	43	18	39
			22	68	46	71	115	76	172	5	34	32	1	102	43	66	1	40	27	15	50	27	45	77	59	23	11	45	17	73	35	41	74	70	96	80	35	42	119	99	28	39	21	6	44	23	43	18	39
			22	68	46	71	115	76	172	5	34	32	1	102	43	66	1	40	27	15	50	27	45	77	59	23	11	45	17	73	35	41	74	70	96	80	35	42	119	99	28	40	21	6	44	23	43	18	39
			22	68	46	71	115	76	172	5	34	32	1	102	43	66	1	40	27	15	50	27	45	77	59	23	11	45	17	73	35	41	74	70	96	80	35	42	119	99	28	40	21	6	44	23	43	18	39
			22	68	46	71	115	76	172	5	34	32	1	102	43	66	1	40	27	15	50	27	45	77	59	23	11	45	17	73	35	41	74	70	96	80	35	42	119	99	28	40	21	6	44	23	43	18	39
			22	69	46	71	115	76	172	5	34	32	1	102	43	66	1	40	27	15	50	27	45	77	59	23	11	45	17	73	35	41	74	70	96	80	35	42	119	99	28	40	21	6	44	23	43	18	39
			22	74	46	71	115	76	172	5	34	35	1	102	43	66	1	40	27	15	50	27	45	77	59	23	11	45	17	73	35	41	74	70	96	80	35	42	119	99	28	40	21	6	44	23	43	18	39
			22	74	46	71	115	76	172	5	34	38	1	102	43	66	1	40	27	15	50	27	45	77	59	23	11	45	17	75	35	41	74	70	96	80	35	42	119	99	28	40	21	6	44	23	43	18	39
			22	74	46	71	115	76	172	5	34	45	1	102	43	66	1	40	27	15	50	27	45	77	59	23	11	45	17	75	35	41	74	70	96	80	35	42	119	99	28	40	21	6	44	23	43	18	39
			22	74	46	71	115	76	172	5	34	51	1	102	43	66	1	40	27	15	50	27	45	77	59	23	11	45	17	75	35	41	74	70	96	80	35	42	119	99	28	40	21	6	44	23	43	18	39
			22	74	46	71	115	76	172	5	34	55	1	102	43	66	1	40	27	15	50	27	45	77	59	23	11	45	17	75	35	41	74	70	96	80	39	42	119	99	28	40	21	6	44	23	43	18	39
			22	74	46	71	115	76	172	5	34	55	1	102	43	66	1	40	27	15	50	27	45	77	59	23	11	45	17	75	35	41	74	70	96	80	40	42	119	99	28	40	21	6	44	23	43	18	39
			22	74	46	71	115	76	172	5	34	55	1	102	43	66	1	40	27	15	50	27	45	77	59	23	11	45	17	75	37	41	74	70	96	80	40	42	119	99	28	40	21	6	44	23	43	18	39
			22	74	46	71	115	76	172	5	34	55	1	103	43	66	1	40	27	15	50	27	45	77	59	23	11	45	17	75	50	41	74	70	96	80	40	42	119	99	28	40	21	6	44	23	43	18	39
			22	74	46	71	115	76	172	5	34	55	1	103	43	66	1	40	27	15	50	27	45	77	59	23	11	45	17	75	50	41	74	70	96	80	41	42	123	99	28	40	21	6	44	23	43	18	39
			22	74	46	71	115	76	172	5	34	55	1	103	43	66	1	40	27	15	50	27	45	77	59	23	11	45	17	75	50	41	74	70	96	80	41	42	127	99	28	40	21	6	44	23	43	18	39
			22	74	46	71	115	76	172	5	34	55	1	103	43	66	1	40	27	15	50	27	45	77	59	23	11	45	17	75	50	41	74	70	96	80	41	46	127	99	28	40	21	6	44	23	43	18	39
			22	74	46	71	115	76	172	5	34	55	1	103	43	66	1	40	27	15	50	27	45	77	59	23	11	45	17	75	50	41	74	70	96	80	41	54	127	99	28	40	21	6	44	23	43	18	39
			22	74	46	71	115	76	172	5	34	55	1	103	43	66	1	40	27	15	50	27	45	77	59	23	11	45	17	75	50	41	74	70	96	80	41	61	127	99	28	40	21	6	44	23	43	18	39
			22	74	46	71	115	76	172	5	34	55	1	103	43	66	1	40	27	15	50	27	45	77	59	23	11	45	17	75	50	41	74	70	96	80	41	63	127	99	28	40	21	6	44	23	43	18	39
			22	74	46	71	115	76	172	5	34	55	1	103	43	66	1	40	27	15	50	27	45	77	59	23	11	45	17	75	50	41	74	70	96	80	41	63	127	100	28	40	21	6	44	23	43	18	39
			22	74	46	71	115	76	172	5	34	55	1	103	43	66	1	40	27	15	50	27	45	77	59	23	11	45	17	75	50	41	74	70	96	80	41	63	127	100	28	40	21	6	44	23	43	18	39
			22	74	46	71	115	76	172	5	34	55	1	103	43	66	1	40	27	15	50	27	45	77	59	23	11	45	17	75	50	41	74	70	96	80	41	63	127	100	28	40	21	6	44	23	43	18	39
			22	74	46	71	115	76	172	5	34	55	1	103	43	66	1	40	27	15	50	27	45	77	59	23	11	45	17	75	50	41	74	70	96	80	41	63	129	101	28	40	21	6	44	23	43	18	39
			24	74	46	71	115	76	172	5	34	55	1	103	43	66	1	40	27	15	50	27	45	77	59	23	11	45	17	75	50	41	74	70	96	82	41	63	129	101	28	40	21	6	44	23	43	18	39
			31	74	46	71	115	76	172	5	34	55	1	103	43	66	1	40	27	15	50	27	45	78	59	23	11	45	17	75	50	41	74	70	96	90	41	63	129	101	28	40	21	6	44	23	43	18	39
			31	74	46	71	115	76	172	5	34	55	1	103	43	66	1	40	27	15	50	27	45	78	59	23	11	45	17	75	50	41	74	70	96	96	41	63	129	101	28	40	21	6	44	23	43	18	39
			31	74	46	71	115	76	172	5	34	55	1	103	43	66	1	40	27	15	50	27	45	78	59	23	11	45	17	75	50	41	74	70	96	100	41	63	129	101	28	40	21	6	44	23	43	18	39
			32	74	46	71	115	76	172	5	34	55	1	103	43	66	1	40	27	15	50	27	45	78	59	23	11	45	17	75	50	41	74	70	96	107	41	63	129	101	28	40	21	6	44	23	43	18	39
			32	74	46	71	115	76	172	5	34	55	1	103	43	66	1	40	27	15	50	27	45	78	59	23	11	45	17	75	50	41	74	70	96	108	41	63	129	101	28	40	21	6	44	23	43	18	39
			32	74	46	71	115	76	172	5	34	55	1	103	43	66	1	40	27	15	50	27	45	78	59	23	11	45	17	75	50	41	74	70	96	108	41	63	129	101	28	40	21	6	44	23	43	18	39
			32	74	46	71	115	76	172	5	34	55	1	103	43	66	1	40	27	15	50	27	45	78	59	23	11	45	17	75	50	41	74	70	96	108	41	63	129	101	28	40	21	6	44	23	43	18	39
			32	74	46	71	115	76	172	5	34	55	1	103	43	66	1	40	27	15	50	27	45	78	59	23	11	45	17	75	50	41	74	70	96	108	41	63	129	101	28	40	21	6	44	23	43	18	39
			32	74	46	71	115	76	172	5	34	55	1	103	43	66	1	40	27	15	50	27	45	78	59	23	11	45	17	75	50	41	74	70	96	108	41	63	129	101	28	40	21	6	44	23	43	18	39
			32	74	46	71	115	76	172	5	34	55	1	103	43	66	1	40	27	15	50	27	45	78	59	23	11	45	17	75	50	41	74	70	96	108	41	63	130	101	28	40	21	6	44	23	43	18	39
			32	74	46	71	115	76	172	5	34	55	1	103	43	66	1	40	27	15	50	27	45	78	59	23	11	45	17	75	50	41	74	75	96	108	41	63	130	101	28	40	21	6	44	23	43	18	39
			32	74	46	71	115	76	172	5	34	55	1	103	43	66	1	40	27	15	50	27	45	78	59	23	11	45	17	75	50	41	74	77	96	108	41	63	130	102	28	40	21	6	44	23	43	18	39
			32	74	46	72	115	76	172	5	34	55	1	103	43	66	1	40	27	15	50	27	45	78	59	23	11	45	17	75	50	41	74	77	96	108	41	63	130	102	28	40	21	6	44	23	43	18	39
			35	74	46	72	115	76	172	5	34	55	1	103	43	66	1	40	27	15	50	27	45	78	59	23	11	45	17	75	50	41	74	77	96	108	41	63	130	102	28	40	21	6	44	23	43	18	39
			35	74	46	72	115	76	172	5	34	55	1	103	43	66	1	40	27	15	50	27	45	78	59	23	11	45	17	75	50	41	74	77	96	108	41	63	130	102	28	40	21	6	44	23	43	18	39
			35	74	46	72	115	76	172	5	34	55	1	103	43	66	1	40	27	15	50	27	45	78	59	23	11	45	17	75	50	41	74	77	96	108	41	63	130	102	28	40	21	6	44	23	43	18	39
			35	74	46	72	115	76	172	5	34	55	1	103	43	66	1	40	27	15	50	27	45	78	59	23	11	45	18	75	50	41	74	77	96	108	41	63	130	102	28	40	21	6	44	23	43	18	39
			35	74	46	72	115	76	172	5	34	55	1	103	43	66	1	40	27	15	50	27	45	78	59	23	11	45	18	75	50	41	74	77	96	108	41	63	130	102	28	40	21	6	44	23	43	18	39
			35	74	46	72	115	76	172	5	34	55	1	103	43	66	1	40	27	15	50	27	45	78	59	23	11	45	18	75	50	41	74	77	96	108	41	63	130	102	28	40	21	6	44	23	43	18	39
			35	74	46	72	115	76	172	5	34	55	1	103	43	66	1	40	27	15	50	27	45	78	59	23	11	45	18	75	50	41	74	77	96	108	41	63	130	102	28	40	21	6	44	23	43	18	39
			35	74	46	72	115	76	172	5	34	55	1	103	43	66	1	40	27	15	50	27	45	78	59	23	11	45	18	75	50	41	74	77	96	108	41	63	130	102	28	40	21	6	44	23	43	18	39
			35	74	46	72	115	76	172	5	34	55	1	103	43	66	1	40	27	15	50	27	45	78	59	23	11	45	18	75	50	41	74	77	96	108	41	63	130	102	28	40	21	6	44	23	43	18	39
			35	74	46	72	115	76	172	5	34	55	1	103	43	66	1	40	27	15	50	27	45	78	59	23	11	45	18	75	50	41	74	77	96	108	41	63	130	102	28	40	21	6	44	23	43	18	39
			35	74	46	72	115	76	172	5	34	55	1	103	43	66	1	40	27	15	50	27	45	78	59	23	11	45	18	75	50	41	74	77	96	108	41	63	130	102	28	40	21	6	44	23	43	18	39
			35	74	46	72	115	76	172	5	34	55	1	103	43	66	1	40	27	15	50	27	45	78	59	23	11	45	18	75	50	41	74	77	96	108	41	63	130	102	28	40	21	6	44	23	43	18	39
			35	74	46	72	115	76	172	5	34	55	1	103	43	66	1	40	27	15	50	27	45	78	59	23	11	45	18	75	50	41	74	77	96	108	41	63	130	102	28	40	21	6	44	23	43	18	39
			35	74	46	72	115	76	172	5	34	55	1	103	43	66	1	40	27	15	50	27	45	78	59	23	11	45	18	75	50	41	74	77	96	108	41	63	130	102	28	40	21	6	44	23	43	18	39
			35	74	46	72	115	76	172	5	34	55	1	103	43	66	1	40	27	15	50	27	45	78	59	23	11	45	18	75	50	41	74	77	96	108	41	63	130	102	28	40	21	6	44	23	43	18	39
			35	74	46	72	115	76	172	5	34	55	1	103	43	66	1	40	27	15	50	27	45	78	59	23	11	45	18	75	50	41	74	77	96	108	41	63	130	102	28	40	21	6	44	23	43	18	39
			35	74	46	72	115	76	172	5	34	55	1	103	43	66	1	40	27	15	50	27	45	78	59	23	11	45	18	75	50	41	74	77	96	108	41	63	130	102	28	40	21	6	44	23	43	18	39
			35	74	46	72	115	76	172	5	34	55	1	103	43	66	1	40	27	15	50	27	45	78	59	23	11	45	18	75	50	41	74	77	96	108	41	63	130	102	28	40	21	6	44	23	43	18	39
			35	74	46	72	115	76	172	5	34	55	1	103	43	66	1	40	27	15	50	27	45	78	59	23	11	45	18	75	50	41	74	77	96	108	41	63	130	102	28	40	21	6	44	23	43	18	39
			35	74	46	72	115	76	172	5	34	55	1	103	43	66	1	40	27	15	50	27	45	78	59	23	11	45	18	75	50	41	74	77	96	108	41	63	130	102	28	40	21	6	44	23	43	18	39
			35	74	46	72	115	76	172	5	34	55	1	103	43	66	1	40	27	15	50	27	45	78	59	23	11	45	18	75	50	41	74	77	96	108	41	63	130	102	28	40	21	6	44	23	43	18	39
			35	74	46	72	115	76	172	5	34	55	1	103	43	66	1	40	27	15	50	27	45	78	59	23	11	45	18	75	50	41	74	77	96	108	41	63	130	102	28	40	21	6	44	23	43	18	39
			35	74	46	72	115	76	172	5	34	55	1	103	43	66	1	40	27	15	50	27	45	78	59	23	11	45	18	75	50	41	74	77	96	108	41	63	130	102	28	40	21	6	44	23	43	18	39
			35	74	46	72	115	76	172	5	34	55	1	103	43	66	1	40	27	15	50	27	45	78	59	23	11	45	18	75	50	41	74	77	96	108	41	63	130	102	28	40	21	6	44	23	43	18	39
			35	74	46	72	115	76	172	5	34	55	1	103	43	66	1	40	27	15	50	27	45	78	59	23	11	45	18	75	50	41	74	77	96	108	41	63	130	102	28	40	21	6	44	23	43	18	39
			35	74	46	72	115	76	172	5	34	55	1	103	43	66	1	40	27	15	50	27	45	78	59	23	11	45	18	75	50	41	74	77	96	108	41	63	130	102	28	40	21	6	44	23	43	18	39
			35	74	46	72	115	76	172	5	34	55	1	103	43	66	1	40	27	15	50	27	45	78	59	23	11	45	18	75	50	41	74	77	96	108	41	63	130	102	28	40	21	6	44	23	43	18	39
			35	74	46	72	115	76	172	5	34	55	1	103	43	66	1	40	27	15	50	27	45	78	59	23	11	45	18	75	50	41	74	77	96	108	41	63	130	102	28	40	21	6	44	23	43	18	39
			35	74	46	72	115	76	172	5	34	55	1	103	43	66	1	40	27	15	50	27	45	78	59	23	11	45	18	75	50	41	74	77	96	108	41	63	130	102	28	40	21	6	44	23	43	18	39
			35	74	46	72	115	76	172	5	34	55	1	103	43	66	1	40	27	15	50	27	45	78	59	23	11	45	18	75	50	41	74	77	96	108	41	63	130	102	28	40	21	6	44	23	43	18	39
			35	74	46	72	115	76	172	5	34	55	1	103	43	66	1	40	27	15	50	27	45	78	59	23	11	45	18	75	50	41	74	77	96	109	41	63	130	102	28	40	21	6	44	23	43	18	39
			35	74	46	72	115	76	172	5	34	55	1	103	43	66	1	40	27	15	50	27	45	78	59	23	11	45	18	75	50	41	74	77	96	109	41	63	130	102	28	40	21	6	44	23	43	18	39
			35	74	46	72	115	76	172	5	34	55	1	103	43	66	1	40	27	15	50	27	45	78	59	23	11	45	18	75	50	41	74	77	96	109	41	63	130	102	28	40	21	6	44	23	43	18	39
			35	74	46	72	115	76	172	5	34	55	1	103	43	66	1	40	27	15	50	27	45	78	59	23	11	45	20	75	50	41	74	77	96	109	41	63	130	102	28	40	21	6	44	23	43	18	39
			35	74	46	72	115	76	172	5	34	55	1	103	43	66	1	40	27	15	50	27	45	78	59	23	11	45	20	75	50	44	74	77	96	109	41	63	130	102	28	40	21	6	44	23	43	18	39
			35	74	46	72	115	76	172	5	34	55	1	103	43	66	1	40	27	15	50	27	45	78	59	23	11	45	20	75	50	47	74	77	96	109	41	63	130	102	28	40	21	6	44	23	43	18	39
			35	74	46	75	115	76	172	5	34	55	1	103	43	66	1	40	27	15	50	27	45	78	59	23	11	45	20	75	50	47	74	77	96	109	41	63	130	102	28	40	21	6	44	23	43	18	39
			35	74	46	75	115	76	172	5	34	55	1	103	43	66	1	40	27	15	50	27	45	78	59	23	11	45	20	75	50	47	74	77	96	109	41	63	130	102	28	40	21	6	44	23	43	18	39
			35	74	46	75	115	76	172	5	34	55	1	103	43	66	1	40	27	15	50	27	45	78	59	23	11	45	20	75	50	47	74	77	96	109	41	63	130	102	28	40	21	6	44	23	43	18	39
			35	74	46	75	115	76	172	5	34	55	1	103	43	66	1	40	27	15	50	27	45	78	59	23	11	45	20	75	50	47	74	77	96	109	41	63	130	102	28	40	21	6	44	23	43	18	39
			35	74	46	75	115	76	172	5	34	55	1	103	43	66	1	40	27	15	50	27	45	78	59	23	11	45	20	75	50	47	74	77	96	109	41	63	130	102	28	40	21	6	44	23	43	18	39
			35	74	46	75	115	76	172	5	34	55	1	103	43	66	1	40	27	15	50	27	45	78	59	23	11	45	20	75	50	47	74	77	96	109	41	63	130	103	28	40	21	6	44	23	43	18	39
			35	74	46	75	115	76	172	5	34	55	1	103	43	66	1	40	27	15	50	27	45	78	59	23	11	45	20	75	50	47	74	77	96	109	41	63	130	103	28	40	21	6	44	23	43	18	41
			35	74	46	75	115	76	172	5	34	55	1	103	43	66	1	40	27	15	50	27	45	78	59	23	11	45	20	75	50	47	74	77	96	109	41	63	130	103	28	40	21	6	44	23	43	18	41
			35	74	46	75	115	76	172	5	34	55	1	103	43	66	1	40	27	15	50	27	45	78	59	23	11	45	20	75	50	47	74	77	96	109	41	63	130	103	28	40	21	6	44	23	43	18	41
			35	74	46	75	115	76	172	5	34	55	1	103	43	66	1	40	27	15	50	27	45	78	59	23	11	45	20	75	50	47	74	77	96	109	41	63	130	103	28	40	21	6	44	23	43	18	41
			35	74	46	75	115	76	172	5	34	55	1	103	43	66	1	40	27	15	50	27	45	78	59	23	11	45	20	75	50	47	74	77	96	109	41	63	130	103	28	40	21	6	44	23	43	18	41
			35	74	46	75	115	76	172	5	34	55	1	103	43	66	1	40	27	15	50	27	45	78	59	23	11	45	20	75	50	47	74	77	96	109	41	63	130	103	28	40	21	6	44	23	43	18	41
			35	74	46	75	115	76	172	5	34	55	1	103	43	66	1	40	27	15	50	27	45	78	59	23	11	45	20	75	50	47	74	77	96	109	41	63	130	103	28	40	21	6	44	23	43	18	41
			35	74	46	75	115	76	172	5	34	55	1	103	43	66	1	40	27	15	50	27	45	78	59	23	11	45	20	75	50	47	74	77	96	109	41	63	130	103	28	40	21	6	44	23	43	18	41
			35	74	46	75	115	76	172	5	34	55	1	103	43	66	1	40	27	15	50	27	45	78	59	23	11	45	20	75	50	47	74	77	96	109	41	63	130	103	28	40	21	6	44	23	43	18	41
			35	74	46	75	115	76	172	5	34	55	1	103	43	66	1	40	27	15	50	27	45	78	59	23	11	45	20	75	50	47	74	77	96	109	41	63	130	103	28	40	21	6	44	23	43	18	41
			35	74	46	75	115	81	172	5	34	55	1	103	43	66	1	40	27	15	50	27	45	78	59	23	11	45	20	75	50	47	74	77	96	109	41	63	130	103	28	40	21	6	44	23	43	18	41
			35	74	46	75	115	83	172	5	34	55	1	103	43	66	1	40	27	15	50	27	45	78	59	23	11	45	20	75	50	47	74	77	96	109	41	63	130	103	28	40	21	6	44	23	43	18	41
			35	74	46	75	115	83	172	5	34	55	1	103	43	66	1	40	27	15	50	27	45	78	59	23	11	45	20	75	50	47	74	77	96	109	41	63	130	103	28	40	21	6	44	23	43	18	41
			35	74	46	75	115	83	172	5	34	55	1	103	43	66	1	40	27	15	50	27	45	78	59	23	11	45	20	75	50	47	74	77	96	109	41	63	130	103	28	40	21	6	44	23	43	18	41
			36	74	46	75	115	83	172	5	34	55	1	103	43	66	1	40	27	15	50	27	45	78	59	23	11	45	20	75	50	47	74	77	96	109	41	63	130	103	28	40	21	6	44	23	43	18	41
			42	74	46	75	115	83	172	5	34	55	1	103	43	66	1	40	27	15	50	27	45	78	59	23	11	45	20	75	50	47	74	77	96	109	41	63	130	103	28	40	21	6	44	23	43	18	41
			43	74	46	75	115	83	172	5	34	55	1	103	43	66	1	40	27	15	50	27	45	78	59	23	11	45	20	75	50	47	74	77	96	109	41	63	130	103	28	40	21	6	44	23	43	18	41
			43	74	46	75	115	83	172	5	34	55	1	103	43	66	1	40	27	15	50	27	45	78	59	23	11	45	20	75	50	47	74	77	96	109	41	63	130	103	28	40	21	6	44	23	43	18	41
			43	74	46	75	115	83	172	5	34	55	1	103	43	66	1	40	27	15	50	27	45	78	59	23	11	45	20	75	50	47	74	77	96	109	41	63	130	103	28	40	21	6	44	23	43	18	41
			43	74	46	75	115	83	172	5	34	55	1	103	43	66	1	40	27	15	50	27	45	78	59	23	11	45	20	75	50	47	74	77	96	109	41	63	130	103	28	40	21	6	44	23	43	18	41
			43	74	46	75	115	83	172	5	34	55	1	103	43	66	1	40	27	15	50	27	45	78	59	23	11	45	20	75	50	47	74	77	96	109	41	63	130	103	28	40	21	6	44	23	43	18	41
			43	74	46	75	115	83	172	5	34	55	1	103	43	66	1	40	27	15	50	27	45	78	59	23	11	45	20	75	50	47	74	77	96	109	41	63	130	103	28	40	21	6	44	23	43	18	41
			43	74	46	75	115	83	172	5	34	55	1	103	43	66	1	40	27	15	50	27	45	78	59	23	11	45	20	75	50	47	74	77	96	109	41	63	130	103	28	40	21	6	44	23	43	18	41
			43	74	46	75	115	83	172	5	34	55	1	103	43	66	1	40	27	15	50	27	45	78	59	23	11	45	20	75	50	47	74	77	96	109	41	63	130	103	28	40	21	6	44	23	43	18	41
			43	74	46	75	115	83	172	5	34	55	1	103	43	66	1	40	27	15	50	27	45	78	59	23	11	45	20	75	50	47	74	77	96	109	41	63	130	103	28	40	21	6	44	23	43	18	41
			43	74	46	75	115	83	172	5	34	55	1	103	43	66	1	40	27	15	50	27	45	78	59	23	11	45	20	75	50	47	74	77	96	109	43	63	130	103	28	40	21	6	44	23	43	18	41
			43	74	46	75	115	83	172	5	34	55	1	103	43	66	1	40	27	15	50	27	45	78	59	23	11	45	20	75	50	47	74	77	96	109	44	63	130	103	28	40	21	6	44	23	43	18	41
			43	74	46	75	115	83	172	5	34	55	1	103	43	66	1	40	27	15	50	27	45	78	59	23	11	45	20	75	50	47	74	77	96	109	44	63	131	103	28	40	21	6	44	23	43	18	41
			43	74	46	75	115	83	172	5	34	55	1	103	43	66	1	40	27	15	50	27	45	78	59	23	11	45	20	75	50	47	74	80	96	109	44	63	131	103	28	40	21	6	44	23	43	18	41
			43	74	46	75	115	83	172	5	34	55	1	103	43	66	1	40	27	15	50	27	45	78	59	23	11	45	20	75	50	47	74	82	96	109	44	63	131	103	28	40	21	6	44	23	43	18	41
			43	74	46	75	115	83	172	5	34	55	1	103	43	66	1	40	27	15	50	27	45	78	59	23	11	45	20	75	50	47	74	82	96	109	44	63	131	103	28	40	21	6	44	23	43	18	41
			43	74	46	75	115	83	172	5	34	55	1	103	43	66	1	40	27	15	50	27	45	78	59	23	11	45	20	75	50	47	74	82	96	109	44	63	131	103	28	40	21	6	44	23	43	18	41
			43	74	46	75	115	83	172	5	34	55	1	103	43	66	1	40	27	15	50	27	45	78	59	23	11	45	20	75	50	47	74	82	96	109	44	63	131	103	28	40	21	6	44	23	43	18	41
			43	74	46	75	115	83	172	5	34	55	1	103	43	66	1	40	27	15	50	27	45	78	59	23	11	45	20	75	50	47	74	82	96	109	44	63	131	103	28	40	21	6	44	23	43	18	41
			43	74	46	75	115	83	172	5	34	55	1	103	43	66	1	40	27	15	50	27	45	78	59	23	11	45	20	75	50	47	74	82	96	109	44	63	131	103	28	40	21	6	44	23	43	18	41
			43	74	46	75	115	83	172	5	34	55	1	103	43	66	1	40	27	15	50	27	45	78	59	23	11	45	20	75	50	47	74	82	96	109	44	63	131	103	28	40	21	6	44	23	43	18	41
			43	74	46	75	115	83	172	5	34	55	1	103	43	66	1	40	27	15	50	27	45	78	59	23	11	45	20	75	50	47	74	82	96	109	44	63	131	103	28	40	21	6	44	23	43	18	41
			43	74	46	75	115	83	172	5	34	55	1	103	43	66	1	40	27	15	50	27	45	78	59	23	11	45	20	75	50	47	74	82	96	109	44	63	131	103	28	40	21	6	44	23	43	18	41
			43	74	46	75	115	83	172	5	34	55	1	103	43	66	1	40	27	15	50	27	45	78	59	23	11	45	20	75	50	47	74	82	96	109	44	63	131	103	28	40	21	6	44	23	43	18	41
			43	74	46	75	115	83	172	5	34	55	1	103	43	66	1	40	27	15	50	27	45	78	59	23	11	45	20	75	50	47	74	82	96	109	44	63	131	103	28	40	21	6	44	23	43	18	41
			43	74	46	75	115	83	172	5	34	55	1	103	43	66	1	40	27	15	50	27	45	78	59	23	11	45	20	75	50	47	74	82	96	109	44	63	131	103	28	40	21	6	44	23	43	18	41
			43	74	46	75	115	83	172	5	34	55	1	103	43	66	1	40	27	15	50	27	45	78	59	23	11	45	20	75	50	47	74	82	96	109	44	63	131	103	28	40	21	6	44	23	43	18	41
			43	74	46	75	115	83	172	5	34	55	1	103	43	66	1	40	27	15	50	27	45	78	59	23	11	45	20	75	50	47	74	82	96	109	44	63	131	103	28	40	21	6	44	23	43	18	41
			43	74	46	75	115	83	172	5	34	55	1	103	43	66	1	40	27	15	50	27	45	78	59	23	11	45	20	75	50	47	74	82	96	109	44	63	131	103	28	40	21	6	44	23	43	18	41
			43	74	46	75	115	83	172	5	34	60	1	103	43	66	1	40	27	15	50	27	45	78	59	23	11	45	20	75	50	47	74	82	96	109	44	63	131	103	28	40	21	6	44	23	43	18	41
			43	74	46	75	115	83	172	5	34	66	1	103	43	66	1	40	27	15	50	27	45	78	59	23	11	45	20	75	50	47	74	82	96	109	44	63	131	103	28	40	21	6	44	23	43	18	41
			43	74	46	75	115	83	172	5	34	72	1	103	43	66	1	40	27	15	50	27	45	78	59	23	11	45	20	75	50	47	74	82	96	109	47	63	131	103	28	40	21	6	44	23	43	18	41
			43	74	46	75	115	83	172	5	34	72	1	103	43	66	1	40	27	15	50	27	45	78	67	23	11	45	20	75	50	47	74	82	96	109	47	63	131	105	28	40	21	6	44	23	43	18	41
			43	74	46	75	115	83	172	5	34	72	1	103	43	66	1	40	27	15	50	27	45	78	70	23	11	45	20	75	50	47	74	82	96	109	47	63	131	105	28	40	21	6	44	23	43	18	41
			43	74	46	75	115	83	172	5	34	72	1	103	43	66	1	40	27	15	50	27	45	78	70	23	11	45	20	75	50	47	74	82	96	109	47	63	131	105	28	40	21	6	44	23	43	18	41
			43	74	46	75	115	83	172	5	34	72	1	103	43	66	1	40	27	15	50	27	45	78	70	23	11	45	20	75	50	47	74	83	96	109	47	63	131	105	28	40	21	6	44	23	43	18	41
			43	74	46	75	115	83	172	5	34	72	1	103	43	66	1	40	27	15	50	27	45	78	70	23	11	45	20	75	50	47	74	84	96	109	47	63	131	105	28	40	21	6	44	23	43	18	41
			43	74	46	75	115	83	172	5	34	72	1	103	43	67	1	40	27	15	50	27	45	78	70	23	11	45	20	75	50	47	74	84	96	109	47	63	131	105	28	40	21	6	44	23	43	18	41
			43	74	46	75	115	83	172	5	34	72	1	103	43	67	1	40	27	15	50	27	45	78	70	23	11	45	20	75	50	47	74	84	96	109	47	63	131	105	28	40	21	6	44	23	43	18	41
			43	74	46	75	115	83	172	5	34	72	1	103	43	67	1	40	27	15	50	27	45	78	70	23	11	45	20	75	50	47	74	84	96	109	47	63	131	105	28	40	21	6	44	23	43	18	41
			43	74	46	75	115	83	172	5	34	72	1	103	43	67	1	40	27	15	50	27	45	78	70	23	11	45	20	75	50	47	74	84	98	109	47	63	131	105	28	40	21	6	44	23	43	18	41
			43	74	46	75	115	83	172	5	34	72	1	103	43	67	1	40	27	15	50	27	45	78	70	23	11	45	20	75	50	47	74	84	98	109	47	63	131	105	28	40	21	6	44	23	43	18	41
			43	74	46	75	115	83	172	5	34	72	1	103	43	67	1	40	27	15	50	27	45	78	70	23	11	45	20	75	50	47	74	84	98	109	47	63	131	105	28	40	21	6	44	23	43	18	41
			43	74	46	75	115	83	172	5	34	72	1	103	43	67	1	40	27	15	50	27	45	78	70	23	11	45	20	75	50	47	74	84	98	109	47	63	131	105	28	40	21	6	44	23	43	18	41
			43	74	46	75	115	83	172	5	34	72	1	103	43	67	1	40	27	15	50	27	45	78	70	23	11	45	20	75	50	47	74	84	98	109	47	63	131	105	28	40	21	6	44	23	43	18	41
			43	74	46	75	115	83	172	5	34	72	1	103	43	67	1	40	27	15	50	27	45	78	70	23	11	45	20	75	50	47	74	84	98	109	47	63	131	105	28	40	21	6	44	23	43	18	41
			43	74	46	75	115	83	172	5	34	72	1	103	43	67	1	40	27	15	50	27	45	78	70	23	11	45	20	75	50	47	74	84	98	109	47	63	131	105	28	40	21	6	44	23	43	18	41
			43	74	46	75	115	83	172	5	34	72	1	103	43	67	1	40	27	15	50	27	45	78	70	23	11	45	20	75	50	47	74	84	98	109	47	63	131	105	30	40	21	6	44	23	43	18	41
			43	74	46	75	115	83	172	5	34	72	1	103	43	67	1	40	27	15	50	27	45	78	70	25	11	45	20	75	50	47	74	84	98	109	47	63	131	105	30	40	21	6	44	23	43	18	41
			43	74	46	75	115	83	172	5	34	72	1	103	43	67	1	40	27	15	50	27	45	78	70	25	11	45	20	75	50	47	74	84	98	109	47	63	131	105	30	40	21	6	44	23	43	18	41
			43	74	46	75	115	83	172	5	34	72	1	103	43	67	1	40	27	15	50	27	45	78	70	25	11	45	20	75	50	47	74	84	98	109	47	63	133	106	30	40	21	6	44	23	43	18	41
			43	74	46	75	115	83	172	5	34	72	1	103	43	67	1	40	27	15	50	27	45	78	70	25	11	45	20	75	50	47	74	84	98	109	47	63	138	106	30	40	21	6	44	23	43	18	41
			43	74	46	75	115	83	172	5	34	72	1	103	43	67	1	40	27	15	50	27	45	78	70	25	11	45	20	75	50	47	74	84	98	109	47	63	141	106	30	40	21	6	44	23	43	18	41
			43	74	46	75	115	83	172	5	34	72	1	103	43	67	1	40	27	15	50	27	45	78	70	25	11	45	20	75	50	47	74	84	98	109	47	63	142	106	30	40	21	6	44	23	43	18	41
			43	74	46	75	115	83	172	5	34	72	1	103	43	67	1	40	27	15	50	27	45	78	70	25	11	45	20	75	50	47	74	84	98	109	47	63	142	106	30	40	21	6	44	23	43	18	41
			43	74	46	75	115	83	172	5	34	72	1	103	43	67	1	40	27	15	50	27	45	78	70	25	11	45	20	75	50	47	74	84	98	109	47	63	142	106	30	40	21	6	44	23	43	18	41
			43	74	46	75	115	83	172	5	34	72	1	103	43	67	1	40	27	15	50	27	45	78	70	25	11	45	20	75	50	47	74	84	98	109	47	64	142	106	30	40	21	6	44	23	43	18	41
			43	74	46	75	115	83	172	5	34	72	1	103	43	67	1	40	27	15	50	27	45	78	70	25	11	45	20	75	50	47	74	84	98	109	47	71	142	106	30	40	21	6	44	23	43	18	41
			43	74	46	75	115	83	172	5	34	72	1	103	43	67	1	42	27	15	50	27	45	78	70	25	11	45	20	75	50	47	74	84	98	109	47	78	142	106	30	40	21	6	44	23	43	18	41
			43	74	46	75	115	83	172	5	34	72	1	103	43	67	1	42	27	15	50	27	45	78	70	25	11	45	20	75	50	47	74	84	98	109	47	78	142	106	30	40	21	6	44	23	43	18	41
			43	74	46	75	115	83	172	5	34	72	1	103	43	67	1	42	27	15	50	27	45	78	70	25	11	45	20	75	50	47	74	84	98	109	47	78	142	106	30	40	21	6	44	23	43	18	41
			43	74	46	75	115	83	172	5	34	72	1	103	43	67	1	42	27	15	50	27	45	78	70	25	11	45	20	75	50	47	74	84	98	109	47	78	142	106	30	40	21	6	44	23	43	18	41
			43	74	46	75	115	83	172	5	34	72	1	103	43	67	1	42	27	15	50	27	45	78	70	25	11	45	20	75	50	47	74	84	98	109	47	78	142	106	30	40	21	6	44	23	43	18	41
			43	74	46	75	115	83	172	5	34	72	1	103	43	67	1	42	27	15	50	27	45	78	70	25	11	45	20	75	50	47	74	84	98	109	47	78	142	106	30	40	21	6	44	23	43	18	41
			43	74	46	75	115	83	172	5	34	72	1	103	43	67	1	42	27	15	50	27	45	78	70	25	11	45	20	75	50	47	74	84	98	109	47	78	142	106	30	40	21	6	44	23	43	18	41
			43	74	46	75	115	83	172	5	34	72	1	103	43	67	1	42	27	15	50	27	45	78	70	25	11	45	20	75	50	47	74	84	98	109	47	78	142	106	30	40	21	6	44	23	43	18	41
			43	74	46	75	115	83	172	5	34	72	1	103	43	67	1	42	27	15	50	27	46	78	70	25	11	46	20	75	50	47	74	84	98	109	47	78	142	106	30	40	21	6	44	23	43	18	41
			43	74	46	75	115	83	172	5	35	72	1	103	43	67	1	42	27	15	50	27	46	78	70	25	11	46	20	75	50	47	74	84	98	109	47	78	142	106	30	40	21	6	44	23	43	18	41
			43	75	46	75	115	83	172	5	35	72	1	103	43	67	1	42	27	15	50	27	46	78	70	25	11	46	20	75	50	47	74	84	98	109	47	78	142	106	30	40	21	6	44	23	43	18	41
			43	75	46	75	115	83	172	5	35	72	1	103	43	67	1	42	27	15	50	27	46	78	70	25	11	46	20	75	50	47	74	84	98	109	47	78	144	106	30	40	21	6	44	23	43	18	41
			43	75	46	75	115	83	172	5	35	72	1	103	43	67	1	42	27	15	50	27	46	78	70	25	11	46	20	75	50	47	74	84	98	109	47	78	150	106	30	40	21	6	44	23	43	18	41
			43	75	46	75	115	83	172	5	35	72	1	103	43	67	1	42	27	15	50	27	46	78	70	25	11	46	20	75	50	47	74	84	98	109	47	78	153	106	30	40	21	6	44	23	43	18	41
			43	75	46	75	115	83	172	5	35	72	1	103	43	67	1	42	27	15	50	27	46	78	70	25	11	46	20	75	50	47	74	84	98	109	47	78	164	106	30	40	21	6	44	23	43	18	41
			43	75	46	75	115	83	172	5	35	72	1	103	43	67	1	43	27	15	50	27	46	78	70	25	11	46	20	75	50	47	74	84	98	109	47	78	168	106	30	40	21	6	44	23	43	18	41
			43	75	46	75	115	83	172	5	35	72	1	103	43	67	1	45	27	15	50	27	46	78	70	25	11	46	20	75	50	47	74	84	98	109	47	78	171	106	30	40	21	6	44	23	43	18	41
			43	75	46	75	115	83	172	5	35	72	1	103	43	67	1	45	27	15	50	27	46	78	70	25	11	46	20	75	50	47	74	84	98	109	47	78	171	106	30	40	21	6	44	23	43	18	41
			43	75	46	75	115	83	172	5	35	72	1	103	43	67	1	45	27	15	50	27	48	78	70	25	11	46	20	75	50	47	74	84	98	109	47	78	171	107	30	40	21	6	44	23	43	18	41
			43	75	46	75	115	83	172	5	35	72	1	103	43	67	1	45	27	15	50	27	50	78	70	25	11	46	20	75	50	47	74	84	98	109	47	78	171	107	30	40	21	6	44	23	43	18	41
			43	75	46	75	115	83	172	5	35	72	1	103	43	67	1	45	27	15	50	27	50	78	70	25	11	46	20	75	50	47	74	84	98	109	47	78	171	107	30	40	21	6	44	23	43	18	41
			43	75	46	75	115	83	172	5	35	72	1	103	43	67	1	45	27	15	50	27	50	78	70	25	11	46	20	75	50	47	74	84	98	109	47	78	171	107	30	40	21	6	44	23	43	18	41
			43	75	46	75	115	83	172	5	35	72	1	103	43	67	1	45	27	15	50	27	50	78	70	25	11	46	20	75	50	47	74	84	98	109	47	78	173	107	30	40	21	6	44	23	43	18	41
			43	75	46	75	115	83	172	5	35	72	1	103	43	67	1	45	27	15	50	27	50	78	70	25	11	46	20	75	50	47	74	84	98	109	47	78	173	107	30	40	21	6	44	23	43	18	41
			43	75	46	75	115	83	172	5	35	72	1	103	43	67	1	45	27	15	50	27	50	78	70	25	11	46	20	75	50	47	74	84	98	109	47	78	173	107	30	40	21	6	44	23	43	18	41
			43	75	46	75	115	83	172	5	35	72	1	103	43	67	1	45	27	15	50	27	50	78	70	25	11	46	20	75	50	47	74	84	98	109	47	78	173	107	30	40	21	6	44	23	43	18	41
			43	75	46	75	115	83	172	5	35	72	1	103	43	67	1	45	27	15	50	27	50	78	70	25	11	46	20	75	50	47	74	84	98	109	47	78	173	107	30	40	21	6	44	23	43	18	41
			43	75	46	75	115	83	172	5	35	72	1	103	43	67	1	45	27	15	50	27	50	78	72	25	11	46	20	75	50	47	74	84	98	109	47	78	173	107	30	40	21	6	44	23	43	18	41
			43	75	46	75	115	83	172	5	35	72	1	103	43	67	1	45	27	15	50	27	50	78	78	25	11	46	20	75	50	47	74	84	98	109	47	78	173	107	30	40	21	6	44	23	43	18	41
			43	75	46	75	115	83	172	5	35	72	1	103	43	67	1	45	27	15	50	27	50	78	82	25	11	46	20	75	50	47	74	84	98	109	47	78	173	107	30	40	21	6	44	23	43	18	41
			43	75	46	75	115	83	172	5	35	72	1	103	43	67	1	45	27	15	50	27	50	78	82	25	11	46	20	75	50	47	74	84	98	109	47	78	173	107	30	40	21	6	44	23	43	18	41
			43	75	46	79	115	83	172	5	35	72	1	103	43	67	1	45	27	15	50	27	50	78	83	25	11	46	20	75	50	47	74	84	98	109	47	78	173	107	30	40	21	6	44	23	43	18	41
			43	75	46	83	115	83	172	5	35	72	1	103	43	67	1	45	27	15	50	27	50	78	83	25	11	46	20	75	50	47	74	84	98	109	47	78	173	107	30	40	21	6	44	23	43	18	41
			43	75	46	83	115	83	172	5	35	72	1	103	43	67	1	45	27	15	50	27	50	78	83	25	11	46	20	75	50	47	74	84	98	109	47	78	173	107	30	40	21	6	44	23	43	18	41
			43	75	46	83	115	83	172	5	35	72	1	103	43	67	1	45	27	15	50	27	50	78	83	25	11	46	20	75	50	47	74	84	98	109	47	78	173	107	30	40	21	6	45	23	43	18	41
			43	75	46	83	115	83	172	5	35	72	1	103	43	67	1	45	27	15	50	27	50	78	83	25	11	46	20	75	50	47	74	84	98	109	47	78	173	107	30	40	21	6	45	23	43	18	41
			43	75	46	83	115	83	172	5	35	72	1	103	43	67	1	45	27	15	50	27	50	78	83	25	11	46	20	75	50	47	74	84	98	109	47	78	173	107	30	40	21	6	45	23	43	18	41
			43	75	46	83	115	83	172	5	35	72	1	103	43	67	1	45	27	15	50	27	50	78	83	25	11	46	20	75	50	47	74	84	98	109	47	78	173	107	30	40	21	6	45	23	43	18	41
			43	75	46	83	115	83	172	5	35	72	1	103	43	67	1	45	27	15	50	27	50	78	83	25	11	46	20	75	50	47	74	84	98	109	47	78	173	107	30	40	21	6	45	23	43	18	41
			43	75	46	83	115	83	172	5	35	72	1	103	43	67	1	45	27	15	50	27	50	78	83	25	11	46	20	75	50	47	74	84	98	109	47	78	173	107	30	40	21	6	45	23	43	18	41
			43	75	46	83	115	86	172	5	35	72	1	103	43	67	1	45	27	15	50	27	50	78	83	25	11	46	20	75	50	47	74	84	98	109	47	78	173	107	30	40	21	6	45	23	43	18	41
			43	75	46	83	115	91	172	5	35	72	1	103	43	67	1	45	27	15	50	27	50	78	83	25	11	46	20	75	50	47	74	84	98	109	47	78	173	107	30	40	21	6	45	23	43	18	41
			43	75	46	83	115	94	172	5	35	72	1	103	43	67	1	45	27	15	50	27	50	78	83	25	11	46	20	75	50	47	74	84	98	109	47	78	173	108	30	40	21	6	45	23	43	18	41
			43	75	46	83	115	94	172	5	35	72	1	103	43	67	1	45	27	15	50	27	50	78	83	25	11	46	20	75	50	47	74	84	98	109	47	78	173	108	30	40	21	6	45	23	43	18	41
			43	75	46	83	115	94	172	5	35	72	1	103	43	67	1	45	27	15	50	27	50	78	83	25	11	46	20	75	50	47	74	84	98	109	47	78	173	108	30	40	21	6	45	23	43	18	41
			43	75	46	83	115	94	172	5	35	72	1	103	43	67	1	45	27	15	50	27	50	83	83	25	11	46	20	75	50	47	74	84	98	109	47	78	173	108	30	40	21	6	45	23	43	18	41
			43	75	46	83	115	94	172	5	35	72	1	103	43	67	1	45	27	15	50	27	50	83	83	25	11	46	20	75	50	47	74	84	98	109	47	78	173	108	30	40	21	6	45	23	43	18	41
			43	75	46	83	115	94	172	5	35	72	1	103	43	67	1	45	27	15	50	27	50	83	83	25	11	46	20	75	50	47	74	84	98	109	47	78	173	108	30	40	21	6	45	23	43	18	41
			43	75	46	83	115	94	172	5	35	72	1	103	43	67	1	45	27	15	50	27	50	84	83	25	11	46	20	75	50	47	74	84	98	109	47	78	173	108	30	40	21	6	45	23	43	18	41
			45	75	46	83	115	94	172	5	35	72	1	103	43	67	1	45	27	15	50	27	50	84	83	25	11	46	20	75	50	47	74	84	98	109	47	78	177	108	30	40	21	6	45	23	43	18	41
			45	75	46	83	115	94	172	5	35	72	1	103	43	67	1	45	27	15	50	27	50	84	92	25	11	46	20	75	50	47	74	84	98	109	47	78	180	108	30	40	21	6	45	23	43	18	41
			45	75	46	83	115	94	172	5	35	72	1	103	43	67	1	45	27	15	50	27	50	84	94	25	11	46	20	75	50	47	74	84	98	109	49	78	180	108	30	40	21	6	45	23	43	18	41
			45	75	46	83	115	94	172	5	35	72	1	103	43	67	1	45	27	15	50	27	50	84	94	25	11	46	20	75	50	47	74	84	98	109	49	78	180	108	30	40	21	6	45	23	43	18	41
			45	75	46	83	115	94	172	5	35	72	1	103	43	67	1	45	27	15	50	27	50	84	95	25	11	46	20	75	50	47	74	84	98	109	49	78	180	110	30	40	21	6	45	23	43	18	41
			45	75	46	83	115	94	172	5	35	72	1	103	43	67	1	45	27	15	50	27	50	84	95	25	11	46	20	75	50	47	74	84	98	109	49	78	180	110	30	40	21	6	45	23	43	18	41
			45	75	46	83	115	94	172	5	35	72	1	103	43	67	1	45	27	15	50	27	50	84	95	25	11	46	20	75	50	47	74	84	98	109	49	78	180	110	30	40	21	6	45	23	43	18	41
			45	75	46	83	115	94	172	5	35	72	1	103	43	67	1	45	27	15	50	27	50	84	95	25	11	46	20	75	50	47	74	84	98	109	49	78	180	110	30	40	21	6	45	23	43	18	41
			45	75	46	83	115	94	172	5	35	72	1	103	43	67	1	45	27	15	50	27	50	84	95	25	11	46	20	75	50	47	74	84	98	109	49	78	180	110	30	40	21	6	45	23	43	18	41
			45	75	46	83	115	94	172	5	35	72	1	103	43	67	1	45	27	15	50	27	50	84	95	25	11	46	20	75	50	47	74	84	98	109	49	78	180	110	30	40	21	6	45	23	43	18	41
			45	75	46	83	115	94	172	5	35	72	1	103	43	67	1	45	27	15	50	27	50	84	95	25	11	46	20	75	50	47	74	84	98	109	49	78	180	110	30	40	21	6	45	23	43	18	41
			45	75	46	83	115	94	172	5	35	72	1	103	43	67	1	45	27	15	50	27	50	84	95	25	11	46	20	75	50	50	74	84	98	109	49	78	180	110	30	40	21	6	45	23	43	18	41
			45	75	46	83	115	94	175	5	35	72	1	103	43	67	1	45	27	15	50	27	50	84	95	25	11	46	20	75	50	57	74	84	98	109	49	78	180	110	30	40	21	6	45	23	43	18	41
			45	75	46	83	115	94	180	5	35	72	1	103	43	67	1	45	27	15	50	27	50	84	95	25	11	46	20	75	50	57	74	84	98	109	49	78	180	110	30	40	21	6	45	23	43	18	41
			45	75	46	83	115	94	186	5	35	72	1	103	43	67	1	45	27	15	50	27	50	84	95	25	11	46	20	75	50	57	74	84	98	109	49	78	180	110	30	40	21	6	45	23	43	18	41
			45	75	46	83	115	94	187	5	35	72	1	103	43	67	1	45	27	15	50	27	50	84	95	25	11	46	20	75	50	58	74	84	98	109	49	78	180	110	30	40	21	6	45	23	43	18	41
			45	75	46	83	115	94	194	5	35	72	1	103	43	67	1	45	27	15	50	27	50	84	95	25	11	46	20	75	50	58	74	84	98	109	49	78	180	110	30	40	21	6	45	23	43	18	41
			45	75	46	83	115	94	199	5	35	72	1	103	43	67	1	45	27	15	50	27	50	84	95	25	11	46	20	75	50	58	74	84	98	109	49	78	180	110	30	40	21	6	45	23	43	18	41
			45	75	46	83	115	94	199	5	35	72	1	103	43	67	1	45	27	15	50	27	50	84	95	25	11	46	20	75	50	58	74	84	98	109	49	78	180	110	30	40	21	6	45	23	43	18	41
			45	75	46	83	115	94	199	5	35	72	1	103	43	67	1	45	27	15	50	27	50	84	95	25	11	46	20	75	50	58	74	84	98	109	49	78	180	110	30	40	21	6	45	23	43	18	41
			45	75	46	83	115	94	199	5	35	72	1	103	43	67	1	45	27	15	50	27	50	84	95	25	11	46	20	75	50	58	74	84	98	109	49	78	180	110	30	40	21	6	45	23	43	18	41
			45	75	46	83	115	94	199	5	35	72	1	103	43	67	1	45	27	15	50	27	50	84	95	25	11	46	20	75	50	58	74	84	98	109	49	78	180	110	30	40	21	6	45	23	43	18	41
			45	75	46	83	115	94	199	5	35	72	1	103	43	67	1	45	27	15	50	27	50	84	95	25	11	46	20	75	50	58	74	84	98	109	49	78	180	110	30	40	21	6	45	23	43	18	41
			45	75	46	83	115	94	199	5	35	72	1	103	43	67	1	45	27	15	50	27	50	84	95	25	11	46	20	75	50	60	74	84	98	109	49	78	180	110	30	40	21	6	45	23	43	18	41
			45	75	46	83	115	94	199	5	35	72	1	103	43	67	1	45	27	15	50	27	50	84	95	25	11	46	20	75	50	60	74	84	98	109	49	78	180	110	30	40	21	6	45	23	43	18	41
			45	75	46	83	115	94	199	5	35	72	1	103	43	67	1	45	27	15	50	27	50	84	95	25	11	46	20	75	50	60	74	84	98	109	49	78	180	110	30	40	21	6	45	23	43	18	41
			45	75	46	83	115	94	199	5	35	72	1	103	43	67	1	45	27	15	50	27	50	84	95	25	11	46	20	75	50	60	74	84	98	109	49	78	180	115	30	40	21	6	45	23	43	18	41
			45	75	46	83	115	94	199	5	35	72	1	103	43	67	1	45	27	15	50	27	50	84	95	25	11	46	20	75	50	60	74	84	98	109	49	78	180	121	30	40	21	6	45	23	43	18	41
			45	75	46	83	115	94	199	5	35	72	1	103	43	67	1	45	27	15	50	27	50	84	95	25	11	46	20	75	50	60	74	84	98	109	49	78	180	121	30	40	21	6	45	23	43	18	41
			45	75	46	83	115	94	199	5	35	72	1	103	43	67	1	45	27	15	50	27	50	84	95	25	11	46	20	75	50	60	74	84	98	109	49	78	180	124	30	40	21	6	45	23	43	18	41
			45	75	46	83	115	94	199	5	35	72	1	103	43	67	1	45	27	15	50	27	50	84	95	25	11	46	20	75	50	60	74	84	98	109	49	78	180	124	30	40	21	6	45	23	43	18	41
			45	75	46	83	115	94	199	5	35	72	1	103	43	67	1	45	27	15	50	27	50	84	95	25	11	46	20	75	50	60	74	84	98	109	49	78	180	124	30	40	21	6	45	23	43	18	41
			45	75	46	83	115	94	199	5	35	72	1	103	43	67	1	45	27	15	50	27	50	84	95	25	11	46	20	75	50	60	74	84	98	109	49	78	180	124	30	40	21	6	45	23	43	18	41
			45	75	46	83	115	94	199	5	35	72	1	103	43	67	1	45	27	15	50	27	50	84	95	25	11	46	20	75	50	60	74	84	98	109	49	78	180	124	30	40	21	6	45	23	43	18	41
			45	75	46	83	115	94	199	5	35	72	1	103	43	67	1	45	27	15	50	27	50	84	95	25	11	46	20	75	50	60	74	84	98	109	49	78	180	132	30	40	21	6	45	23	43	18	41
			45	75	46	83	115	94	199	5	35	72	1	103	43	67	1	45	27	15	50	27	50	84	95	25	11	46	20	75	50	60	74	84	98	109	49	78	180	132	30	40	21	6	45	23	43	18	41
			45	75	46	83	115	94	199	5	35	72	1	103	43	67	1	45	27	15	50	27	50	84	95	25	11	46	20	75	50	60	74	84	98	109	49	78	180	132	30	40	21	6	45	23	43	18	41
			45	75	46	83	115	94	199	5	35	72	1	103	43	67	1	45	27	15	50	27	50	84	95	25	11	46	20	75	52	60	74	84	98	109	49	78	180	132	30	40	21	6	45	23	43	18	41
			45	75	46	83	115	94	199	5	35	73	1	103	43	67	1	45	27	15	50	27	50	84	95	25	11	46	20	75	52	60	74	84	98	109	49	78	180	132	30	40	21	6	45	23	43	18	41
			45	75	46	83	115	94	199	5	35	73	1	103	43	67	1	45	27	15	50	27	50	84	95	25	11	46	20	75	52	60	74	86	98	109	49	78	180	132	30	40	21	6	45	23	43	18	41
			45	75	46	83	115	94	199	5	35	73	1	103	43	67	1	45	27	15	50	27	50	84	95	25	11	46	20	75	52	60	74	86	98	109	49	78	180	132	30	40	21	6	45	23	43	18	41
			45	75	46	83	115	94	199	5	35	73	1	103	43	67	1	45	27	15	50	27	50	84	95	25	11	46	20	75	52	60	74	86	98	109	49	78	180	132	30	40	21	6	45	23	43	18	41
			45	75	46	83	115	94	199	5	35	73	1	103	43	67	1	45	27	15	50	27	50	84	95	25	11	46	20	75	52	60	75	86	98	109	49	78	180	132	30	40	21	6	45	23	43	18	41
			45	75	46	83	115	94	199	5	35	73	1	103	43	67	1	45	27	15	50	27	50	84	95	25	11	46	20	75	52	60	78	86	98	109	51	78	180	132	30	40	21	6	45	23	43	18	41
			45	75	46	83	115	94	199	5	35	73	1	103	43	67	1	45	27	15	50	27	50	84	95	25	11	46	20	75	52	60	83	86	98	109	51	78	180	135	30	40	21	6	45	23	43	18	41
			45	75	46	83	115	94	199	5	35	73	1	103	43	67	1	45	27	15	50	27	50	84	95	25	11	46	20	75	52	60	86	86	98	109	51	78	180	135	30	40	21	6	45	23	43	18	41
			45	75	46	83	115	94	199	5	35	73	1	103	43	67	1	45	27	15	50	27	50	84	95	25	11	46	20	75	52	60	86	86	98	109	51	78	180	135	30	40	21	6	45	23	43	18	41
			45	75	46	83	115	94	199	5	35	73	1	103	43	67	1	45	27	15	50	27	50	84	95	25	11	46	20	75	52	60	86	86	98	109	51	78	180	135	30	40	21	6	45	23	43	18	41
			45	75	46	83	115	94	199	5	35	73	1	103	43	67	1	45	27	15	50	27	50	84	95	25	11	46	20	75	52	60	86	86	98	109	51	78	180	135	30	40	21	6	45	23	43	18	41
			45	75	46	83	115	94	199	5	35	73	1	103	43	67	1	45	27	15	50	27	50	84	97	25	11	46	20	75	52	60	86	86	100	109	51	78	180	135	30	40	21	6	45	23	43	18	41
			45	75	46	83	115	94	199	5	35	73	1	103	43	67	1	45	27	15	50	27	50	84	97	25	11	46	20	75	52	60	86	86	111	109	51	78	180	135	30	40	21	6	45	23	43	18	41
			45	75	46	83	115	94	199	5	35	73	1	103	43	67	1	45	27	15	50	27	50	84	97	25	11	46	20	75	52	60	86	86	114	109	51	78	180	135	30	40	21	6	45	23	43	18	41
			45	75	46	83	115	96	199	5	35	73	1	103	43	67	1	45	27	15	50	27	50	84	97	25	11	46	20	75	52	60	86	86	118	109	51	78	180	135	30	40	21	6	45	23	43	18	41
			45	75	47	83	115	96	199	5	35	73	1	103	43	67	1	45	27	15	50	27	50	84	97	25	11	46	20	75	52	60	86	86	119	109	51	78	180	135	30	40	21	6	45	23	43	18	41
			45	75	50	83	115	96	199	5	35	73	1	103	43	67	1	45	27	15	50	27	50	84	99	25	11	46	20	75	52	60	86	86	119	109	51	78	180	135	30	40	21	6	45	23	43	18	41
			45	75	50	83	115	96	199	5	35	73	1	103	43	67	1	45	27	15	50	27	50	84	104	25	11	46	20	75	52	60	86	86	119	109	51	78	180	135	30	40	21	6	45	23	43	18	41
			45	75	50	83	115	96	199	5	35	73	1	103	43	67	1	45	27	15	50	27	50	84	110	25	11	46	20	75	52	60	86	86	119	109	51	78	180	135	30	40	21	6	45	23	43	18	41
			45	75	50	83	115	96	199	5	35	73	1	103	43	67	1	45	27	15	50	27	50	84	110	25	11	46	20	75	52	60	86	86	119	109	51	78	180	135	30	40	21	6	45	23	43	18	41
			45	75	50	83	115	96	199	5	35	73	1	103	43	67	1	45	27	15	50	27	50	84	110	25	11	46	20	75	52	60	86	86	119	109	51	78	182	136	30	40	21	6	45	23	43	18	41
			45	75	50	83	115	96	199	5	35	73	1	103	43	67	1	45	27	15	50	27	50	84	111	25	11	46	20	75	52	60	86	86	119	109	51	78	184	136	30	40	21	6	45	23	43	18	41
			45	75	50	83	115	96	199	5	36	73	1	103	43	67	1	45	27	15	50	27	50	84	111	25	11	46	20	75	52	60	86	86	119	109	51	78	184	136	30	40	21	6	45	23	43	18	41
			45	75	50	83	115	96	199	5	36	73	1	103	43	67	1	45	27	15	50	27	50	84	111	25	11	46	20	75	52	60	86	86	119	109	51	78	184	136	30	40	21	6	45	23	43	18	41
			45	75	50	83	115	96	199	5	36	73	1	103	43	67	1	45	27	15	50	27	50	84	111	25	11	46	20	75	52	60	86	86	119	109	51	78	184	136	30	40	21	6	45	23	43	18	41
			45	75	50	83	115	96	199	5	36	73	1	103	43	67	1	45	27	15	50	27	50	84	111	25	11	46	20	75	52	60	86	86	119	109	51	78	184	136	30	40	21	6	45	23	43	18	41
			45	75	50	83	115	96	199	5	36	73	1	103	43	67	1	45	27	15	50	27	50	84	111	25	11	46	20	75	52	60	86	86	119	109	51	78	184	136	30	40	21	6	45	23	43	18	41
			45	75	50	83	115	99	199	5	36	73	1	103	43	67	1	45	27	15	50	27	50	84	111	25	11	46	20	75	52	60	86	86	119	109	52	78	184	136	30	40	21	6	45	23	43	18	41
			45	75	50	83	115	103	199	5	36	73	1	103	43	67	1	45	27	15	50	27	50	84	111	25	11	46	20	75	52	60	86	86	119	109	52	78	184	136	30	40	21	6	45	23	43	18	41
			45	75	50	83	115	109	199	5	36	73	1	103	43	67	1	45	27	15	50	27	50	84	111	25	11	46	20	75	52	60	86	86	119	109	52	78	184	136	30	40	21	6	45	23	43	18	41
			45	75	50	83	115	109	199	5	36	73	1	103	43	67	1	45	27	15	50	27	50	84	111	25	11	46	20	75	52	60	86	86	119	109	52	78	184	136	30	40	21	6	45	23	43	18	41
			45	75	50	83	115	109	199	5	36	73	1	103	43	67	1	45	27	15	50	27	50	84	111	25	11	46	20	75	52	60	86	88	119	109	52	78	184	136	30	40	21	6	45	23	43	18	41
			45	75	50	83	115	109	199	5	36	73	1	103	43	67	1	45	27	15	50	27	50	84	111	25	11	46	20	75	52	60	86	88	119	109	52	78	184	136	30	40	21	6	45	23	43	18	41
			45	75	50	83	115	109	199	5	36	73	1	103	43	67	1	45	27	15	50	27	50	84	111	25	11	46	20	75	52	60	86	88	119	109	52	78	184	136	30	40	21	6	45	23	43	18	41
			45	75	50	83	115	109	199	5	36	73	1	103	43	67	1	45	27	15	50	27	50	84	111	25	11	46	20	75	52	60	86	88	119	109	52	78	184	136	30	40	21	6	45	23	43	18	41
			45	75	50	83	115	109	199	5	36	73	1	103	43	67	1	45	27	15	50	27	50	84	111	25	11	46	20	75	52	60	86	88	119	109	52	78	186	136	30	40	21	6	45	23	43	18	41
			45	75	50	83	115	109	199	5	36	73	1	103	43	67	1	45	27	15	50	27	50	84	111	25	11	46	20	75	52	60	86	88	119	109	52	78	186	136	30	40	21	6	45	23	43	18	41
			45	75	50	83	115	109	199	5	36	73	1	103	43	67	1	45	27	15	50	27	50	84	111	25	11	46	20	75	52	60	86	88	119	109	52	78	186	136	30	40	21	6	45	23	43	18	41
			45	75	50	83	115	109	199	5	36	73	1	103	43	67	1	45	27	15	50	27	50	84	111	25	11	46	20	75	52	60	86	88	119	109	52	78	186	136	30	40	21	6	45	23	43	18	41
			45	75	50	83	115	109	199	5	36	73	1	103	43	67	1	45	29	15	50	27	50	84	111	25	11	46	20	75	52	60	86	88	119	109	52	78	186	136	30	40	21	6	45	23	43	18	41
			45	75	50	83	115	109	199	5	36	73	1	103	43	67	1	45	29	15	50	27	50	84	117	25	11	46	20	75	52	60	86	88	119	109	52	78	186	136	30	40	21	6	45	23	43	18	41
			45	75	50	83	115	109	199	5	36	73	1	103	43	67	1	45	29	15	50	27	50	84	117	25	11	46	20	75	52	60	86	88	119	109	52	78	186	136	30	40	21	6	45	23	43	18	41
			45	75	50	83	115	109	199	5	36	73	1	103	43	67	1	45	29	15	50	27	50	84	117	25	11	46	20	75	52	60	86	88	119	109	52	78	186	137	30	40	21	6	45	23	43	18	41
			45	75	50	83	115	109	199	5	36	73	1	103	43	67	1	45	29	15	50	27	50	84	117	25	11	46	20	75	52	60	86	88	119	109	52	78	186	137	30	40	21	6	45	23	43	18	41
			45	75	50	83	115	109	199	5	36	73	1	103	43	67	1	45	29	15	50	27	50	84	117	25	11	46	20	75	52	60	86	88	119	109	52	78	186	137	30	40	21	6	45	23	43	18	41
			45	75	50	83	115	109	199	5	36	73	1	103	43	67	1	45	29	15	50	27	50	84	117	25	11	46	20	75	52	60	86	88	119	109	52	81	186	137	30	40	21	6	45	23	43	18	41
			45	75	50	83	115	109	199	5	36	73	1	103	43	67	1	45	29	15	50	27	50	84	117	25	11	46	20	75	52	60	86	88	119	109	52	84	186	137	30	40	21	6	45	23	43	18	41
			45	75	50	83	115	109	199	5	36	73	1	103	43	67	1	45	29	15	50	27	50	84	117	25	11	46	20	75	52	60	86	88	119	109	52	84	186	138	30	40	21	6	45	23	43	18	41
			45	75	50	83	115	109	199	5	36	73	1	103	43	67	1	45	29	15	50	27	50	84	117	25	11	46	20	75	52	60	86	88	119	109	52	84	186	138	30	40	21	6	45	23	43	18	41
			45	75	50	83	115	109	199	5	36	73	1	103	43	67	1	45	29	15	50	27	50	84	117	25	11	46	20	75	52	60	86	88	119	109	52	84	186	138	30	40	21	6	45	23	43	18	41
			45	75	50	83	115	114	199	5	36	73	1	103	43	67	1	45	29	15	50	27	50	84	117	25	11	46	20	75	52	60	86	88	119	109	52	84	186	139	30	40	21	6	45	23	43	18	41
			45	75	50	83	115	117	199	5	36	73	1	103	43	67	1	45	29	15	50	27	50	84	117	25	11	46	20	75	52	60	86	88	119	109	52	84	186	139	30	40	21	6	45	23	43	18	41
			45	75	50	83	115	117	199	5	36	73	1	103	43	67	1	45	29	15	53	27	50	84	117	25	11	46	20	75	52	60	86	88	119	109	53	84	186	139	30	40	21	6	45	23	43	18	41
			45	75	50	83	115	117	199	5	36	73	1	103	43	67	1	45	29	15	60	27	50	84	117	25	11	48	20	75	52	60	86	88	119	109	53	84	186	139	30	40	21	6	45	23	43	18	41
			45	75	50	83	115	117	199	5	36	73	1	103	43	67	1	45	29	15	71	27	50	84	117	25	11	48	20	75	52	60	86	88	119	109	53	84	186	139	30	40	21	6	45	23	43	18	41
			45	75	50	83	115	117	199	5	36	73	1	103	43	67	1	45	29	15	73	27	50	84	117	25	11	48	20	75	52	60	86	88	119	109	53	84	186	139	30	40	21	6	45	23	43	18	41
			45	75	50	83	115	117	199	5	36	73	1	103	43	67	1	45	29	15	73	27	50	84	117	25	11	48	20	75	52	60	86	88	119	109	53	84	186	139	30	40	21	6	45	23	43	18	41
			45	75	50	83	115	117	199	5	36	73	1	103	43	67	1	45	29	15	73	27	50	84	117	25	11	48	20	75	52	60	86	88	119	109	53	84	186	139	30	40	21	6	45	23	43	18	41
			45	75	50	83	115	117	199	5	36	73	1	103	43	67	1	45	29	15	73	27	50	84	117	25	11	48	20	75	52	60	86	88	119	109	53	84	186	139	30	40	21	6	45	23	43	18	41
			45	75	50	83	115	117	199	5	36	73	1	103	43	67	1	45	29	15	73	27	50	84	117	25	11	48	20	75	53	60	86	88	119	109	53	84	186	139	30	40	21	6	45	23	43	18	41
			45	75	50	83	115	117	199	5	36	73	1	103	43	67	1	45	29	15	73	27	50	84	117	25	11	48	20	75	53	60	86	88	119	109	53	84	186	139	30	41	21	6	45	23	43	18	41
			45	75	50	83	115	117	199	5	36	73	1	103	43	67	1	45	29	15	73	27	50	84	117	25	11	48	20	75	53	60	86	88	119	109	53	84	186	139	30	41	21	6	45	23	43	18	41
			45	75	50	83	115	117	199	5	36	73	1	103	43	67	1	45	29	15	73	27	50	84	117	25	11	48	20	75	53	60	86	88	119	109	53	84	186	144	30	41	21	6	45	23	43	18	41
			45	75	50	83	115	125	199	5	36	73	1	103	43	67	1	45	29	15	73	27	50	84	117	25	11	48	20	75	53	60	86	88	119	109	53	84	186	144	30	41	21	6	45	23	43	18	41
			45	75	50	83	115	133	199	5	36	73	1	103	43	67	1	45	29	15	73	27	50	84	117	25	11	48	20	75	53	60	86	88	119	117	53	84	186	144	30	41	21	6	45	23	43	18	41
			45	75	50	83	115	133	199	5	36	73	1	103	43	67	1	45	29	15	73	27	50	84	117	25	11	48	20	75	53	60	86	88	119	119	53	84	190	144	30	41	21	6	45	23	43	18	41
			45	75	50	83	115	133	199	5	36	73	1	103	43	67	1	45	29	15	73	27	50	84	117	25	11	48	20	75	53	60	86	88	119	119	53	84	190	144	30	41	21	6	45	23	43	18	41
			45	75	50	83	115	133	199	5	36	73	1	103	43	67	1	45	29	15	73	27	50	84	117	25	11	48	20	75	53	60	86	88	119	119	53	84	190	144	30	41	21	6	45	23	43	18	41
			45	75	50	83	115	133	199	5	36	73	1	103	43	67	1	45	29	15	73	27	50	84	117	25	11	48	20	75	53	60	86	88	119	119	53	84	190	144	30	41	21	6	45	23	43	18	41
			45	75	50	83	115	133	199	5	36	73	1	103	43	67	1	45	29	15	73	27	50	84	117	25	11	48	20	75	53	60	86	88	119	119	53	84	190	144	30	41	21	6	45	23	43	18	41
			45	75	50	83	115	133	199	5	36	73	1	103	43	67	1	45	29	15	73	27	50	84	117	25	11	48	20	75	53	60	86	88	119	119	53	84	190	144	30	41	21	6	45	23	43	18	41
			45	75	50	83	115	133	199	5	36	73	1	103	43	67	1	45	29	15	73	27	50	84	117	25	11	48	20	75	53	60	86	88	119	119	53	84	190	145	30	41	21	6	45	23	43	18	41
			45	75	50	83	115	133	199	5	36	73	1	103	43	67	1	45	29	15	73	27	50	84	117	25	11	48	20	75	53	60	86	88	119	119	53	84	190	145	30	41	21	6	45	23	43	18	41
			45	75	50	83	115	133	199	5	36	73	1	103	43	67	1	45	29	15	73	27	50	84	117	25	11	48	20	75	53	60	86	88	119	119	53	84	190	146	30	41	21	6	45	23	43	18	41
			45	75	50	83	115	133	199	5	36	73	1	103	43	67	1	45	29	15	73	27	50	84	117	25	11	48	20	75	53	60	86	88	119	119	53	84	190	150	30	41	21	6	45	23	43	18	41
			45	75	50	83	115	133	199	5	36	73	1	103	43	67	1	45	29	15	73	27	50	84	117	25	11	48	20	75	53	60	86	88	119	119	53	84	190	153	30	41	21	6	45	23	43	18	41
			45	75	50	83	115	133	199	5	36	73	1	103	43	67	1	45	29	15	73	27	50	84	117	25	11	48	20	75	53	60	86	88	119	119	53	84	190	160	30	41	21	6	45	23	43	18	41
			45	75	50	83	115	133	199	5	36	73	1	103	43	67	1	45	29	15	73	27	50	84	117	25	11	48	20	75	53	60	86	88	119	119	53	84	190	165	30	41	21	6	45	23	43	18	41
			45	75	50	83	115	133	199	5	36	73	1	103	43	67	1	45	29	15	73	27	50	84	117	25	11	48	20	75	53	60	86	88	119	119	53	84	190	165	30	41	21	6	45	23	43	18	41
			45	75	50	83	115	133	199	5	36	73	1	104	43	67	1	45	29	15	73	27	50	84	117	25	11	48	20	75	53	60	86	88	119	119	53	84	190	165	30	41	21	6	45	23	43	18	41
			45	75	50	83	115	133	199	5	36	73	1	104	43	67	1	45	29	15	73	27	50	84	117	25	11	48	20	75	53	60	86	88	119	119	53	84	190	165	30	41	21	6	45	23	43	18	41
			45	75	50	83	115	133	199	5	36	73	1	104	43	67	1	45	29	15	73	27	50	84	117	25	11	48	20	75	53	60	86	88	119	122	53	84	190	165	30	41	21	6	45	23	43	18	41
			45	75	50	83	115	133	199	5	36	73	1	104	43	67	1	45	29	15	73	27	50	84	117	25	11	48	20	75	53	60	86	88	119	122	53	84	190	165	30	41	21	6	45	23	43	18	41
			45	75	50	83	115	133	199	5	36	73	1	104	43	67	1	45	29	15	73	27	50	84	117	25	11	48	20	75	53	60	86	88	119	122	53	84	190	165	30	41	21	6	45	23	43	18	41
			45	75	50	83	115	133	199	5	36	73	1	104	43	67	1	45	29	15	73	27	50	84	117	25	11	48	20	75	53	60	86	88	119	122	53	84	190	165	30	41	21	6	45	23	43	18	41
			45	75	50	83	115	133	199	5	36	73	1	104	43	67	1	45	29	15	73	27	50	84	117	25	11	48	20	75	53	60	86	88	119	122	53	84	190	165	30	41	21	6	45	23	43	18	41
			45	75	50	83	115	133	199	5	36	73	1	104	43	67	1	45	29	15	73	27	50	84	117	25	11	48	20	75	53	60	86	88	119	122	53	84	190	165	30	41	21	6	45	23	43	18	41
			45	75	50	83	115	133	199	5	36	73	1	104	43	67	1	45	29	15	73	27	50	84	117	25	11	48	20	75	53	60	86	88	119	122	53	84	190	165	30	41	21	6	45	23	43	18	41
			45	75	50	83	115	133	199	5	36	73	1	104	43	67	1	45	29	15	73	27	50	84	117	25	11	48	20	75	53	60	86	88	119	122	53	84	190	165	30	41	21	6	45	23	43	18	41
			45	75	50	83	115	133	199	5	36	73	1	104	43	67	1	45	29	15	73	27	50	84	117	25	11	48	20	75	53	60	86	88	119	122	53	84	190	165	30	41	21	6	45	23	43	18	41
			45	75	50	83	115	134	199	5	36	73	1	104	43	67	1	45	29	15	73	27	50	84	117	25	11	48	20	75	53	61	86	88	119	122	53	84	190	165	30	41	21	6	45	23	43	18	41
			45	75	50	83	115	138	199	5	36	73	1	104	43	67	1	45	29	15	73	27	50	84	117	25	11	48	20	75	53	62	86	88	119	122	53	84	190	165	30	41	21	6	45	23	43	18	41
			45	75	50	83	115	142	199	5	36	73	1	104	43	67	1	46	29	15	73	27	50	84	117	25	11	48	20	75	53	62	86	88	119	122	53	84	190	165	30	41	21	6	45	23	43	18	41
			45	75	50	83	115	142	199	5	36	73	1	104	43	67	1	46	30	15	73	27	50	84	117	25	11	48	20	75	53	62	86	88	119	122	53	84	190	165	30	41	21	6	45	23	43	18	41
			45	75	50	83	115	142	199	5	36	73	1	104	43	67	1	46	30	15	73	27	50	84	117	25	11	48	20	75	53	62	86	88	119	122	53	84	190	165	30	41	21	6	45	23	43	18	41
			45	75	50	83	115	142	199	5	36	73	1	104	43	67	1	46	30	15	73	27	50	84	117	25	11	48	20	75	53	62	86	88	119	122	53	84	190	165	30	41	21	6	45	23	43	18	41
			45	75	50	83	115	142	199	5	36	73	1	104	43	67	1	46	30	15	73	27	50	84	117	25	11	48	20	75	53	62	86	88	119	122	53	84	190	165	30	41	21	6	45	23	43	18	41
			45	75	50	83	115	142	199	5	36	73	1	105	43	67	1	46	30	15	73	27	50	84	117	25	11	48	20	75	53	62	86	88	119	122	53	84	190	165	30	41	21	6	45	23	43	18	41
			45	75	50	83	115	142	199	5	36	73	1	112	43	67	1	46	30	15	73	27	50	84	117	25	11	48	20	75	53	62	86	88	119	122	53	84	190	165	30	41	21	6	45	23	43	18	41
			45	75	50	83	115	142	199	5	36	73	1	116	43	67	1	46	30	15	73	27	50	84	117	25	11	48	20	75	53	62	86	88	119	122	53	84	190	165	30	41	21	6	45	23	43	18	41
			45	75	50	83	115	142	199	5	36	73	1	116	43	67	1	46	30	15	73	27	50	84	122	25	11	48	20	76	53	62	86	88	119	122	53	84	190	165	30	41	21	6	45	23	43	18	41
			45	75	50	83	115	142	199	5	36	73	1	116	43	67	1	46	30	15	73	27	50	84	122	25	11	48	20	76	53	62	86	88	119	122	53	84	190	165	30	41	21	6	45	23	43	18	41
			45	75	50	83	115	142	199	5	36	73	1	116	43	67	1	46	30	15	73	27	50	84	122	25	11	48	20	76	53	62	86	88	119	122	53	84	190	165	30	41	21	6	45	23	43	18	41
			45	75	50	83	115	142	199	5	36	73	1	116	43	68	1	46	30	15	73	27	50	84	122	25	11	48	20	76	53	62	86	88	119	122	53	84	190	165	30	41	21	6	45	23	43	18	41
			45	75	50	83	115	142	199	5	36	73	1	116	43	68	1	46	30	15	73	27	50	84	122	25	11	48	20	76	53	62	86	88	119	122	53	84	190	165	30	41	21	6	45	23	43	18	41
			45	80	50	83	115	142	199	5	36	73	1	116	43	68	1	46	30	15	73	27	50	84	122	25	11	48	20	76	53	62	86	88	119	122	53	84	190	165	30	41	21	6	45	23	43	18	41
			45	82	50	83	115	142	199	5	36	73	1	116	43	68	1	46	30	15	73	27	50	84	122	25	11	48	20	76	53	62	86	88	119	122	53	84	190	165	30	41	21	6	45	23	43	18	41
			45	85	54	83	115	142	199	5	36	73	1	116	43	68	1	46	30	15	73	27	50	84	122	25	11	48	20	76	53	62	86	88	119	122	53	84	190	165	30	41	21	6	45	23	43	18	41
			45	89	55	83	115	142	199	5	36	73	1	116	43	68	1	46	30	15	73	27	50	84	122	25	11	48	20	76	53	62	86	88	119	122	53	84	190	165	30	41	21	6	45	23	43	18	41
			45	94	55	83	115	142	199	5	36	73	1	116	43	68	1	46	30	15	73	27	50	84	122	25	11	48	20	76	53	62	86	88	119	122	53	84	190	165	30	41	21	6	45	26	43	18	41
			45	94	55	83	115	142	199	5	36	73	1	116	43	68	1	46	30	15	73	27	50	84	122	25	11	48	20	76	53	62	86	88	119	122	53	84	190	165	30	41	21	6	45	28	43	18	41
			45	95	55	83	115	142	199	5	36	73	1	116	43	68	1	46	30	15	73	27	50	84	122	25	11	48	20	76	53	62	86	88	119	122	53	84	190	165	30	41	21	6	45	28	43	18	41
			45	95	55	83	115	142	199	5	36	73	1	116	43	68	1	46	30	15	73	27	50	84	122	25	11	48	20	76	53	62	86	88	119	122	53	84	190	165	30	41	21	6	45	28	43	18	41
			45	95	55	83	115	142	199	5	36	73	1	116	43	68	1	46	30	15	73	27	50	84	122	25	11	48	20	76	53	62	86	88	119	122	53	84	190	165	30	41	21	6	45	28	43	18	41
			45	95	55	83	115	142	199	5	36	73	1	116	43	68	1	46	30	15	73	27	50	84	122	25	11	48	20	76	53	62	86	88	119	122	53	84	190	165	30	41	21	6	45	28	43	18	41
			45	95	55	83	115	142	199	5	36	73	1	116	43	68	1	46	30	15	73	27	50	84	122	25	11	48	21	76	53	62	86	88	119	122	53	84	190	166	30	41	21	6	45	28	43	18	41
			45	95	55	83	115	142	199	5	36	73	1	116	43	68	1	46	30	15	73	27	50	84	122	25	11	48	22	76	53	62	86	88	119	122	53	84	190	166	30	41	21	6	45	28	43	18	41
			45	95	55	83	115	142	199	5	36	73	1	116	43	68	1	46	30	15	73	27	50	84	122	25	11	48	22	76	53	62	86	88	119	122	53	84	190	166	30	41	21	6	45	28	43	18	41
			45	95	55	83	115	142	199	5	36	73	1	116	43	68	1	46	30	15	73	27	50	84	122	25	11	48	22	76	53	62	86	88	119	122	53	84	190	166	30	41	21	6	45	28	43	18	41
			45	95	55	83	115	142	199	5	36	73	1	116	43	68	1	46	30	15	73	27	50	84	122	25	11	48	22	76	53	62	86	88	119	122	53	84	190	166	30	41	21	6	45	28	43	18	41
			45	95	55	83	115	142	199	5	36	73	1	116	43	68	1	46	30	15	73	27	50	84	122	25	11	48	22	76	53	62	86	88	119	122	53	84	190	166	30	41	21	6	45	28	43	18	41
			45	95	55	83	115	142	199	5	36	73	1	116	43	68	1	46	30	15	73	27	50	84	122	25	11	48	22	76	53	62	86	88	119	122	53	84	190	166	30	41	21	6	45	28	43	18	41
			45	95	55	83	115	142	199	5	36	73	1	116	43	68	1	46	30	15	73	27	50	84	122	25	11	48	22	76	53	62	86	88	119	122	53	84	190	166	30	41	21	6	45	28	43	18	41
			45	95	55	83	115	142	199	5	36	73	1	116	43	68	1	46	30	15	73	27	50	84	122	25	11	48	22	76	53	62	86	88	119	122	53	84	190	166	30	41	21	6	45	28	43	18	41
			45	95	55	83	115	142	199	5	36	73	1	116	43	68	1	46	30	15	73	27	50	84	122	25	11	48	22	76	53	62	86	88	119	122	53	84	190	166	30	41	21	6	45	28	43	18	41
			45	95	55	83	115	142	199	5	36	73	1	116	43	68	1	46	30	15	73	27	50	84	122	25	11	48	22	76	53	62	86	88	119	122	53	84	190	166	30	41	21	6	45	28	43	18	41
			45	95	55	83	115	142	199	5	36	73	1	116	43	68	1	46	30	15	73	27	50	84	122	25	11	48	22	76	53	62	86	88	119	122	53	84	190	166	30	41	21	6	45	28	43	18	41
			45	95	55	83	115	142	199	5	36	73	1	116	43	68	1	46	30	15	73	27	50	84	122	25	11	48	22	76	53	62	86	88	119	122	53	84	190	166	30	41	21	6	45	28	43	18	41
			45	95	61	83	115	142	199	5	36	73	1	116	43	68	1	46	30	15	73	27	50	84	122	25	11	48	22	76	53	62	86	88	119	122	53	84	190	166	30	41	21	6	45	28	43	18	41
			45	100	61	83	115	142	199	5	36	73	1	116	43	68	1	46	30	15	73	27	50	84	122	25	11	48	22	76	53	62	86	88	119	122	53	84	190	167	30	41	21	6	45	28	43	18	41
			45	100	61	83	115	142	199	5	36	73	1	116	43	68	1	46	30	15	73	27	50	84	122	25	11	48	22	76	53	65	86	88	119	122	53	84	190	167	30	41	21	6	45	28	43	18	41
			45	100	61	83	115	142	199	5	36	73	1	116	43	68	1	46	30	15	73	27	50	84	122	25	11	48	22	76	53	65	86	88	119	122	53	84	190	167	30	41	21	6	45	28	43	18	41
			45	100	61	83	115	142	199	5	37	73	1	116	43	68	1	46	30	15	73	27	50	84	122	25	11	48	22	76	53	65	86	88	119	122	53	84	190	167	30	41	21	6	45	28	43	18	41
			45	100	61	83	115	142	199	5	37	73	1	116	43	68	1	46	30	15	73	27	50	84	122	25	11	48	22	76	53	65	86	88	119	122	53	84	190	167	30	41	21	6	45	28	43	18	41
			45	100	61	83	115	142	199	5	37	73	1	116	43	68	1	46	30	15	73	27	50	84	122	25	11	48	22	76	53	65	86	88	119	122	53	84	190	167	30	41	21	6	45	28	43	18	41
			45	100	61	83	115	142	199	5	37	73	1	116	43	68	1	46	30	15	73	27	50	84	122	25	11	48	22	76	53	65	86	88	119	122	53	84	190	167	30	41	21	6	45	28	43	18	41
			45	100	61	83	115	142	199	5	37	73	1	116	43	68	1	46	30	15	73	27	50	84	122	25	11	48	22	76	53	65	86	88	119	122	53	84	190	167	30	41	21	6	45	28	43	18	41
			45	100	61	83	115	142	199	5	37	73	1	116	43	68	1	46	30	15	73	27	50	84	122	25	11	48	22	76	53	65	86	88	119	122	53	84	190	167	30	41	21	6	45	28	43	18	41
			45	100	63	83	115	142	199	5	37	73	1	116	43	68	1	46	30	15	73	27	50	84	122	25	11	48	22	76	53	65	86	88	119	122	53	84	190	168	30	41	21	6	45	28	43	18	41
			45	100	63	83	115	142	199	5	37	73	1	116	43	68	1	46	30	15	73	27	50	84	122	25	11	48	22	76	53	65	86	88	119	122	53	84	190	168	30	41	21	6	45	28	43	18	41
			45	100	63	83	115	142	199	5	37	73	1	116	43	68	1	46	30	15	73	27	50	84	122	25	11	48	22	76	53	65	86	88	119	122	53	84	190	168	30	41	21	6	45	28	43	18	41
			45	100	63	83	115	142	199	5	37	73	1	116	43	68	1	46	30	15	73	27	50	84	122	25	11	48	22	76	53	65	86	88	119	122	53	84	190	168	30	41	21	6	45	28	43	18	41
			45	100	63	83	115	142	199	5	37	73	1	116	43	68	1	46	30	15	73	27	50	84	122	25	11	48	22	76	53	65	86	88	119	122	53	84	190	168	30	41	21	6	45	28	43	18	41
			45	100	63	83	115	142	199	5	38	73	1	116	43	68	1	46	30	15	73	27	50	84	122	25	11	48	22	76	53	65	86	88	119	122	53	84	190	168	30	41	21	6	45	28	43	18	41
			45	100	63	83	115	142	199	5	39	73	1	116	43	68	1	46	30	15	73	27	50	84	122	25	11	48	22	76	53	65	86	88	119	122	53	84	190	168	30	41	21	6	45	28	43	18	41
			45	100	63	83	115	142	199	5	39	73	1	116	43	68	1	46	30	15	74	27	50	84	122	25	11	48	22	76	53	65	86	88	119	122	53	84	190	168	30	41	21	6	45	28	43	18	41
			45	100	63	83	115	142	199	5	39	73	1	116	43	68	1	46	30	15	74	27	50	84	122	25	11	48	22	76	53	65	86	88	119	122	53	84	190	168	30	41	21	6	45	28	43	18	41
			45	100	63	83	115	142	199	5	39	73	1	116	43	68	1	46	30	15	74	27	50	84	122	25	11	48	22	76	53	65	86	88	119	122	53	84	190	168	30	41	21	6	45	28	43	18	41
			45	100	63	83	115	142	199	5	39	73	1	116	43	68	1	46	30	15	74	27	50	84	122	25	11	48	22	76	53	65	86	88	119	122	53	84	190	168	30	41	21	6	45	28	43	18	41
			45	100	63	83	115	142	199	5	39	73	1	116	43	68	1	46	30	15	74	27	50	84	122	25	11	48	22	76	53	65	86	88	121	122	53	84	190	168	30	41	21	6	45	28	43	18	41
			45	100	63	83	115	142	199	5	39	73	1	116	43	68	1	46	30	15	74	27	50	84	122	25	11	48	22	76	53	65	86	88	125	122	53	84	190	168	30	41	21	6	45	28	43	18	41
			45	100	64	83	115	142	199	5	39	73	1	116	43	68	1	46	30	15	74	27	50	84	122	25	11	48	22	76	53	65	86	88	128	122	53	84	190	168	30	41	21	6	45	28	43	18	41
			45	100	64	83	115	142	199	5	39	73	1	116	43	68	1	46	30	15	74	27	50	84	122	25	11	48	22	76	53	65	86	88	131	122	53	84	190	168	30	41	21	6	45	28	43	18	41
			45	100	64	83	115	142	199	5	39	73	1	116	43	68	1	46	30	15	74	27	50	84	122	25	11	48	22	76	53	65	86	88	132	122	53	84	190	168	30	41	21	6	45	28	43	18	41
			45	100	64	83	115	142	199	5	39	73	1	116	43	68	1	46	30	15	74	27	50	84	122	25	11	48	22	76	53	65	86	88	132	122	53	84	190	168	30	41	21	6	45	28	43	18	41
			45	100	64	83	115	142	199	5	39	73	1	116	43	68	1	46	30	15	74	27	50	84	122	26	11	48	22	76	53	65	86	88	132	122	53	84	190	168	30	41	21	6	45	28	43	18	41
			45	100	64	83	115	142	199	5	39	73	1	116	43	68	1	46	30	15	74	27	50	84	122	26	11	48	22	76	53	65	86	88	132	122	53	84	190	168	30	41	21	6	45	28	43	18	41
			45	100	64	83	115	142	199	5	39	73	1	116	43	68	1	46	30	15	74	27	50	84	122	26	11	48	22	76	53	65	86	88	133	122	53	84	190	168	30	41	21	6	45	28	43	18	41
			45	100	64	83	115	142	199	5	39	73	1	116	43	68	1	46	30	15	74	27	50	84	122	26	11	48	22	76	53	65	86	88	135	122	53	84	190	168	30	41	21	6	45	28	43	18	41
			45	100	64	83	115	142	199	5	39	74	1	116	43	68	1	46	30	15	74	27	50	84	122	26	11	48	22	76	53	65	86	88	135	122	53	84	190	168	30	41	21	6	45	28	43	18	41
			45	100	64	83	115	142	199	5	39	74	1	116	43	68	1	46	30	15	74	27	50	84	122	26	11	48	22	76	53	65	86	88	135	122	53	84	190	168	30	41	21	6	45	28	43	18	41
			45	100	64	83	115	142	199	5	39	74	1	116	43	68	1	46	30	15	74	27	50	84	122	26	11	48	22	76	53	65	86	88	135	122	53	84	190	168	30	41	21	6	45	28	43	18	41
			45	100	67	83	115	142	199	5	39	74	1	116	43	68	1	46	30	15	74	27	50	84	122	26	11	48	22	76	53	65	86	88	135	122	53	84	195	168	30	41	21	6	45	28	43	18	41
			45	100	69	83	115	142	199	5	39	74	1	116	43	68	1	46	30	15	74	27	50	84	122	26	11	48	22	76	53	65	86	88	135	122	53	84	195	168	30	41	21	6	45	28	43	18	41
			45	100	81	83	115	142	199	5	39	74	1	116	43	68	1	46	30	15	74	27	50	84	122	26	11	48	22	76	53	65	86	88	135	122	53	84	195	168	30	41	21	6	45	28	43	18	41
			45	100	81	83	115	142	199	5	39	74	1	116	43	68	1	46	30	15	74	27	50	84	122	26	11	48	22	76	53	65	86	88	135	122	53	84	195	168	30	41	21	6	45	28	43	18	41
			45	100	82	83	115	142	199	5	39	74	1	116	43	68	1	46	30	15	74	27	50	84	122	26	11	48	22	76	53	65	86	88	135	122	53	84	195	168	30	41	21	6	45	28	43	18	41
			45	100	82	83	115	142	199	5	39	74	1	116	43	68	1	46	30	15	74	27	50	84	122	26	11	48	22	76	53	65	86	88	135	122	53	84	195	168	30	41	21	6	45	28	43	18	41
			45	100	82	83	115	142	199	5	39	74	1	116	43	68	1	46	30	15	74	27	50	84	122	26	11	48	22	76	53	65	86	88	135	122	53	84	195	168	30	41	21	6	45	28	43	18	41
			45	100	82	83	115	142	199	5	39	74	1	116	43	68	1	46	30	15	74	27	50	84	122	26	11	48	22	76	53	65	86	88	135	122	53	84	195	168	30	41	21	6	45	28	43	18	41
			45	100	82	83	115	142	199	5	39	74	1	116	43	68	1	46	30	15	74	27	50	84	122	26	11	51	22	76	53	65	86	88	135	122	53	84	195	168	30	41	21	6	45	28	43	18	41
			45	100	82	83	115	142	199	5	39	74	1	116	43	68	1	46	30	15	74	27	50	84	122	26	11	56	22	76	53	65	86	88	135	122	53	84	195	168	30	41	21	6	45	28	43	18	41
			45	100	82	83	115	142	199	5	39	74	1	116	43	68	1	46	30	15	74	27	50	84	122	26	11	63	22	76	53	65	86	88	135	122	53	84	195	169	30	41	21	6	45	28	43	18	41
			45	100	82	83	115	142	199	5	39	74	1	116	43	68	1	46	30	15	74	27	50	84	122	26	11	69	22	76	53	65	86	88	135	122	53	84	195	169	30	41	21	6	45	28	43	18	41
			45	100	82	83	115	142	199	5	39	74	1	116	43	68	1	46	30	15	74	27	50	84	122	26	11	74	22	76	53	65	86	88	135	122	53	84	195	169	30	41	21	6	45	28	43	18	41
			45	100	82	83	115	142	199	5	39	74	1	116	45	68	1	46	30	15	74	27	50	84	122	26	11	74	22	76	53	65	86	88	135	122	53	84	196	169	30	41	21	6	45	28	43	18	41
			45	100	82	83	115	142	199	5	39	74	1	116	47	68	1	46	30	15	74	27	50	84	122	26	11	75	22	76	53	65	86	88	135	122	53	84	201	169	30	41	21	6	45	28	43	18	41
			45	100	82	83	115	142	199	5	39	74	1	116	47	68	1	46	30	15	74	27	50	84	122	26	11	75	22	76	53	65	86	88	135	122	53	84	205	169	30	41	21	6	45	28	43	18	41
			45	100	82	83	115	142	199	5	39	74	1	116	47	68	1	46	30	15	74	27	50	84	122	26	11	75	22	76	53	65	86	88	135	122	53	84	205	169	30	41	21	6	45	28	43	18	41
			45	100	82	83	115	142	199	5	39	74	1	116	47	68	1	46	30	15	74	27	50	84	122	26	11	75	22	76	53	65	86	88	135	122	53	84	205	169	30	41	21	6	45	28	43	18	41
			48	100	82	83	115	142	199	5	39	74	1	116	47	68	1	46	30	15	74	27	50	84	122	26	11	75	22	76	53	65	86	88	135	122	53	84	205	169	30	41	21	6	45	28	43	18	41
			50	100	82	83	115	142	199	5	39	74	1	116	47	68	1	46	30	15	74	27	50	84	122	26	11	75	22	76	53	65	86	88	135	122	53	84	205	169	30	41	21	6	45	28	43	18	41
			50	100	82	83	115	142	199	5	39	74	1	116	47	68	1	46	30	15	74	27	50	84	122	26	11	75	22	76	53	65	86	88	135	122	53	84	205	169	30	41	21	6	45	28	43	18	41
			51	100	82	83	115	142	199	5	39	74	1	116	47	68	1	46	30	15	74	27	50	84	122	26	11	75	22	76	53	65	86	88	135	122	53	84	205	169	30	41	21	6	45	28	43	18	41
			51	100	82	83	115	142	199	5	39	74	1	116	47	68	1	46	30	15	74	27	50	84	122	26	11	75	22	76	53	65	86	88	135	122	53	84	205	169	30	41	21	6	45	28	43	18	41
			51	100	82	83	115	142	199	5	39	74	1	116	47	68	1	46	30	15	74	27	50	84	122	26	11	75	22	76	53	65	86	88	135	122	53	84	205	169	30	41	21	6	45	28	43	18	41
			51	100	82	83	115	142	199	5	39	74	1	116	47	68	1	46	30	15	74	27	50	84	122	26	11	75	22	76	53	65	86	88	135	122	53	84	205	169	30	41	21	6	45	28	43	18	41
			51	100	82	83	115	142	199	5	39	74	1	116	47	68	1	46	30	15	74	27	50	84	122	26	11	75	22	76	53	65	86	88	135	122	53	84	205	169	30	41	21	6	45	28	43	18	41
			51	100	82	83	115	142	199	5	39	74	1	116	47	68	1	46	30	15	74	27	50	84	122	26	11	75	22	76	53	65	86	88	135	122	53	84	205	169	30	41	21	6	45	28	43	18	41
			51	100	82	83	115	142	199	5	39	74	1	116	47	68	1	46	30	15	74	27	50	84	122	27	11	75	22	76	53	65	86	88	135	122	53	84	205	169	30	42	21	6	45	28	43	18	41
			51	100	82	83	115	142	199	5	39	74	1	116	47	68	1	46	30	15	74	27	50	84	122	27	11	75	22	76	53	65	86	88	135	122	53	84	205	170	30	42	21	6	45	28	43	18	41
			51	100	82	83	115	142	199	5	39	74	1	116	47	68	1	46	30	15	74	27	50	84	122	27	11	75	22	76	53	65	86	88	135	122	53	84	205	170	30	42	21	6	45	28	43	18	41
			51	100	82	83	115	142	199	5	39	74	1	116	47	68	1	46	30	15	74	27	50	84	122	27	11	75	22	76	53	65	86	88	135	122	53	84	205	170	30	42	21	6	45	28	43	18	41
			51	100	82	83	115	142	199	5	39	74	1	116	47	68	1	46	30	15	74	27	50	84	122	27	11	75	22	76	53	65	86	88	135	122	53	84	205	170	30	42	21	6	45	28	43	18	41
			51	100	82	83	115	142	199	5	39	74	1	116	47	68	1	46	30	15	74	27	50	89	122	27	11	75	22	76	53	65	86	88	135	122	53	84	205	170	30	42	21	6	45	28	43	18	41
			51	100	82	83	115	142	199	5	39	74	1	116	47	68	1	46	30	15	74	27	50	89	122	27	11	75	23	76	53	65	86	88	135	122	53	84	205	170	30	42	21	6	45	28	43	18	41
			51	100	82	83	115	142	199	5	39	74	1	116	47	68	1	46	30	15	74	27	50	89	122	27	11	75	29	76	53	65	86	88	135	122	53	84	205	170	30	42	21	6	45	28	43	18	41
			51	100	82	83	115	142	199	5	39	74	1	116	47	68	1	46	30	15	74	27	50	89	122	27	11	75	29	76	53	65	86	88	135	122	53	84	205	170	30	42	21	6	45	28	43	18	41
			51	100	84	83	115	142	199	5	39	74	1	116	47	68	1	46	30	15	74	27	50	89	122	27	11	75	29	76	53	65	86	88	135	122	53	84	205	170	30	42	21	6	45	28	43	18	41
			51	100	87	83	115	142	199	5	39	74	1	116	47	68	1	46	30	15	74	27	50	89	122	27	11	75	29	76	53	65	86	88	135	122	53	84	205	170	30	42	21	6	45	28	43	18	41
			51	100	87	83	115	142	199	5	39	74	1	116	47	68	1	46	30	15	74	27	50	89	122	27	11	75	29	76	53	65	86	88	135	122	53	84	205	170	30	42	21	6	45	28	43	18	41
			51	100	87	83	115	142	199	5	39	74	1	116	47	68	1	46	30	15	74	27	50	89	122	27	11	75	29	76	53	65	86	88	135	122	53	84	205	170	30	42	21	6	45	28	43	18	41
			51	100	87	83	115	142	199	5	39	74	1	116	47	68	1	46	30	15	74	27	50	89	122	27	11	75	29	76	53	65	86	88	135	122	53	84	205	170	30	42	21	6	45	28	43	18	41
			51	100	87	83	115	142	199	5	39	74	1	116	47	68	1	46	30	15	74	27	50	89	122	27	11	75	29	76	53	65	86	88	135	122	53	84	205	170	30	42	21	6	45	28	43	18	41
			51	100	87	83	115	142	199	5	39	74	1	116	47	68	1	46	30	15	74	27	50	89	122	27	11	75	29	76	53	65	86	88	135	122	53	84	205	170	30	42	21	6	45	28	43	18	41
			51	100	87	83	115	142	199	5	39	74	1	116	47	68	1	46	30	15	74	27	50	89	122	27	11	75	29	76	53	66	86	88	135	122	53	84	205	170	30	42	21	6	45	28	43	18	41
			51	100	87	83	115	142	199	5	39	74	1	116	47	68	1	46	30	15	74	27	50	89	122	27	11	75	29	76	53	66	86	88	135	122	53	84	205	170	30	42	21	6	45	28	43	18	41
			51	100	87	83	115	142	199	5	39	74	1	116	47	68	1	46	30	15	74	27	50	89	122	27	11	75	29	76	53	66	86	88	135	122	53	84	205	171	30	42	21	6	45	28	43	18	41
			51	100	87	83	115	142	199	5	39	74	1	116	47	68	1	46	30	15	74	27	50	89	122	27	11	75	29	76	53	66	86	88	135	122	53	84	205	171	30	42	21	6	45	28	43	18	41
			51	100	87	83	115	142	199	5	39	74	1	116	47	68	1	46	30	15	74	27	50	89	122	27	11	75	29	76	53	66	86	88	135	122	53	84	205	171	30	42	21	6	45	28	43	18	41
			51	100	87	83	115	142	199	5	39	75	1	116	47	68	1	46	30	15	74	27	50	89	122	27	11	75	29	76	53	66	86	88	135	122	53	84	205	171	30	42	21	6	45	28	43	18	41
			51	100	87	83	115	142	199	5	39	75	1	116	47	68	1	46	30	15	74	27	50	89	122	27	12	75	29	76	53	66	86	88	135	122	53	84	205	171	30	42	21	6	45	28	43	18	41
			51	100	87	83	115	142	199	5	39	75	1	116	47	68	1	46	30	15	74	27	50	89	122	27	12	75	29	76	53	66	86	88	135	122	53	84	205	171	30	42	21	6	45	28	43	18	41
			51	100	87	83	115	142	199	5	39	75	1	116	47	68	1	46	30	15	74	27	50	89	122	27	12	75	29	76	53	66	86	88	135	122	53	84	205	171	30	42	21	6	45	28	43	18	41
			51	100	87	83	115	142	199	5	39	75	1	116	47	68	1	46	30	15	74	27	50	89	122	27	12	75	29	76	53	66	86	88	135	122	53	84	205	171	30	42	21	6	45	28	43	18	41
			51	100	87	83	115	142	199	5	39	75	1	116	47	68	1	46	30	15	74	27	50	89	122	27	12	75	29	76	53	66	86	88	135	122	53	84	205	171	30	42	21	6	45	28	43	18	41
			51	100	87	83	115	142	199	5	39	75	1	116	47	68	1	46	30	15	74	27	50	89	122	27	12	75	29	76	53	66	86	88	135	122	53	84	205	171	30	42	21	6	45	28	43	18	41
			51	100	87	83	115	142	199	5	39	75	1	116	47	68	1	46	30	15	74	27	50	89	122	27	12	75	29	76	53	66	86	88	135	122	53	84	205	171	30	42	21	6	45	28	43	18	41
			51	100	87	83	115	142	199	5	39	75	1	116	47	68	1	46	30	15	74	27	50	89	122	27	12	75	29	76	53	66	86	88	135	122	53	84	205	171	30	42	21	6	45	28	43	18	41
			51	100	87	83	115	142	199	5	39	75	1	116	47	68	1	46	30	15	75	27	50	89	122	27	12	75	29	76	53	66	86	88	135	122	53	84	205	171	30	42	21	6	45	28	43	18	41
			51	100	87	83	115	142	199	5	39	75	1	116	47	68	1	46	30	15	75	27	50	89	122	27	12	75	30	76	53	66	86	88	135	122	53	84	205	171	30	42	21	6	45	28	43	18	41
			51	100	87	83	115	142	199	5	39	75	1	116	47	68	1	46	30	15	75	27	50	89	122	27	12	75	30	76	53	66	86	88	135	122	53	84	205	171	30	42	21	6	45	28	43	18	41
			51	100	87	83	115	142	199	5	39	75	1	116	47	68	1	46	30	15	75	27	50	89	122	27	12	75	30	76	53	66	86	88	135	122	53	84	205	171	30	42	21	6	45	28	43	18	41
			51	100	87	83	115	142	199	5	39	75	1	116	47	68	1	46	30	15	75	27	50	89	122	27	12	75	30	76	53	66	86	88	135	122	53	84	205	171	30	42	21	6	45	28	43	18	41
			51	100	87	83	115	142	199	5	39	75	1	116	47	68	1	46	30	15	76	27	50	89	122	27	12	75	30	76	53	66	86	88	135	122	53	84	205	171	30	42	21	6	45	28	43	18	41
			51	100	87	83	115	142	199	5	39	75	1	116	47	68	1	46	30	15	76	27	50	89	122	27	12	76	30	76	53	66	86	88	135	122	53	84	205	171	30	42	21	6	45	28	43	18	41
			51	100	87	83	115	142	199	5	39	75	1	116	47	68	1	46	30	15	76	27	50	89	122	27	12	78	30	76	53	66	86	88	135	122	53	84	205	171	30	42	21	6	45	28	43	18	41
			51	100	87	83	115	142	199	5	45	75	1	116	47	68	1	46	30	15	76	27	50	89	122	27	12	78	30	76	53	66	86	88	135	122	53	84	206	171	30	42	21	6	45	28	43	18	41
			51	100	87	83	115	142	199	5	46	75	1	116	47	68	1	46	30	15	76	27	50	89	122	27	12	78	30	76	53	66	86	88	135	122	53	84	209	171	30	42	21	6	45	28	43	18	41
			51	100	87	83	115	142	199	5	48	75	1	116	47	68	1	46	30	15	76	27	50	89	122	27	12	78	30	76	53	66	86	88	135	122	53	84	209	171	30	42	21	6	45	28	43	18	41
			51	100	87	83	115	142	199	5	57	75	1	116	47	68	1	46	30	15	76	27	50	89	122	27	12	78	30	76	53	66	86	88	135	122	53	84	209	171	30	42	21	6	45	28	43	18	41
			51	100	87	83	115	142	199	5	61	75	1	116	47	68	1	46	30	15	76	27	50	89	122	27	12	78	30	76	53	66	86	88	135	122	53	84	209	171	30	42	21	6	45	28	43	18	41
			51	100	87	83	115	142	199	5	63	75	1	116	47	69	1	46	30	15	76	27	50	89	122	27	12	78	30	76	53	66	86	88	135	122	53	84	209	171	30	42	21	6	45	28	43	18	41
			51	100	87	83	115	142	199	5	63	75	1	116	47	69	1	46	30	15	76	27	50	89	122	27	12	78	30	76	53	66	86	88	135	122	53	84	209	171	30	42	21	6	45	28	43	18	41
			51	100	87	83	115	147	199	5	63	75	1	116	47	69	1	46	30	15	76	27	50	89	122	27	12	78	30	76	53	66	86	88	135	122	53	84	209	171	30	42	21	6	45	28	43	18	41
			51	100	87	83	115	154	199	5	63	75	1	116	47	69	1	46	30	15	76	27	50	89	122	27	12	78	30	76	53	66	86	88	135	122	53	84	209	171	30	42	21	6	45	28	43	18	41
			51	100	87	83	115	156	199	5	63	75	1	116	47	69	1	46	30	15	76	27	50	89	122	27	12	78	30	76	53	66	86	88	135	122	53	84	212	171	30	42	21	6	45	28	43	18	41
			51	100	87	83	115	156	199	5	63	75	1	116	47	69	1	46	30	15	76	27	50	89	122	27	12	78	30	76	53	66	86	88	135	123	53	84	218	171	30	42	21	6	45	28	43	18	41
			51	100	87	83	115	156	199	5	63	75	1	116	47	69	1	46	30	15	76	27	50	89	122	27	12	78	30	76	53	66	86	88	135	123	53	84	220	171	30	42	21	6	45	28	43	18	41
			51	100	87	83	115	156	199	5	63	75	1	116	47	69	1	46	30	15	76	27	50	89	122	27	12	78	30	76	53	66	86	88	135	123	53	84	220	171	30	42	21	6	45	28	43	18	41
			51	100	87	83	115	156	199	5	63	75	1	116	47	69	1	46	30	15	76	27	50	89	122	27	12	78	30	76	53	66	86	88	135	123	53	84	220	171	30	42	21	6	45	28	43	18	41
			51	100	87	83	115	156	199	5	63	75	1	116	47	69	1	46	30	15	76	27	50	89	122	27	12	78	30	76	53	66	86	88	135	123	53	84	220	171	30	42	21	6	45	28	43	18	41
			51	100	91	83	115	156	199	5	63	75	1	116	47	69	1	46	30	15	76	27	50	89	122	27	12	78	30	76	53	66	86	88	135	123	53	84	220	171	30	42	21	6	45	28	43	18	41
			51	100	92	83	115	156	199	5	63	75	1	116	47	69	1	46	30	15	76	27	50	89	122	27	12	78	30	76	53	66	86	88	135	123	53	84	220	171	30	42	21	6	45	28	43	18	41
			51	100	92	83	115	156	199	5	64	75	1	116	47	69	1	46	30	15	76	27	50	89	122	27	12	78	30	76	53	66	86	88	135	123	53	84	220	171	30	42	21	6	45	28	43	18	41
			51	100	92	83	115	156	199	5	64	75	1	116	47	69	1	46	30	15	76	27	50	89	122	27	12	78	30	76	53	66	86	88	135	123	53	84	220	171	36	42	21	6	45	28	43	18	41
			51	100	92	83	115	156	199	5	64	75	1	116	47	69	1	46	30	15	76	27	50	89	122	27	12	78	30	76	53	66	86	88	135	123	53	84	220	172	41	42	21	6	45	28	43	18	41
			51	100	92	83	115	156	199	5	64	75	1	116	47	69	1	46	30	15	76	27	50	89	122	27	12	78	30	76	53	66	86	88	135	123	53	84	220	172	48	42	21	6	45	28	43	18	41
			51	100	92	83	115	156	199	5	64	75	1	116	47	69	1	46	30	15	76	27	50	89	122	27	12	78	30	76	53	66	86	88	135	123	53	84	220	173	48	42	21	6	45	28	43	18	41
			51	100	92	83	115	156	199	5	64	75	1	116	47	69	1	46	30	15	76	27	50	89	122	27	12	78	30	76	53	66	86	88	135	123	53	84	220	173	48	42	21	6	45	28	43	18	41
			51	100	92	83	115	156	199	5	64	75	1	116	47	69	1	46	30	15	76	27	50	89	122	27	12	78	30	76	53	66	86	88	135	123	53	84	223	173	48	42	21	6	45	28	43	18	41
			51	100	92	83	115	156	199	5	64	75	1	116	47	69	1	46	30	15	76	27	50	89	122	27	12	78	30	76	53	66	86	88	135	123	53	84	228	173	48	42	21	6	45	28	43	18	41
			51	100	92	83	115	156	199	5	64	75	1	116	47	69	1	46	30	15	76	27	50	89	122	27	12	78	30	76	53	66	86	88	135	123	54	84	229	173	48	42	21	6	45	28	43	18	41
			51	100	92	83	115	156	199	5	64	75	1	116	47	69	1	46	30	15	76	27	50	89	122	27	12	78	30	76	53	66	86	88	135	123	59	84	230	173	48	42	21	6	45	28	43	18	41
			51	100	92	83	115	156	199	5	64	75	1	116	47	69	1	46	30	15	76	27	50	89	122	27	12	78	30	76	53	66	86	88	135	123	63	84	236	173	48	42	21	6	45	28	43	18	41
			51	100	92	83	115	156	199	5	64	75	1	116	47	69	1	46	30	15	76	27	50	89	122	27	12	78	30	76	53	66	86	88	135	123	71	84	238	173	48	42	21	6	45	28	43	18	41
			51	100	92	83	115	156	199	5	64	75	1	116	47	69	1	46	30	15	76	27	50	89	122	29	12	78	30	76	53	66	86	88	135	123	77	84	238	173	48	42	21	6	45	28	43	18	41
			51	100	92	83	115	156	199	5	64	75	1	116	47	69	1	46	30	15	76	27	50	89	122	29	12	78	30	76	53	66	86	88	135	123	77	84	238	173	48	42	21	6	45	28	43	18	41
			51	100	92	83	115	156	199	5	64	79	1	116	47	69	1	46	30	15	76	27	50	89	122	29	12	78	30	76	53	66	86	88	135	123	78	84	238	173	48	42	21	6	45	28	43	18	41
			51	100	92	83	115	156	199	5	64	82	1	116	47	69	1	46	30	15	76	27	50	89	122	29	12	78	30	76	53	66	86	88	135	123	78	84	238	173	48	42	21	6	45	28	43	18	41
			51	100	92	83	115	156	199	5	64	82	1	116	47	69	1	46	30	15	76	27	50	89	122	29	12	78	30	76	53	66	86	88	135	123	78	85	238	173	48	42	21	6	45	28	43	18	41
			51	100	92	83	115	156	199	5	64	82	1	116	47	69	1	46	30	15	76	27	50	89	122	29	12	78	30	76	53	66	86	88	135	123	78	90	238	173	48	42	21	6	45	28	43	18	41
			51	100	92	83	115	156	199	5	64	82	1	116	47	69	1	46	30	15	76	27	50	89	122	29	12	78	30	76	53	66	86	88	135	123	78	90	238	173	48	42	21	6	45	28	43	18	41
			51	100	92	83	115	156	199	5	64	82	1	116	47	69	1	46	30	15	76	27	50	89	122	29	12	78	30	76	53	66	86	88	135	123	78	90	238	173	48	42	21	6	45	28	43	18	41
			51	100	92	83	115	156	199	5	64	82	1	116	47	69	1	46	30	15	76	27	50	89	122	29	12	78	30	76	53	66	86	88	135	123	78	90	238	173	48	42	21	6	45	28	43	18	41
			51	100	92	83	115	156	199	5	64	82	1	116	47	69	1	46	30	15	76	27	50	89	122	29	12	78	30	76	53	66	86	88	135	123	78	90	238	173	48	42	21	6	45	28	43	18	41
			51	100	92	83	115	156	199	5	64	82	1	116	47	69	1	46	30	15	76	27	50	89	122	29	12	78	30	76	53	66	86	88	135	123	78	90	238	173	48	42	21	6	45	28	43	18	41
			51	100	92	83	115	156	199	5	64	82	1	116	47	69	1	46	30	15	76	27	50	89	122	29	12	78	30	76	53	66	86	88	135	123	78	90	238	173	48	42	21	6	45	29	43	18	41
			51	100	92	83	115	156	199	5	64	82	1	116	47	69	1	46	30	15	76	27	50	89	122	29	12	78	30	76	53	66	86	88	135	123	78	90	238	173	48	42	21	6	45	29	43	18	41
			51	100	92	83	115	156	199	5	64	82	1	116	47	69	1	46	30	15	76	27	50	89	122	29	12	78	30	76	53	66	86	88	135	123	78	90	238	173	48	42	21	6	45	29	43	18	41
			51	100	92	83	115	156	199	5	64	82	1	116	47	69	1	46	30	15	76	27	50	89	122	29	12	78	30	76	53	66	86	88	135	123	78	90	238	173	48	42	21	6	45	29	43	18	41
			51	100	92	83	115	156	199	5	64	82	1	116	47	69	1	46	30	15	77	27	50	89	122	29	12	78	30	76	53	66	86	88	135	123	78	90	238	173	48	42	21	6	45	29	43	18	41
			51	100	92	83	115	156	199	5	64	82	1	116	47	69	1	46	30	15	77	27	50	89	122	29	12	78	30	76	53	66	86	88	135	123	78	90	238	173	48	42	21	6	45	29	43	18	41
			51	100	92	83	115	156	199	5	64	82	1	116	47	69	1	46	30	15	77	27	50	89	122	29	12	78	30	76	53	66	86	88	135	123	78	90	238	173	48	42	21	6	45	29	43	18	41
			51	100	92	83	115	156	199	5	64	82	1	116	47	69	1	46	30	15	77	27	50	89	122	29	12	78	30	76	53	66	86	88	135	123	78	90	238	174	48	42	21	6	45	29	43	18	41
			51	100	92	83	115	156	199	5	64	82	1	116	47	69	1	46	30	15	77	27	50	89	122	29	12	78	30	76	53	66	86	88	135	123	78	90	238	174	48	42	21	6	45	29	43	18	41
[truncated: 1,602 more rows]
[truncated: 1,201 more columns]

## Sheet: Figure 7-figure supplement 2
		Figure 7-figure supplement 2A	Sips/interactions (MB026B>CsChrimson) (0,0 mW/cm2)
			Ret light																					Ret non light																					No Ret light
			1	1	1	1	1	1	1	1	1	1	1	1	1	1	1	1	1	1	1	1	1	1	1	1	1	1	1	1	1	1	1	1	1	1	1	1	1	1	1	1	1	1	1	1	1	1	1
			1	1	1	1	1	1	1	1	1	1	1	1	1	1	1	1	1	1	1	1	1	1	1	1	1	1	1	1	1	1	1	1	1	1	1	1	1	1	1	1	1	1	1	1	1	1	1
			1	1	1	1	1	1	1	1	1	1	1	1	1	1	1	1	1	1	1	1	1	1	1	1	1	1	1	1	1	1	1	1	1	1	1	1	1	1	1	1	1	1	1	1	1	1	1
			1	1	1	1	1	1	1	1	1	1	1	1	1	1	1	1	1	1	1	1	1	1	1	1	1	1	1	1	1	1	1	1	1	1	1	1	1	1	1	1	1	1	1	1	1	1	1
			1	1	1	1	1	1	1	1	1	1	1	1	1	1	1	1	1	1	1	1	1	1	1	1	1	1	1	1	1	1	1	1	1	1	1	1	1	1	1	1	1	1	1	1	1	1	1
			1	1	1	1	1	1	1	1	1	1	1	1	1	1	1	1	1	1	1	1	1	1	1	1	1	1	1	1	1	1	1	1	1	1	1	1	1	1	1	1	1	1	1	1	1	1	1
			1	1	1	1	1	1	1	1	1	1	1	1	1	1	1	1	1	1	1	1	1	1	1	1	1	1	1	1	1	1	1	1	1	1	1	1	1	1	1	1	1	1	1	1	1	1	1
			1	1	1	1	1	1	1	1	1	1	1	1	1	1	1	1	1	1	1	1	1	1	1	1	1	1	1	1	1	1	1	1	1	1	1	1	1	1	1	1	1	1	1	1	1	1	1
			1	1	1	1	1	1	1	1	1	1	1	1	1	1	1	1	1	1	1	1	1	1	1	1	1	1	1	1	1	1	1	1	1	1	1	1	1	1	1	1	1	1	1	1	1	1	1
			1	1	1	1	1	1	1	1	1	1	1	1	1	1	1	1	1	1	1	1	1	1	1	1	1	1	1	1	1	1	1	1	1	1	1	1	1	1	1	1	1	1	1	1	1	1	1
			1	1	1	1	1	1	1	1	1	1	1	1	1	1	1	1	1	1	1	1	1	1	1	1	1	1	1	1	1	1	1	1	1	1	1	1	1	1	1	1	1	1	1	1	1	1	1
			1	1	1	1	1	1	1	1	1	1	1	1	1	1	1	1	1	1	1	1	1	1	1	1	1	1	1	1	1	1	1	1	1	1	1	1	1	1	1	1	1	1	1	1	1	1	1
			1	1	1	1	1	1	1	1	1	1	1	1	1	1	1	1	1	1	1	1	1	1	1	1	1	1	1	1	1	1	1	1	1	1	1	1	1	1	1	1	1	1	1	1	1	1	1
			1	1	1	1	1	1	1	1	1	1	1	1	1	1	1	1	1	1	1	1	1	1	1	1	1	1	1	1	1	1	1	1	1	1	1	1	1	1	1	1	1	1	1	1	1	1	1
			1	1	1	1	1	1	1	1	1	1	1	1	1	1	1	1	1	1	1	1	1	1	1	1	1	1	1	1	1	1	1	1	1	1	1	1	1	1	1	1	1	1	1	1	1	1	1
			1	1	1	1	1	1	1	1	1	1	1	1	1	1	1	1	1	1	1	1	1	1	1	1	1	1	1	1	1	1	1	1	1	1	1	1	1	1	1	1	1	1	1	1	1	1	1
			1	1	1	1	1	1	1	1	1	2	1	1	1	1	1	1	1	1	1	1	1	1	1	1	1	1	1	1	1	1	1	1	1	1	1	1	1	1	1	1	1	1	1	1	1	1	1
			1	1	1	1	1	1	1	1	1	3	1	1	1	1	1	1	1	1	1	1	1	1	1	1	1	1	1	1	1	1	1	1	1	1	1	1	1	1	1	1	1	1	1	1	1	1	1
			1	1	1	1	1	1	1	1	1	3	1	1	1	1	1	1	1	1	1	1	1	1	1	1	1	1	1	1	1	1	1	1	1	1	1	1	1	1	1	1	1	1	1	1	1	1	1
			1	1	1	1	1	1	1	1	1	3	1	1	1	1	1	1	1	1	1	1	1	1	1	1	1	1	1	1	1	1	1	1	1	1	1	1	1	1	1	1	1	1	1	1	1	1	1
			1	1	1	1	1	1	1	1	1	3	1	1	1	1	1	1	1	1	1	1	1	1	1	1	1	1	1	1	1	1	1	1	1	1	1	1	1	1	1	1	1	1	1	1	1	1	1
			1	1	1	1	1	1	1	1	1	3	1	1	1	1	1	1	1	1	1	1	1	1	1	1	1	1	1	1	1	1	1	1	1	1	1	1	1	1	1	1	1	1	1	1	1	1	1
			1	1	1	1	1	1	1	1	1	3	1	1	1	1	1	1	1	1	1	1	1	1	1	1	1	1	1	1	1	1	1	1	1	1	1	1	1	1	1	1	1	1	1	1	1	1	1
			1	1	1	1	1	1	1	1	1	3	1	1	1	1	1	1	1	1	1	1	1	1	1	1	1	1	1	1	1	1	1	2	1	1	1	1	1	1	1	1	1	1	1	1	1	1	1
			1	1	1	1	1	1	1	1	1	3	1	1	1	1	1	1	1	1	1	1	1	1	1	1	1	1	1	1	1	1	1	2	1	1	1	1	1	1	1	1	1	1	1	1	1	1	1
			1	1	1	1	1	1	1	1	1	3	1	1	1	1	1	1	1	1	1	1	1	1	1	1	1	1	1	1	1	1	1	3	1	1	1	1	1	1	1	1	1	1	1	1	1	1	1
			1	1	1	1	1	1	1	1	1	3	1	1	1	1	1	1	1	1	1	1	1	1	1	1	1	1	1	1	1	1	1	3	1	1	1	1	1	1	1	1	1	1	1	1	1	1	1
			1	6	1	1	1	1	1	1	1	3	1	1	1	1	1	1	1	1	1	1	1	1	1	1	1	1	1	1	1	1	1	3	1	1	1	1	1	1	1	1	1	1	1	1	1	1	1
			1	6	1	1	1	1	1	1	1	3	1	1	1	1	1	1	1	1	1	1	1	1	1	1	1	1	1	1	1	1	1	3	1	1	1	1	1	1	1	1	1	1	1	1	1	1	1
			1	6	1	1	1	1	1	1	1	3	1	1	1	1	1	1	1	1	1	1	1	1	1	1	1	1	1	1	1	1	1	3	1	1	1	1	1	1	1	1	1	1	1	1	1	1	1
			1	6	1	1	1	1	1	1	1	3	1	1	1	1	1	1	1	1	1	1	1	1	1	1	1	1	1	1	1	1	1	3	1	1	1	1	1	1	1	1	1	1	1	1	1	1	1
			1	6	1	1	1	1	1	1	1	3	1	1	1	1	1	1	1	1	1	1	1	1	1	1	1	1	1	1	1	1	1	3	1	1	1	1	1	1	1	1	1	1	1	1	1	1	1
			1	6	1	1	1	1	1	1	1	3	1	1	1	1	1	1	1	1	1	1	1	1	1	1	1	1	1	1	1	1	1	3	1	1	1	1	1	1	1	1	1	1	1	1	1	1	1
			1	6	1	1	1	1	1	1	1	3	1	1	1	1	1	1	1	1	1	1	1	1	1	1	1	1	1	1	1	1	1	3	1	1	1	1	1	1	1	1	1	1	1	1	1	1	1
			1	6	1	1	1	1	1	1	1	3	1	1	1	1	1	1	3	1	1	1	1	1	1	1	1	1	1	1	1	1	1	3	1	1	1	1	1	1	1	1	1	1	1	1	1	1	1
			1	6	1	1	1	1	1	1	1	3	1	1	1	1	1	1	4	1	1	1	1	1	6	1	1	1	1	1	1	1	1	3	1	1	1	1	1	1	1	1	1	1	1	1	1	1	1
			1	6	1	1	1	1	1	1	1	3	1	1	1	1	1	1	4	1	1	1	1	1	6	1	1	1	1	1	1	1	1	3	1	1	1	1	1	1	1	1	1	1	1	1	1	1	1
			1	6	1	1	1	1	1	1	1	4	1	1	1	1	1	1	4	1	1	1	1	1	6	1	1	1	1	1	1	1	1	3	1	1	1	1	1	1	1	1	1	1	1	1	1	1	1
			1	6	1	1	1	1	1	1	1	4	1	1	1	1	1	1	4	1	1	1	1	1	6	1	1	1	1	1	1	1	1	3	1	1	1	1	1	1	1	3	1	1	1	1	1	1	1
			1	6	1	1	1	1	1	1	1	4	1	1	1	1	1	1	4	1	1	1	1	1	6	1	1	1	1	1	1	1	1	3	1	1	1	1	1	1	1	3	1	1	1	1	1	1	1
			1	6	1	1	1	1	1	1	1	4	1	1	1	1	1	1	4	1	1	1	1	1	7	1	1	1	1	1	1	1	1	3	1	1	1	1	1	1	1	3	1	1	1	1	1	1	1
			1	6	1	1	1	1	1	1	1	4	1	1	1	1	1	1	4	1	1	1	1	1	7	1	1	1	1	1	1	1	1	3	1	1	1	1	1	1	1	3	1	1	1	1	1	1	1
			1	6	1	1	1	1	1	1	1	4	1	1	1	1	2	1	4	1	1	1	1	1	7	1	1	1	1	1	1	1	1	3	1	1	1	1	1	1	1	3	1	1	1	1	1	1	1
			1	6	1	1	1	1	1	1	1	4	1	1	1	1	3	1	4	3	1	1	1	1	7	1	1	1	1	1	1	1	1	3	1	1	1	1	1	1	1	3	1	1	1	1	1	1	1
			1	6	1	1	1	1	1	1	1	4	1	1	1	1	3	1	4	3	1	1	1	1	7	1	1	1	1	1	1	1	1	3	1	1	1	1	1	1	1	3	1	1	1	1	1	1	1
			4	6	1	1	1	1	1	1	1	4	1	1	1	1	3	1	4	3	1	1	1	1	7	1	1	1	1	1	1	1	1	3	1	1	1	1	1	1	1	3	1	1	1	1	1	1	1
			4	6	1	1	1	1	1	1	1	4	1	1	1	1	3	1	4	3	1	1	1	1	7	1	1	1	1	1	1	1	1	3	1	1	1	1	1	1	1	3	1	1	1	1	1	1	1
			4	7	1	1	1	1	1	1	1	4	1	1	1	1	3	1	4	3	1	1	1	1	7	1	1	1	1	1	1	1	1	3	1	1	1	1	1	1	1	3	1	1	1	1	1	1	1
			4	7	1	1	1	1	1	1	1	4	1	1	1	1	3	1	4	3	1	1	1	1	7	1	1	1	1	1	1	1	1	3	1	1	1	1	1	6	1	3	1	1	1	1	1	1	1
			4	7	1	1	1	2	1	1	1	4	1	1	1	1	3	1	4	3	1	1	1	1	7	1	1	1	1	1	1	1	1	3	1	1	1	1	1	6	1	3	1	1	1	1	1	1	1
			4	7	1	1	1	2	1	1	1	4	1	1	1	1	3	1	4	3	1	1	1	1	7	1	1	1	1	1	1	1	1	3	1	1	1	1	1	6	1	3	1	1	1	1	1	1	1
			4	7	1	1	1	2	1	1	1	4	1	1	1	1	3	1	4	3	1	1	1	1	7	1	1	1	1	1	1	1	1	3	1	1	1	1	1	6	1	3	1	1	1	1	1	1	1
			4	7	1	1	1	2	1	1	1	4	1	1	1	1	3	1	4	3	1	1	1	1	7	1	1	1	1	1	1	1	1	3	1	1	1	1	1	6	1	3	1	1	1	1	1	1	1
			4	7	1	1	1	2	1	1	1	4	1	1	1	1	3	1	4	3	1	1	1	1	7	1	1	1	1	1	1	1	1	3	1	1	1	1	1	6	1	3	1	1	1	1	1	1	1
			4	7	1	1	1	2	1	1	1	4	1	1	1	1	3	1	4	3	1	1	1	1	7	1	1	1	1	1	1	1	1	3	1	1	1	1	1	6	1	3	1	1	1	1	1	1	1
			4	7	1	1	1	2	1	1	1	4	1	1	1	1	3	1	4	3	1	1	1	1	7	1	1	1	1	1	1	1	1	3	1	1	3	1	1	6	1	3	1	1	1	1	1	1	1
			4	7	1	1	1	2	1	1	1	4	1	1	1	1	3	1	4	3	1	1	1	1	7	1	1	1	1	1	1	1	1	3	1	1	3	1	1	6	1	3	1	1	1	1	1	1	1
			4	7	1	1	1	2	1	1	1	4	1	1	1	1	3	1	4	3	1	1	1	1	7	1	1	1	1	1	1	1	1	3	1	1	3	1	1	6	1	3	1	1	1	1	1	1	1
			4	7	1	1	1	2	1	1	1	4	1	1	1	1	3	1	4	3	1	1	1	1	7	1	1	1	1	1	1	1	1	3	1	1	3	1	1	6	1	3	1	1	1	1	1	1	1
			6	7	1	1	1	2	1	1	1	4	1	1	1	1	3	1	7	3	1	1	1	1	7	1	1	1	1	1	1	1	1	3	1	1	3	1	1	6	1	3	1	1	1	1	1	1	1
			6	7	1	1	1	2	1	1	1	4	1	1	1	1	3	1	7	3	1	1	1	1	7	1	1	1	1	1	1	1	1	3	1	1	3	1	1	6	1	3	1	1	1	1	1	1	1
			6	7	1	1	1	2	1	1	1	4	1	1	1	1	3	1	7	3	1	1	1	1	7	1	1	1	1	1	1	1	1	3	1	1	3	1	1	6	1	3	1	1	1	1	1	1	1
			6	7	1	1	1	2	1	1	1	4	1	1	1	1	3	1	7	5	1	1	1	1	7	1	1	1	1	1	1	1	1	3	1	1	3	1	1	6	1	3	1	1	1	1	1	1	2
			6	7	1	1	1	2	1	1	1	4	1	1	1	1	3	1	7	5	1	1	1	1	7	1	1	1	1	1	1	1	1	3	1	1	3	1	1	6	1	3	1	1	1	1	1	1	2
			6	7	1	1	1	2	1	1	1	4	1	1	1	1	3	1	7	5	1	1	1	1	7	1	1	1	1	1	1	1	1	3	1	1	3	1	1	6	1	3	1	2	1	1	1	1	2
			6	7	1	1	1	2	1	1	1	4	1	1	1	1	3	1	7	5	1	1	1	1	7	1	1	1	1	1	1	1	1	3	1	1	3	1	1	6	1	3	1	2	1	1	1	1	2
			6	7	1	1	1	2	1	1	1	4	1	1	1	1	3	1	7	5	1	1	1	1	7	1	1	1	1	1	1	1	1	3	1	1	3	1	1	6	1	3	1	2	1	1	1	1	2
			6	7	1	1	1	2	1	1	1	4	1	1	1	1	3	1	7	5	1	1	1	1	7	1	1	1	1	1	1	1	1	3	1	1	3	1	1	6	1	3	1	2	1	1	1	1	2
			6	7	1	1	1	2	1	1	1	4	1	1	1	1	3	1	7	5	1	1	1	1	7	1	1	1	1	1	1	1	1	3	1	1	3	1	1	6	1	3	1	2	1	1	1	1	2
			6	7	1	1	1	2	1	1	1	4	1	1	1	1	3	1	7	5	1	1	1	1	7	1	1	1	1	1	1	1	1	3	1	1	3	1	1	6	1	3	1	2	1	1	1	1	2
			6	7	1	1	1	2	1	1	1	4	1	2	1	1	3	1	7	5	1	1	1	1	7	1	1	1	1	1	1	1	1	3	1	1	3	1	1	6	1	3	1	2	1	1	1	1	2
			6	7	1	1	1	2	1	1	1	4	1	2	1	1	3	1	7	5	1	1	1	1	7	1	1	1	1	1	1	1	1	3	1	1	3	1	1	6	1	3	1	2	1	1	1	1	2
			6	7	1	1	1	2	1	1	1	4	1	2	1	1	3	1	7	5	1	1	1	1	7	1	1	1	1	1	1	1	2	3	1	1	3	1	1	6	1	3	1	2	1	1	1	1	2
			6	7	1	1	1	2	1	1	1	4	1	2	1	1	3	1	7	5	1	1	1	1	7	1	1	1	1	1	1	1	2	3	1	1	3	1	1	6	1	3	1	2	1	1	1	1	2
			6	7	1	1	1	2	1	1	1	4	1	2	1	1	3	1	7	5	1	1	1	1	7	1	1	1	1	1	1	1	2	3	1	1	3	1	1	6	1	3	1	2	1	1	1	1	2
			6	7	1	1	1	2	1	1	1	4	1	2	1	1	3	1	7	5	1	1	1	1	7	1	1	1	1	1	1	1	2	3	1	1	3	1	1	6	1	3	1	2	1	1	1	1	2
			6	7	1	1	1	2	1	1	1	4	1	2	1	1	3	1	7	5	1	1	1	1	7	1	1	1	1	1	1	1	2	3	1	1	3	1	1	6	1	3	1	2	1	1	1	1	2
			6	7	1	1	1	2	1	1	1	4	1	2	1	1	3	1	7	5	1	1	1	1	7	1	1	1	1	1	1	1	2	3	1	1	3	1	1	6	1	3	1	2	1	1	1	1	2
			6	7	1	1	1	2	1	1	1	4	1	2	1	1	3	1	7	5	1	1	1	1	7	1	1	1	1	1	1	1	2	3	1	1	3	1	1	6	1	3	1	2	1	1	1	1	2
			6	7	1	1	1	2	1	1	1	4	1	2	1	1	3	1	7	5	1	1	1	1	7	1	1	1	1	1	1	1	2	3	1	1	3	1	1	6	1	3	1	2	1	1	1	1	2
			6	7	1	1	1	2	1	1	1	4	1	2	1	1	3	1	7	5	1	1	1	1	7	1	1	1	1	1	1	1	2	3	1	1	3	1	1	6	1	3	1	2	1	1	1	1	2
			6	7	1	1	1	2	1	1	1	4	1	2	1	1	3	1	7	5	1	1	1	1	7	1	1	1	1	1	1	1	2	3	1	1	3	1	1	6	1	3	1	2	1	1	1	1	2
			6	7	1	1	1	2	1	1	1	4	1	2	1	1	3	1	7	5	1	1	1	1	7	1	1	1	1	1	1	1	2	3	1	1	3	1	1	6	1	3	1	2	1	1	1	1	2
			6	7	1	1	1	2	1	1	1	4	1	2	1	1	3	1	7	5	1	1	1	1	7	1	1	1	1	1	1	1	2	3	1	1	3	1	1	6	1	3	1	2	1	1	1	1	2
			6	7	1	1	1	2	1	1	1	4	1	2	1	1	3	1	7	5	1	1	1	1	7	1	1	1	1	1	1	1	2	3	1	1	3	1	1	6	1	3	1	2	1	1	1	1	2
			6	7	1	1	1	2	1	1	1	4	1	2	1	1	3	1	7	5	1	1	1	1	7	1	1	1	1	1	1	1	2	3	1	1	3	1	1	6	1	3	1	2	1	1	1	1	2
			6	9	1	1	1	2	1	1	1	4	1	2	1	1	3	1	7	5	1	1	1	1	7	1	1	1	1	1	1	1	2	3	1	1	3	1	1	6	1	3	1	2	1	1	1	1	2
			6	9	1	1	1	2	1	1	1	4	1	2	1	1	3	1	7	5	1	1	1	1	7	1	1	1	1	1	1	1	2	3	1	1	3	1	1	6	1	3	1	2	1	1	1	1	2
			6	9	1	1	1	2	1	1	1	4	1	2	1	1	3	1	7	5	1	1	1	1	7	1	1	1	1	1	1	1	2	3	1	1	3	1	1	6	1	3	1	2	1	1	1	1	2
			6	9	1	1	1	2	1	1	1	4	1	2	1	1	3	1	7	5	1	1	1	1	8	1	1	1	1	1	1	1	2	3	1	1	3	1	1	6	1	3	1	2	1	1	1	1	2
			6	9	1	1	1	2	1	1	1	4	1	2	1	1	3	1	7	5	1	1	1	1	8	1	1	1	1	1	1	1	2	3	1	1	3	1	1	6	1	3	1	2	1	1	1	1	2
			6	9	1	1	1	2	1	1	1	5	1	2	1	1	3	1	7	5	1	1	1	1	8	1	1	1	1	1	1	1	2	3	1	1	3	1	1	6	1	3	1	2	1	1	1	1	2
			6	9	1	1	1	2	1	1	1	5	1	2	1	1	3	1	7	5	1	1	1	1	8	1	1	1	1	1	1	1	2	3	1	1	3	1	1	6	1	3	1	2	1	1	1	1	2
			6	10	1	1	1	2	1	1	1	5	1	2	1	1	3	1	7	5	1	1	1	1	8	1	1	1	1	1	1	1	2	3	1	1	3	1	1	6	1	3	1	2	1	1	1	1	2
			6	10	1	1	1	2	1	1	1	5	1	2	1	1	3	1	7	5	1	1	1	1	8	1	1	1	1	1	1	1	2	5	1	4	3	1	1	6	1	3	1	2	1	1	1	1	2
			6	10	1	1	1	2	1	1	1	5	1	2	1	1	3	1	7	5	1	1	1	1	8	1	1	1	1	1	1	1	2	5	1	4	3	1	1	6	1	3	1	2	1	1	1	1	2
			6	10	1	1	1	2	1	1	1	5	1	2	1	1	3	1	7	5	1	1	1	1	8	1	1	1	1	1	1	1	2	5	1	4	3	1	1	6	1	3	1	2	1	1	1	1	2
			6	10	1	1	1	2	1	1	1	5	1	2	1	1	3	1	7	5	1	1	1	1	8	1	1	1	1	1	1	1	2	5	1	4	3	1	1	6	1	3	1	2	1	1	1	1	2
			6	10	1	1	1	2	1	1	1	5	1	2	1	1	3	1	7	5	1	1	1	1	8	1	1	1	1	1	1	1	2	5	1	4	3	1	1	6	1	3	1	2	1	1	1	1	2
			6	10	1	1	1	2	1	1	1	5	1	2	1	4	3	1	7	5	1	1	1	1	8	1	1	1	1	1	1	1	2	6	1	4	3	1	1	6	1	3	1	2	1	1	1	1	2
			6	10	1	1	1	2	1	1	1	5	1	2	1	4	3	1	7	5	1	1	1	1	8	1	1	1	1	1	1	1	2	6	1	4	3	1	1	6	1	3	1	2	1	1	1	1	2
			6	10	1	1	1	2	1	1	1	5	1	5	1	4	3	1	7	5	1	1	1	1	8	1	1	1	1	1	1	1	2	6	1	4	3	1	1	6	1	3	1	2	1	1	1	1	2
			6	10	1	1	1	2	1	1	1	5	1	5	1	4	3	1	7	5	1	1	1	1	8	1	1	1	1	1	1	1	2	6	1	4	3	1	1	6	1	3	1	2	1	1	1	1	2
			6	10	1	1	1	2	1	1	1	5	1	5	1	4	3	1	7	5	1	1	1	1	8	1	1	1	1	1	1	1	2	6	1	4	3	1	1	6	1	3	1	2	1	1	1	1	2
			6	10	1	1	1	2	1	1	1	5	1	5	1	4	3	1	7	5	1	1	1	1	8	1	1	1	1	1	1	1	2	6	1	4	3	1	1	6	1	3	1	2	1	1	1	1	2
			6	10	1	3	1	2	1	1	1	5	1	5	1	4	3	1	7	5	1	1	1	1	8	1	1	1	1	1	1	1	2	6	1	4	3	1	1	6	1	3	1	2	1	1	1	1	2
			6	10	1	5	1	2	1	1	1	5	1	5	1	4	3	1	7	5	1	1	1	1	8	1	1	1	1	1	1	1	2	6	1	4	3	1	1	6	1	3	1	2	1	1	1	1	2
			6	10	1	5	1	2	1	1	1	5	1	5	1	4	3	1	7	5	1	1	1	1	8	1	1	1	1	1	1	1	2	6	1	4	3	1	1	6	1	3	1	2	2	1	1	1	2
			6	10	1	5	1	2	1	1	1	5	1	5	1	4	3	1	7	5	1	1	1	1	8	1	1	1	1	1	1	1	2	6	1	4	3	1	1	6	1	3	1	2	2	1	1	1	2
			6	10	1	5	1	2	1	1	1	5	1	5	1	4	3	1	7	5	1	1	1	1	8	1	1	1	1	1	1	1	2	6	1	4	3	1	1	6	1	3	1	2	2	1	1	1	2
			6	10	1	5	1	2	1	1	1	5	1	5	1	4	3	1	7	5	1	1	1	1	8	1	1	1	1	1	1	1	2	6	1	4	3	1	1	6	1	3	1	2	2	1	1	1	2
			6	10	1	5	1	2	1	1	1	5	1	5	1	4	3	1	7	5	1	1	1	1	8	1	1	1	1	1	1	1	2	6	1	6	3	1	1	6	1	3	1	2	2	1	1	1	2
			6	10	1	5	1	2	1	1	1	5	1	5	1	4	3	1	7	5	1	1	1	1	8	1	1	1	1	1	1	1	2	6	1	6	3	1	2	6	1	3	1	2	2	1	1	1	2
			6	10	1	5	1	2	1	1	1	5	1	5	1	4	3	1	7	5	1	1	1	1	8	1	1	1	1	1	1	1	2	6	1	6	3	1	2	6	1	3	1	2	2	1	1	1	2
			6	10	1	5	1	2	1	1	1	5	1	5	1	4	3	1	7	5	1	1	1	1	8	1	1	1	1	1	1	1	2	6	1	6	3	1	2	6	1	3	1	2	2	3	1	1	2
			6	10	3	5	1	2	1	1	1	5	1	5	1	4	3	1	7	5	1	1	1	1	8	1	1	1	1	1	1	1	2	6	2	6	3	1	2	6	1	3	1	2	2	4	1	1	2
			6	10	3	5	1	2	1	1	1	5	1	5	1	4	3	1	7	5	1	1	1	1	8	1	1	1	1	1	1	1	2	6	2	6	3	1	2	6	1	3	1	2	2	4	1	1	2
			6	10	3	5	1	2	1	1	1	5	1	5	1	4	3	1	7	5	1	1	1	1	8	1	1	1	1	1	1	1	2	6	2	6	3	1	2	6	1	3	1	2	2	4	1	1	2
			6	10	3	5	1	2	1	1	1	5	1	5	1	4	3	1	7	5	1	1	1	1	8	1	1	1	1	1	1	1	2	6	2	6	3	1	2	6	1	3	1	2	2	4	1	1	2
			6	10	3	5	1	2	1	1	1	5	1	5	1	4	3	1	7	5	1	1	1	1	8	1	1	1	1	1	1	1	2	6	2	7	3	1	2	6	1	3	1	2	2	4	1	1	2
			6	10	3	5	1	2	1	1	1	5	1	5	1	4	3	1	7	5	1	1	1	1	8	1	1	1	1	1	1	1	2	6	2	7	3	1	2	6	1	3	1	2	2	4	1	1	2
			6	10	3	5	1	2	1	1	1	5	1	5	1	4	3	1	7	5	1	1	1	1	8	1	1	1	1	1	1	1	2	6	2	7	3	1	2	6	1	3	1	2	2	4	1	1	2
			6	10	3	5	1	2	1	1	1	5	1	5	1	4	3	1	7	5	4	1	1	1	8	1	1	1	1	1	1	1	2	6	2	7	3	1	2	6	1	3	1	2	2	4	1	1	2
			6	10	3	5	1	2	1	1	1	5	1	5	1	4	3	1	7	5	4	1	1	1	8	1	1	1	1	1	1	1	2	6	2	7	3	1	2	6	1	3	1	2	2	4	1	1	2
			6	10	3	5	1	2	1	1	1	5	1	6	1	4	3	1	7	5	4	1	1	1	8	1	1	1	1	1	1	1	2	6	2	7	3	1	2	6	1	3	1	2	2	4	1	1	2
			6	10	3	5	1	2	1	1	1	5	1	6	1	4	4	1	7	5	4	1	1	1	8	1	1	1	1	1	1	1	2	6	2	7	3	1	2	6	3	3	1	2	2	4	1	1	2
			6	10	3	5	1	2	1	1	1	5	1	6	1	4	4	1	7	5	4	1	1	1	8	1	1	1	1	1	1	1	2	6	2	7	3	1	2	6	3	3	1	2	2	4	1	1	2
			6	10	3	5	1	2	5	1	1	5	1	6	1	4	4	1	7	5	4	1	1	1	8	1	1	1	1	1	1	1	2	6	2	7	3	1	2	6	3	3	1	2	2	4	1	1	2
			6	10	3	5	1	2	5	1	1	5	1	6	3	4	4	1	7	5	4	1	1	1	8	1	1	1	1	1	1	1	2	6	2	7	3	1	2	6	3	3	1	2	2	7	1	1	2
			6	10	3	5	1	2	5	1	1	5	1	6	3	4	4	1	7	5	4	1	1	1	8	1	1	1	1	1	1	1	2	6	2	7	3	1	2	6	3	3	1	2	2	7	1	1	2
			6	10	3	5	1	2	5	1	1	5	1	6	3	4	4	1	7	5	4	1	1	1	8	1	1	1	1	1	1	1	2	6	2	7	3	1	2	6	3	3	1	2	2	7	1	1	2
			6	10	3	5	1	2	5	1	1	5	1	6	3	4	4	1	7	5	4	1	1	1	8	1	1	1	1	1	1	1	2	6	2	7	3	1	2	6	3	3	1	2	2	7	1	1	2
			6	10	3	5	1	2	5	1	1	5	1	6	3	4	5	1	11	5	4	1	1	1	8	1	1	1	1	1	1	1	2	6	2	7	3	1	2	6	3	3	1	2	2	7	1	1	2
			6	10	3	5	1	2	5	1	1	9	1	6	3	4	6	1	11	5	4	1	1	1	8	1	1	1	1	1	1	1	2	6	2	7	3	1	2	6	3	3	1	2	2	7	1	1	2
			6	10	3	5	1	2	5	1	1	9	1	6	3	4	6	1	12	5	4	1	1	1	8	1	1	1	1	1	1	1	2	6	2	7	3	1	2	6	3	3	1	2	2	7	1	1	2
			6	10	3	5	1	2	5	1	1	9	2	6	3	4	6	1	12	5	4	1	1	1	8	1	1	1	1	1	1	1	2	6	2	8	3	1	2	8	3	3	1	2	2	7	1	1	2
			6	10	3	5	1	2	5	1	1	9	3	6	3	4	6	1	12	5	4	1	1	1	8	1	1	1	1	1	1	1	2	6	2	9	3	1	2	8	3	3	1	2	2	7	1	1	2
			6	10	3	5	1	2	5	1	1	9	3	6	3	4	6	1	12	5	4	1	7	1	8	1	1	1	1	1	1	1	2	6	2	9	3	1	2	8	3	3	1	2	2	7	1	1	2
			6	10	3	5	1	2	5	1	1	9	3	6	3	4	6	1	12	5	4	1	8	1	8	1	1	1	1	1	1	1	2	6	2	9	3	1	2	8	3	3	1	2	3	7	1	1	2
			6	10	3	5	1	4	5	1	1	9	3	6	3	4	6	1	12	5	4	1	8	1	8	1	1	1	1	1	1	1	2	6	2	9	3	1	2	8	3	3	1	2	3	7	1	1	2
			6	10	3	5	1	4	5	1	1	9	3	6	3	4	6	1	12	5	4	1	8	1	8	1	1	1	1	1	1	1	2	6	2	9	3	1	2	8	3	3	1	2	3	7	1	1	2
			6	10	3	5	1	4	5	1	1	9	3	6	3	4	6	1	12	5	4	1	8	1	8	1	1	1	1	1	1	1	2	6	2	9	3	1	2	8	3	3	1	2	3	7	1	1	2
			6	10	3	5	1	4	5	1	1	9	3	6	3	4	6	1	12	5	4	1	8	1	8	1	1	1	1	1	1	1	2	6	2	9	3	1	2	8	3	3	1	2	3	7	1	1	2
			6	10	3	5	1	4	5	1	1	9	3	6	3	4	6	1	12	5	4	1	8	1	8	1	1	1	1	1	1	1	2	6	5	9	3	1	2	8	3	3	1	2	3	7	1	1	2
			6	10	3	5	1	5	5	1	1	9	3	9	3	4	6	1	12	5	4	1	8	1	8	1	1	1	1	1	1	1	2	6	5	9	3	1	2	8	3	3	1	2	3	7	1	1	2
			6	10	3	5	1	5	5	1	1	9	3	9	3	4	6	1	12	5	4	1	8	1	8	1	1	1	1	1	1	1	2	6	5	9	3	1	2	8	3	3	1	3	3	7	1	1	2
			6	10	3	5	1	5	5	1	1	9	3	10	3	4	6	1	12	5	4	1	8	1	8	1	1	1	1	1	1	1	2	6	5	9	3	1	2	8	3	3	1	3	3	7	1	1	2
			6	10	3	5	1	6	5	1	1	9	3	10	3	4	6	1	12	5	4	1	8	1	8	1	1	1	1	1	1	1	2	6	5	9	3	1	2	8	3	3	1	3	3	7	1	1	2
			6	10	3	5	1	6	5	1	1	9	3	10	3	4	6	1	12	5	4	1	8	1	8	1	1	1	1	1	1	1	2	6	5	9	3	1	2	8	3	3	1	3	3	7	1	1	2
			6	10	3	5	1	6	5	1	1	9	3	10	3	4	6	3	12	5	4	1	8	1	8	1	2	1	1	1	1	1	2	6	5	9	3	1	2	8	3	3	1	3	3	7	1	1	2
			6	10	3	5	1	6	5	1	1	9	3	10	3	4	6	3	12	5	4	1	8	1	8	1	2	1	1	1	1	1	2	6	5	9	3	1	2	8	3	3	1	3	3	7	1	1	2
			6	10	3	5	1	6	5	1	1	9	3	12	3	4	6	3	12	5	4	1	8	1	8	1	2	1	1	1	1	1	2	6	5	9	3	1	2	8	3	3	1	3	3	7	1	1	2
			6	10	3	5	1	6	5	1	1	9	3	12	3	4	6	3	12	5	4	1	8	1	8	1	2	1	1	1	1	1	2	6	5	9	3	1	2	8	3	5	1	8	3	7	1	1	2
			6	10	3	5	1	6	5	1	1	9	5	12	3	4	6	3	12	5	4	1	8	1	8	1	2	1	1	1	1	1	2	6	5	9	3	1	2	8	3	5	1	20	3	7	1	1	7
			6	10	3	5	1	6	5	1	1	9	5	12	3	4	6	3	12	5	4	1	8	1	8	1	2	1	1	1	1	1	2	6	5	9	3	1	2	8	3	5	1	20	3	7	1	1	7
			6	10	3	5	1	6	5	1	1	9	5	12	3	4	6	3	12	5	4	1	8	1	8	1	2	1	1	1	1	1	2	6	5	9	3	1	2	8	3	5	1	20	3	7	1	1	8
			6	10	3	5	1	6	5	1	1	9	5	12	3	4	6	3	12	5	4	1	8	1	8	1	2	1	1	1	1	1	2	6	5	9	3	1	2	8	3	5	1	20	3	7	1	1	8
			6	11	3	5	1	6	5	1	1	9	5	12	3	4	6	3	12	5	4	1	8	1	8	1	2	1	1	1	1	1	2	6	5	9	3	1	2	8	3	5	1	20	3	7	1	1	8
			6	11	3	5	1	6	5	1	1	9	5	12	3	4	6	3	12	5	4	1	9	1	8	1	2	1	1	1	1	1	2	6	5	9	3	1	2	8	3	5	1	20	3	7	1	1	8
			6	11	3	5	1	7	5	1	1	9	5	12	3	4	6	3	12	5	4	1	10	1	8	1	2	1	1	1	1	1	4	6	5	9	3	1	2	8	3	5	1	20	3	7	1	1	8
			6	11	3	5	1	7	5	1	1	9	5	12	3	4	6	3	12	5	4	1	10	1	8	1	2	1	1	1	1	1	5	6	5	9	3	3	2	8	3	5	1	20	3	7	1	1	8
			6	11	3	5	1	7	5	1	1	9	5	12	3	4	6	3	12	5	4	1	10	1	8	1	2	1	1	1	1	1	5	6	5	9	3	4	2	8	3	5	1	20	3	7	1	1	8
			6	11	3	5	1	8	5	1	1	9	5	12	3	4	6	3	12	5	4	1	10	1	8	1	2	1	1	1	1	1	5	6	5	9	3	4	2	8	3	5	1	20	3	7	1	1	8
			6	11	3	5	1	8	5	1	1	9	5	12	3	4	6	3	12	5	4	1	10	1	8	1	2	1	1	1	1	1	5	6	5	9	3	4	2	8	3	5	1	20	3	7	1	1	8
			6	11	3	5	1	8	5	1	1	9	5	12	3	4	6	3	12	5	4	1	10	1	8	1	2	1	1	1	1	1	5	6	5	9	3	4	2	8	3	5	1	20	3	7	1	1	10
			6	11	3	5	1	8	5	1	1	9	5	12	3	4	6	3	12	5	4	1	10	1	8	1	2	1	1	1	1	1	5	6	5	9	3	4	2	8	3	5	1	20	3	7	1	1	10
			6	11	3	5	1	8	5	1	1	9	5	12	3	4	6	3	12	5	4	1	10	1	8	1	2	1	1	1	1	1	5	6	5	9	3	4	2	8	3	5	1	20	3	7	1	1	10
			6	11	3	5	1	8	5	1	1	9	5	12	3	4	6	4	12	5	4	1	10	1	8	1	2	1	1	1	1	1	5	6	5	9	3	4	2	8	3	5	1	20	3	7	1	2	10
			6	11	3	5	1	8	5	1	1	9	5	12	3	4	6	4	12	5	4	1	10	1	8	1	2	1	1	1	1	1	5	6	5	9	3	4	2	8	3	5	1	20	3	7	1	2	10
			6	11	3	5	1	8	5	1	1	9	5	12	3	4	6	4	12	5	4	1	10	1	8	1	2	1	1	1	1	1	5	6	5	9	3	4	2	8	3	5	1	20	3	7	1	2	10
			6	11	3	5	1	8	5	1	1	9	5	12	3	4	6	4	12	5	4	1	10	1	8	1	2	1	1	1	1	1	5	6	5	9	3	4	2	8	3	5	1	20	3	7	1	2	10
			6	11	3	5	1	8	5	1	1	9	6	12	3	4	6	4	12	5	4	1	10	1	8	1	2	1	1	1	1	1	5	6	5	9	3	4	2	8	3	5	1	20	3	7	1	2	10
			6	11	3	5	1	8	5	1	1	9	6	12	3	4	6	4	12	5	4	1	10	1	8	1	2	1	1	1	1	1	5	6	5	9	3	4	2	8	3	5	2	20	3	7	1	2	10
			6	11	3	5	3	8	5	1	1	9	6	12	3	4	6	4	12	5	4	1	10	1	8	1	2	1	1	1	1	1	5	6	5	9	3	4	2	8	3	5	3	20	3	7	1	2	10
			6	11	3	5	3	8	5	1	1	9	6	12	3	4	6	4	12	5	4	1	10	1	8	1	2	1	1	1	1	1	5	6	5	9	3	4	2	8	3	5	3	20	3	7	1	2	10
			6	11	3	5	3	8	5	1	1	9	6	12	3	4	6	4	12	5	4	1	10	1	8	1	2	1	1	1	1	1	5	6	5	9	3	4	2	8	3	5	3	20	3	7	1	2	10
			7	11	3	5	3	8	5	1	1	14	6	12	3	4	6	4	12	5	4	1	10	1	8	1	2	1	1	1	1	1	5	6	5	9	3	4	2	8	3	5	3	20	3	7	1	2	10
			7	11	3	5	3	8	5	1	1	14	6	12	3	4	6	4	12	5	4	1	10	1	8	1	2	1	1	1	1	1	5	6	5	9	3	4	2	8	3	5	3	20	3	7	1	2	11
			7	11	3	5	3	8	5	1	1	14	6	12	3	4	6	4	12	5	4	1	10	1	8	1	2	1	1	1	1	1	5	6	5	9	3	4	2	8	3	5	3	20	3	7	1	2	11
			7	11	3	5	3	8	5	1	1	14	9	12	3	4	6	4	12	5	4	1	10	1	8	1	2	1	1	1	1	1	5	6	5	9	3	4	2	8	3	5	3	20	3	7	1	2	11
			7	11	3	5	3	8	5	1	1	14	9	12	3	4	6	4	12	5	4	1	10	1	8	1	2	1	1	1	1	1	5	6	5	9	3	4	2	8	3	5	3	20	3	7	1	2	11
			7	11	3	5	3	8	5	1	1	14	9	12	3	4	6	4	12	5	4	1	10	1	8	1	2	1	1	1	1	1	5	6	5	9	3	4	2	8	3	5	3	20	3	7	1	2	11
			7	11	3	5	3	8	5	1	1	14	9	12	3	4	6	4	12	5	4	1	10	1	8	1	2	1	1	1	1	1	5	6	5	9	4	4	2	8	3	5	3	20	3	7	1	2	11
			7	11	3	5	3	8	5	1	1	14	9	12	3	4	6	4	12	5	4	1	10	1	8	1	2	1	1	1	1	1	5	6	5	9	4	4	2	8	3	5	3	20	3	7	1	2	11
			7	11	3	5	3	8	5	1	1	14	9	12	3	4	6	4	12	5	4	1	10	1	8	1	2	1	1	1	1	1	5	6	5	9	4	4	2	8	3	5	3	20	3	7	1	2	11
			7	11	3	5	3	8	5	1	1	14	9	12	3	4	6	4	12	5	4	1	10	1	8	1	2	1	1	1	1	1	5	6	5	9	4	4	2	8	3	5	3	20	3	7	1	2	11
			7	11	3	5	3	8	5	1	1	14	9	12	3	4	6	4	12	5	4	1	10	1	8	1	2	1	1	1	1	1	5	6	5	9	4	4	2	8	4	5	3	20	3	7	1	2	11
			7	11	3	5	3	8	5	1	1	14	9	12	3	4	6	4	12	5	4	1	10	1	8	1	2	1	1	1	1	1	5	6	5	9	4	4	2	8	4	5	3	20	3	7	1	2	11
			10	11	3	5	3	8	5	1	1	14	9	12	3	4	6	4	12	5	4	1	10	1	8	1	2	1	1	1	1	1	5	6	5	9	4	4	2	8	4	5	3	20	3	7	1	2	11
			10	11	3	5	3	8	5	1	1	14	9	12	3	4	6	4	12	5	4	1	10	1	8	1	2	1	1	1	1	1	5	6	5	9	4	4	2	8	4	5	3	20	3	7	1	2	11
			10	11	3	5	3	8	5	1	1	14	9	12	3	4	6	4	12	5	4	1	10	1	8	1	2	1	1	1	1	1	5	6	5	9	4	4	2	8	4	5	3	20	3	7	1	2	11
			10	11	3	5	3	8	5	1	1	14	9	12	3	4	6	4	12	5	4	1	10	1	8	1	2	1	1	1	1	1	5	6	5	9	4	4	2	8	4	5	3	20	3	7	1	2	11
			10	11	3	5	3	8	5	1	1	14	9	12	3	4	6	4	12	5	4	1	10	1	8	1	2	1	1	1	1	1	5	6	5	9	4	4	2	8	4	5	3	20	3	7	1	2	11
			10	11	3	5	3	8	5	1	1	14	9	12	3	4	6	4	12	5	4	1	10	1	8	1	2	1	1	1	1	1	5	6	5	9	4	4	2	8	4	5	3	20	3	7	1	2	11
			10	11	3	5	3	8	5	1	1	14	9	12	3	4	6	4	12	5	4	1	10	1	8	1	2	1	1	1	1	1	5	6	5	9	4	4	2	8	4	5	3	20	3	7	1	2	12
			10	11	3	5	3	8	5	1	1	14	9	12	3	4	6	4	12	5	4	1	10	1	8	1	2	1	1	1	1	1	5	6	5	9	4	4	2	8	4	5	3	20	3	7	1	2	12
			10	11	3	5	3	8	8	1	1	14	9	12	3	4	6	4	12	5	4	1	10	1	8	1	2	1	1	1	1	1	5	6	5	9	4	4	2	8	4	5	3	20	3	7	1	2	12
			10	11	3	5	3	8	8	1	1	14	9	12	3	4	6	4	12	5	4	1	10	1	8	1	2	1	2	1	1	1	5	8	5	9	4	4	2	8	4	5	3	20	3	7	1	2	12
			10	11	3	5	3	10	8	1	1	14	9	12	3	4	6	4	12	5	4	1	10	1	8	1	2	1	2	1	1	1	5	8	5	9	4	4	2	8	4	5	3	20	3	7	1	2	12
			10	11	3	5	3	10	8	1	1	14	9	12	3	4	6	4	12	5	4	1	10	1	8	1	2	1	2	1	1	1	5	8	5	9	4	4	2	8	4	5	3	20	3	7	1	2	12
			10	11	3	5	3	12	8	1	1	14	9	12	3	4	6	4	12	5	4	1	10	1	8	1	2	1	2	1	1	1	5	8	5	9	4	4	2	8	4	5	3	20	3	7	1	2	12
			10	11	4	5	3	12	8	1	1	14	9	12	3	4	6	4	12	5	4	1	10	1	8	1	2	1	2	1	1	1	5	8	5	9	4	4	2	8	4	5	3	20	3	7	1	2	12
			10	11	4	6	3	12	8	1	1	14	9	12	3	4	6	4	12	5	4	1	10	1	8	1	2	1	2	1	1	1	5	8	5	9	4	4	2	8	4	5	3	20	3	7	1	2	12
			10	11	4	6	3	12	8	1	1	14	9	12	3	4	6	4	12	5	4	1	10	1	8	1	2	1	2	1	1	1	5	8	5	9	4	4	2	8	4	5	3	20	3	7	1	2	12
			11	11	4	6	3	12	8	1	1	14	9	12	3	4	6	4	12	5	4	1	10	1	8	1	2	1	2	1	1	1	5	8	5	9	4	4	2	8	4	5	3	20	3	7	1	2	12
			11	11	4	6	3	12	8	1	1	14	9	12	3	4	6	4	12	5	4	1	10	1	8	1	2	1	2	1	1	1	5	8	5	9	4	4	2	8	4	5	3	20	3	7	1	2	12
			11	11	4	6	3	12	8	1	1	14	9	12	3	4	6	4	12	5	4	1	10	1	8	1	2	1	2	1	1	1	5	8	5	9	4	4	2	8	4	5	3	21	3	7	1	2	12
			11	11	4	6	3	12	8	1	1	14	9	12	3	4	6	4	12	5	4	1	10	1	8	1	2	1	2	1	1	1	5	8	5	9	4	4	2	8	4	5	3	21	3	7	1	2	12
			11	11	4	6	3	12	8	1	1	14	9	12	3	4	6	4	12	5	4	1	10	1	8	1	2	1	2	1	1	1	5	8	5	9	4	4	2	8	4	5	3	21	3	7	1	2	12
			11	11	4	6	3	12	8	1	1	14	9	12	3	4	6	4	12	5	4	1	10	3	8	1	2	1	2	1	1	1	5	8	6	9	4	4	2	8	4	5	3	21	3	7	1	2	12
			11	11	4	6	3	12	8	1	1	14	9	12	3	6	6	4	12	5	4	1	10	3	8	1	2	1	2	1	1	1	5	8	6	9	4	4	2	8	4	5	3	21	3	7	1	2	12
			11	11	4	6	3	12	8	1	1	14	9	12	3	6	6	4	12	5	4	1	10	3	8	1	2	1	2	1	1	1	9	8	6	9	4	4	2	8	4	5	3	21	3	7	1	2	12
			11	11	4	6	3	12	8	1	1	14	9	12	3	6	6	4	12	5	4	1	10	3	8	1	2	1	2	1	1	1	9	8	6	9	4	4	2	8	4	5	3	21	3	7	1	2	12
			11	11	4	6	3	12	8	1	1	14	9	12	3	6	6	4	12	5	4	1	10	3	8	1	2	1	2	1	1	1	9	8	6	9	4	4	2	8	4	5	3	21	3	7	1	2	12
			11	11	4	6	3	12	8	1	1	14	9	12	3	6	6	4	12	5	4	1	10	3	8	1	2	1	2	1	1	1	9	9	6	9	4	4	2	8	4	5	3	21	3	7	1	4	12
			11	11	4	6	3	12	8	1	1	14	9	12	3	6	6	4	12	5	4	1	10	3	8	1	2	1	2	1	1	1	9	9	6	9	4	4	2	8	4	5	3	21	3	7	1	4	12
			11	11	4	6	3	12	8	1	1	14	9	13	3	6	6	4	12	5	4	1	10	3	8	1	2	1	2	1	1	1	9	9	6	9	4	4	2	8	4	5	3	21	3	7	1	4	12
			11	11	4	6	3	12	8	1	1	14	9	13	3	6	6	4	12	5	4	1	10	3	8	1	2	1	6	1	1	1	9	9	6	9	4	4	2	8	4	5	3	21	3	7	1	4	12
			11	11	4	7	3	12	8	1	1	14	9	13	3	6	6	4	12	5	4	1	10	3	8	1	2	1	6	1	1	1	9	9	6	9	4	4	2	8	4	5	3	21	3	7	1	4	12
			11	11	4	7	3	12	8	1	1	14	9	13	3	6	6	4	12	5	4	1	10	3	8	1	2	1	6	1	1	1	9	9	8	9	4	4	2	8	4	5	3	21	3	7	1	4	12
			11	11	4	7	3	12	8	1	1	14	9	13	3	6	6	4	12	5	4	1	10	3	8	1	4	1	7	1	1	1	9	9	8	9	4	4	2	8	4	5	3	21	3	7	1	4	12
			11	11	4	7	3	12	8	1	1	14	9	13	4	6	6	4	12	5	4	1	10	3	8	1	4	1	7	1	1	1	9	9	8	9	4	4	2	8	4	5	3	21	3	7	1	4	12
			11	11	4	7	3	12	8	1	1	14	9	13	6	6	6	4	12	5	4	1	10	3	8	1	4	1	7	1	1	1	9	9	8	9	5	4	2	8	4	5	3	21	3	7	1	4	12
			11	11	4	7	3	12	8	1	1	14	9	13	6	6	6	4	12	5	4	1	10	3	8	1	4	1	7	1	1	1	9	9	8	9	5	4	2	8	4	5	3	21	3	7	1	4	16
			11	11	4	7	3	12	8	1	1	14	9	13	6	6	6	4	12	5	4	1	10	3	8	1	4	1	7	1	1	1	9	9	8	9	5	4	2	8	4	5	3	21	3	7	1	4	16
			11	11	4	7	3	12	8	1	1	14	9	13	6	6	6	4	12	5	4	1	10	3	8	1	4	1	7	1	1	1	9	9	8	9	5	4	2	8	4	5	3	21	3	7	1	5	16
			11	11	4	7	3	12	8	1	1	15	9	13	6	6	6	4	12	5	4	1	10	3	8	1	4	1	7	1	1	1	9	9	8	9	5	4	2	8	4	5	3	21	3	7	1	5	16
			11	11	4	7	3	12	8	1	1	15	9	13	6	6	6	4	12	5	4	1	10	3	8	1	4	1	7	1	1	1	9	9	8	9	5	4	2	8	4	5	3	21	3	7	1	5	16
			11	11	4	7	3	12	8	1	1	15	9	13	6	6	6	7	12	5	4	1	10	3	8	1	4	1	7	1	1	1	9	9	8	9	5	4	2	8	4	5	3	21	3	7	1	5	16
			11	11	4	7	3	12	8	1	1	15	9	13	6	6	6	8	12	5	4	1	10	3	8	1	4	1	7	1	1	1	9	9	8	9	5	4	2	8	4	5	3	21	3	7	1	5	16
			11	11	4	7	3	12	8	1	1	15	9	13	6	6	6	8	13	5	4	1	10	3	8	1	4	1	7	1	1	1	9	9	8	9	5	4	2	8	4	5	3	21	3	7	1	5	16
			11	11	4	7	3	12	8	1	1	15	9	13	6	6	6	8	13	5	4	1	10	3	8	1	4	1	7	1	1	1	9	9	8	9	5	4	2	8	4	5	3	21	3	7	1	5	16
			11	11	4	7	3	12	8	1	1	15	9	13	6	6	6	8	13	5	4	1	10	3	8	1	4	1	7	1	1	1	9	9	8	9	5	4	2	8	4	5	3	21	3	7	1	5	16
			11	11	4	7	3	12	8	1	1	15	9	13	6	6	6	8	13	5	4	1	10	3	8	1	4	1	7	1	1	1	9	9	8	9	5	4	2	8	4	5	3	21	3	7	1	5	16
			11	11	4	7	3	12	8	1	1	15	9	13	6	6	6	8	13	5	4	1	10	3	8	1	4	1	7	1	1	1	9	9	9	9	5	4	2	8	4	5	3	21	3	7	1	5	16
			11	11	4	7	3	12	8	1	1	15	9	13	6	6	6	8	13	5	4	1	10	3	8	1	4	1	7	1	1	1	9	9	9	9	5	4	2	8	4	5	3	21	3	7	1	5	16
			11	11	4	7	3	12	8	1	1	15	9	13	6	6	6	8	13	5	4	1	10	3	8	1	4	1	11	1	1	1	9	9	9	9	5	4	2	8	4	5	3	21	3	7	1	5	16
			11	11	4	7	3	12	8	1	1	15	9	13	6	6	6	8	13	5	4	1	10	3	8	1	4	1	11	1	1	1	9	9	9	9	5	4	2	8	4	5	3	21	3	7	1	5	16
			11	11	4	7	3	12	8	1	1	15	9	13	6	6	6	8	13	5	4	1	10	3	8	3	4	1	11	1	1	1	9	9	9	9	5	4	2	8	4	5	3	21	3	7	1	5	16
			11	11	4	7	3	12	8	1	1	15	9	13	6	6	6	8	13	5	4	1	10	3	8	3	4	1	11	1	1	1	9	9	9	9	5	4	2	8	4	5	3	21	3	7	1	5	16
			11	11	4	7	3	12	8	1	1	15	9	13	6	6	6	8	13	5	4	1	10	3	8	3	4	1	11	1	1	1	9	9	9	9	5	4	2	8	4	5	3	21	3	7	1	5	16
			11	11	4	7	3	12	8	1	1	15	9	13	6	6	6	8	13	5	4	1	10	3	8	3	4	1	11	1	1	1	9	9	9	9	5	4	2	8	4	5	3	21	3	7	1	5	16
			11	11	4	7	3	12	8	1	1	15	9	13	6	6	6	8	13	5	4	1	10	3	8	3	4	1	11	1	1	1	9	9	9	9	5	4	2	8	4	5	3	21	3	7	1	5	16
			11	11	4	7	3	12	8	10	1	15	9	13	6	6	6	8	13	5	4	1	10	3	8	3	4	1	11	1	1	1	9	9	9	9	5	4	2	8	4	5	3	21	3	7	1	5	16
			11	11	4	7	3	12	8	10	1	15	9	13	6	6	6	8	13	5	4	1	10	3	8	3	4	1	11	1	1	1	9	9	9	9	5	4	2	8	4	5	3	25	3	7	1	5	16
			11	11	4	7	3	12	8	10	1	15	9	13	6	6	6	8	13	5	4	1	10	3	8	3	4	1	11	1	1	1	9	9	9	9	5	4	2	8	4	5	3	25	3	7	1	5	16
			11	11	4	7	3	12	8	11	1	15	9	13	6	6	6	8	13	5	4	1	10	3	8	3	4	1	11	1	1	1	13	9	9	9	5	4	2	8	4	5	3	25	3	7	1	5	16
			11	11	4	7	3	12	8	11	1	15	9	13	6	6	6	8	13	5	4	1	10	3	8	3	4	1	11	1	1	1	13	9	9	9	5	4	2	8	6	5	3	25	3	7	1	5	16
			11	11	4	7	3	12	8	11	2	15	9	17	6	6	6	8	13	7	4	1	10	3	8	3	4	1	11	1	1	1	13	9	9	9	5	4	2	8	6	5	3	25	3	7	1	5	16
			11	11	4	7	3	12	8	12	2	15	9	17	6	6	6	8	13	7	4	1	11	3	8	3	4	1	11	1	1	1	13	9	9	9	5	4	2	8	6	5	3	25	3	7	1	5	16
			11	11	4	7	3	12	8	12	2	15	9	17	6	6	6	8	13	8	4	1	11	3	8	3	4	1	11	1	1	1	13	9	9	9	5	4	2	8	6	5	3	25	3	7	1	5	16
			11	11	4	7	3	12	8	12	2	15	9	17	6	6	6	8	13	9	4	1	11	3	8	3	4	1	11	1	1	1	13	9	9	9	5	4	2	8	6	5	3	25	3	7	1	5	16
			11	11	4	7	3	12	8	12	2	15	9	17	6	6	6	8	13	9	4	1	11	3	8	3	4	1	11	1	1	1	13	9	9	9	5	4	2	8	6	5	3	25	3	7	1	5	16
			11	11	4	7	3	12	8	12	2	15	9	17	6	6	6	8	13	9	4	1	11	3	8	3	4	1	11	1	1	1	13	9	9	9	5	4	2	8	6	5	3	25	3	7	1	5	16
			11	11	4	7	3	12	8	12	2	15	9	17	6	6	6	8	13	9	4	1	11	3	8	3	4	1	11	1	1	1	13	9	9	9	5	4	2	8	6	5	3	25	3	7	1	5	16
			13	11	4	7	3	12	8	12	2	15	9	17	6	6	6	8	13	9	4	1	11	3	8	3	4	1	11	1	1	1	13	9	9	9	5	4	2	8	6	5	3	25	3	7	1	5	16
			13	11	4	7	3	12	8	12	2	15	9	17	6	6	6	8	13	9	4	1	12	3	8	3	4	1	11	1	1	1	13	9	9	9	5	5	2	8	6	5	3	25	3	7	1	5	16
			13	11	4	7	3	12	8	12	2	15	9	17	6	6	6	8	13	9	4	1	15	3	8	3	4	1	11	1	1	1	13	9	9	9	5	5	2	8	6	5	3	25	3	7	1	5	16
			13	11	4	7	3	12	8	12	2	15	9	17	6	6	6	8	13	9	4	1	15	3	8	3	4	1	11	1	1	1	13	9	9	9	5	5	2	8	6	5	3	25	3	7	1	5	16
			13	11	4	7	3	12	8	12	2	15	9	17	6	6	6	8	13	9	4	1	15	3	8	3	4	1	11	1	1	1	13	9	9	9	5	5	2	8	6	5	3	25	3	7	1	5	16
			13	11	4	7	3	12	8	12	2	15	9	17	6	6	6	8	13	9	4	1	15	3	8	3	4	1	11	1	1	1	13	9	9	9	5	5	2	8	6	5	3	25	3	7	1	5	16
			13	11	4	7	3	12	8	12	2	15	9	17	6	6	6	8	13	9	4	1	15	3	8	3	4	1	11	1	1	1	13	9	9	9	5	5	2	8	6	5	3	25	3	7	1	5	16
			13	11	4	7	3	12	8	12	2	15	9	17	6	6	6	8	13	9	4	1	15	3	8	3	4	1	11	1	1	1	13	9	9	9	5	5	2	8	6	5	3	25	3	7	1	5	16
			13	11	4	7	3	12	8	12	2	15	9	17	6	6	6	8	13	9	4	1	15	3	8	3	4	1	11	1	1	1	13	9	9	9	5	5	2	8	6	5	3	25	3	7	1	5	16
			13	11	4	7	3	12	8	12	2	15	9	17	6	6	6	8	13	9	4	1	15	3	8	3	4	1	11	1	1	1	13	9	13	9	5	5	2	9	6	5	3	25	3	7	1	5	16
			13	11	4	7	3	12	8	15	2	15	9	17	6	6	6	8	13	9	4	1	15	3	8	3	4	1	11	1	1	1	13	10	13	9	5	5	2	9	6	5	3	25	3	7	1	5	16
			13	11	4	7	3	12	8	15	6	15	9	17	6	6	6	8	13	9	4	1	15	3	8	3	4	1	11	1	1	1	13	10	13	9	5	5	2	9	6	5	3	25	3	7	1	5	16
			13	11	4	7	3	12	8	15	6	15	9	17	6	6	6	8	13	9	4	1	15	3	8	3	4	1	11	1	1	1	13	10	13	9	5	5	2	9	6	5	3	25	3	7	1	5	16
			13	11	4	7	3	12	8	15	6	15	9	17	6	6	6	8	13	9	4	1	15	3	8	3	4	1	11	1	1	1	13	10	13	9	5	5	2	9	6	5	3	25	3	7	1	5	16
			13	11	4	7	3	12	8	15	6	15	9	17	6	6	6	8	13	9	4	1	15	3	8	3	4	1	11	1	1	1	13	10	13	10	5	5	2	9	6	5	3	25	3	7	1	5	16
			13	11	4	7	3	12	8	15	6	15	9	17	6	6	6	8	13	9	4	1	15	3	8	3	4	1	11	1	1	1	13	10	13	10	5	5	2	9	6	5	3	25	3	7	1	5	16
			13	11	4	7	3	12	8	15	6	15	9	17	6	6	6	8	13	9	4	1	15	3	8	3	4	1	11	1	1	1	13	10	13	10	5	5	2	9	7	5	3	25	3	7	1	5	16
			13	11	4	7	3	12	8	15	6	15	9	17	6	6	6	8	13	9	4	1	15	3	8	3	4	1	11	1	1	1	13	10	13	10	5	5	2	9	7	5	3	25	3	7	1	5	16
			13	11	4	7	3	12	8	15	6	15	9	17	6	6	6	8	13	9	4	1	15	3	8	3	4	1	11	1	1	1	13	10	13	10	5	5	2	9	7	5	3	25	3	7	1	5	16
			13	11	4	7	3	12	8	15	6	15	9	17	6	6	6	8	13	9	4	1	15	3	8	3	4	1	11	1	1	1	13	10	13	10	5	5	2	12	7	5	3	25	3	7	1	5	16
			13	11	4	7	3	12	8	15	11	15	9	17	6	6	6	8	13	9	4	1	15	3	8	3	4	1	11	1	1	1	13	10	13	10	5	5	2	12	7	5	3	25	3	7	1	5	16
			13	11	4	7	3	12	8	18	11	15	9	17	6	6	6	8	13	9	4	1	15	3	8	3	4	1	11	1	1	1	13	10	13	10	5	5	2	12	7	5	3	25	3	7	1	6	16
			13	11	4	7	3	12	8	18	11	15	9	17	6	6	6	8	13	9	4	1	15	3	8	3	4	1	11	1	1	1	13	10	13	10	5	5	2	12	7	5	3	25	3	7	1	6	16
			13	11	4	7	3	12	8	18	11	15	9	17	6	6	6	8	13	9	4	1	15	3	8	3	4	1	11	1	1	1	13	10	13	10	5	5	2	12	7	5	3	25	3	7	1	6	16
			13	11	4	7	3	12	8	18	11	15	9	17	6	6	6	8	13	9	4	1	17	3	8	3	4	1	11	1	1	1	13	10	13	10	5	5	2	12	7	5	3	25	3	7	1	6	16
			13	11	4	7	3	12	8	18	11	15	9	17	6	6	6	8	13	9	4	1	17	3	8	3	4	1	11	1	1	1	13	10	13	10	5	5	2	12	7	5	3	25	3	7	1	6	16
			13	11	4	7	3	12	8	18	11	15	9	17	6	6	6	8	13	9	4	1	17	3	8	3	4	1	11	1	1	1	13	10	13	10	5	5	2	12	7	5	3	25	3	7	1	6	16
			13	11	4	7	3	12	8	18	11	15	9	17	6	6	6	8	13	9	4	1	17	3	8	3	4	1	11	1	1	1	13	10	13	10	5	5	2	13	7	5	3	25	3	7	1	6	16
			13	11	4	7	3	12	8	18	11	15	9	17	6	6	6	8	13	9	4	1	17	3	8	3	4	1	11	1	1	1	13	10	13	10	5	5	2	13	7	5	3	25	3	7	1	6	16
			13	11	4	7	3	12	8	18	11	15	9	17	6	6	6	8	13	9	4	1	17	3	8	3	4	1	11	1	1	1	13	10	13	10	5	5	2	13	7	5	3	25	3	7	1	6	16
			13	11	4	7	3	12	8	18	11	15	9	17	6	6	6	8	13	9	4	1	17	3	8	3	4	1	11	1	1	1	13	11	13	10	5	5	2	13	7	5	3	25	3	7	1	6	16
			13	11	4	7	3	12	8	18	11	15	9	17	6	6	6	8	13	9	4	1	17	3	8	3	4	1	11	1	1	1	13	13	13	10	5	5	2	13	7	5	3	25	3	7	1	6	16
			13	11	4	7	3	12	8	18	11	15	9	17	6	6	6	8	13	9	4	1	17	3	8	3	4	1	11	1	1	1	13	13	13	10	5	5	2	13	7	5	3	25	3	7	1	6	16
			13	11	4	7	3	12	8	18	11	15	9	17	6	6	6	8	13	9	4	1	17	3	8	3	4	1	11	1	1	1	13	13	13	10	5	5	2	13	7	5	3	25	3	7	1	6	16
			13	11	4	7	3	12	8	18	11	15	9	17	6	6	6	8	13	9	4	1	17	3	8	3	4	1	11	5	1	1	13	13	13	10	5	5	2	13	7	5	3	25	3	7	1	6	16
			13	11	4	7	3	12	8	18	11	15	9	17	6	6	6	8	13	9	4	1	17	3	8	3	4	1	11	5	1	1	13	13	13	10	5	5	2	13	7	5	3	25	3	7	1	6	16
			13	11	4	7	3	12	8	18	11	15	9	17	6	6	6	8	13	9	4	1	17	3	8	3	4	1	11	5	1	1	13	13	13	10	5	5	2	13	7	5	3	25	3	7	1	6	16
			13	11	4	7	3	12	8	18	11	15	9	17	6	6	6	8	13	9	4	1	17	3	8	3	4	1	11	5	1	1	13	13	13	10	5	5	2	13	7	5	3	25	3	7	1	6	16
			13	11	4	7	3	12	8	18	11	15	9	17	6	6	6	9	13	9	4	1	17	3	8	3	4	1	11	5	1	1	13	13	13	10	5	5	2	13	7	5	3	25	3	7	1	6	16
			13	11	4	7	3	12	8	18	11	15	9	17	6	6	6	9	13	9	4	1	17	3	8	3	4	1	11	5	1	1	13	13	13	10	5	5	2	13	7	5	3	25	3	7	1	6	16
			13	11	4	7	3	12	8	18	11	15	9	17	6	6	6	9	13	9	4	1	17	3	8	3	4	1	11	5	1	1	13	13	13	10	5	5	2	13	7	5	3	25	3	7	1	6	16
			13	11	4	7	3	12	8	18	11	15	9	17	6	6	6	9	13	9	4	1	17	3	8	3	4	1	11	5	1	1	13	13	13	10	5	5	2	13	7	5	3	25	3	7	1	6	16
			13	11	4	7	3	12	8	18	11	15	9	17	6	6	6	9	13	9	4	1	17	3	8	3	4	1	11	5	1	1	13	13	13	10	5	5	2	13	7	5	3	25	3	7	1	6	16
			13	11	4	7	3	12	8	18	11	15	9	17	6	6	6	9	13	9	4	1	17	3	8	3	4	1	11	5	1	1	13	13	13	10	5	5	2	13	7	5	3	25	3	7	1	6	19
			13	11	4	7	3	12	8	18	11	15	9	17	6	6	6	9	13	9	4	1	17	3	8	3	4	1	11	5	1	1	13	13	13	10	5	5	2	13	7	5	3	25	3	7	1	6	19
			13	11	4	7	3	12	8	18	11	15	9	17	6	6	6	9	13	9	4	1	17	3	8	3	4	1	13	5	1	1	13	13	13	10	5	5	2	13	7	5	3	25	3	7	1	6	19
			13	11	4	7	3	12	8	18	11	15	9	17	6	6	6	9	13	9	4	1	17	3	8	3	4	1	15	5	1	1	13	13	13	10	5	5	2	13	7	5	3	27	3	7	1	6	19
			13	11	4	7	3	12	8	18	11	15	9	17	6	6	6	9	13	9	4	1	17	3	8	3	4	1	15	5	1	1	13	13	13	10	5	5	2	13	7	5	3	27	3	7	1	7	19
			13	11	4	7	3	12	8	18	11	15	9	17	6	6	6	9	13	9	4	1	17	3	8	3	4	1	15	5	1	1	13	13	13	10	5	5	2	13	7	5	3	27	3	7	1	8	19
			13	11	4	7	3	12	8	18	11	15	9	17	6	6	6	9	13	9	4	1	17	3	8	3	4	1	15	5	1	1	13	13	13	10	5	5	2	14	7	5	3	27	3	7	1	8	19
			13	11	4	7	3	12	8	18	11	15	9	17	6	6	6	9	13	9	4	1	17	3	8	3	4	1	15	5	1	1	13	13	13	10	5	5	2	14	7	5	3	27	3	7	1	8	19
			13	11	4	7	3	12	8	18	11	15	9	17	6	6	6	9	17	9	4	1	17	3	8	3	4	1	15	5	1	1	13	13	13	10	5	5	2	14	7	5	3	27	3	7	1	8	19
			13	11	4	7	3	12	8	18	11	15	9	17	6	6	6	9	17	9	4	1	17	3	8	3	4	1	15	5	2	1	13	13	13	10	5	5	2	14	7	5	3	27	3	7	1	8	19
			13	11	4	7	3	12	8	18	11	15	9	17	6	6	6	9	17	9	4	1	17	3	8	3	4	1	15	5	2	1	13	13	13	10	5	5	2	14	7	5	3	27	3	7	1	8	20
			13	11	4	7	3	12	8	18	11	15	9	17	6	6	6	9	17	9	4	1	17	3	8	3	4	1	15	5	2	1	13	13	13	10	5	5	2	14	7	5	3	27	3	7	1	8	23
			13	11	4	7	3	12	8	18	11	15	9	17	6	6	6	9	17	9	4	1	17	3	9	3	4	1	15	5	2	1	13	13	13	10	5	5	2	14	7	5	3	27	3	7	1	8	23
			13	11	4	7	3	12	8	18	11	15	9	17	6	6	6	9	17	9	4	1	17	3	9	3	4	1	15	5	2	1	13	13	13	10	5	5	2	14	7	5	3	27	3	7	1	8	23
			13	11	4	7	3	12	8	18	11	15	9	17	6	6	6	9	17	9	4	1	17	3	9	3	4	1	15	5	2	1	13	13	13	10	5	5	2	14	7	5	3	27	3	7	1	8	23
			13	11	4	7	3	12	8	18	11	15	9	17	6	6	6	9	17	9	4	1	17	3	9	3	4	1	15	5	2	1	13	13	13	10	5	5	2	14	7	5	3	27	3	7	1	8	23
			13	11	4	7	3	12	8	18	11	15	9	17	6	6	6	9	17	9	4	1	17	3	9	3	4	1	15	5	2	1	13	13	13	10	5	5	2	14	7	5	3	27	3	7	1	8	23
			13	11	4	7	3	12	8	18	11	15	9	17	6	6	6	9	17	9	4	1	17	3	9	3	4	1	15	5	2	1	13	13	13	10	5	5	2	14	7	5	3	27	3	7	1	8	23
			13	11	4	7	3	12	8	18	11	15	9	17	6	6	6	9	17	9	4	1	17	3	9	3	4	1	15	5	2	1	13	13	13	10	5	5	2	14	7	5	3	27	3	7	1	10	23
			13	11	4	7	3	12	8	18	11	15	9	17	6	6	6	9	17	9	4	1	17	3	9	3	4	1	15	5	2	1	13	13	18	10	5	5	2	14	7	5	3	27	3	7	1	11	23
			13	11	4	7	3	12	8	18	11	15	9	17	6	6	6	9	17	9	4	1	17	3	9	3	4	1	15	5	2	1	13	13	18	10	5	5	2	14	7	5	3	27	3	7	1	11	23
			13	11	4	7	3	12	8	18	11	15	9	17	6	6	6	9	17	9	4	1	17	3	9	3	4	1	15	5	2	1	13	13	18	10	5	5	2	14	7	5	3	27	3	7	1	11	23
			13	11	4	7	3	12	8	18	11	15	9	17	6	6	6	9	17	9	4	1	17	3	9	3	4	1	15	5	2	1	13	13	18	10	5	5	2	14	7	5	3	27	3	7	1	11	23
			13	11	4	7	3	12	8	18	11	15	9	17	6	6	6	9	17	9	4	1	17	3	9	3	4	1	15	5	2	1	13	13	18	10	5	5	2	14	7	5	3	27	3	7	1	11	23
			13	11	4	7	3	12	8	18	11	15	9	17	6	6	6	9	17	9	4	1	17	3	9	3	4	1	15	5	2	1	13	13	18	10	5	5	2	14	7	5	3	27	3	7	1	11	23
			13	11	4	7	3	12	8	18	11	15	9	17	6	6	6	9	17	9	4	1	17	3	9	3	4	1	15	5	2	1	13	13	18	10	5	5	2	14	7	5	3	27	3	7	1	11	23
			13	11	4	7	3	12	8	18	11	15	9	17	6	6	6	9	17	9	4	1	17	3	9	3	4	1	15	5	2	1	13	13	18	10	5	5	2	14	7	5	3	27	3	7	1	11	23
			13	11	4	7	3	12	8	18	11	15	9	17	6	6	6	9	17	9	4	1	17	3	9	3	4	1	15	5	2	1	13	13	18	10	5	5	2	14	7	5	3	27	3	7	1	11	23
			13	11	4	7	3	12	8	18	11	15	9	17	6	6	6	9	17	9	4	1	17	3	9	3	4	1	15	5	2	1	13	13	18	10	5	5	2	14	7	5	3	27	3	7	1	11	23
			13	11	4	7	3	12	8	18	11	15	9	17	6	6	6	9	17	9	4	1	17	3	9	3	4	1	15	5	2	1	13	13	18	10	5	5	2	14	7	5	3	27	3	7	1	11	23
			13	11	4	7	3	12	8	18	11	15	9	17	6	6	6	9	17	9	4	1	17	3	9	3	4	1	15	5	2	1	13	13	18	10	5	5	2	14	7	5	3	27	3	7	1	11	23
			13	11	4	7	3	12	8	18	11	15	9	17	6	6	6	9	17	9	4	1	17	3	9	3	4	1	15	5	2	1	13	13	18	10	5	5	2	14	7	5	3	27	3	7	1	11	23
			13	11	4	7	3	12	8	18	11	15	9	17	6	6	6	9	17	9	4	1	17	3	9	3	4	1	15	5	2	1	13	13	18	10	5	5	2	14	7	5	3	27	3	7	1	11	23
			13	11	4	7	3	12	8	18	11	15	9	17	6	6	6	9	17	9	4	1	17	3	9	3	4	1	15	5	2	1	13	13	18	10	5	5	2	14	7	5	3	27	3	7	1	11	23
			13	11	4	7	3	12	8	18	11	15	9	17	6	6	6	9	17	9	4	1	17	3	9	3	4	1	15	5	2	1	13	13	18	10	5	5	2	14	7	5	3	27	3	7	1	11	23
			13	11	4	7	3	12	8	18	11	15	9	17	6	6	6	9	17	9	4	1	17	3	9	3	4	1	15	5	2	1	13	13	18	10	5	5	2	14	7	5	3	27	3	7	1	11	23
			13	11	4	7	3	12	8	18	11	15	9	17	6	6	6	9	17	9	4	1	17	3	9	3	4	1	15	5	2	1	13	13	18	10	5	5	2	14	7	5	3	27	3	7	1	11	23
			13	11	4	7	3	12	8	18	11	15	9	17	6	6	6	9	17	9	4	1	17	3	9	3	4	1	15	5	2	1	13	13	18	10	5	5	2	14	7	5	3	27	3	7	1	11	23
			13	11	4	7	3	12	8	18	11	15	9	17	6	6	6	9	17	9	4	1	17	3	9	3	4	1	15	5	2	1	13	13	18	10	5	5	2	14	7	5	3	27	3	7	1	11	23
			13	11	4	7	3	12	8	18	11	15	9	17	6	6	6	9	22	9	4	1	17	3	9	3	4	1	15	5	2	1	13	13	18	10	5	5	2	14	7	5	3	27	3	7	1	11	23
			13	11	4	7	3	12	8	18	11	15	9	17	6	6	6	9	22	9	4	1	17	3	9	3	4	1	15	5	2	1	13	13	18	10	5	5	2	14	7	5	3	27	3	7	1	11	23
			13	11	4	7	3	12	8	18	11	15	9	17	6	6	6	9	22	9	4	1	17	3	9	3	4	1	15	5	2	1	13	13	18	10	5	5	2	14	7	5	3	27	3	7	1	11	23
			13	11	4	7	3	12	8	18	11	15	9	17	6	6	6	9	22	9	4	1	17	3	9	3	4	1	15	8	2	1	13	13	18	10	5	5	2	14	7	5	3	27	3	7	1	11	24
			13	11	4	7	3	12	8	18	11	15	9	17	6	6	6	9	22	9	4	1	17	3	9	3	4	1	15	8	2	1	13	13	18	10	5	5	2	14	7	5	3	27	3	7	1	11	24
			13	11	4	7	3	12	8	18	11	15	9	17	6	6	6	9	22	9	4	1	17	3	9	3	4	1	15	8	2	1	13	13	18	10	5	5	2	14	7	5	3	27	3	7	1	11	24
			13	11	4	7	3	12	8	18	11	15	9	17	6	6	6	9	22	9	4	1	17	3	9	3	4	1	15	8	2	1	13	13	18	10	5	5	2	14	7	5	3	27	3	7	1	11	24
			13	11	4	7	3	12	8	18	11	15	9	17	6	6	6	9	22	9	4	1	17	3	9	3	4	1	15	8	2	1	13	13	18	10	5	5	2	14	7	5	3	27	3	7	1	11	24
			13	11	4	7	3	12	8	18	11	15	9	17	6	6	6	9	22	9	4	1	17	3	9	3	4	1	15	8	2	1	13	13	18	10	5	5	2	14	7	5	3	27	3	7	1	11	24
			13	11	4	7	3	12	8	18	11	15	9	17	6	6	6	9	22	9	4	1	17	3	9	3	4	1	15	8	2	1	13	13	18	10	5	5	2	14	7	5	3	27	3	7	1	11	24
			13	11	4	7	3	12	8	18	11	15	9	17	6	6	6	9	22	9	4	1	17	3	9	3	4	1	15	8	2	1	13	13	18	10	5	5	2	14	7	5	3	27	3	7	1	11	25
			13	11	4	7	3	12	8	18	11	15	9	17	6	6	6	9	22	9	4	1	17	3	9	3	4	1	15	8	2	1	13	13	18	10	5	5	2	14	7	5	3	27	3	7	1	11	25
			13	12	4	7	3	12	8	18	11	15	9	17	6	6	6	9	22	9	4	1	17	3	9	3	4	1	15	8	2	1	13	13	18	10	5	5	2	14	7	5	3	27	3	7	1	11	25
			13	12	4	7	3	12	8	18	11	15	9	17	6	6	6	9	22	9	4	1	17	3	9	3	4	1	15	8	2	1	13	13	18	10	5	5	2	14	7	5	3	27	3	7	1	11	25
			13	12	4	7	3	12	8	18	11	15	9	17	6	6	6	9	22	9	4	1	17	3	9	3	4	1	15	8	2	1	13	13	18	10	5	5	2	14	7	5	3	27	3	7	1	11	25
			13	12	4	7	3	12	8	18	11	15	9	17	6	6	6	9	22	9	4	1	17	3	9	3	4	1	15	8	2	1	13	13	18	10	5	5	2	14	7	5	3	27	3	7	1	11	25
			13	12	4	7	3	12	8	18	11	15	9	17	6	6	6	9	22	9	4	1	17	3	9	3	4	1	15	8	2	1	13	13	18	10	5	5	2	14	7	5	3	27	3	7	1	11	25
			13	12	4	7	3	12	8	18	11	15	9	17	6	6	6	9	22	9	4	1	17	3	9	3	4	1	15	8	2	1	13	13	18	10	5	5	2	14	7	5	3	27	3	7	1	11	25
			13	12	4	7	3	12	8	18	11	15	9	17	6	6	6	9	22	9	4	1	17	3	9	3	4	1	15	8	2	1	13	13	18	10	5	5	2	14	7	5	3	27	3	7	1	11	25
			13	12	4	7	3	12	8	18	11	15	9	17	6	6	6	9	22	9	4	1	17	3	9	3	4	1	15	8	2	1	13	13	18	10	5	5	2	14	7	5	3	27	3	7	1	11	25
			13	12	4	7	3	12	8	18	11	15	9	17	6	6	6	9	22	9	4	1	17	3	9	3	4	1	15	8	2	1	13	13	18	10	5	5	2	14	7	5	3	27	3	7	1	11	25
			13	12	4	7	3	12	8	18	11	15	9	17	6	6	6	9	22	9	4	1	17	3	9	3	4	1	15	8	2	1	13	15	18	10	5	5	2	14	7	5	3	27	3	7	1	11	25
			13	12	4	7	3	12	8	24	11	15	9	17	6	6	6	9	22	9	4	1	17	3	9	3	4	1	15	8	2	3	13	17	18	10	5	5	2	14	7	7	3	27	3	7	1	11	25
			13	12	4	7	3	12	8	25	11	15	9	17	6	6	6	11	22	9	4	1	17	3	9	3	4	1	15	8	2	3	13	17	18	10	5	5	2	14	7	7	3	27	3	7	1	11	25
			13	12	4	7	3	12	8	25	11	15	9	17	6	6	6	11	22	9	4	1	17	3	9	3	4	1	15	8	2	3	13	17	18	10	5	5	2	14	7	7	3	27	3	7	1	11	25
			13	12	4	7	3	12	8	25	11	15	9	17	6	6	6	11	22	9	4	1	17	3	9	3	4	1	15	8	2	3	13	17	18	10	5	5	2	14	7	7	3	27	3	7	1	11	25
			13	12	4	7	3	12	8	25	11	15	9	17	6	6	6	12	22	9	4	1	17	3	9	3	4	1	15	8	2	3	13	17	18	10	5	5	2	14	7	7	3	27	3	7	1	11	25
			13	12	4	7	3	12	8	25	11	15	9	17	6	6	6	12	22	9	4	1	17	3	9	3	4	1	15	8	2	3	13	17	18	10	5	5	2	14	7	7	3	27	3	7	1	11	25
			13	12	4	7	3	12	8	25	11	15	9	17	6	6	6	12	22	9	4	1	17	3	9	3	4	1	15	8	2	3	13	17	18	10	5	5	2	14	7	7	3	27	3	7	1	11	25
			13	12	4	7	3	12	8	25	11	15	9	17	6	6	6	12	22	9	4	1	17	4	9	3	4	1	15	8	2	3	13	17	18	10	5	5	2	14	7	7	3	27	3	7	1	11	25
			13	12	4	7	3	12	8	25	11	15	9	17	6	6	6	12	22	9	4	1	17	4	9	3	4	1	15	8	2	3	13	17	18	10	5	5	2	14	7	7	3	27	3	7	1	11	25
			13	12	4	7	3	12	8	27	11	15	9	17	6	6	6	12	22	9	4	1	17	4	9	4	4	1	15	8	2	3	13	17	18	10	5	5	2	14	7	7	3	27	3	7	1	11	25
			13	12	4	7	3	12	8	33	11	15	9	17	6	6	6	12	22	9	4	1	17	4	9	4	4	1	15	8	2	3	13	17	18	10	5	5	2	14	7	7	3	27	3	7	1	11	25
			13	12	4	7	3	12	8	33	11	15	9	17	6	6	6	12	22	9	4	1	17	4	9	4	4	1	15	8	2	3	13	17	18	10	5	5	2	14	7	7	3	27	3	7	1	11	25
			13	12	4	7	3	12	8	33	11	15	9	17	6	6	6	12	22	9	4	1	17	5	10	4	4	1	15	8	2	3	13	17	18	10	5	5	2	14	7	7	3	27	3	7	1	11	25
			13	12	4	7	3	12	8	33	11	15	9	17	6	6	6	12	22	9	4	1	17	5	10	4	4	1	15	8	2	3	13	17	18	10	5	5	2	14	7	7	3	27	3	7	1	11	25
			13	12	4	7	3	12	8	33	11	15	9	17	6	6	6	12	22	9	4	1	17	5	10	4	4	1	15	8	2	3	13	17	18	10	5	5	2	14	7	7	3	27	3	7	1	11	25
			13	12	4	7	3	12	8	33	11	15	9	17	6	6	6	12	22	9	4	1	17	5	10	4	4	6	15	8	2	3	13	17	18	10	5	5	2	14	7	7	3	27	3	7	1	11	25
			13	12	4	7	3	12	8	33	11	15	9	17	6	6	6	12	22	9	4	1	17	5	10	4	4	10	15	8	2	3	13	17	18	10	5	5	2	14	7	7	3	27	3	7	1	11	25
			13	12	4	11	3	12	8	33	11	15	9	17	6	6	6	12	22	9	4	1	17	5	10	4	4	10	15	8	2	3	13	17	18	10	5	5	2	14	7	7	3	27	3	7	1	11	25
			13	12	4	12	3	12	8	33	11	15	9	17	6	6	9	12	22	9	4	1	17	5	10	4	4	11	15	8	2	3	13	17	18	10	5	5	2	14	7	7	3	27	3	7	1	11	25
			13	12	4	12	3	12	8	33	11	15	9	17	6	6	9	12	22	9	4	1	17	5	10	4	4	11	15	8	2	3	13	17	18	10	5	5	2	15	7	7	3	27	3	7	1	11	25
			13	12	4	12	3	12	8	33	11	15	9	17	6	6	9	12	22	9	4	1	17	5	10	4	4	11	15	8	2	3	13	17	18	10	5	5	2	15	7	7	3	27	3	7	1	11	25
			13	12	4	12	3	12	8	33	11	16	9	17	6	6	9	12	22	9	4	1	17	5	10	4	4	12	15	8	2	3	13	17	18	10	5	5	2	15	7	7	3	27	3	7	1	11	25
			13	12	4	12	3	12	8	33	11	19	9	17	6	6	9	12	22	9	4	1	17	5	10	4	4	12	15	8	2	3	13	17	18	10	5	5	2	15	7	7	3	27	3	7	1	11	26
			13	12	4	12	3	12	8	33	11	19	9	17	6	6	9	12	22	9	4	1	17	5	10	4	4	12	15	8	2	3	13	17	18	10	5	5	2	18	7	7	3	27	3	7	1	11	26
			13	12	4	12	3	12	8	33	11	19	9	17	6	6	9	12	22	9	7	1	17	5	10	4	4	12	15	8	2	3	13	17	18	10	5	5	2	18	7	7	3	27	3	7	1	11	26
			13	12	4	12	3	12	8	33	11	20	9	17	6	6	9	12	22	9	7	1	17	5	10	4	4	12	15	8	2	3	13	17	18	10	5	5	2	18	7	7	3	27	3	7	1	11	26
			13	12	4	12	3	12	8	33	11	20	9	17	6	6	9	12	22	9	7	1	18	5	10	4	4	12	15	8	2	3	13	17	18	10	5	5	2	18	7	7	3	27	3	7	1	11	26
			13	12	4	12	3	12	8	33	11	20	9	17	6	6	9	12	22	9	7	1	18	5	10	4	4	12	15	8	2	3	13	17	18	10	5	5	2	18	7	7	3	27	3	7	1	11	26
			13	12	4	12	3	12	8	33	11	20	9	17	6	6	9	12	22	9	7	1	18	5	10	4	4	12	15	8	2	3	13	17	18	10	5	5	2	18	7	7	3	27	3	7	1	11	26
			13	12	4	12	3	12	8	33	11	20	9	17	6	6	9	12	22	9	7	1	18	5	10	4	4	12	15	8	2	3	13	17	18	10	5	5	2	18	7	7	3	27	3	7	1	11	26
			13	12	4	12	3	12	8	33	11	20	9	17	6	6	9	12	22	9	7	1	18	5	10	4	4	12	15	10	2	3	13	17	18	10	5	5	2	18	7	7	3	27	3	7	1	12	26
			13	12	4	12	3	12	8	33	11	20	9	17	6	6	9	12	22	9	7	1	18	5	10	4	4	12	15	10	2	3	13	17	18	10	5	5	2	18	7	7	3	28	3	7	1	12	26
			13	12	4	12	3	12	8	33	11	20	9	17	6	6	9	12	22	9	7	1	18	5	10	4	4	12	15	10	2	3	13	17	18	10	5	5	2	18	7	7	3	32	3	7	1	12	26
			13	12	4	12	3	12	8	33	11	20	9	17	6	6	9	12	22	9	7	1	18	5	10	4	4	12	15	10	2	3	13	17	18	10	5	5	2	18	7	7	3	32	3	7	1	12	26
			13	12	4	12	3	12	8	33	11	20	9	17	6	6	9	12	22	9	7	1	18	5	10	4	4	12	15	10	2	3	13	17	18	10	5	5	2	18	7	7	3	32	3	7	1	12	26
			13	12	4	12	3	12	8	33	11	20	9	17	6	6	9	12	22	9	7	1	18	5	10	4	4	12	15	10	2	3	13	17	18	10	5	5	2	18	7	7	3	32	3	7	1	12	26
			13	12	4	12	3	12	8	33	11	20	9	17	6	6	9	12	22	9	7	1	18	5	10	4	4	12	15	10	2	3	13	17	18	10	5	5	2	18	7	7	3	32	3	7	1	12	26
			13	12	4	12	3	12	8	33	11	20	9	17	6	6	9	12	22	10	7	1	18	5	10	4	4	12	15	10	2	3	13	17	18	10	5	5	2	18	7	7	3	32	3	7	1	12	26
			13	12	4	12	3	12	8	33	11	20	9	17	6	6	9	12	22	10	7	1	18	5	10	4	4	12	15	10	2	3	13	17	18	10	5	5	2	18	7	7	3	32	3	7	1	12	26
			13	12	4	12	3	12	8	33	11	20	9	17	6	6	9	12	22	10	7	1	18	5	10	4	4	12	15	10	2	3	13	17	18	10	5	5	2	18	7	7	3	32	3	7	1	12	26
			13	12	4	12	3	12	8	33	11	20	9	17	6	6	9	12	22	10	7	1	18	5	10	4	4	12	15	10	2	3	13	17	18	10	5	5	2	18	7	7	3	32	3	7	1	12	26
			13	12	4	12	3	12	8	33	11	20	9	17	6	6	9	12	22	10	7	1	18	5	10	4	4	14	15	10	2	3	13	17	21	10	5	5	2	18	7	7	3	32	3	7	1	12	26
			13	12	4	12	3	12	8	33	11	20	9	17	6	6	9	12	22	10	7	1	18	5	10	4	4	16	15	10	2	3	13	17	23	10	5	5	2	18	7	7	3	32	3	7	1	12	26
			13	12	4	12	3	12	8	33	11	20	9	17	6	6	9	12	22	10	7	1	18	5	10	4	4	16	15	10	2	3	13	17	23	10	5	5	2	18	7	7	3	32	3	7	1	12	26
			13	12	4	12	3	12	8	33	11	20	9	17	6	6	9	12	22	10	7	1	18	5	10	4	4	16	15	10	2	3	13	17	24	10	5	5	2	18	7	7	3	32	3	7	1	12	26
			13	12	4	12	3	12	8	33	11	20	9	17	6	6	9	12	22	10	7	1	18	5	10	4	4	16	15	10	2	3	13	17	24	10	5	5	2	18	7	7	3	32	3	7	1	12	26
			13	12	4	12	3	12	8	33	11	20	9	17	6	6	9	12	22	10	7	1	18	5	10	4	4	16	15	10	2	3	13	17	24	10	5	5	2	18	7	7	3	32	3	7	1	12	26
			13	12	4	12	3	12	8	33	11	20	9	17	6	6	9	12	22	10	7	1	18	5	10	4	4	16	15	10	2	3	13	17	24	10	5	5	2	18	7	7	3	32	3	7	1	12	26
			13	12	4	12	3	12	8	33	11	20	9	17	6	6	9	12	22	10	7	1	18	5	10	4	4	16	15	10	2	3	13	17	24	10	5	5	2	18	7	7	3	32	3	7	1	12	26
			13	12	4	12	3	12	8	33	11	20	9	17	6	6	9	12	22	10	7	1	18	5	10	5	4	16	15	10	2	3	13	17	24	10	5	5	2	18	7	7	3	32	3	7	1	12	26
			13	12	4	12	3	12	8	35	11	20	9	17	6	6	9	12	22	10	7	1	18	5	10	5	4	16	15	10	2	3	13	17	24	10	5	5	2	18	7	7	3	32	3	7	1	12	26
			13	12	4	12	3	12	8	43	11	20	9	17	6	6	9	12	22	10	7	1	18	5	10	5	4	16	15	10	2	3	13	17	24	10	5	5	2	18	7	7	3	32	3	7	1	12	26
			13	12	4	12	3	12	8	46	11	20	9	17	6	6	9	12	22	10	7	1	18	5	10	5	4	16	15	10	2	3	13	17	24	10	5	5	2	18	7	7	3	32	3	7	1	12	26
			13	12	4	12	3	12	8	46	11	20	9	17	6	6	9	12	22	10	7	1	18	5	10	5	4	16	15	10	2	3	13	17	24	10	5	5	2	18	7	7	3	32	3	7	1	12	26
			13	12	4	12	3	12	8	47	11	20	9	17	6	6	9	12	22	10	7	1	18	5	10	5	4	16	15	10	2	3	13	17	24	10	5	5	2	18	7	7	3	32	3	7	1	12	26
			13	12	4	12	3	12	8	47	11	20	9	17	6	6	9	12	22	10	7	1	18	5	10	5	4	16	15	10	2	3	13	17	24	10	5	5	2	18	11	7	3	32	3	7	1	12	26
			13	12	4	12	3	12	8	47	11	20	9	17	6	6	9	12	22	10	7	1	18	5	10	5	4	16	15	10	2	3	13	17	24	10	5	5	2	18	11	7	3	32	3	7	1	12	26
			13	12	4	12	3	12	8	47	11	20	9	17	6	6	9	12	22	10	7	1	18	5	10	5	4	16	15	10	2	3	13	17	24	10	5	5	2	18	11	7	3	32	3	7	1	12	26
			13	12	4	12	3	12	8	47	11	20	9	17	6	6	9	12	22	10	7	1	18	5	10	5	4	16	15	10	2	3	13	17	24	10	5	5	2	18	11	7	3	32	3	7	1	12	26
			13	12	4	12	3	12	8	47	11	20	9	17	6	6	9	12	22	10	7	1	18	5	10	5	4	16	15	10	2	3	13	17	24	10	5	5	2	18	11	7	3	32	3	7	1	12	26
			13	12	4	12	3	12	8	47	11	20	9	17	6	6	9	12	22	10	7	1	18	5	10	5	4	16	15	10	2	3	13	17	24	10	5	5	2	18	11	7	3	32	3	7	1	12	26
			13	12	4	12	3	12	8	48	11	20	9	17	6	6	9	12	22	10	7	1	18	5	10	5	4	16	15	10	2	3	13	17	24	10	5	5	2	18	11	7	3	32	3	7	1	12	26
			13	12	4	12	3	12	8	48	11	21	9	17	6	6	9	12	22	10	7	1	18	5	10	5	4	16	15	10	2	3	13	17	24	10	5	5	2	18	11	7	3	32	3	7	1	12	26
			13	12	4	12	3	12	8	48	11	21	9	17	6	6	9	12	22	10	7	1	18	5	10	5	4	16	15	10	2	3	13	17	24	10	5	5	2	18	11	7	3	32	3	7	1	12	26
			13	12	4	12	3	12	8	48	11	21	9	17	6	6	9	12	22	10	7	1	18	5	10	5	4	16	15	10	2	3	13	17	24	10	5	5	2	18	11	7	3	32	3	7	1	12	26
			13	12	4	12	3	12	8	48	13	21	9	17	6	6	9	13	22	10	7	1	18	5	10	5	4	16	15	10	2	3	13	17	24	10	5	5	2	18	11	7	3	32	3	7	1	12	26
			13	12	4	12	3	12	8	48	16	21	9	17	6	6	9	13	22	10	7	1	18	5	10	5	4	16	15	10	5	3	13	17	24	10	5	5	2	18	11	7	3	32	3	7	1	12	26
			13	12	4	12	3	12	8	48	17	21	9	17	6	6	9	13	22	10	7	1	18	5	10	5	4	16	15	10	5	3	13	17	24	10	5	5	2	18	11	7	3	32	3	7	1	12	26
			13	12	4	12	3	12	8	48	17	21	9	17	6	6	9	13	22	10	7	1	18	5	10	5	4	16	15	10	5	3	13	17	24	10	5	5	2	18	11	7	3	32	3	7	1	12	26
			13	12	4	12	3	12	8	48	17	21	9	17	6	6	9	13	22	10	7	1	18	5	10	5	4	16	15	10	5	3	13	17	24	10	5	5	2	18	11	7	3	32	3	7	1	12	26
			13	12	4	12	3	12	8	48	17	21	9	17	6	6	9	13	22	10	7	1	20	5	10	5	4	16	15	10	5	3	13	17	24	10	5	5	2	18	11	7	3	32	3	7	1	12	26
			13	12	4	12	3	12	8	48	17	21	9	17	6	6	9	13	22	10	7	1	20	5	10	5	4	16	15	10	5	3	13	17	24	10	5	5	2	18	11	7	3	32	3	7	1	12	26
			13	12	4	12	3	12	8	48	17	21	9	17	6	6	9	13	22	10	7	1	20	5	10	5	4	16	15	10	5	3	13	17	24	10	5	5	2	18	11	7	3	32	3	7	1	12	26
			13	12	4	12	3	12	8	48	17	21	9	17	6	6	9	13	22	10	7	1	20	5	10	5	4	16	15	10	5	3	13	17	24	10	5	5	2	18	11	7	3	32	3	7	1	12	26
			13	12	4	14	3	12	8	48	17	21	9	17	6	6	9	13	22	10	7	1	20	5	10	5	4	16	15	10	5	3	13	19	24	10	5	5	2	18	11	7	3	32	3	7	1	12	26
			13	12	4	16	3	12	8	48	17	21	9	17	7	6	9	13	22	10	7	1	20	5	10	5	4	16	15	10	5	3	13	19	24	10	5	5	2	18	11	7	3	32	3	7	1	12	26
			13	12	4	16	3	12	8	48	17	21	9	17	9	6	9	13	22	10	7	1	20	5	10	5	4	16	15	10	5	3	13	19	24	10	5	5	2	18	11	7	3	32	3	7	1	12	26
			13	12	4	16	3	12	8	48	17	21	9	17	9	6	9	13	22	10	7	1	20	5	10	5	4	16	15	10	5	3	13	19	24	10	5	5	2	18	11	7	3	32	3	7	1	12	26
			13	12	4	16	3	12	8	48	17	21	9	17	9	6	9	13	22	10	7	1	20	5	10	5	4	16	15	10	5	3	13	19	24	10	5	5	2	18	11	7	3	32	3	7	1	12	26
			13	12	4	16	3	12	8	48	17	21	9	17	9	6	9	13	22	10	7	1	20	5	10	5	4	16	15	10	5	3	13	19	24	10	5	5	2	18	11	7	3	32	3	7	1	12	26
			13	12	4	16	3	12	8	48	17	21	9	17	9	6	9	13	22	10	7	1	20	5	10	9	4	16	15	10	5	3	13	19	24	10	5	5	2	18	11	7	3	32	3	7	1	12	26
			13	12	4	16	3	12	8	48	17	21	9	17	9	6	9	13	22	10	7	1	20	5	10	9	4	16	15	10	5	3	13	19	24	10	5	5	2	18	11	7	3	32	3	7	1	12	26
			13	12	4	16	3	12	8	48	17	21	9	17	9	6	9	13	22	10	7	1	20	5	10	9	4	16	15	10	5	3	13	19	24	10	5	5	2	18	11	7	3	32	3	7	1	12	26
			13	12	4	16	3	12	8	48	17	21	9	17	9	6	9	13	22	10	7	1	20	5	10	9	7	16	15	10	5	3	13	19	24	10	5	5	2	18	11	7	3	32	3	7	1	12	26
			14	12	4	16	3	12	8	48	17	21	9	17	9	6	9	13	22	10	7	1	20	5	10	9	7	16	15	10	5	3	13	19	24	10	5	5	2	18	11	7	3	32	3	7	1	12	26
			14	12	4	16	3	12	8	48	17	21	9	17	9	6	9	13	22	10	7	1	20	5	10	9	9	16	15	10	5	3	13	19	26	10	5	5	2	19	11	7	3	32	3	7	1	12	26
			14	12	4	16	3	12	8	48	17	21	9	17	9	6	9	13	22	10	7	1	20	5	10	9	9	17	15	10	5	3	13	19	26	10	5	5	2	19	11	7	3	32	3	7	1	12	26
			14	12	4	16	3	12	8	48	17	21	9	17	9	6	9	13	22	10	7	1	20	5	10	9	9	17	15	10	5	3	13	19	26	10	5	5	2	19	11	7	3	32	3	7	1	12	26
			14	12	4	17	3	12	8	48	17	21	9	17	9	6	9	13	22	10	7	1	20	5	10	9	9	17	15	10	5	3	13	19	26	10	5	5	2	19	11	7	3	32	3	7	1	12	26
			14	12	4	18	3	12	8	48	17	21	9	17	9	6	9	13	22	10	7	1	20	5	10	9	9	17	15	10	5	3	13	19	26	10	5	5	2	19	11	7	3	32	3	7	1	12	26
			14	12	4	18	3	12	8	48	17	21	9	17	9	6	9	13	22	10	7	1	20	5	10	9	9	17	15	10	5	3	13	19	26	10	5	5	2	19	11	7	3	32	3	7	1	12	26
			14	12	4	18	3	12	8	48	17	21	9	17	9	6	9	13	22	10	7	1	20	5	10	9	9	17	15	10	5	3	13	19	26	10	5	5	2	19	11	7	3	32	3	7	1	12	26
			14	12	4	18	3	12	8	48	17	21	9	17	9	6	9	13	28	10	7	1	20	5	10	9	9	17	15	10	5	3	13	19	26	10	5	5	2	19	11	7	3	32	3	7	1	12	26
			14	12	4	18	3	12	8	48	17	21	9	17	9	6	9	13	28	10	7	1	20	5	10	9	9	17	15	10	5	4	13	19	26	11	5	5	2	19	11	7	3	32	3	7	1	12	26
			14	12	4	18	3	12	8	48	17	21	9	17	9	6	9	13	28	10	7	1	20	5	10	9	9	17	15	10	5	5	13	19	26	11	5	5	2	19	11	7	3	32	3	7	1	12	26
			14	12	4	18	3	12	8	48	17	21	9	17	9	6	9	13	28	10	7	1	20	5	10	9	9	17	15	10	5	5	13	19	27	11	5	5	2	19	11	7	3	32	3	7	1	12	26
			14	12	4	18	3	12	8	48	17	21	9	17	9	6	9	13	28	10	7	1	20	5	10	9	9	17	15	10	5	5	13	19	27	11	5	5	2	19	11	7	3	32	3	7	1	12	26
			14	12	4	18	3	12	8	48	19	21	9	17	9	6	9	13	28	10	7	1	20	5	10	9	9	17	15	10	5	5	13	19	27	11	5	5	2	19	11	7	3	32	3	7	1	12	26
			14	12	4	18	3	12	8	48	19	21	9	17	9	6	9	13	28	10	7	1	20	5	10	9	9	17	15	10	5	5	13	19	27	11	5	5	2	19	11	7	3	32	3	7	1	12	26
			14	12	4	18	3	12	8	48	19	22	9	17	9	6	9	13	28	10	7	1	20	5	10	9	9	17	15	10	5	5	13	19	27	11	5	5	2	19	11	7	3	32	3	7	1	12	26
			14	12	4	18	3	12	8	48	19	23	9	17	9	6	10	13	28	10	7	1	20	5	10	9	9	17	15	10	5	5	13	19	27	11	5	5	2	19	11	7	3	32	3	7	1	12	26
			14	12	4	18	3	12	8	48	19	23	9	17	9	6	13	13	28	10	7	1	20	5	10	9	9	17	15	10	5	5	13	19	27	11	5	5	2	19	11	7	3	32	3	7	1	12	28
			14	12	4	18	3	12	8	48	19	23	9	17	9	6	13	13	28	10	7	1	20	5	10	9	9	17	15	10	5	5	13	19	27	11	5	5	2	19	11	7	3	32	3	7	1	12	28
			14	12	4	18	3	12	8	48	19	23	9	17	9	6	13	13	28	10	7	1	20	5	10	9	9	17	15	10	5	5	13	19	27	11	5	5	2	19	11	7	3	32	3	7	1	14	28
			14	12	4	18	3	12	8	48	19	23	9	17	9	6	13	13	28	10	7	1	20	5	10	9	9	17	15	10	5	5	13	19	27	11	5	5	2	19	11	7	3	32	3	7	1	20	28
			14	12	4	18	3	12	8	48	19	23	9	17	9	6	13	13	28	10	7	1	20	5	10	9	9	17	15	10	5	5	13	19	27	11	5	5	2	19	11	7	3	32	3	7	1	20	28
			14	12	4	18	3	12	8	48	19	23	9	17	9	6	13	13	28	10	7	1	20	5	10	9	9	17	15	10	5	5	13	19	27	11	5	5	2	19	11	7	3	32	3	7	1	20	28
			14	12	4	18	3	12	8	48	19	23	9	17	9	6	13	13	28	10	7	1	20	5	10	9	9	17	15	10	5	5	13	19	27	11	5	5	2	19	11	7	3	32	3	7	1	20	28
			14	12	4	18	3	12	8	48	19	23	9	17	9	6	13	13	28	10	7	1	20	5	10	9	9	19	15	10	5	5	13	19	27	11	5	5	2	19	11	7	3	32	3	7	1	20	28
			14	12	4	18	3	12	8	48	19	23	9	17	9	6	13	13	28	10	7	1	20	5	10	9	9	19	15	10	5	5	13	19	27	11	5	5	2	19	11	7	3	32	3	7	1	20	28
			14	12	4	18	3	12	8	48	19	23	9	17	9	6	13	13	28	10	7	1	20	5	10	9	9	19	15	10	5	9	13	19	27	11	5	5	2	19	11	7	3	32	3	7	1	20	28
			14	12	4	18	3	12	8	48	19	23	9	17	9	6	13	13	28	10	7	1	20	5	10	9	9	19	15	10	5	9	13	19	27	11	5	5	2	19	11	7	3	32	3	7	1	20	28
			14	12	4	18	3	12	8	48	19	23	9	17	9	6	13	13	28	10	7	1	20	5	10	9	9	19	15	10	5	9	13	19	27	11	5	5	2	19	11	7	3	32	3	7	1	20	28
			14	12	4	18	3	12	8	48	19	23	9	17	9	6	13	13	28	10	7	1	20	5	10	11	9	19	15	10	5	9	13	19	27	11	5	5	2	19	11	7	3	32	3	7	1	20	28
			14	12	4	18	3	12	8	48	19	23	9	17	9	6	13	13	28	10	7	1	20	5	10	11	9	19	15	10	5	9	13	19	27	11	5	5	2	19	11	7	3	32	3	7	1	20	28
			14	12	4	18	3	12	8	48	19	23	9	17	9	6	13	13	28	10	7	1	20	5	10	11	9	19	15	10	5	9	13	19	27	11	5	5	2	19	11	7	4	32	3	7	1	20	28
			14	12	4	18	3	12	8	48	19	23	9	17	9	6	13	13	28	10	7	1	20	5	10	11	9	19	15	10	5	9	13	19	27	11	5	5	2	19	11	7	4	32	3	7	1	20	28
			14	12	4	18	3	12	8	48	19	23	9	17	9	6	13	13	28	10	7	1	20	5	10	11	9	23	15	10	5	9	13	19	27	11	5	5	2	19	11	7	4	32	3	7	1	20	28
			14	12	4	18	3	12	8	48	19	23	9	17	9	6	13	13	28	10	7	1	20	5	10	11	9	23	15	10	5	9	13	19	27	11	5	5	2	19	11	7	4	32	3	7	1	20	28
			14	12	4	18	3	12	8	48	19	23	9	17	9	6	13	13	28	10	7	1	20	5	10	11	9	23	15	10	5	9	13	19	27	11	5	5	2	19	11	7	4	32	3	7	1	20	28
			14	12	4	18	3	12	8	48	19	23	9	17	9	6	13	13	28	10	7	1	20	5	10	11	9	23	15	10	5	9	13	19	27	11	5	5	2	19	11	7	4	32	3	7	1	20	28
			14	12	4	18	3	12	8	48	19	23	9	17	9	6	13	13	28	10	7	1	20	5	10	11	9	23	15	10	5	9	13	19	27	11	5	5	2	19	11	7	4	32	3	7	1	20	28
			14	12	4	18	3	12	8	48	19	23	9	17	9	6	13	13	28	10	7	1	20	5	10	11	9	23	15	10	5	9	13	19	27	11	5	5	2	19	11	7	4	32	3	7	1	20	28
			14	12	4	18	3	12	8	48	19	23	9	17	9	6	13	13	28	10	7	1	20	5	10	11	9	23	15	10	5	9	13	19	27	11	5	5	2	19	11	7	4	32	3	7	1	20	28
			14	12	4	18	3	12	8	48	19	23	9	17	9	6	13	13	28	10	7	1	20	5	10	11	9	23	15	10	5	9	13	19	27	11	5	5	2	19	11	7	4	32	3	7	1	20	28
			14	12	4	18	3	12	8	48	19	23	9	17	9	6	13	13	28	10	7	1	20	5	10	11	9	23	15	10	5	9	14	19	27	11	5	5	2	19	11	7	4	32	3	7	1	20	28
			14	12	4	18	3	12	8	48	19	23	9	17	9	6	13	13	28	10	7	1	20	5	10	11	9	23	15	10	5	9	18	19	27	11	5	5	2	19	11	7	4	32	3	7	1	20	30
			14	12	4	18	3	12	8	48	19	23	9	17	9	6	13	13	28	10	8	1	20	5	10	11	9	23	15	10	5	9	18	19	27	11	5	5	2	19	11	7	4	32	3	7	1	21	30
			14	12	4	18	3	12	8	48	19	23	9	17	9	6	13	13	28	13	8	1	20	5	10	11	9	23	15	10	5	9	18	19	27	11	5	5	2	19	11	7	4	32	3	7	1	21	30
			14	12	4	18	3	12	8	48	19	23	9	17	9	6	13	13	28	13	8	1	20	5	10	11	9	23	15	10	5	9	18	19	27	11	12	5	2	19	11	7	4	32	3	7	1	21	30
			14	12	4	18	3	12	8	48	19	23	9	17	9	6	13	13	28	13	8	1	20	5	10	11	9	23	15	10	5	9	18	19	27	11	14	5	2	19	11	7	4	32	3	7	1	21	30
			14	12	4	18	3	12	8	48	19	24	9	17	9	6	13	13	28	13	8	1	20	5	10	11	9	23	15	10	5	9	18	19	27	11	16	5	2	19	11	9	4	32	3	7	1	21	30
			14	12	4	18	3	12	8	48	19	24	9	17	9	6	13	13	28	13	8	1	20	5	10	11	9	23	18	10	5	11	18	19	27	11	16	5	2	19	11	11	4	32	3	7	1	21	30
			14	12	4	18	3	12	8	48	19	24	9	17	9	6	13	13	28	13	8	1	20	5	10	11	9	23	18	10	5	11	18	19	27	11	16	5	2	19	11	11	4	32	3	7	1	21	32
			14	12	4	18	7	12	8	48	19	24	9	17	9	6	13	13	28	13	8	1	20	5	10	11	9	23	18	10	5	11	18	19	27	11	16	5	2	19	11	11	4	32	3	7	1	21	32
			14	12	4	18	7	12	8	48	19	24	9	17	9	6	13	13	28	13	8	1	20	5	10	11	9	23	18	10	5	11	18	19	27	11	16	5	2	19	11	11	4	32	3	7	1	21	32
			14	12	4	18	7	12	8	48	19	24	9	17	9	6	13	13	28	13	8	1	20	5	10	11	9	23	18	10	5	11	18	19	27	11	16	5	2	19	11	11	4	32	3	7	1	21	32
			14	12	4	18	7	12	8	48	19	24	9	17	9	6	13	13	28	13	8	1	20	5	10	11	9	23	18	10	9	11	18	19	27	11	16	5	2	19	11	11	4	32	3	7	1	21	32
			14	12	10	18	7	12	8	48	19	24	9	17	9	6	13	13	28	13	8	1	20	5	10	11	9	23	18	10	18	11	18	19	27	11	16	5	2	19	11	11	4	32	3	7	1	21	32
			14	13	10	18	7	12	8	48	19	24	9	17	9	6	13	13	28	13	8	1	20	5	10	11	9	23	18	10	18	11	18	19	27	11	16	5	2	19	11	11	4	32	3	7	1	21	32
			14	13	10	18	7	12	8	48	19	24	9	17	9	6	13	13	28	13	8	1	20	5	10	11	9	23	18	10	18	11	18	19	27	11	16	5	2	19	11	11	4	32	3	7	1	21	32
			14	13	10	18	7	12	8	48	19	24	9	17	9	6	13	13	28	13	8	1	20	5	10	11	9	23	18	10	18	11	18	19	27	11	16	5	2	19	11	11	4	32	3	7	1	21	32
			14	13	10	18	7	12	8	48	19	24	9	17	9	6	13	13	28	13	8	1	20	5	10	11	9	23	18	10	18	11	18	19	27	11	16	5	2	19	11	11	4	32	3	7	1	21	32
			14	13	10	18	7	12	8	48	19	24	9	17	9	6	13	13	28	13	8	1	20	5	10	11	9	23	18	10	18	11	18	19	27	11	16	5	2	19	11	11	4	32	3	7	1	21	32
			14	13	10	18	7	12	8	48	19	24	9	17	9	6	13	13	28	13	8	1	20	5	10	11	9	23	18	10	18	11	18	19	27	11	16	5	2	19	11	11	4	32	3	7	1	21	32
			14	13	10	18	7	12	8	48	19	24	9	17	9	6	13	13	28	13	8	1	20	5	10	11	9	23	18	10	18	11	18	19	27	11	16	5	2	19	11	11	4	32	3	7	1	21	32
			14	13	10	18	7	12	8	48	19	24	9	17	9	6	13	13	28	13	8	1	20	5	10	11	9	23	18	10	18	11	18	19	27	11	16	5	2	19	11	11	4	32	3	7	1	21	32
			14	13	10	18	7	12	8	48	19	24	9	17	9	6	13	13	28	13	8	1	20	5	10	11	9	23	18	10	18	11	18	19	27	11	16	5	2	19	11	11	4	32	3	7	1	23	32
			14	13	10	18	7	12	8	48	19	24	9	17	9	6	13	13	28	13	8	1	20	5	10	11	9	23	18	10	18	11	18	19	27	11	16	5	2	19	11	11	4	32	3	7	1	29	32
			14	13	10	18	7	12	8	48	19	24	9	17	9	6	13	13	28	13	8	1	20	5	10	11	9	23	18	10	18	11	18	19	27	11	19	5	2	19	11	11	4	32	3	7	1	29	32
			14	13	10	18	7	12	8	48	19	24	9	17	9	6	13	13	28	13	8	1	20	5	10	11	9	23	18	10	19	11	18	19	27	11	20	5	2	19	11	11	4	32	3	7	1	30	32
			14	13	10	18	7	12	8	48	19	24	9	17	9	6	13	13	28	13	8	1	20	5	10	11	9	23	18	10	19	11	18	19	27	11	20	5	2	19	11	11	4	32	3	7	1	30	32
			14	13	10	18	7	12	8	48	19	24	9	17	9	6	13	13	28	13	8	1	20	5	10	11	9	23	18	10	19	11	18	19	27	11	20	5	2	19	11	11	4	32	3	7	1	30	32
			14	13	10	18	7	12	8	48	19	24	9	17	9	6	13	13	28	13	8	1	20	5	10	11	9	23	18	10	19	11	18	19	27	11	20	5	2	19	11	11	4	32	3	7	1	30	32
			14	13	11	18	7	12	8	48	19	24	9	17	9	6	13	13	28	13	8	1	20	5	10	11	9	23	18	10	19	11	18	19	27	11	20	5	2	19	11	11	4	32	3	7	1	30	32
			14	13	11	18	7	12	8	48	19	24	9	17	9	6	13	13	28	13	8	1	20	5	10	11	9	23	18	10	19	11	18	19	27	11	20	5	2	19	11	11	4	32	3	7	1	30	32
			14	13	11	18	7	12	8	48	19	24	9	17	9	6	13	13	28	13	8	1	20	5	10	11	9	23	18	10	19	11	18	19	27	11	20	5	2	19	11	11	4	32	3	7	1	30	32
			14	13	11	18	7	12	8	48	19	24	9	17	9	6	13	13	28	13	8	1	20	5	10	11	9	23	18	10	19	11	18	19	27	11	20	5	2	19	11	11	4	32	3	7	1	30	32
			14	13	11	18	7	12	8	48	19	24	9	17	9	6	13	13	28	13	8	1	20	5	10	11	9	23	18	10	19	11	18	19	27	11	20	5	2	19	11	11	4	32	3	7	1	30	32
			14	13	11	21	7	12	8	48	19	24	9	17	9	6	13	13	28	13	8	1	20	5	10	11	9	23	18	10	19	11	18	19	27	11	20	5	2	19	11	11	4	32	3	7	1	30	32
			14	13	11	21	7	12	8	48	19	24	9	17	9	6	13	13	28	13	8	1	20	5	10	11	9	23	18	10	19	11	18	19	27	11	20	5	2	19	11	11	4	32	3	7	1	30	32
			14	13	11	21	7	12	8	48	20	24	9	17	9	6	13	13	28	13	8	1	20	6	10	11	9	23	18	10	19	11	18	19	27	11	20	5	2	19	11	11	4	32	3	7	1	30	32
			14	13	11	21	7	12	8	48	20	24	9	17	9	6	13	13	28	13	8	1	20	6	10	11	9	23	18	10	19	11	18	19	27	11	20	5	2	19	11	11	4	32	3	7	1	30	32
			14	13	11	21	7	12	8	48	20	24	9	17	9	6	13	13	28	13	8	1	20	6	10	11	9	23	18	10	19	11	18	19	27	11	20	5	2	19	11	11	4	32	3	7	1	30	32
			14	13	11	21	7	12	8	48	20	24	9	17	9	6	13	13	28	13	8	1	20	6	10	11	9	23	18	10	19	11	18	19	27	11	20	5	2	19	11	11	4	32	3	7	1	30	32
			14	13	11	21	7	12	8	48	20	24	9	17	9	6	13	13	28	13	8	1	20	6	10	11	9	23	18	10	19	11	18	19	27	11	20	5	2	20	11	11	4	32	3	7	1	30	32
			14	13	11	21	7	12	8	48	20	24	13	17	9	6	13	13	28	13	8	1	20	6	10	11	9	23	18	10	26	11	18	19	27	11	20	5	2	20	11	11	4	32	3	7	1	30	32
			14	13	11	21	7	12	8	48	20	24	13	17	9	6	13	13	28	13	8	1	20	6	10	11	9	23	18	10	27	11	18	19	27	11	20	5	2	20	11	11	4	32	3	10	1	30	32
			14	13	11	21	7	12	8	48	20	24	13	17	9	6	13	13	28	13	8	1	20	6	10	11	9	23	18	10	27	11	18	19	27	11	20	5	2	20	11	11	4	32	3	10	1	30	32
			14	13	11	21	7	12	8	48	20	24	13	17	9	6	13	13	28	13	8	1	20	6	10	11	9	23	18	10	27	11	18	19	27	11	20	5	2	20	11	11	4	32	3	10	1	30	32
			14	13	11	21	7	12	8	48	20	24	13	17	9	6	13	13	28	13	8	1	20	6	10	11	9	23	18	10	27	11	18	19	27	11	20	5	2	20	11	11	4	32	3	10	1	30	32
			14	13	11	21	7	12	8	48	20	24	13	17	9	6	13	13	28	13	8	1	20	6	10	11	9	23	18	10	27	11	18	19	27	16	20	5	2	20	11	11	4	32	3	10	1	30	32
			14	13	11	21	7	12	8	48	20	24	13	17	9	6	13	13	28	13	8	1	20	6	10	11	9	23	18	10	27	11	18	19	27	16	20	5	2	20	11	11	4	32	3	10	1	30	32
			14	13	11	22	7	12	8	48	20	24	13	17	9	6	13	13	28	13	8	1	20	6	10	11	9	23	18	10	27	11	18	19	27	16	20	5	2	20	11	11	4	32	3	10	1	30	32
			14	13	11	22	7	12	8	48	20	24	13	17	9	6	13	13	28	13	8	1	20	6	10	11	9	23	18	10	27	11	18	19	27	16	20	5	2	20	11	11	4	32	3	10	1	30	32
			14	13	11	22	7	12	8	48	20	24	13	17	9	6	13	13	28	13	8	1	20	6	10	11	9	23	18	10	27	11	18	19	27	16	20	5	2	20	11	11	4	32	3	10	1	30	32
			14	13	11	22	7	12	8	48	20	24	13	17	9	6	13	13	28	13	8	1	20	6	10	11	9	23	18	10	27	11	18	19	27	16	20	5	2	20	11	11	4	32	3	10	1	30	32
			14	13	13	22	7	12	8	48	20	24	13	17	9	6	13	13	28	13	8	1	20	6	10	11	9	23	18	10	27	11	18	19	27	16	20	5	2	20	11	11	4	32	3	10	1	30	32
			14	13	13	22	7	12	8	48	20	24	13	17	9	6	13	13	28	13	8	1	20	6	10	11	9	23	18	10	27	11	18	19	27	17	20	5	2	20	11	11	4	32	3	10	1	30	32
			14	13	13	22	7	12	8	48	20	24	13	17	9	6	13	13	28	13	8	1	20	6	10	11	9	23	18	10	27	11	18	19	27	17	20	5	2	20	11	11	4	32	3	10	1	30	32
			14	13	13	22	7	12	8	48	20	24	13	17	9	6	13	13	28	13	8	1	20	6	10	11	9	23	18	10	27	11	18	19	27	17	20	5	2	20	11	11	4	32	3	10	1	30	32
			14	13	13	22	7	12	8	48	20	24	13	17	9	6	13	13	28	13	8	1	20	6	10	11	9	23	18	10	27	11	18	19	27	17	20	5	2	20	11	11	4	32	3	10	1	30	32
			14	13	13	22	7	12	8	48	20	24	13	17	9	6	13	13	28	13	8	1	20	6	10	11	9	23	18	10	27	11	18	19	27	17	20	5	2	20	11	11	4	32	3	10	1	30	32
			14	13	13	22	7	12	8	48	20	24	13	17	9	6	13	13	28	13	8	1	20	6	10	11	9	23	18	10	27	11	18	19	27	17	20	6	2	20	11	11	4	32	3	10	1	30	32
			14	13	13	22	7	12	8	48	21	24	13	17	9	6	13	13	28	13	8	1	20	6	10	11	9	23	18	10	27	11	18	19	27	17	20	6	2	20	11	11	4	32	3	10	1	30	32
			14	13	13	22	7	12	8	48	21	24	13	17	9	6	13	13	28	13	8	1	20	6	10	11	9	23	18	10	27	11	18	19	27	17	20	6	2	20	11	11	4	32	3	10	1	30	32
			14	13	13	22	7	12	8	48	21	24	14	17	9	6	13	13	28	13	8	1	20	6	10	11	9	23	18	10	28	11	18	19	27	17	20	6	2	20	11	11	4	32	3	10	1	30	32
			14	13	13	22	7	12	8	48	21	24	14	17	9	6	13	13	28	13	8	1	20	6	10	11	9	23	18	10	35	11	18	19	27	17	20	6	2	20	11	11	4	32	3	10	1	30	32
			14	13	13	22	7	12	8	48	21	24	14	18	9	6	13	13	28	13	8	1	20	6	10	11	9	23	18	10	35	11	18	19	27	17	20	6	2	20	11	11	4	32	3	10	1	30	32
			14	13	13	22	7	12	8	48	21	24	14	18	9	6	13	13	28	13	8	1	20	6	10	11	9	23	18	10	35	11	18	19	27	17	20	6	2	20	11	11	4	32	3	10	1	30	32
			14	13	13	22	7	12	8	48	21	24	14	18	9	6	13	13	28	13	8	1	20	6	10	11	9	23	18	10	35	11	18	19	27	17	20	6	2	20	11	11	4	32	3	10	1	30	32
			14	13	13	22	7	12	8	48	21	24	14	18	9	6	13	13	28	13	8	1	20	6	10	11	9	23	18	10	35	11	18	19	27	17	20	6	2	20	11	11	4	32	3	10	1	30	32
			14	13	13	22	7	12	8	48	21	24	14	18	9	6	13	13	28	13	8	1	20	6	10	11	9	23	18	10	35	11	18	19	27	17	20	6	2	20	11	11	4	32	3	10	1	30	32
			14	13	13	22	7	12	8	48	21	24	14	18	9	6	13	13	28	13	8	1	20	6	10	11	9	23	18	10	35	11	18	19	27	17	20	6	2	20	11	11	4	32	3	10	1	30	32
			14	13	13	22	7	12	8	48	21	24	14	18	9	6	13	13	28	13	8	1	20	6	10	11	9	23	18	10	35	11	18	19	27	17	20	6	2	20	11	11	4	32	3	10	1	30	32
			14	13	13	22	7	12	8	48	21	24	14	18	9	6	13	13	28	13	8	1	20	6	10	11	9	23	18	10	35	11	18	19	27	17	20	6	2	20	11	11	4	32	3	10	1	30	33
			14	13	14	22	7	12	8	48	21	24	14	18	9	6	13	13	28	13	8	1	20	6	10	11	9	23	19	10	35	11	18	19	27	17	20	6	2	20	11	11	4	32	3	10	1	30	33
			14	13	14	22	7	12	8	48	21	24	14	18	9	6	13	13	28	13	8	1	20	6	10	11	9	23	19	10	35	14	18	19	27	17	20	6	2	20	11	11	4	32	3	10	1	30	33
			14	13	14	22	7	12	8	48	21	24	14	18	9	6	13	13	28	13	8	1	20	6	10	11	9	23	19	10	35	14	18	19	27	17	20	6	2	20	11	11	4	32	3	10	1	30	33
			14	13	14	22	7	12	8	48	21	24	14	18	9	6	13	13	28	13	8	1	20	6	10	11	9	23	19	10	35	14	18	19	27	17	20	6	2	20	11	11	4	32	3	10	1	30	33
			14	13	14	22	7	12	8	51	21	24	14	18	9	6	13	13	28	13	8	1	20	6	10	11	9	23	19	10	35	14	18	23	27	17	20	6	2	20	11	11	4	32	3	10	1	30	33
			14	13	14	22	7	12	8	51	21	24	14	18	9	6	13	13	28	13	12	1	20	6	10	11	9	23	19	10	35	14	18	23	27	17	20	6	2	20	11	11	4	32	3	10	1	30	33
			14	13	14	22	7	12	8	51	21	24	14	18	9	6	13	13	28	13	12	1	20	6	10	11	9	23	19	10	35	14	18	23	27	17	20	6	2	20	11	11	4	32	3	10	1	30	33
			14	13	14	22	7	12	8	51	21	24	14	18	9	6	13	13	28	13	12	1	20	6	10	11	9	23	19	10	35	14	18	23	27	17	20	6	2	20	11	11	4	32	3	10	1	30	33
			14	13	14	22	7	12	8	51	21	24	14	18	9	6	13	13	28	13	12	1	20	6	10	11	9	23	19	10	35	14	18	23	27	17	20	6	2	20	11	11	4	32	3	10	1	30	33
			14	13	14	22	7	12	8	51	21	24	14	18	9	6	13	13	28	13	12	1	20	6	10	11	9	23	19	10	35	14	18	23	27	17	20	7	2	20	11	11	4	32	3	10	1	30	33
			14	13	14	22	7	12	8	51	22	24	14	18	9	6	13	13	28	13	12	1	20	6	10	11	9	23	19	10	35	14	18	23	27	17	20	10	2	20	11	11	4	32	3	10	1	30	33
			14	13	14	22	7	12	8	51	24	24	14	18	9	6	13	13	28	13	12	1	20	6	10	11	9	23	19	10	35	14	18	23	27	17	20	10	2	20	11	11	4	32	3	10	1	30	33
			14	13	14	22	7	12	8	51	24	24	14	18	9	6	13	13	28	13	12	1	20	6	10	11	9	23	19	10	35	14	18	23	27	17	20	10	2	20	11	11	4	32	3	10	1	30	33
			14	13	14	22	7	12	8	51	24	24	14	18	9	6	13	13	28	13	12	1	20	6	10	11	9	23	19	10	35	14	18	23	27	17	20	10	2	20	11	11	4	32	3	10	1	30	33
			14	13	14	22	7	12	8	51	24	24	14	18	9	6	13	13	28	13	12	1	20	6	10	11	9	23	19	10	35	14	18	23	27	17	20	10	2	20	11	11	4	32	3	10	1	30	33
			14	13	18	22	7	12	8	51	24	24	14	18	9	6	13	13	28	13	12	1	20	6	10	11	9	23	19	10	35	14	18	23	27	17	20	10	2	20	11	11	4	32	3	10	1	30	33
			14	13	18	22	7	12	8	51	24	24	14	18	9	6	13	13	28	13	12	1	20	6	10	11	9	23	19	10	35	14	18	23	27	17	20	10	2	20	11	11	4	32	3	10	1	30	33
			14	13	18	22	7	12	8	51	24	24	14	18	9	6	13	13	28	13	12	1	20	6	10	11	9	23	19	10	35	14	18	23	27	17	20	10	2	20	11	11	4	32	3	10	1	30	33
			14	13	18	22	7	12	8	51	24	24	14	18	9	6	13	13	28	13	12	1	20	6	10	11	9	23	19	10	35	14	18	23	27	17	20	10	2	20	11	11	4	32	3	10	1	30	33
			14	13	18	22	7	12	8	51	24	24	14	18	9	6	13	13	28	13	12	1	20	6	10	11	9	23	19	10	35	14	18	23	27	17	20	10	2	20	11	11	4	32	3	10	1	30	33
			14	13	18	22	7	12	8	51	24	24	14	18	9	6	13	13	28	13	12	1	20	6	10	11	9	23	19	10	35	14	18	23	27	17	20	10	2	20	11	11	4	32	3	10	1	30	33
			14	13	18	22	7	12	8	51	24	24	14	18	9	6	13	13	28	13	12	1	20	6	10	11	9	23	19	10	35	14	18	23	27	17	20	10	2	20	11	11	4	32	3	10	1	30	33
			14	13	18	22	7	12	8	51	24	24	14	18	9	6	13	13	28	13	12	1	20	6	10	11	9	23	19	10	35	14	18	23	27	17	20	10	2	20	11	11	4	32	3	10	1	30	33
			14	13	18	22	7	12	8	51	24	24	14	18	9	6	13	13	28	13	12	1	20	6	10	11	9	23	19	10	35	14	18	23	27	17	20	10	2	20	11	11	4	32	3	10	1	30	33
			14	13	18	22	7	12	8	51	24	24	14	18	9	6	13	13	28	13	12	1	20	6	10	11	9	23	19	10	35	14	18	23	27	17	20	10	2	20	11	11	4	32	3	10	1	30	33
			14	13	18	22	7	12	8	51	24	24	14	18	9	6	13	13	28	13	12	1	20	6	10	11	9	23	19	10	35	14	18	23	27	17	20	10	2	20	11	11	4	32	3	10	1	30	33
			14	13	18	22	7	12	8	52	24	24	14	18	9	6	13	13	28	13	12	1	20	6	10	11	9	23	19	10	35	14	18	23	27	17	20	10	2	20	11	11	4	32	3	10	1	30	33
			14	13	18	22	7	12	8	52	24	24	14	18	9	6	13	13	28	13	12	1	20	6	10	11	9	23	19	10	35	14	18	23	27	19	20	10	2	20	11	11	4	32	3	10	1	30	33
			14	13	18	22	7	12	8	52	24	24	14	18	9	6	13	13	28	13	12	1	20	6	10	11	9	23	19	10	35	14	18	23	27	19	20	10	2	20	11	11	4	32	3	10	1	30	33
			14	13	18	22	7	12	8	52	24	24	14	18	9	6	13	13	28	13	12	1	20	6	10	11	9	23	19	10	35	14	18	23	27	19	20	15	2	20	11	11	4	32	3	10	1	30	33
			14	13	18	22	7	12	8	52	24	24	14	18	9	6	13	13	28	13	12	1	20	6	10	11	9	23	19	10	35	14	18	23	27	19	20	15	2	20	11	11	4	32	3	10	1	30	33
			14	13	18	22	7	12	8	52	24	24	14	18	9	6	14	13	28	13	12	1	20	6	10	11	9	23	19	10	35	14	18	23	27	19	20	15	2	20	11	11	4	32	3	10	1	30	33
			14	13	19	22	7	12	8	52	24	24	14	18	9	6	14	13	28	13	12	1	21	6	10	11	9	23	20	10	35	14	18	23	27	19	20	15	2	20	11	11	4	32	3	10	1	30	33
			14	13	19	22	7	12	8	52	24	24	14	18	9	6	14	13	28	13	12	1	21	6	10	11	9	23	20	10	35	14	18	23	27	19	20	15	2	20	11	11	4	32	3	10	1	30	33
			14	13	19	22	7	12	8	52	24	24	14	18	9	6	14	13	28	13	12	1	22	6	10	11	9	23	20	10	35	14	18	23	27	19	20	15	2	20	11	11	4	32	3	10	1	30	33
			14	13	19	27	7	12	8	52	24	24	14	18	9	6	14	13	28	13	12	1	22	6	10	11	9	23	20	10	35	14	18	23	27	19	20	15	2	20	11	11	4	32	3	10	1	30	33
			14	13	19	27	7	12	8	52	24	24	14	18	9	6	14	13	28	13	12	1	22	6	10	11	9	23	20	10	35	14	18	23	27	19	20	15	2	20	11	11	4	32	3	10	1	30	33
			14	13	19	27	7	12	8	52	24	24	14	18	9	6	14	13	28	13	12	1	22	6	10	11	9	23	20	10	35	14	18	23	27	19	20	15	2	20	11	11	4	32	3	10	1	30	33
			14	13	19	27	7	12	8	52	24	24	14	18	11	6	14	13	28	13	12	1	22	6	10	11	9	23	20	10	35	14	18	23	31	19	20	15	2	20	11	11	4	32	3	10	1	30	33
			14	13	19	27	7	12	8	52	24	24	14	18	13	6	14	13	28	13	12	1	22	6	10	11	9	23	20	10	35	14	18	23	31	19	20	15	2	20	11	11	4	32	3	10	1	30	33
			14	13	19	27	7	12	8	52	24	24	14	18	13	6	14	13	28	13	12	1	22	6	10	11	9	23	20	10	35	14	18	23	31	19	20	15	2	20	11	11	4	32	3	10	1	30	33
			14	13	19	27	7	12	8	52	24	24	14	18	13	6	14	13	28	13	12	1	22	6	10	11	9	23	20	10	35	14	18	23	31	19	20	15	2	20	11	11	4	32	3	10	1	30	33
			14	13	19	27	7	12	8	52	24	24	14	18	13	6	14	13	28	13	12	1	22	6	10	11	9	23	20	10	35	14	18	23	31	19	20	15	2	20	11	11	4	32	3	10	1	30	33
			14	13	19	27	7	12	8	52	24	24	15	18	13	6	14	13	28	13	12	1	22	6	10	11	9	23	20	10	35	14	18	23	31	19	20	15	2	20	11	11	4	32	3	10	1	30	33
			14	13	19	27	7	12	8	52	24	24	15	18	13	6	14	13	28	13	12	1	22	6	10	11	9	23	20	10	35	14	18	23	31	19	20	15	2	20	11	11	4	32	3	10	1	30	33
			14	13	19	27	7	12	8	52	24	24	16	18	13	6	14	13	28	13	12	1	22	6	10	11	9	23	20	10	35	14	18	23	31	19	20	15	2	20	11	11	4	32	3	10	1	30	33
			14	13	19	27	7	12	8	52	24	24	16	18	14	6	14	13	28	13	12	1	22	6	10	11	9	23	20	10	35	14	18	23	31	19	20	15	2	20	11	11	4	32	3	10	1	30	33
			14	13	19	27	7	12	8	52	24	24	16	18	14	6	14	13	28	13	12	1	22	6	10	11	9	23	20	10	35	14	18	23	31	19	20	15	2	20	11	11	4	32	3	10	1	30	33
			14	13	19	27	7	12	8	52	24	24	16	18	14	6	14	13	28	13	12	1	22	6	10	11	9	23	20	10	35	14	18	23	31	19	20	15	2	20	11	11	4	32	3	10	1	30	33
			14	13	19	27	7	12	8	52	24	24	16	18	14	6	14	13	28	13	12	1	22	6	10	11	9	23	20	10	35	14	18	23	31	19	20	15	2	20	11	11	4	32	3	10	1	30	33
			14	13	19	27	7	12	8	52	24	24	16	18	14	6	14	13	28	13	12	1	22	6	10	11	9	23	20	10	35	14	18	23	31	19	20	15	2	20	11	11	4	32	3	10	1	30	33
			14	13	19	27	7	12	8	52	24	24	16	18	14	6	14	13	28	13	12	1	22	6	10	11	9	23	20	10	35	14	18	23	31	19	20	15	2	22	11	11	4	32	3	10	1	30	33
			14	13	19	27	7	12	8	52	24	24	16	18	14	6	14	13	28	13	12	1	22	6	10	11	9	23	20	10	35	14	18	23	31	19	20	15	2	22	11	11	4	32	3	10	1	30	33
			14	13	19	27	7	12	8	52	24	24	16	18	14	6	14	13	28	13	12	1	22	6	10	11	9	23	20	10	35	14	18	23	31	19	20	15	2	22	11	11	4	32	3	10	1	31	33
			14	13	19	27	7	12	8	52	24	24	16	18	14	6	14	13	28	13	12	1	22	6	10	11	9	23	20	10	35	14	18	23	31	19	20	15	2	22	11	11	4	32	3	10	1	31	33
			14	13	19	27	7	12	8	52	24	24	16	18	14	6	14	13	28	13	12	1	22	6	10	11	9	23	20	10	35	14	18	23	31	19	20	15	2	22	11	11	4	32	3	10	1	31	33
			14	13	19	27	7	12	8	52	24	24	16	18	14	6	14	13	28	13	12	1	22	6	10	11	9	23	20	10	35	14	18	23	31	19	20	15	2	22	11	11	4	32	3	10	1	31	33
			14	13	19	27	7	12	8	52	24	24	16	18	14	6	14	13	28	13	12	1	22	6	10	11	9	23	20	10	35	14	18	23	31	19	20	15	2	22	11	11	4	32	3	10	1	31	33
			14	13	19	27	7	12	8	52	24	24	16	18	14	6	14	13	28	13	12	1	22	6	10	11	9	23	20	10	35	14	18	23	31	19	20	15	2	22	11	11	4	32	3	10	1	31	33
			14	13	19	27	7	12	8	52	24	24	16	18	14	6	14	14	28	13	12	1	22	6	10	11	9	23	20	10	35	14	18	23	31	19	20	15	2	22	11	11	4	32	3	10	1	31	33
			14	13	19	27	7	12	8	52	24	24	16	18	14	6	14	14	28	13	12	1	22	6	10	11	9	23	20	10	35	14	18	25	31	19	20	15	2	22	11	11	4	32	3	10	1	31	33
			14	13	19	27	7	12	8	52	24	24	16	18	14	6	14	14	28	13	12	1	22	6	10	11	9	23	20	10	35	14	18	25	31	19	20	15	2	22	11	11	4	32	3	10	1	31	33
			14	13	19	27	7	12	8	53	24	24	16	18	14	6	14	14	28	13	12	1	22	6	10	11	9	23	20	10	35	14	18	25	31	19	20	15	2	22	11	11	4	32	3	10	1	31	33
			14	13	19	27	7	12	8	53	24	24	16	18	14	6	14	14	28	13	12	1	22	6	10	11	9	23	20	10	35	14	18	25	31	19	20	15	2	22	11	11	4	32	3	10	1	31	33
			14	13	19	27	7	12	8	53	24	24	16	18	14	6	14	14	28	13	12	1	22	6	10	11	9	23	20	10	35	14	18	25	31	19	20	15	2	22	11	11	4	32	3	10	1	31	33
			14	13	19	27	7	12	8	53	24	24	16	18	14	6	14	14	28	13	12	1	22	6	10	11	9	23	20	10	35	14	18	25	31	19	20	15	2	22	11	11	4	32	3	10	1	31	33
			14	13	19	27	7	12	8	53	24	24	16	18	14	6	14	14	28	13	12	1	25	6	10	11	9	23	20	10	35	14	18	25	31	19	20	15	2	22	11	11	4	32	3	10	1	31	33
			14	13	19	27	7	12	8	53	24	24	16	18	14	6	15	14	28	13	12	1	26	6	10	11	9	23	20	10	35	14	18	25	31	19	20	15	2	22	11	11	4	32	3	10	1	31	33
			14	13	19	27	7	12	8	53	24	24	16	18	14	6	15	14	28	13	12	1	26	6	10	11	9	23	20	10	35	14	18	25	31	19	20	15	2	22	11	11	4	32	3	10	1	31	33
			14	13	19	27	7	12	8	53	24	24	16	18	14	6	15	14	28	13	12	1	26	6	10	11	9	23	20	10	35	14	18	26	31	19	20	15	2	22	11	11	4	32	3	10	1	31	33
			14	13	19	27	7	12	8	53	24	24	16	18	14	6	15	14	28	13	12	1	26	6	10	11	9	23	20	10	35	14	18	26	31	19	20	15	2	22	11	11	4	32	3	10	1	31	33
			14	13	19	27	7	12	8	53	24	24	16	18	14	6	15	14	28	13	12	1	26	6	10	11	9	23	20	10	35	14	18	26	31	19	20	15	2	22	11	11	4	32	3	10	1	31	33
			14	13	19	27	7	12	8	53	24	24	16	18	14	6	15	14	28	13	12	1	26	6	10	11	9	23	20	10	35	14	18	26	31	19	20	15	2	22	11	11	4	32	3	10	1	31	33
			14	13	19	27	7	12	8	53	24	24	16	18	14	6	15	14	28	13	12	1	26	6	10	11	9	23	20	10	35	14	18	26	31	19	20	15	2	22	11	11	4	32	3	10	1	31	33
			14	13	19	27	7	12	8	53	24	24	16	18	14	6	15	14	28	13	12	1	26	6	10	11	9	23	20	10	35	14	18	26	31	19	20	15	2	22	11	11	4	32	3	10	1	31	33
			14	13	19	27	7	12	8	53	24	24	16	18	14	6	15	14	28	13	12	1	26	6	10	11	9	23	20	10	35	14	18	26	31	19	20	15	2	22	11	11	4	32	3	10	1	31	33
			14	13	19	27	7	12	8	53	24	24	16	18	14	6	15	14	28	13	12	1	26	6	10	11	9	23	20	10	35	14	18	26	31	19	20	15	2	22	11	11	4	32	3	10	1	31	33
			14	13	19	27	7	12	8	53	24	24	16	18	14	6	15	14	28	13	12	1	26	6	10	11	9	23	20	10	35	14	18	26	31	19	20	15	2	22	11	11	4	32	3	10	1	31	33
			14	13	19	27	7	12	8	53	24	24	16	18	14	6	15	14	28	13	12	1	26	6	10	11	9	23	20	10	35	14	18	26	31	19	20	15	2	22	11	11	4	32	3	10	1	31	33
			14	13	19	27	7	12	8	53	24	24	16	18	14	6	15	14	28	13	12	1	26	6	10	11	9	23	20	10	35	14	18	26	31	19	20	15	2	22	11	11	4	32	3	10	1	31	33
			14	13	19	27	7	12	8	53	24	24	16	18	14	6	15	14	28	13	12	1	26	6	10	11	9	23	20	10	35	14	18	26	31	19	20	15	2	22	11	11	4	32	3	10	1	31	33
			14	13	19	27	7	12	8	53	24	24	16	18	14	6	15	14	28	13	12	1	26	6	10	11	9	23	20	10	35	14	18	26	31	19	20	15	2	22	11	11	4	32	3	10	1	31	33
			14	13	19	27	7	12	8	53	24	24	16	18	14	6	15	14	28	13	12	1	26	6	10	11	9	23	20	10	35	14	18	26	31	19	20	15	2	22	11	11	4	32	3	10	1	31	33
			14	13	19	28	7	12	8	53	24	24	17	18	14	6	15	14	28	13	12	1	26	6	10	11	9	23	20	10	35	14	18	26	31	19	20	15	2	22	11	11	4	32	3	10	1	31	33
			14	13	19	30	7	12	8	53	24	24	17	18	14	6	15	14	28	16	12	1	26	6	10	11	9	23	20	10	35	14	18	26	31	19	20	15	2	22	11	11	4	32	3	10	1	31	33
			14	13	19	30	7	12	8	53	24	24	17	18	14	6	15	14	28	18	12	1	26	6	10	11	9	23	20	10	35	14	18	26	31	19	20	15	2	22	11	11	4	32	3	10	1	31	33
			14	13	19	31	7	12	8	53	24	24	17	18	14	6	15	14	28	18	12	1	26	6	10	11	9	23	20	10	35	14	18	26	31	19	20	15	2	22	11	11	4	32	3	10	1	31	33
			14	13	23	31	7	12	8	53	24	24	17	18	14	6	15	14	28	18	12	1	26	6	10	11	9	23	20	10	35	14	18	26	31	19	20	15	2	22	11	11	4	32	3	10	1	31	33
			14	13	23	31	7	12	8	53	24	24	17	18	14	6	15	14	28	18	12	1	26	6	10	11	9	23	20	10	35	14	18	28	31	19	20	15	2	22	11	11	4	32	3	10	1	31	33
			14	13	23	31	7	12	8	53	24	24	17	18	14	6	15	14	28	18	12	1	26	6	10	11	13	23	20	10	35	14	18	28	31	19	20	15	2	22	11	11	4	32	3	10	1	31	33
			14	13	23	31	7	12	8	53	24	24	17	18	14	6	15	14	28	18	12	1	26	6	10	11	13	23	20	10	35	14	18	28	31	19	20	15	2	22	11	11	4	32	3	10	1	31	33
			14	13	23	31	7	12	8	54	24	24	17	18	14	6	15	14	28	18	12	1	26	6	10	11	13	23	20	10	35	14	18	28	31	19	20	15	2	22	11	11	4	32	3	10	1	31	33
			14	13	23	31	7	12	8	56	24	24	17	18	14	6	15	14	28	18	12	1	26	6	10	11	13	23	20	10	35	14	18	28	31	19	20	15	2	22	11	11	4	32	3	10	1	31	33
			14	13	23	31	7	12	8	56	25	24	17	18	14	6	15	14	28	18	12	1	26	6	10	11	13	23	20	10	35	14	18	28	31	19	20	15	2	22	11	11	4	32	3	10	1	31	33
			14	13	23	31	7	12	8	56	25	24	18	18	14	6	15	14	28	18	12	1	26	6	10	11	13	23	20	10	35	14	18	28	31	19	20	15	2	22	11	11	4	32	3	10	1	31	33
			14	13	23	31	7	12	8	56	25	24	18	18	14	6	15	14	28	18	12	1	26	6	10	11	13	23	20	10	35	14	18	28	31	19	20	15	2	22	11	11	4	32	3	10	1	31	33
			14	13	23	31	7	12	8	56	25	24	18	18	14	6	15	14	28	18	12	1	26	6	10	11	13	23	20	10	35	14	18	28	31	19	20	15	2	22	11	11	4	32	3	10	1	31	33
			14	13	23	31	7	12	8	56	25	24	18	18	14	6	15	14	28	18	12	1	26	6	10	11	13	23	20	10	35	14	18	28	31	19	20	15	2	22	11	11	4	32	3	10	1	31	33
			14	13	23	31	7	12	8	56	25	24	18	18	14	6	15	14	28	18	12	1	26	6	10	11	13	23	20	10	35	14	18	28	31	19	20	15	2	22	11	11	4	32	3	10	1	31	33
			14	13	23	31	7	12	8	56	25	24	18	18	14	6	15	14	28	18	12	1	26	6	10	11	13	23	20	10	36	14	18	28	31	19	20	15	2	22	11	11	4	32	3	10	1	31	33
			14	13	23	31	7	12	8	56	25	24	18	18	14	6	15	14	28	18	12	1	26	6	10	11	13	23	20	10	36	14	18	28	31	19	20	15	3	22	11	11	4	32	3	10	1	31	33
			14	13	23	31	7	12	8	56	25	24	18	18	14	6	15	14	28	18	12	1	26	6	10	11	13	23	20	10	36	14	18	28	31	19	20	15	3	22	11	11	4	32	3	10	1	31	33
			14	13	23	31	7	12	8	56	25	24	18	18	14	6	15	14	28	18	12	1	26	6	10	11	13	23	20	10	36	14	18	28	31	19	20	15	3	22	11	11	4	32	3	10	1	31	33
			14	13	23	31	7	12	8	56	25	24	18	18	14	6	15	14	28	18	12	1	26	6	10	11	13	23	20	10	36	14	18	28	31	19	20	15	3	22	11	11	4	32	3	10	1	31	33
			14	13	23	31	7	12	8	56	25	24	18	18	14	6	15	14	28	18	12	1	26	6	10	11	13	23	20	10	36	14	18	28	31	19	20	15	3	22	11	11	4	32	3	10	1	31	33
			14	13	23	31	7	12	8	56	25	24	18	18	14	6	15	14	28	18	12	1	26	6	10	11	13	23	20	10	36	14	18	28	31	19	20	15	3	22	11	11	4	32	3	10	1	31	33
			14	13	23	31	7	12	8	56	25	24	18	18	14	6	15	14	28	18	12	1	26	6	10	11	15	23	20	10	36	14	18	28	31	19	20	15	3	22	11	11	4	32	3	10	1	31	33
			14	13	23	31	7	12	8	56	25	24	18	18	14	6	15	14	28	18	12	1	26	6	10	11	15	23	20	10	36	14	18	28	31	19	20	15	3	22	11	11	4	32	3	10	1	31	33
			14	13	23	31	7	12	8	56	25	24	18	18	14	6	15	14	28	18	12	1	26	6	10	11	15	23	20	10	36	14	18	28	31	19	20	15	3	22	11	11	4	32	3	10	1	31	33
			14	13	23	31	7	12	8	56	25	24	18	18	14	6	15	14	28	18	12	1	26	6	10	11	15	23	20	10	36	14	18	28	31	19	20	15	3	22	11	11	4	32	3	10	1	31	33
			14	13	23	31	7	12	8	56	25	24	18	18	14	6	15	14	28	18	12	1	26	6	10	11	15	23	20	10	36	14	18	28	31	19	20	15	3	22	11	11	4	32	3	10	1	31	33
			14	13	23	31	7	12	8	56	25	24	18	18	14	6	15	14	28	18	12	1	26	6	10	12	15	23	20	10	36	14	18	28	31	19	20	15	3	22	11	11	4	32	3	10	1	31	33
			14	13	23	31	7	12	8	56	25	24	18	18	14	6	15	14	28	18	12	1	26	6	10	12	15	23	20	10	36	14	18	28	31	19	20	15	3	22	11	11	4	32	3	10	1	31	33
			14	13	23	31	7	12	8	56	25	24	18	18	14	6	15	14	28	18	12	1	26	6	10	12	15	23	20	10	36	14	18	28	31	19	20	15	3	22	11	11	4	32	3	10	1	31	33
			14	13	23	31	7	12	8	56	25	24	18	18	14	6	15	14	28	18	12	1	26	6	10	12	15	23	20	10	36	14	18	28	31	19	20	15	3	22	11	11	4	32	3	10	1	31	33
			14	13	23	31	7	12	8	60	25	26	18	18	14	6	15	14	28	18	12	1	26	6	10	12	15	23	20	10	36	14	18	28	31	19	20	15	3	22	11	11	4	32	3	12	1	31	33
			14	13	23	31	7	12	8	60	25	26	18	18	14	6	15	14	28	18	12	1	26	6	10	12	15	23	20	10	36	14	18	28	31	19	20	15	3	22	11	11	4	32	3	12	1	31	33
			14	13	23	31	7	12	8	60	25	26	18	18	14	6	15	14	28	18	12	1	26	6	10	12	15	23	20	10	36	14	18	28	31	19	20	15	3	22	11	11	4	32	3	12	1	31	33
			14	13	23	31	7	12	8	60	25	26	18	18	14	6	15	14	28	18	12	1	26	6	10	12	15	23	20	10	36	14	18	28	31	19	20	15	3	22	11	11	4	32	3	12	1	31	33
			14	13	23	31	7	12	8	60	25	26	18	18	14	6	15	14	28	18	12	1	26	6	10	12	15	23	20	10	36	14	18	28	31	19	20	15	3	22	11	11	4	32	3	12	1	31	33
			14	13	23	31	7	12	8	60	25	26	18	18	14	6	15	14	28	18	12	1	26	6	10	12	15	23	20	10	36	14	18	28	31	19	20	15	3	22	11	11	4	32	3	12	1	31	33
			14	13	23	31	7	12	8	60	25	26	18	18	14	6	15	14	28	18	12	1	26	6	10	12	15	23	20	10	36	14	18	28	31	19	20	15	3	22	11	11	4	32	3	12	1	31	33
			14	13	23	31	7	12	8	60	25	26	18	18	14	6	15	14	28	18	12	1	26	6	10	12	15	23	20	10	36	14	18	28	31	19	20	15	3	22	11	11	4	32	3	12	1	31	33
			14	13	23	31	7	12	8	60	25	26	18	18	14	6	15	14	28	18	12	1	26	6	10	12	15	23	20	10	36	14	18	28	31	19	20	15	3	22	11	11	4	32	3	12	1	31	33
			14	13	23	31	7	12	8	60	25	26	18	18	14	6	15	14	28	18	12	1	26	6	10	12	15	23	20	10	38	14	18	28	31	19	20	15	3	22	11	11	4	32	3	14	1	31	33
			14	13	23	31	7	12	8	60	25	26	18	18	14	6	15	14	28	18	12	1	26	6	10	12	15	23	20	10	38	14	18	28	31	19	20	15	3	22	11	11	4	32	3	20	1	31	33
			14	13	23	31	7	12	8	60	25	26	18	18	14	6	15	14	28	18	12	1	26	6	10	12	15	23	20	10	38	14	18	28	31	19	20	15	3	22	11	11	4	32	3	20	1	31	33
			14	13	23	31	7	12	8	60	25	26	18	18	14	6	15	14	28	18	12	1	26	6	10	12	15	23	20	10	38	14	18	28	31	19	20	15	3	22	11	11	4	32	3	20	1	31	33
			14	13	23	31	7	12	8	60	25	26	18	18	14	6	15	14	28	18	12	1	26	6	10	12	15	23	20	10	38	14	18	28	31	19	20	15	3	22	11	11	4	32	3	20	1	31	33
			14	13	23	31	7	12	8	60	25	26	18	18	14	6	15	14	28	18	12	1	26	6	10	12	15	23	20	10	38	14	18	28	31	19	20	15	3	22	11	11	4	32	3	20	1	31	33
			14	13	23	31	7	12	8	60	25	26	18	18	14	6	15	14	28	18	12	1	26	6	10	12	15	23	20	10	38	14	18	28	31	19	20	15	3	22	11	11	4	32	3	20	1	31	33
			15	13	23	31	7	12	8	60	25	26	18	18	14	6	15	14	28	18	12	1	26	6	10	12	15	23	20	10	38	14	18	28	31	19	20	15	3	22	11	11	4	32	3	20	1	31	33
			15	13	23	31	7	12	8	60	25	26	18	18	14	6	15	14	28	18	12	1	26	6	10	12	15	23	20	10	38	14	18	28	31	19	20	15	3	22	11	11	4	32	3	20	1	31	33
			15	13	23	31	7	12	8	60	25	26	18	18	14	6	15	14	28	18	12	1	26	6	10	12	15	23	20	10	38	14	18	28	31	19	20	15	3	22	11	11	4	32	3	20	1	31	33
			15	13	23	31	7	12	8	60	25	26	18	18	14	6	15	14	28	18	12	1	26	6	10	12	15	23	20	10	38	14	18	28	31	19	20	15	3	22	11	11	4	32	3	20	1	31	33
			15	13	23	31	7	12	8	60	25	26	18	18	14	6	15	14	28	18	12	1	26	6	10	12	15	23	20	10	38	14	18	28	31	19	20	15	3	22	11	11	4	32	3	20	1	31	33
			15	13	23	31	7	12	8	60	25	26	18	18	14	6	15	14	28	18	12	1	26	6	10	12	15	23	20	10	38	14	18	28	31	19	20	15	3	22	11	11	4	32	3	20	1	31	33
			15	13	23	31	7	12	8	60	25	26	18	18	14	6	15	14	28	18	12	1	26	6	10	12	15	23	20	10	38	14	18	28	31	19	20	15	3	22	11	11	4	32	3	20	1	31	33
			15	13	23	31	7	12	8	60	25	26	18	18	14	6	15	14	28	18	12	1	26	6	10	12	15	23	20	10	38	14	18	28	31	19	20	15	3	22	11	11	4	32	3	20	1	31	33
			15	13	23	31	7	12	8	60	25	26	18	18	14	6	15	14	28	18	12	1	26	6	10	12	15	23	20	10	38	14	18	28	31	19	20	15	3	22	11	11	4	32	3	20	1	31	33
			15	13	23	31	7	12	8	60	25	26	18	18	14	6	15	14	28	18	12	1	26	6	10	12	15	23	20	10	38	14	18	28	31	19	20	15	3	22	11	11	4	32	3	20	1	31	33
			15	13	23	31	7	12	8	60	25	26	18	18	14	6	15	14	28	18	12	1	26	6	10	12	15	23	20	10	38	14	18	28	31	19	20	15	3	22	11	11	4	32	3	20	1	31	33
			15	13	23	31	7	12	8	60	25	26	18	18	14	6	15	14	28	18	12	1	26	6	10	12	15	23	20	10	38	14	18	28	31	19	20	15	3	22	11	11	4	32	3	20	1	31	33
			15	13	23	31	7	12	8	60	25	26	18	18	14	6	15	14	28	18	12	1	26	6	10	12	15	23	20	10	41	14	18	28	31	19	20	15	3	22	11	11	4	32	3	20	1	31	33
			15	13	23	31	7	12	8	60	25	26	18	18	14	6	15	14	28	20	12	1	26	6	10	12	15	23	20	10	43	14	18	28	31	19	20	15	3	22	11	11	4	32	3	20	1	31	33
			15	13	23	31	7	12	8	60	25	26	19	18	14	6	15	14	28	22	12	1	26	6	10	12	15	23	20	10	43	14	18	28	31	19	20	15	3	22	11	11	4	32	3	20	1	31	33
			15	13	23	31	7	12	8	60	25	26	19	18	14	6	15	14	28	28	12	1	26	6	10	12	15	23	20	10	44	14	18	28	31	19	20	15	3	22	11	11	4	32	3	20	1	31	33
			15	13	23	31	7	12	8	60	25	26	19	18	14	6	15	14	28	29	12	1	26	6	10	12	15	23	20	10	44	14	18	28	31	19	20	15	3	22	11	11	4	32	3	20	1	31	33
			15	13	23	31	7	12	8	60	25	26	19	18	14	6	15	14	28	29	12	1	26	6	10	12	15	23	20	10	44	14	18	28	31	19	20	15	3	22	11	11	4	32	3	20	1	31	33
			15	13	23	31	7	12	8	60	25	26	19	18	14	6	15	14	28	29	18	1	26	6	10	12	15	23	20	10	44	14	18	28	31	19	20	15	3	22	11	11	4	32	3	20	1	31	33
			15	13	23	31	7	12	8	60	25	26	19	18	14	6	15	14	28	29	18	1	26	6	10	12	15	23	20	10	44	14	18	28	31	19	20	15	3	22	11	11	4	32	3	20	1	31	33
			15	13	23	31	7	12	8	60	25	26	19	18	14	6	15	14	28	29	18	1	26	6	10	12	15	23	20	10	44	14	18	28	31	19	20	15	3	22	11	11	4	32	3	20	1	31	33
			15	13	23	31	7	12	8	60	25	26	19	18	14	6	15	14	28	29	19	1	26	6	10	12	15	23	20	10	44	14	18	28	31	19	20	15	3	22	11	11	4	32	3	20	1	31	33
			15	13	23	31	7	12	8	60	25	26	19	18	14	6	15	14	28	29	19	1	26	6	10	12	15	23	20	10	44	14	18	28	31	19	20	15	3	22	11	11	4	32	3	20	1	31	33
			15	13	23	31	7	12	8	60	25	26	19	18	14	6	15	14	28	29	19	1	26	6	10	12	15	23	20	10	44	14	18	28	31	19	20	15	3	22	11	11	4	32	3	20	1	31	33
			15	13	23	31	7	12	8	60	25	26	19	18	14	6	15	14	28	29	19	1	26	6	10	12	15	23	20	10	44	14	18	28	31	19	20	15	3	22	11	11	4	32	3	20	1	31	33
			15	13	23	31	7	12	8	60	25	26	19	18	14	6	15	14	28	29	19	1	26	6	10	12	15	23	20	10	44	14	18	28	31	19	20	15	3	22	11	11	4	32	3	20	1	31	33
			15	13	23	31	7	12	8	60	25	26	19	18	14	6	15	14	28	29	19	1	26	6	10	12	15	23	20	10	44	14	18	28	31	19	20	15	3	22	11	11	4	32	3	20	1	31	33
			15	13	23	31	7	12	8	60	25	26	19	18	14	6	15	14	28	29	22	1	26	6	10	12	15	23	20	10	44	14	18	28	31	19	20	15	3	22	11	11	4	32	3	20	1	31	33
			15	13	23	31	7	12	8	60	25	26	19	18	14	6	15	14	28	29	22	1	26	6	10	12	15	23	20	10	44	14	18	28	31	19	20	15	3	22	11	11	4	32	3	20	1	31	33
			15	13	23	31	7	12	8	60	25	26	19	18	14	6	15	14	28	29	22	1	26	6	13	12	15	23	20	10	44	14	18	28	31	19	20	15	3	22	11	11	4	32	3	20	1	31	33
			15	13	23	31	7	12	8	60	25	26	19	18	14	6	15	14	28	29	22	1	26	6	17	12	15	23	20	10	44	14	18	28	31	19	20	15	3	22	11	11	4	33	3	20	1	31	33
			15	13	23	31	7	12	8	64	25	26	19	18	14	6	15	14	28	29	22	1	26	6	18	12	15	23	20	10	44	14	18	28	31	19	20	15	3	22	11	11	4	33	3	20	1	31	33
			15	13	23	31	7	12	8	66	25	26	19	18	14	6	15	14	28	29	22	1	26	6	18	12	15	23	20	10	44	14	18	28	31	19	20	15	3	22	11	11	4	33	3	20	1	31	33
			15	13	23	31	7	12	8	66	25	26	19	18	14	6	15	14	28	29	22	1	26	6	18	12	15	23	20	10	44	14	18	28	31	19	20	15	3	22	11	11	4	33	3	20	1	31	33
			15	13	25	31	7	12	8	66	25	26	19	18	14	6	15	14	28	29	22	1	26	6	18	12	15	23	20	10	44	14	18	28	31	19	20	15	3	22	11	11	4	33	3	20	1	31	33
			15	13	25	31	7	12	8	66	25	26	19	18	14	6	15	14	28	29	22	1	26	6	18	12	15	23	20	10	44	14	18	28	31	19	20	15	3	22	11	11	4	33	3	20	1	31	33
			15	13	25	31	7	12	8	66	25	26	19	18	14	6	15	14	28	29	22	1	26	6	18	12	15	26	20	10	44	14	18	28	31	19	20	15	3	22	11	11	4	33	3	20	1	31	33
			15	13	25	31	7	12	8	66	25	26	19	18	14	6	15	14	28	29	22	1	26	6	18	12	15	31	20	10	44	14	18	28	31	19	20	15	3	22	11	11	4	33	3	20	1	31	33
			15	13	25	31	7	12	8	66	25	26	19	18	14	6	15	14	28	29	22	1	26	6	18	12	15	31	20	10	44	14	18	28	31	19	20	15	3	22	13	11	4	33	3	20	1	31	33
			15	13	25	31	7	12	8	66	25	26	19	18	14	6	15	14	28	29	22	1	26	6	18	12	15	31	20	10	44	14	18	28	31	19	20	15	3	22	15	11	4	33	3	20	1	31	33
			15	13	25	31	7	12	8	66	25	26	19	18	14	6	15	14	28	29	22	1	26	6	18	12	15	32	20	10	44	14	18	28	31	19	20	15	3	22	15	11	4	33	3	20	1	31	33
			15	13	25	31	7	12	8	66	25	26	19	18	14	6	15	14	28	29	22	1	26	6	18	12	15	32	20	10	44	14	18	28	31	19	20	15	3	22	15	11	4	33	3	20	1	31	33
			15	13	25	31	7	12	8	66	25	26	19	18	14	6	15	14	28	29	22	1	26	6	18	12	15	32	20	10	44	14	18	28	31	19	20	15	3	22	15	11	4	33	3	20	1	31	33
			15	13	25	31	7	12	8	66	25	26	19	18	14	6	15	14	28	29	22	1	26	6	18	12	15	32	20	10	44	14	18	28	31	19	20	15	3	22	15	11	4	33	3	20	1	31	33
			15	13	25	31	7	12	8	66	25	26	19	18	14	6	15	14	28	29	22	1	26	6	18	12	15	32	20	10	44	14	18	28	31	19	20	15	3	22	15	11	4	33	3	20	1	31	33
			15	13	25	31	7	12	8	66	25	26	19	18	14	6	15	14	28	29	22	1	26	6	18	12	15	32	20	10	44	14	18	28	31	19	20	15	3	22	15	11	4	33	3	20	1	31	33
			15	13	25	31	7	12	8	66	25	26	19	18	14	6	15	14	28	29	22	1	26	6	18	12	15	32	20	10	44	14	18	28	31	19	20	15	3	22	15	11	4	33	3	20	1	31	33
			15	13	25	31	7	12	8	66	25	26	19	18	14	6	15	14	28	29	22	1	26	8	18	12	15	32	20	10	45	14	18	28	31	19	20	15	3	22	15	11	4	33	3	20	1	31	33
			15	13	25	31	7	12	8	66	25	26	19	18	14	6	15	14	28	29	22	1	26	8	18	12	15	32	20	10	45	14	18	28	31	19	20	15	3	22	15	11	4	33	3	20	1	31	33
			15	13	25	31	7	12	8	66	25	26	19	18	14	6	15	14	28	29	22	1	26	8	18	12	15	32	20	10	45	14	18	28	31	19	20	15	3	22	15	11	4	33	3	20	1	31	33
			15	13	25	31	7	12	8	66	25	26	19	18	14	6	15	14	28	29	22	1	26	8	18	12	15	32	20	10	45	14	18	28	31	19	20	15	3	22	15	11	4	33	3	20	1	31	33
			15	13	25	31	7	12	8	66	25	26	19	18	14	6	15	14	28	29	22	1	26	8	18	12	15	32	20	10	45	14	18	29	31	19	20	15	3	22	15	11	4	33	3	20	1	31	33
			15	13	25	31	7	12	8	66	25	26	19	18	14	6	15	14	28	29	22	1	26	8	18	12	15	32	20	10	45	14	18	29	31	19	20	15	3	22	15	11	4	33	3	20	1	31	33
			15	13	25	31	7	12	8	66	25	26	19	18	14	6	15	14	28	29	22	1	26	8	18	12	15	32	20	10	45	14	18	29	31	19	20	15	3	22	15	11	4	33	3	20	1	31	33
			15	13	25	31	7	12	8	66	25	26	19	18	14	6	15	14	28	29	22	1	26	8	18	12	15	32	20	10	45	14	18	29	31	19	20	15	3	22	15	11	4	33	3	20	1	31	33
			15	13	25	31	7	12	8	66	25	26	19	18	14	6	15	14	28	29	22	1	26	8	18	12	15	32	20	10	45	14	18	29	31	19	20	15	3	22	15	11	4	33	3	20	1	31	33
			15	13	25	31	7	12	8	66	25	26	19	18	14	6	15	14	28	29	22	1	26	8	18	12	15	32	20	10	45	14	18	29	31	19	20	15	3	22	15	11	4	33	3	20	1	31	33
			15	13	25	31	7	12	8	66	25	26	19	18	14	6	15	14	28	29	22	1	26	8	18	12	15	32	20	10	47	14	18	29	31	19	20	15	3	22	15	11	4	33	3	20	1	31	33
			15	13	25	31	7	12	8	66	25	26	19	18	14	6	15	14	28	29	22	1	26	8	18	13	15	32	20	10	47	14	18	29	31	19	20	15	3	22	15	11	4	33	3	20	1	31	33
			15	13	25	31	7	12	8	66	25	26	19	18	14	6	15	14	28	29	22	1	26	8	18	13	15	32	20	10	47	14	18	29	31	19	20	15	3	22	15	11	4	33	3	20	1	31	33
			15	13	25	31	7	12	8	66	25	26	19	18	14	6	15	14	28	29	22	1	26	8	18	13	15	32	20	10	47	14	18	29	31	19	20	15	3	22	15	12	4	33	3	20	1	31	33
			15	13	25	31	7	12	8	66	25	26	19	18	14	6	15	14	28	29	22	1	26	8	18	13	15	32	20	10	47	14	18	29	31	19	20	15	3	22	15	12	4	33	3	20	1	31	33
			15	13	25	31	7	12	8	66	25	26	19	18	14	6	15	14	28	29	22	1	26	8	18	13	15	32	20	10	47	14	18	29	31	19	20	15	3	22	15	12	4	33	3	20	1	31	33
			15	13	25	31	7	12	8	66	25	26	19	18	14	6	15	14	28	29	22	1	26	8	18	13	15	32	20	10	47	14	18	29	31	19	20	15	3	22	15	12	4	33	3	20	1	31	33
			15	13	25	31	7	12	8	66	25	26	19	18	14	6	15	14	28	29	22	1	26	8	18	13	15	32	20	10	47	14	18	29	31	19	20	15	3	22	15	12	4	33	3	20	1	31	33
			15	13	25	31	7	12	8	66	25	26	19	18	14	6	15	14	28	29	22	1	26	8	18	13	15	32	20	10	47	14	18	29	31	19	20	15	3	22	15	12	4	33	3	20	1	31	33
			15	13	25	31	7	12	8	66	25	26	20	18	14	6	15	14	28	29	22	1	26	8	18	13	15	32	20	10	47	14	18	29	31	19	20	15	3	22	15	12	4	33	3	20	1	31	33
			15	13	25	31	7	12	8	66	25	26	21	18	14	6	15	14	28	29	22	1	26	8	18	13	15	32	20	10	47	14	18	29	31	19	20	15	3	22	15	12	4	33	3	20	1	31	33
			15	13	25	31	7	12	8	66	25	26	21	18	14	6	15	14	28	29	22	1	26	8	18	13	15	32	20	10	47	14	18	29	31	19	20	15	3	22	15	12	4	33	3	20	1	31	33
			15	13	25	31	7	12	8	66	25	26	21	18	14	6	15	14	28	29	22	1	26	8	18	13	15	32	20	10	47	14	18	29	31	19	20	15	3	22	15	12	4	33	3	20	1	31	33
			15	13	25	31	7	12	8	66	25	26	21	18	14	6	15	14	28	29	22	1	26	8	18	13	15	32	20	10	47	14	18	29	31	19	20	15	3	22	15	12	4	33	3	20	1	31	33
			15	13	25	31	7	12	8	66	25	26	21	18	14	6	15	14	28	29	22	1	26	8	18	13	15	32	20	10	47	14	18	29	31	19	20	15	3	22	15	12	4	33	3	20	1	31	33
			15	13	25	31	7	12	8	66	25	26	21	18	14	6	15	14	28	29	22	1	26	8	18	13	15	32	20	10	47	14	18	29	31	19	20	15	3	22	15	12	4	33	3	20	1	32	33
			15	13	25	31	7	12	8	66	25	26	21	18	14	6	15	14	28	29	22	1	26	8	18	13	15	32	20	10	47	14	19	29	31	19	20	15	3	22	15	12	4	33	3	20	1	32	33
			15	13	25	31	7	12	8	66	25	26	21	18	14	6	15	14	28	29	22	1	26	8	18	13	15	32	20	10	47	14	24	29	31	19	20	15	3	22	15	12	4	33	3	20	1	32	33
			15	13	25	31	7	12	8	66	25	26	21	18	14	6	15	14	28	29	22	1	26	8	18	13	15	32	20	10	47	14	25	29	31	19	20	15	3	22	15	12	4	33	3	20	1	32	33
			15	13	25	31	7	12	8	66	25	26	21	18	14	6	15	14	28	29	22	1	26	8	18	13	15	32	20	10	47	14	27	29	31	19	20	15	3	22	15	12	4	33	3	20	1	32	33
			15	13	25	31	7	12	8	66	25	26	21	18	14	6	15	14	28	29	22	1	26	8	18	13	15	32	20	10	47	14	31	29	31	19	20	15	3	22	15	12	4	33	3	20	1	32	33
			15	13	25	31	7	12	8	66	25	26	21	18	14	6	15	14	28	29	22	1	26	8	18	13	15	32	20	10	47	14	31	29	31	19	20	15	3	22	15	12	4	33	3	20	1	32	33
			15	13	25	31	7	12	8	66	25	26	21	18	14	6	15	14	28	29	22	1	26	8	18	13	15	32	20	10	47	14	32	29	31	19	20	15	3	22	15	12	4	33	3	20	1	32	33
			15	13	25	31	7	12	8	66	25	26	21	18	14	6	15	14	28	29	22	1	26	8	18	13	15	32	20	10	47	14	32	29	31	19	20	15	3	22	15	12	4	33	3	20	1	32	33
			15	13	25	31	7	12	8	66	25	26	21	18	14	6	15	14	28	29	22	1	26	8	18	13	15	32	20	10	47	14	32	29	31	19	20	15	3	22	15	12	4	33	3	20	1	32	33
			15	13	25	31	7	12	8	66	25	26	21	18	14	6	15	14	28	29	22	1	26	8	18	13	15	32	20	10	47	14	32	29	31	19	20	15	3	22	15	12	4	33	3	20	1	32	33
			15	13	25	31	7	12	8	66	25	26	21	18	14	6	15	14	28	29	22	1	26	8	18	13	15	32	20	10	47	14	32	29	31	20	20	15	3	22	15	12	4	33	3	20	1	32	33
			15	13	25	31	7	12	8	66	25	26	21	18	14	6	15	14	28	29	22	1	26	8	18	13	15	32	20	10	47	14	32	29	31	21	20	15	3	22	15	12	4	33	3	20	1	36	33
			15	13	25	31	7	12	8	66	25	26	21	18	14	6	15	14	28	29	22	1	26	8	18	13	15	32	20	10	47	14	32	29	31	21	20	15	3	22	15	12	4	33	3	20	1	36	33
			15	13	25	31	7	12	8	66	25	26	21	18	15	6	15	14	28	29	22	1	26	8	18	13	15	32	20	10	47	14	32	29	31	21	20	15	3	22	15	12	4	33	3	20	1	36	33
			15	13	25	31	7	12	8	66	25	26	21	18	15	6	15	14	28	29	22	1	26	8	18	13	15	32	20	10	47	14	32	29	31	21	20	15	3	22	15	12	4	33	3	20	1	36	33
			15	13	25	31	7	12	8	66	25	26	21	18	15	6	15	14	28	29	22	1	26	8	18	13	15	32	20	10	47	14	32	29	31	21	20	15	3	22	15	12	4	33	3	20	1	36	33
			15	13	25	31	7	12	8	66	25	26	21	18	15	6	15	14	28	29	22	1	26	8	18	13	15	32	20	10	47	14	32	29	31	21	20	15	3	22	15	12	4	33	3	20	1	36	33
			15	13	25	31	7	12	8	66	25	26	21	18	15	6	15	14	28	29	22	1	26	8	18	13	15	32	20	10	47	14	32	29	31	21	20	15	3	22	15	12	4	33	3	20	1	36	33
			15	13	25	31	7	12	8	66	25	26	21	18	15	6	15	14	28	29	22	1	26	8	18	13	15	32	20	10	47	14	32	29	31	21	20	15	3	22	15	12	4	33	3	20	1	36	33
			15	13	25	31	7	12	8	66	25	26	21	18	15	6	15	14	28	29	22	1	26	8	18	13	15	32	20	10	47	14	32	29	31	21	20	15	3	22	15	12	4	33	3	20	1	36	33
			15	13	25	31	7	12	8	66	25	26	21	18	15	6	15	14	28	29	22	1	26	8	18	13	15	32	20	10	47	14	32	29	31	21	20	15	3	22	15	12	4	33	3	20	1	36	33
			15	13	25	31	7	12	8	66	25	26	21	18	15	6	15	18	28	29	22	1	26	8	18	13	15	32	20	10	47	14	32	29	31	21	20	15	3	22	15	12	4	33	3	20	1	36	33
			15	13	25	31	7	12	8	66	25	26	21	18	15	6	15	18	28	29	22	1	26	8	18	13	15	32	20	10	47	14	32	29	31	21	20	15	3	22	15	12	5	33	3	20	1	36	33
			15	13	25	31	7	12	8	66	25	26	21	18	15	6	15	18	28	29	22	1	26	8	18	13	15	32	20	10	47	14	32	29	31	21	20	15	3	22	15	12	5	33	3	20	1	36	33
			15	13	25	31	7	12	8	66	25	26	21	18	15	6	15	18	28	29	22	1	26	8	18	13	15	32	20	10	47	14	32	29	31	21	20	15	3	22	15	12	5	33	3	20	1	36	33
			15	13	25	31	7	12	8	66	25	26	21	18	15	6	15	18	28	29	22	1	26	8	18	13	15	32	20	10	47	14	32	29	31	21	20	15	3	22	15	12	5	33	3	20	1	36	33
			15	13	25	31	7	12	8	66	25	26	21	18	15	6	15	18	28	29	22	1	26	8	18	13	15	32	20	10	47	14	32	29	31	21	20	15	3	22	15	12	5	33	3	20	1	36	33
			15	13	25	31	7	12	8	66	25	26	21	18	15	6	15	18	28	29	22	1	26	8	18	13	15	32	20	10	47	14	32	29	31	21	20	15	3	22	15	12	5	33	3	20	1	36	33
			15	13	25	31	7	12	8	66	25	26	21	18	15	6	15	18	28	29	22	1	26	8	18	13	15	32	20	10	47	14	32	29	31	21	20	15	3	22	15	12	5	33	3	20	1	36	33
			15	13	25	31	7	12	8	66	25	26	21	18	15	6	15	18	28	29	22	1	26	8	18	13	15	32	20	10	47	14	32	29	31	21	20	15	3	22	15	12	5	33	3	20	1	36	33
			15	13	25	31	7	12	8	66	25	26	21	18	15	6	15	18	28	29	22	1	26	8	18	13	15	32	20	10	47	14	32	29	31	21	20	15	3	22	15	12	5	33	3	20	1	36	33
			15	13	25	31	7	12	8	66	25	26	21	18	15	6	15	18	28	29	22	1	26	8	18	13	15	32	20	10	47	14	32	29	31	21	20	15	3	22	15	12	5	33	3	20	1	36	33
			15	13	25	31	7	12	8	66	25	28	21	18	15	6	15	18	28	29	22	1	26	8	18	13	15	32	20	10	47	14	32	29	31	21	20	15	3	22	15	12	5	33	3	20	1	36	33
			15	13	25	31	7	12	8	66	25	28	21	18	15	6	15	18	28	29	22	1	26	8	18	13	15	32	20	10	47	14	32	29	31	21	20	15	3	22	15	12	5	33	3	20	1	36	33
			15	13	25	31	7	12	8	66	25	28	21	18	15	6	15	18	28	29	22	1	26	8	18	13	15	32	20	10	47	14	32	29	31	21	20	15	3	22	15	12	5	33	3	20	1	36	33
			15	13	25	31	7	12	8	66	25	28	21	18	15	6	15	18	28	29	22	1	26	8	18	13	15	32	20	10	47	14	32	29	31	21	20	15	3	22	15	12	5	33	3	20	1	36	33
			15	13	25	31	7	12	8	66	25	28	21	18	15	7	15	18	28	29	22	1	26	8	18	13	15	32	20	10	47	14	32	30	31	21	20	15	3	22	15	12	5	33	3	20	1	36	33
			15	13	25	31	7	12	8	66	25	28	21	18	15	7	15	18	28	29	22	1	26	8	18	13	15	32	20	10	47	14	32	30	31	21	20	15	3	22	15	12	5	33	3	20	1	36	33
			15	13	25	31	7	12	8	66	25	28	21	18	15	7	15	18	28	29	22	1	26	8	18	13	15	32	20	10	47	14	32	30	31	21	20	15	3	22	15	12	5	33	3	20	1	36	33
			15	13	25	31	7	12	8	66	25	29	21	18	15	7	15	18	28	29	22	1	26	8	18	13	15	32	20	10	47	14	32	30	31	21	20	15	3	22	15	12	5	33	3	20	1	36	33
			15	13	25	31	7	12	8	66	25	29	21	18	15	7	15	18	28	29	22	1	26	8	18	13	15	32	20	10	47	14	32	30	31	21	20	15	3	22	15	12	5	33	3	20	1	36	33
			15	13	25	31	7	12	8	66	25	29	21	18	15	7	15	18	28	29	22	1	26	8	18	13	15	32	20	10	47	14	32	30	31	21	20	15	3	22	15	12	5	33	3	20	1	36	33
			15	13	25	31	7	12	8	66	25	29	21	18	15	7	15	18	28	29	22	1	26	8	18	13	15	32	20	10	47	14	32	30	31	21	20	15	3	22	15	12	5	33	3	20	1	36	33
			15	13	25	31	7	12	8	66	25	29	21	18	15	7	15	18	28	29	22	1	26	8	18	13	15	32	20	10	47	14	32	30	31	21	20	15	3	22	15	12	5	33	3	20	1	36	33
			15	13	25	31	7	12	8	66	25	29	21	18	15	7	15	18	28	29	22	1	26	8	18	13	15	32	20	10	47	14	32	30	31	21	20	15	3	22	15	12	5	33	3	20	1	36	33
			15	13	25	31	7	12	8	66	25	29	21	18	15	7	15	18	28	29	22	1	26	8	18	13	15	32	20	10	47	14	32	30	31	21	20	15	3	22	15	12	5	33	3	20	1	36	33
			15	13	25	31	7	12	8	66	25	29	21	18	15	7	15	18	28	29	22	1	26	10	18	13	15	32	20	10	47	14	32	30	31	21	20	15	3	22	15	12	6	33	3	20	1	37	33
			15	13	25	31	7	12	8	67	25	29	21	18	15	7	15	18	28	29	22	1	26	10	18	13	15	32	20	10	47	14	32	31	31	21	20	15	3	22	15	12	6	33	3	20	1	37	33
			15	13	25	31	7	12	8	71	25	29	21	18	15	7	15	18	28	29	22	1	26	10	18	13	15	32	20	10	47	14	32	31	31	21	20	15	3	22	15	12	6	33	3	20	1	37	33
			15	13	25	31	7	12	8	72	25	29	21	18	15	7	15	18	28	29	22	1	26	10	18	13	15	32	20	10	47	14	32	31	31	21	20	15	3	22	15	12	6	33	3	20	1	37	33
			15	13	25	31	7	12	8	72	25	29	21	18	15	7	15	18	28	29	22	1	26	10	18	13	15	32	20	10	47	14	32	31	31	21	20	15	3	22	15	12	6	33	3	20	1	37	33
			15	13	25	31	7	12	8	73	25	29	21	18	15	7	15	18	28	29	22	1	26	10	18	13	15	32	20	10	47	14	32	31	31	21	20	15	3	22	15	12	6	33	3	20	1	37	33
			15	13	25	31	7	12	8	73	25	29	21	18	15	7	15	18	28	29	22	1	26	10	18	13	15	32	20	10	47	14	32	31	31	21	20	15	3	22	15	12	6	33	3	20	1	37	33
			15	13	25	31	7	12	8	73	25	29	21	18	15	7	15	18	28	29	22	1	26	10	18	13	15	32	20	10	47	14	32	31	31	21	20	15	3	23	15	12	6	33	3	20	1	37	33
			15	13	25	31	7	12	8	73	25	29	21	18	15	7	15	18	28	29	22	1	26	10	18	13	15	32	20	10	47	14	32	31	31	21	20	15	3	23	15	12	6	33	3	20	1	37	33
			15	13	25	31	7	12	8	73	25	29	21	18	15	7	15	18	28	29	22	1	26	10	18	13	15	32	20	10	47	14	32	31	31	21	20	15	3	23	15	12	6	33	3	20	1	37	33
			15	13	25	31	7	12	8	73	25	29	21	18	16	7	15	18	28	29	22	1	26	10	18	13	15	32	20	10	47	14	32	31	31	21	20	15	3	23	15	12	6	33	3	20	1	37	33
			15	13	25	31	7	12	8	73	25	29	21	18	16	7	15	18	28	29	22	1	26	10	18	13	15	32	20	10	47	14	32	31	31	21	20	15	3	23	15	12	6	33	3	20	1	37	33
			15	13	25	31	7	12	8	73	25	29	21	18	16	7	15	18	28	29	22	1	26	10	18	13	15	32	20	10	47	14	32	31	31	21	20	15	3	23	15	12	6	33	3	20	1	37	33
			15	13	25	31	7	12	8	73	25	29	21	18	16	7	15	18	28	29	22	1	26	10	18	13	15	32	20	10	47	14	32	31	31	21	20	15	3	23	15	12	6	33	3	20	1	37	33
			15	13	25	31	7	12	8	73	25	29	21	18	16	7	15	22	28	29	22	1	26	10	18	13	15	32	20	10	47	14	32	31	31	21	20	15	3	23	15	12	6	33	3	20	1	37	33
			15	13	25	31	7	12	8	73	25	29	21	18	16	7	15	22	28	29	22	1	26	10	18	13	15	32	20	10	47	14	32	31	31	21	20	15	3	23	15	12	6	33	3	20	1	37	33
			15	13	25	31	7	12	8	73	25	29	21	18	16	7	15	22	28	29	22	1	26	10	18	13	15	32	20	10	47	14	32	31	31	21	20	15	3	23	15	12	6	33	3	20	1	37	33
			15	13	25	31	7	12	8	73	25	29	21	18	16	7	15	22	28	29	22	1	26	10	18	13	15	32	20	10	47	14	32	31	31	21	20	15	3	23	15	12	6	33	3	20	1	37	33
			15	13	25	31	7	12	8	73	25	29	21	18	16	7	15	22	28	29	22	1	26	10	18	13	15	32	20	10	47	14	32	31	31	21	20	15	3	23	15	12	6	33	3	20	1	37	33
			15	13	25	31	7	12	8	73	25	29	21	18	16	7	15	22	28	29	22	1	26	10	18	13	15	32	20	10	47	14	32	31	31	21	20	15	3	23	15	12	6	33	3	20	1	37	33
			15	13	25	31	7	12	8	73	25	29	21	18	16	7	15	22	28	29	22	1	26	10	18	13	15	32	20	10	47	14	32	31	31	21	20	15	3	23	15	12	6	33	3	20	1	37	33
			15	13	25	31	7	12	8	73	25	29	21	18	16	7	15	22	28	29	22	1	26	10	18	13	15	32	20	10	47	14	32	31	31	21	20	15	3	23	15	12	6	33	3	20	1	37	33
			15	13	25	31	7	12	8	73	25	29	21	18	16	7	15	22	28	29	22	1	26	10	18	13	15	32	20	10	47	14	32	31	31	21	20	15	3	23	15	12	6	33	3	20	1	37	33
			15	13	25	31	7	12	8	73	25	29	21	18	16	7	15	22	28	29	22	1	26	10	18	13	15	32	20	10	47	14	32	31	31	21	20	15	3	23	15	12	7	33	3	20	1	37	33
			15	13	25	31	7	12	8	73	25	29	21	18	16	7	15	22	28	29	22	1	26	10	18	13	15	32	20	10	47	14	32	31	31	21	20	15	3	23	15	12	7	33	3	20	1	37	33
			15	13	25	31	7	12	8	73	25	29	21	18	16	7	15	22	28	29	22	1	26	10	18	13	15	32	20	10	47	14	32	31	31	21	20	15	3	23	15	12	7	33	3	20	1	37	33
			15	13	25	31	7	12	8	73	25	29	21	18	16	7	15	22	28	29	22	1	26	10	18	13	15	32	20	10	47	14	32	31	31	21	20	15	3	23	15	12	7	33	3	20	1	37	33
			15	13	25	31	7	12	8	73	25	29	21	18	16	7	15	22	28	29	22	1	26	10	18	13	15	32	20	10	47	14	32	31	31	21	20	15	3	23	15	12	7	33	3	20	1	37	33
			15	13	25	31	7	12	8	73	25	29	21	18	16	7	15	22	28	29	22	1	26	10	18	13	15	32	20	10	47	14	32	31	31	21	20	15	3	23	15	12	7	33	3	20	1	37	33
			15	13	25	31	7	12	8	73	25	29	21	18	16	7	15	22	28	29	22	1	26	10	18	13	15	32	20	10	47	14	32	31	31	21	20	15	3	23	15	12	7	33	3	21	1	37	33
			15	13	25	31	7	12	8	73	25	29	21	18	16	7	15	22	28	29	22	1	26	10	18	13	15	32	20	10	47	14	32	31	31	21	20	15	3	23	15	12	7	33	3	21	1	37	33
			15	13	25	31	7	12	8	73	25	29	21	18	16	7	15	22	28	29	22	1	26	10	18	13	15	32	20	10	47	14	32	31	31	21	20	15	3	23	15	12	7	33	3	21	1	37	33
			15	13	25	31	7	12	8	73	25	29	21	18	16	7	15	22	28	29	22	1	26	10	18	13	15	32	20	10	47	14	32	31	31	21	20	15	3	23	15	12	7	33	3	21	1	37	33
			15	13	25	31	7	12	8	73	25	29	21	18	16	7	15	22	28	29	22	1	26	10	18	13	15	32	20	10	47	14	32	31	31	21	20	15	3	23	15	12	7	33	3	21	1	37	33
			15	13	25	31	7	12	8	73	25	29	21	18	16	7	15	23	28	29	22	1	26	10	18	13	15	32	20	10	47	14	32	31	31	21	20	15	3	23	15	12	7	33	3	21	1	37	33
			15	13	25	31	9	12	8	73	25	29	21	18	16	7	15	23	28	29	22	1	26	10	18	13	15	32	20	10	47	14	32	31	31	21	20	15	3	23	15	12	7	33	3	21	1	37	33
			15	13	25	31	9	12	8	73	25	29	21	18	16	7	15	23	28	29	22	1	26	10	18	13	15	32	20	10	47	14	32	31	31	21	20	15	3	23	15	12	7	33	3	21	1	37	33
			15	13	25	31	9	12	8	73	25	29	21	18	16	7	15	23	28	29	22	1	26	10	18	13	15	32	20	10	47	14	32	31	31	21	20	15	3	23	15	12	7	33	3	21	1	37	33
			15	13	25	31	9	12	8	73	25	29	21	18	16	7	15	23	28	29	22	1	26	10	18	13	15	32	20	10	47	14	32	31	31	21	20	15	3	23	15	12	7	33	3	21	1	37	33
			15	13	25	31	9	12	8	73	25	29	21	18	16	7	15	23	28	29	22	1	26	10	18	13	15	32	20	10	47	14	32	31	31	21	20	15	3	23	15	12	7	33	3	21	1	37	33
			15	13	25	31	9	12	8	73	25	29	21	18	16	7	15	23	28	29	22	1	26	10	18	13	15	32	20	10	47	14	32	31	31	21	20	15	3	23	15	12	7	33	3	21	1	37	33
			15	13	25	31	9	12	8	73	25	29	21	18	16	7	15	23	28	29	22	1	26	10	18	13	15	32	20	10	47	14	32	31	31	21	20	15	3	23	15	12	7	33	3	21	1	37	33
			15	13	25	31	9	12	8	73	25	29	21	18	16	7	15	23	28	29	22	1	26	10	18	13	15	32	20	10	47	14	32	31	31	21	20	15	3	23	15	12	7	33	3	21	1	37	33
			15	13	25	31	9	12	8	73	25	30	21	18	16	7	15	23	28	29	22	1	26	10	18	13	15	32	20	10	47	14	32	31	31	21	20	15	3	23	15	12	7	33	3	21	1	37	33
			15	13	25	31	9	12	8	73	25	31	21	18	16	7	15	23	28	29	22	1	26	10	18	13	15	32	20	10	47	14	32	31	31	21	20	15	3	23	15	12	7	33	3	21	1	37	33
			15	13	25	31	9	12	8	73	25	31	21	18	16	7	15	23	28	29	22	1	26	10	18	13	15	32	20	10	47	14	32	31	31	21	20	16	3	23	15	12	7	33	3	21	1	37	33
			15	13	25	31	9	12	8	73	25	31	21	18	16	7	15	23	28	29	22	1	26	10	18	13	15	32	20	10	47	14	32	31	31	21	20	16	3	23	15	12	7	33	3	21	1	37	33
			15	13	25	31	9	12	8	73	25	31	21	18	16	7	15	23	28	29	22	1	26	10	18	13	15	32	20	10	47	14	32	32	31	21	20	16	3	23	16	12	7	33	3	21	1	37	33
			15	13	25	31	9	12	8	73	25	31	21	18	16	7	15	23	28	29	22	1	26	10	18	13	15	32	20	10	47	14	32	32	31	21	20	16	3	23	16	12	7	33	8	21	1	37	33
			15	13	25	31	9	12	8	73	25	33	21	18	16	7	15	23	28	29	22	1	26	10	18	13	15	32	20	10	47	14	32	32	31	21	20	16	3	23	16	12	7	33	14	21	1	37	33
			15	13	25	31	9	12	8	73	25	33	21	18	16	7	15	23	28	29	22	1	26	10	18	13	15	32	20	10	47	14	32	32	31	21	20	16	3	23	16	12	7	33	14	21	1	37	33
			15	13	25	31	9	12	8	73	25	33	21	18	16	7	15	23	28	29	22	1	26	10	18	13	15	32	20	10	47	14	32	32	31	21	20	16	3	23	16	12	7	33	15	21	1	37	33
			15	13	25	31	9	12	8	73	25	33	21	18	16	7	15	23	28	29	22	1	26	10	18	13	15	32	20	10	47	14	32	32	31	21	20	16	3	23	16	12	7	33	15	21	1	37	33
			15	13	25	31	9	12	8	73	25	33	21	18	18	7	15	23	28	29	22	1	26	10	18	13	15	32	20	10	47	14	32	32	31	21	20	16	3	23	16	12	7	33	15	21	1	37	33
			15	13	25	31	9	12	8	73	25	33	21	18	18	7	15	23	28	29	22	1	26	10	18	13	15	32	20	10	47	14	32	32	31	21	20	16	3	23	16	12	7	33	15	21	1	37	33
			15	13	25	31	9	12	8	73	25	33	21	18	18	7	15	23	28	29	22	1	26	10	18	13	15	32	20	10	47	14	32	32	31	21	20	16	3	23	16	12	7	33	15	21	1	37	33
			15	13	25	31	9	12	8	73	25	33	21	18	18	7	15	23	28	29	22	1	26	10	18	13	15	32	20	10	47	14	32	32	31	21	20	16	3	23	16	12	7	33	15	21	1	37	33
			15	13	25	31	9	12	8	73	25	33	22	18	18	7	15	23	28	29	22	1	26	10	18	13	15	32	20	10	47	14	32	33	31	21	20	16	3	23	16	12	7	33	15	21	1	37	33
			15	13	25	31	9	12	8	73	25	33	22	18	18	7	15	23	28	29	22	1	26	10	18	13	15	32	20	10	47	14	32	33	31	21	20	16	3	23	16	12	7	33	15	21	1	37	33
			15	13	25	31	9	12	8	73	25	33	22	18	18	7	15	23	28	29	22	1	26	10	18	13	15	32	20	10	47	14	32	33	31	21	20	16	3	23	16	12	7	33	15	21	1	37	33
			15	13	25	31	9	12	8	73	25	33	22	18	18	7	15	23	28	29	22	1	26	10	18	13	15	32	20	10	47	14	32	33	31	21	20	16	3	23	16	12	7	33	15	21	1	37	33
			15	13	25	31	9	12	8	73	25	33	22	18	18	7	15	23	28	29	22	1	26	10	18	13	15	32	20	10	52	14	32	33	31	21	20	16	3	23	16	12	7	33	15	21	1	37	33
			15	13	25	31	9	12	8	73	25	33	22	18	18	7	15	23	28	29	22	1	26	10	18	13	15	32	20	10	56	14	32	33	31	21	20	16	3	23	16	12	7	33	15	21	1	37	33
			15	13	25	31	9	12	8	73	25	33	22	18	18	7	15	23	28	29	22	1	26	10	18	13	15	32	20	10	62	14	32	33	31	21	20	16	3	23	16	12	7	33	15	21	1	37	33
			15	13	25	31	9	12	8	73	25	34	22	18	18	7	15	23	28	29	22	1	26	10	18	13	15	32	20	10	62	14	32	33	31	21	20	16	3	23	16	12	7	33	15	21	1	37	33
			15	13	25	31	9	12	8	73	25	34	22	18	18	7	15	23	28	29	22	1	26	10	18	13	15	32	20	10	62	14	32	33	31	21	20	16	3	23	16	12	7	33	15	21	1	37	33
			15	13	25	31	9	12	8	73	25	34	22	18	18	7	15	23	28	29	22	1	26	10	18	13	15	32	20	10	63	14	32	33	31	21	20	16	3	23	17	12	7	33	15	21	1	37	33
			15	13	25	31	9	12	8	73	25	34	22	18	18	7	15	23	28	29	22	1	26	10	18	13	15	32	20	10	63	14	32	33	31	21	20	16	3	23	19	12	7	33	15	21	1	37	33
			15	13	25	31	9	12	8	73	25	34	22	18	18	7	15	23	28	29	22	1	26	10	18	13	15	32	20	10	63	14	32	33	31	21	20	16	3	23	19	12	7	33	15	21	1	37	33
			15	13	25	31	9	12	8	73	25	34	22	18	19	7	15	23	28	29	22	1	26	10	18	13	15	32	20	10	63	14	32	33	31	21	20	16	3	23	19	12	7	33	15	21	1	37	33
			15	13	25	31	12	12	8	73	25	34	22	18	24	7	15	23	28	29	22	1	26	10	18	13	15	32	20	10	63	14	32	33	31	21	20	16	3	23	19	12	7	33	15	21	1	37	33
			15	13	25	31	12	12	8	73	25	34	22	18	24	7	15	23	28	29	22	1	26	10	18	13	15	32	20	10	63	14	32	33	31	21	20	16	3	23	19	12	7	33	15	21	1	37	33
			15	13	25	31	12	12	8	73	25	34	22	18	24	7	15	23	28	29	22	1	26	10	18	13	15	32	20	10	63	14	32	33	31	22	20	16	3	23	19	12	7	33	15	21	1	37	33
			15	13	25	31	12	12	8	75	25	34	22	18	24	7	15	23	28	29	22	1	26	10	18	13	15	32	20	10	63	14	32	33	31	22	20	16	3	23	19	12	7	33	15	21	1	37	33
			15	13	25	31	12	12	8	75	25	34	22	18	24	7	15	23	28	29	22	1	26	10	18	13	15	32	20	10	63	14	32	33	31	22	20	16	3	23	19	12	7	33	15	21	1	37	33
			15	13	25	31	12	12	8	75	25	34	22	18	24	7	15	23	28	29	22	1	26	10	18	13	15	32	20	10	63	14	32	33	31	22	20	16	3	23	19	12	7	33	20	21	1	37	33
			15	13	25	31	12	12	8	75	25	34	22	18	24	7	15	23	28	29	22	1	26	10	18	13	15	32	20	10	63	14	32	33	31	22	20	16	3	23	19	12	7	33	25	21	1	37	33
			15	13	25	31	12	12	8	75	25	34	22	18	24	7	15	23	28	29	22	1	26	10	18	13	15	32	20	10	63	14	32	33	31	22	20	16	3	23	19	12	7	33	28	21	1	37	33
			15	13	25	31	12	12	8	75	25	34	22	18	24	7	15	23	28	29	22	1	26	10	18	13	15	32	20	10	63	14	32	33	31	22	20	16	4	23	19	12	7	33	28	21	1	37	33
			15	13	25	31	12	12	8	75	25	34	22	18	24	7	15	23	28	29	22	1	26	10	18	13	15	32	20	10	63	14	32	33	31	22	20	16	4	23	19	12	7	33	28	21	1	37	33
			15	13	25	35	12	12	8	75	25	34	22	18	24	7	15	23	28	29	22	1	26	10	18	13	16	32	20	10	63	14	32	33	31	22	20	16	4	23	19	12	7	33	28	21	1	37	33
			15	13	25	36	12	12	8	75	25	34	22	18	24	7	15	23	28	29	22	1	26	10	18	13	17	32	20	10	63	14	32	33	31	22	20	16	4	23	19	12	7	33	28	21	1	37	33
			15	13	25	36	12	12	8	75	25	34	22	18	24	7	15	23	28	29	22	1	26	10	18	13	17	32	20	10	63	14	32	33	31	22	20	16	4	23	19	12	7	33	28	21	1	37	33
			15	13	25	36	12	12	8	75	25	34	22	18	24	7	15	23	28	29	23	2	26	10	18	13	17	32	20	10	63	14	32	33	31	22	20	16	4	23	19	12	7	33	28	21	1	37	33
			15	13	25	36	12	12	8	75	25	34	22	18	24	7	15	23	28	29	23	2	26	10	18	13	17	32	20	10	63	14	32	33	31	22	20	16	4	23	19	12	7	33	28	21	1	37	33
			15	13	25	36	12	12	8	75	25	34	22	18	24	7	15	23	28	29	23	2	26	10	18	13	17	32	20	10	63	14	32	33	31	22	20	16	4	23	19	12	7	33	28	21	1	37	33
			15	13	25	36	12	12	8	75	25	34	22	18	24	7	15	23	28	29	23	2	26	10	18	13	17	32	20	10	63	14	32	33	31	22	20	16	4	23	19	12	7	33	28	21	1	37	33
			15	13	25	36	12	12	8	75	25	34	22	18	24	7	15	23	28	29	23	2	26	10	18	13	17	32	20	10	63	14	32	33	31	22	20	16	4	23	19	12	7	33	28	21	1	37	33
			15	13	25	36	12	12	8	75	25	34	22	18	24	7	15	23	28	29	23	2	26	10	18	13	17	32	20	10	63	14	32	33	31	22	20	16	4	23	19	12	7	33	28	21	1	37	33
			15	13	25	36	12	12	8	75	25	34	22	18	24	7	15	23	28	29	23	2	26	10	18	13	17	32	20	10	63	14	32	33	31	22	20	16	4	23	19	12	7	33	28	21	1	37	33
			15	13	25	36	12	12	8	75	25	34	22	18	24	7	15	23	28	29	23	2	26	10	18	13	17	32	20	10	63	14	32	33	31	22	20	16	4	23	19	12	7	33	28	21	1	37	33
			15	13	25	36	12	12	8	75	25	34	22	18	24	7	15	23	28	29	23	2	26	10	18	13	17	32	20	10	63	14	32	33	31	22	20	16	4	23	19	12	7	33	28	21	1	37	33
			15	13	25	36	12	12	8	75	25	34	22	18	24	7	15	23	28	29	23	2	26	10	18	13	17	32	20	10	63	14	32	33	31	22	20	16	4	23	19	12	7	33	28	21	1	37	33
			15	13	25	36	12	12	8	75	25	34	22	18	24	7	15	23	28	29	23	2	26	10	18	13	17	32	20	10	63	14	32	33	31	22	20	16	4	23	19	12	7	33	28	21	1	37	33
			15	13	25	36	12	12	8	75	25	34	22	18	24	7	15	23	28	29	23	2	26	11	18	13	17	32	20	10	63	14	32	33	31	22	20	16	4	23	19	12	7	33	28	21	1	37	33
			15	13	25	36	12	12	8	75	25	34	22	18	24	7	15	23	28	29	23	2	26	11	18	13	17	32	20	10	63	14	32	33	31	22	20	16	4	23	19	12	7	33	28	21	1	37	33
			15	13	25	36	12	12	8	75	25	34	22	18	24	7	15	23	28	29	23	2	26	11	18	13	17	32	20	10	63	14	32	33	31	22	20	16	4	23	19	12	7	33	28	21	1	37	33
			15	13	25	36	12	12	8	75	25	34	22	18	24	7	15	23	28	29	23	2	26	11	18	13	17	32	20	10	63	14	32	33	31	22	20	16	4	23	19	12	7	33	29	21	1	37	33
			15	13	25	36	12	12	8	75	25	34	22	18	24	7	15	23	28	29	23	2	26	11	18	13	17	32	20	10	63	14	32	33	31	22	20	16	4	23	19	12	7	33	29	21	1	37	33
			15	13	25	36	12	12	8	75	25	34	22	18	24	7	15	23	28	29	23	2	26	11	18	13	17	32	20	10	63	14	32	33	31	22	20	16	4	23	19	12	7	33	29	21	1	37	33
			15	13	25	36	12	12	8	75	25	34	22	18	24	7	15	23	28	29	23	2	26	11	18	13	17	32	20	10	63	14	35	33	31	22	20	16	4	23	19	12	7	33	29	21	1	37	33
			15	13	25	36	12	12	8	75	25	34	22	18	24	7	15	23	28	29	23	2	26	11	18	13	17	32	20	10	63	14	37	33	31	22	20	16	4	23	19	12	7	33	29	21	1	37	33
			15	13	25	36	12	12	8	75	25	34	22	18	24	7	15	23	28	29	23	2	26	11	18	13	17	32	20	10	63	14	37	33	31	22	20	16	4	23	19	12	7	33	29	21	1	37	33
			15	13	25	36	12	12	8	75	25	34	22	18	24	7	15	23	28	29	23	2	26	11	18	13	17	32	20	10	63	14	37	33	31	22	20	16	4	23	19	12	7	33	29	21	1	37	33
			15	13	25	36	12	12	8	75	25	34	22	19	24	7	15	23	28	29	23	2	26	11	18	13	17	32	20	10	63	14	37	33	31	22	20	16	4	23	19	12	7	33	29	21	1	37	33
			15	13	25	36	12	12	8	75	25	34	22	19	24	7	15	23	28	29	23	2	26	11	18	13	17	32	20	10	63	14	37	33	31	22	20	16	4	23	19	12	7	33	29	21	1	37	33
			15	13	25	36	12	12	8	75	25	34	22	20	24	7	15	23	28	29	23	2	26	11	18	13	17	32	20	10	63	14	37	33	31	22	20	16	4	23	19	12	7	33	29	21	1	37	33
			15	13	25	36	12	12	8	75	25	34	22	20	24	7	15	23	28	29	23	2	26	11	18	13	17	32	20	10	63	14	37	33	31	22	20	16	4	23	19	12	7	33	29	21	1	37	33
			15	13	25	36	12	12	8	75	25	34	22	20	24	7	15	23	28	29	23	2	26	11	18	13	17	32	20	10	63	14	37	33	31	22	20	16	4	23	19	12	7	33	29	21	1	37	33
			15	13	25	36	12	12	8	75	25	34	22	20	24	7	15	23	28	29	23	2	26	11	18	13	17	32	20	10	63	14	37	33	31	22	20	16	4	23	19	12	7	33	31	21	1	37	33
			15	13	25	36	12	12	8	75	25	34	22	20	24	7	15	23	28	29	23	2	26	11	18	13	17	32	20	10	63	14	37	33	31	22	20	16	4	23	19	12	7	33	33	21	1	37	33
			15	13	25	36	12	12	8	75	25	34	22	20	24	7	15	23	28	29	23	2	26	11	18	13	17	32	20	10	63	14	37	33	31	22	20	16	4	23	19	12	7	33	33	21	1	37	33
			15	13	25	36	12	12	8	75	25	34	22	20	24	7	15	23	28	29	23	2	26	11	18	13	17	32	20	10	63	14	37	33	31	22	20	16	4	23	19	12	7	33	33	21	1	37	33
			15	13	25	36	12	12	8	75	25	34	22	20	24	7	15	23	28	29	23	2	26	11	18	13	17	32	20	10	63	14	37	33	31	22	20	16	4	23	19	12	7	33	33	21	1	37	33
			15	13	25	36	16	12	8	75	25	34	22	20	24	7	15	23	28	29	23	2	26	11	18	13	17	32	20	10	63	14	37	33	31	22	20	16	4	23	19	12	7	33	33	21	1	37	33
			15	13	25	36	20	12	8	75	25	34	22	20	24	7	15	23	28	29	23	2	26	11	18	13	17	32	20	10	63	14	37	33	31	22	20	16	4	23	19	12	7	33	33	21	1	37	33
			15	13	25	36	20	12	8	75	25	34	22	20	24	7	15	23	28	29	23	2	26	11	18	13	17	32	20	10	63	14	38	33	31	22	20	16	4	23	19	12	7	33	33	21	1	37	33
			15	13	25	36	20	12	8	75	25	34	22	20	24	7	15	23	28	29	23	2	26	11	18	13	17	32	20	10	63	14	43	33	31	22	20	16	4	23	19	12	7	33	33	21	1	37	33
			15	13	25	36	20	12	8	75	25	34	22	20	24	7	15	23	28	29	23	2	26	15	18	13	17	32	20	10	63	14	46	33	31	22	20	16	4	23	19	12	7	33	33	21	1	37	33
			15	13	25	36	20	12	8	75	25	34	22	20	24	7	15	23	28	29	23	2	26	15	18	13	17	32	20	10	63	14	46	33	31	22	20	16	4	23	19	12	7	33	33	21	1	37	33
			15	13	25	36	20	12	8	75	25	34	22	20	24	7	15	23	28	29	23	2	26	15	18	13	17	32	20	10	63	14	46	33	31	22	20	16	4	23	19	12	7	33	33	21	1	37	33
			15	13	25	36	20	12	8	75	25	34	22	20	24	7	15	23	28	29	23	2	26	15	18	13	17	32	20	10	63	14	46	33	31	22	20	16	4	23	19	12	7	33	33	21	1	37	33
			15	13	25	36	20	12	8	75	25	34	22	20	24	7	15	23	28	29	23	2	26	15	18	13	17	32	20	10	63	14	46	33	31	22	20	16	4	23	19	12	7	33	33	21	1	37	33
			15	13	25	36	20	12	8	75	25	34	22	20	24	7	15	23	28	29	23	2	26	15	18	13	17	32	20	10	63	14	46	33	31	22	20	16	4	23	19	12	7	33	33	21	1	37	33
			15	13	25	36	20	12	8	75	25	34	22	20	24	7	15	23	28	29	23	2	26	15	18	13	17	32	20	10	63	14	46	33	31	22	20	16	4	23	19	12	7	33	33	21	1	37	33
			15	13	25	36	20	12	8	75	25	34	22	20	24	7	15	23	28	29	23	2	26	15	18	13	17	32	20	10	63	14	46	33	31	22	20	16	4	23	19	12	7	33	33	21	1	37	33
			15	13	25	36	20	12	8	75	25	34	22	20	24	7	15	23	28	29	23	2	26	15	18	13	17	32	20	10	63	14	46	33	31	22	20	16	4	23	19	12	7	33	33	21	1	37	33
			15	13	25	36	20	12	8	75	25	34	22	20	24	7	15	23	28	29	23	2	26	15	18	13	17	32	20	10	63	14	46	33	31	22	20	16	4	23	19	12	7	33	33	21	1	37	33
			15	13	25	36	20	12	8	75	25	34	22	20	24	7	15	23	28	29	23	2	26	15	18	13	17	32	20	10	63	14	46	33	31	22	20	16	4	23	19	12	7	33	33	21	1	37	33
			15	13	25	36	20	12	8	75	25	34	22	20	24	7	15	23	28	29	23	2	26	15	18	13	17	32	20	10	65	14	46	33	31	22	20	16	4	23	19	12	7	33	33	21	1	37	33
			15	13	25	36	20	12	8	75	25	34	22	20	24	7	15	23	28	29	23	2	26	15	18	13	17	32	20	10	70	14	46	33	31	22	20	16	4	23	19	12	7	33	33	21	1	37	33
			15	13	25	36	20	12	8	75	25	34	22	20	24	7	15	23	28	29	23	2	26	15	18	13	17	32	20	10	74	14	46	33	31	22	20	16	4	23	19	12	7	33	33	21	1	37	33
			15	13	25	36	20	12	8	75	25	34	22	20	24	7	15	23	28	29	23	2	26	15	18	13	17	32	20	10	76	14	46	33	31	22	20	16	4	23	19	12	7	33	33	21	1	37	33
			15	13	25	36	20	12	8	75	25	34	22	20	24	7	15	23	28	29	23	2	26	15	18	13	17	32	20	10	76	14	46	33	31	22	20	16	4	23	19	12	7	33	33	21	1	37	33
			15	13	25	36	20	12	8	75	25	34	22	20	24	7	15	23	28	29	23	2	26	15	18	13	17	32	20	10	76	14	46	33	31	22	20	16	4	23	19	12	7	33	33	21	1	37	33
			15	13	25	36	20	12	8	75	25	34	22	20	24	7	15	24	28	29	23	2	26	15	18	13	17	32	20	10	76	14	46	33	31	22	20	16	4	23	19	12	7	33	33	21	1	37	33
			15	13	25	36	20	12	8	75	25	34	22	20	24	7	15	24	28	29	23	2	26	15	18	13	17	32	20	10	76	14	46	33	31	22	20	16	4	23	19	12	7	33	33	21	1	37	33
			15	13	25	36	20	12	8	75	25	34	22	20	24	7	15	24	28	29	23	2	26	15	18	13	17	32	20	10	76	14	46	33	31	22	20	16	4	23	19	12	7	33	33	21	1	37	33
			15	13	25	36	20	12	8	75	25	34	22	20	24	7	15	24	28	29	23	2	26	15	18	13	17	33	20	10	76	14	46	33	31	25	20	16	4	23	19	12	7	33	35	21	1	37	33
			15	13	25	36	20	12	8	75	25	34	22	20	24	7	15	24	28	29	23	2	26	15	18	13	17	34	20	10	76	14	46	33	31	26	20	16	4	23	19	12	7	33	35	21	1	37	33
			15	13	25	36	20	12	8	75	25	34	22	20	24	7	15	24	28	29	23	2	26	15	18	13	17	34	20	10	76	14	46	33	31	26	20	16	4	23	19	12	7	33	35	21	1	37	33
			15	13	25	36	20	12	8	75	25	34	22	20	24	7	15	25	28	29	23	2	26	15	18	13	17	35	20	10	76	14	46	33	31	27	20	16	4	23	19	12	7	33	35	21	1	37	33
			15	13	25	36	20	12	8	75	25	34	22	20	24	7	15	25	28	29	23	2	26	15	18	13	17	35	20	10	76	14	46	33	31	27	20	16	4	23	19	12	7	33	35	21	1	37	33
			15	13	25	36	20	12	8	75	25	34	22	20	24	7	15	25	28	29	23	2	26	15	18	13	17	35	20	10	76	14	46	33	31	27	20	16	4	23	19	12	7	33	35	21	1	37	33
			15	13	25	36	20	12	8	75	25	34	22	20	24	7	15	25	28	29	23	2	26	15	18	13	17	35	20	10	76	14	46	33	31	27	20	16	4	23	19	12	7	33	35	21	1	37	33
			15	13	25	36	23	12	8	75	25	34	22	23	24	7	15	25	28	29	23	2	26	15	18	13	17	35	20	10	76	14	46	33	31	27	20	16	4	23	19	12	7	33	35	21	1	37	33
			15	13	25	36	23	12	8	75	25	34	22	23	24	7	15	25	28	29	23	2	26	15	18	13	17	35	20	10	76	14	46	33	31	27	20	16	4	23	19	12	7	33	35	21	1	37	33
			15	13	25	36	23	12	8	75	25	34	22	23	24	7	15	25	28	29	23	2	26	15	18	13	17	35	20	10	76	14	46	33	31	27	20	16	4	23	19	12	7	33	35	21	1	37	33
			15	13	28	36	25	12	8	75	25	34	22	23	24	7	15	26	28	29	23	2	28	15	18	13	17	35	20	12	76	14	46	33	31	27	20	16	4	23	19	12	7	33	35	21	1	37	33
			15	13	28	36	25	12	8	75	25	34	22	23	24	7	15	26	28	29	23	2	28	15	18	13	17	35	20	13	76	14	46	33	31	27	20	16	4	23	19	12	7	33	35	22	1	37	33
			15	13	28	36	25	12	8	75	25	34	22	23	24	7	15	26	29	29	23	2	28	15	18	13	17	35	20	14	76	14	46	33	31	27	20	16	4	23	19	12	7	33	35	22	1	37	33
			15	13	28	36	25	12	8	75	26	34	22	23	24	7	15	26	32	29	23	2	28	15	18	13	17	35	20	14	76	14	46	33	31	27	20	16	4	23	19	12	7	33	35	22	1	37	33
			15	13	28	36	25	12	10	75	26	34	22	23	24	7	15	26	32	29	23	2	28	15	18	13	17	35	20	14	76	14	46	33	31	27	20	16	4	25	19	12	7	33	35	22	1	37	33
			15	13	28	36	25	12	10	75	26	34	22	23	24	7	15	26	32	29	23	2	28	15	18	13	17	35	20	14	77	14	46	33	31	27	20	16	4	25	19	12	7	33	35	22	1	37	33
			15	13	28	36	25	12	10	75	26	34	22	23	24	7	15	26	32	29	23	2	28	15	18	13	17	35	20	14	79	14	46	33	31	27	20	16	4	25	19	12	7	33	35	22	1	37	33
			15	13	28	36	25	12	10	75	26	34	22	23	24	7	15	26	32	29	23	2	28	15	18	13	17	35	20	14	79	14	46	33	31	27	20	16	4	25	19	12	7	33	35	22	1	37	33
			15	13	28	36	25	12	10	75	26	34	22	23	24	7	15	26	32	29	23	2	28	15	18	13	17	35	20	14	79	14	46	33	31	27	20	16	4	25	19	12	7	33	35	22	1	37	33
			19	13	28	36	25	12	10	75	26	34	22	23	24	7	15	26	32	29	23	2	28	15	18	13	17	35	20	14	79	14	46	33	31	27	20	16	4	25	19	12	7	33	35	22	1	37	33
			19	13	28	36	25	12	10	75	26	34	22	23	24	7	15	26	32	29	23	2	28	15	18	13	17	35	20	14	79	14	46	33	31	27	20	16	5	25	19	12	7	33	35	24	1	37	33
			19	13	28	36	25	12	10	75	26	34	22	23	24	7	15	26	32	29	23	2	28	15	18	13	17	35	20	14	79	14	46	33	31	27	20	16	5	25	19	12	7	33	35	24	1	37	33
			19	13	28	36	25	12	10	75	26	34	22	23	24	7	15	26	32	29	23	2	28	15	18	13	17	35	20	14	79	14	46	33	31	27	20	16	5	25	19	12	7	33	35	24	1	37	33
			19	13	28	36	25	12	10	75	26	34	22	23	24	7	15	26	32	29	23	2	28	15	18	13	17	35	20	14	79	14	46	33	31	27	20	16	5	25	19	12	7	33	35	24	1	37	33
			19	13	28	36	25	12	10	75	26	34	22	23	24	7	15	28	32	29	23	2	28	15	18	13	17	35	20	14	79	14	46	33	31	27	20	16	5	25	19	12	7	33	35	24	1	37	33
			19	13	28	36	25	12	10	75	26	34	22	23	24	7	15	28	32	29	23	2	28	15	18	13	17	35	20	14	79	14	46	33	31	27	20	16	5	25	19	12	7	33	35	24	1	37	33
			19	13	28	36	25	12	10	75	26	34	22	23	24	7	15	28	32	29	23	2	28	15	18	13	17	35	20	14	79	14	46	33	31	27	20	16	5	25	19	12	7	33	35	24	1	37	33
			19	13	28	36	25	12	10	75	26	34	22	23	24	7	15	28	32	29	23	2	28	15	18	13	17	35	20	14	79	14	46	33	31	27	20	16	5	25	19	12	7	33	35	24	1	37	33
			19	13	28	36	25	12	10	75	26	34	22	23	24	7	15	28	32	29	23	2	28	15	18	13	17	35	20	14	82	14	46	33	31	27	20	16	5	25	19	12	7	33	35	24	1	37	33
			19	13	28	36	25	12	10	75	26	34	22	23	24	7	15	28	32	29	23	2	28	15	18	13	17	35	20	14	82	14	46	33	31	27	20	16	5	25	19	12	7	33	35	24	1	38	33
			19	13	28	36	25	12	10	75	26	34	22	23	24	7	15	28	32	29	23	2	28	15	18	13	17	35	20	14	82	14	46	33	31	27	20	16	5	25	19	12	7	33	35	24	1	38	33
			19	13	28	36	25	12	10	75	26	34	22	23	24	7	15	28	32	29	23	2	28	15	18	13	17	35	20	14	82	14	46	33	31	27	20	16	5	25	19	12	7	33	35	24	1	38	33
			19	13	28	36	25	12	10	75	26	34	22	23	24	7	15	28	32	29	23	2	28	15	18	13	17	35	20	14	82	14	46	33	31	27	20	16	5	25	19	12	7	33	35	24	1	38	33
			19	13	28	36	25	12	10	75	26	34	22	23	24	7	15	28	32	29	23	2	28	15	18	13	17	35	20	14	82	14	46	33	31	27	20	16	5	25	19	12	7	33	35	24	1	38	33
			19	13	28	36	25	12	10	75	26	34	22	23	24	7	15	28	32	29	23	2	28	15	18	13	17	35	20	14	82	14	46	33	31	27	20	16	5	25	19	12	7	33	35	24	1	38	33
			19	13	28	36	25	12	10	75	26	34	22	23	24	7	15	28	32	29	23	2	28	15	18	13	17	35	20	14	82	14	46	33	31	27	20	16	5	25	19	12	7	33	35	24	1	38	33
			19	13	28	36	25	12	10	75	26	34	22	23	24	7	15	28	32	29	23	2	28	15	18	13	17	35	20	14	82	14	46	33	31	27	20	16	5	25	19	12	7	33	35	24	1	38	33
			19	13	28	36	25	12	10	75	26	34	22	23	24	7	15	28	32	29	23	2	28	15	18	13	17	35	20	14	82	14	46	33	31	27	20	16	5	25	19	12	7	33	35	24	1	38	33
			19	13	28	36	25	12	10	75	26	34	22	23	24	7	15	28	32	29	23	2	28	15	18	13	17	35	20	14	82	14	46	33	31	27	20	16	5	25	19	12	7	33	35	24	1	38	33
			19	13	28	36	25	12	10	75	26	34	22	23	24	7	15	28	32	29	23	2	28	15	18	13	17	35	20	14	82	14	46	33	32	27	20	16	5	25	19	12	7	33	35	24	1	38	33
			19	13	28	36	25	12	10	75	26	34	22	23	24	7	15	30	32	29	23	2	28	15	18	13	17	35	20	14	82	14	46	33	36	27	20	16	5	25	19	12	7	33	35	24	1	38	33
			19	13	28	36	25	12	10	75	26	34	22	23	24	7	15	36	32	29	23	2	28	15	18	13	17	35	20	14	82	14	46	33	36	27	20	16	5	25	19	12	7	33	35	24	1	38	33
			19	13	28	36	25	12	10	75	26	34	22	23	24	7	15	36	32	29	23	2	28	15	18	13	17	35	20	14	87	14	46	33	36	27	20	16	5	25	19	12	7	33	35	24	1	38	33
			19	13	28	36	25	12	10	75	26	34	22	23	24	7	15	37	32	29	23	2	28	15	18	13	17	35	20	14	87	14	46	33	36	27	20	16	5	25	19	12	7	33	35	24	1	38	33
			19	13	28	36	25	12	10	75	26	34	22	23	24	7	15	37	32	29	23	2	28	15	18	13	17	35	20	14	87	14	46	33	36	27	20	16	5	25	19	12	7	33	35	24	1	38	33
			19	13	28	36	25	12	10	75	26	34	22	23	24	7	15	37	32	29	23	2	28	15	18	13	17	35	20	14	87	14	46	33	36	27	20	16	5	25	19	12	7	33	35	24	1	38	33
[truncated: 2,611 more rows]
[truncated: 1,015 more columns]

## Sheet: Figure 7-figure supplement 3
					Figure 7-figure supplement 3C	Sips/interactions (MB065B silencing) 10 mM sucrose Vs 1% agar							Figure 7-figure supplement 3D	Preference Index (MB065B silencing) 10 mM sucrose Vs 1% agar (interactions)					Figure 7-figure supplement 3E	Preference Index (MB065B silencing) 10 mM sucrose Vs 1% agar (ingestion)					Figure 7-figure supplement 3F	Sips/interactions (MB065B silencing) 10 mM sucrose Vs 1% agar
[truncated: 3,602 more rows]
[truncated: 336 more columns]
