# Supplementary material for: Closed-loop optogenetic activation of peripheral or central neurons modulates feeding in freely moving Drosophila
Source: eLife. 2019 Jul 19;8:e45636. doi: 10.7554/eLife.45636 (PMC6668987; doi:10.7554/eLife.45636)
Supplement: Supplementary file 1. [file elife-45636-supp1.zip]

Archive with 85 entries (78 files):
- STROBE Assembly Package/FlyArena PCB Fabrication/
- STROBE Assembly Package/FlyArena PCB Fabrication/copper_bottom.gbr
- STROBE Assembly Package/FlyArena PCB Fabrication/copper_top.gbr
- STROBE Assembly Package/FlyArena PCB Fabrication/drills.xln
- STROBE Assembly Package/FlyArena PCB Fabrication/gerber_job.gbrjob
- STROBE Assembly Package/FlyArena PCB Fabrication/profile.gbr
- STROBE Assembly Package/FlyArena PCB Fabrication/silkscreen_bottom.gbr
- STROBE Assembly Package/FlyArena PCB Fabrication/silkscreen_top.gbr
- STROBE Assembly Package/FlyArena PCB Fabrication/soldermask_bottom.gbr
- STROBE Assembly Package/FlyArena PCB Fabrication/soldermask_top.gbr
- STROBE Assembly Package/FlyArena PCB Fabrication/solderpaste_bottom.gbr
- STROBE Assembly Package/FlyArena PCB Fabrication/solderpaste_top.gbr
- STROBE Assembly Package/Housing Fabrication/
- STROBE Assembly Package/Housing Fabrication/Flat Pattern Housing.DXF
- STROBE Assembly Package/Housing Fabrication/Housing Mechanical Dimensions.png
- STROBE Assembly Package/Housing Fabrication/Lighting PCB Housing.SLDPRT
- STROBE Assembly Package/Lighting Circuit Schematic.png
- STROBE Assembly Package/lighting circuit.asc
- STROBE Assembly Package/Lighting PCB Fabrication/
- STROBE Assembly Package/Lighting PCB Fabrication/Lighting PCB - Board Outline.gbr
- STROBE Assembly Package/Lighting PCB Fabrication/Lighting PCB - Bottom Copper (Paste).gbr
- STROBE Assembly Package/Lighting PCB Fabrication/Lighting PCB - Bottom Copper (Resist).gbr
- STROBE Assembly Package/Lighting PCB Fabrication/Lighting PCB - Bottom Copper.gbr
- STROBE Assembly Package/Lighting PCB Fabrication/Lighting PCB - Drill Data - [Through Hole].drl
- STROBE Assembly Package/Lighting PCB Fabrication/Lighting PCB - Top Copper (Paste).gbr
- STROBE Assembly Package/Lighting PCB Fabrication/Lighting PCB - Top Copper (Resist).gbr
- STROBE Assembly Package/Lighting PCB Fabrication/Lighting PCB - Top Copper.gbr
- STROBE Assembly Package/Lighting PCB Fabrication/Lighting PCB - Top Silkscreen.gbr
- STROBE Assembly Package/Lighting PCB Layout.png
- STROBE Assembly Package/Lighting PCB.mop
- STROBE Assembly Package/Lighting PCB.pcb
- STROBE Assembly Package/Lighting PCB.prj
- STROBE Assembly Package/Lighting PCB.sch
- STROBE Assembly Package/PCB Housing Fabrication Steps.jpg
- STROBE Assembly Package/Power Splitter Board.jpg
- STROBE Assembly Package/Project Board Natasha.jpg
- STROBE Assembly Package/Resistor Board Schematic.jpg
- STROBE Assembly Package/Resistor Board.jpg
- STROBE Assembly Package/Soldered PCB Back.jpg
- STROBE Assembly Package/Soldered PCB Front.jpg
- STROBE Assembly Package/STROBE Assembly Package Instructions.docx
- STROBE Assembly Package/STROBE Assembly Package/
- STROBE Assembly Package/STROBE Assembly Package/17623056_10212477296592674_2081055315_o.jpg
- STROBE Assembly Package/STROBE Assembly Package/17692306_10212477296512672_908159452_o.jpg
- STROBE Assembly Package/STROBE Assembly Package/FlyArena PCB Fabrication/
- STROBE Assembly Package/STROBE Assembly Package/FlyArena PCB Fabrication/copper_bottom.gbr
- STROBE Assembly Package/STROBE Assembly Package/FlyArena PCB Fabrication/copper_top.gbr
- STROBE Assembly Package/STROBE Assembly Package/FlyArena PCB Fabrication/drills.xln
- STROBE Assembly Package/STROBE Assembly Package/FlyArena PCB Fabrication/gerber_job.gbrjob
- STROBE Assembly Package/STROBE Assembly Package/FlyArena PCB Fabrication/profile.gbr
- STROBE Assembly Package/STROBE Assembly Package/FlyArena PCB Fabrication/silkscreen_bottom.gbr
- STROBE Assembly Package/STROBE Assembly Package/FlyArena PCB Fabrication/silkscreen_top.gbr
- STROBE Assembly Package/STROBE Assembly Package/FlyArena PCB Fabrication/soldermask_bottom.gbr
- STROBE Assembly Package/STROBE Assembly Package/FlyArena PCB Fabrication/soldermask_top.gbr
- STROBE Assembly Package/STROBE Assembly Package/FlyArena PCB Fabrication/solderpaste_bottom.gbr
- STROBE Assembly Package/STROBE Assembly Package/FlyArena PCB Fabrication/solderpaste_top.gbr
- STROBE Assembly Package/STROBE Assembly Package/Housing Fabrication/
- STROBE Assembly Package/STROBE Assembly Package/Housing Fabrication/Flat Pattern Housing.DXF
- STROBE Assembly Package/STROBE Assembly Package/Housing Fabrication/Housing Mechanical Dimensions.png
- STROBE Assembly Package/STROBE Assembly Package/Housing Fabrication/Lighting PCB Housing.SLDPRT
- STROBE Assembly Package/STROBE Assembly Package/Lighting Circuit Schematic.png
- STROBE Assembly Package/STROBE Assembly Package/lighting circuit.asc
- STROBE Assembly Package/STROBE Assembly Package/Lighting PCB Fabrication/
- STROBE Assembly Package/STROBE Assembly Package/Lighting PCB Fabrication/Lighting PCB - Board Outline.gbr
- STROBE Assembly Package/STROBE Assembly Package/Lighting PCB Fabrication/Lighting PCB - Bottom Copper (Paste).gbr
- STROBE Assembly Package/STROBE Assembly Package/Lighting PCB Fabrication/Lighting PCB - Bottom Copper (Resist).gbr
- STROBE Assembly Package/STROBE Assembly Package/Lighting PCB Fabrication/Lighting PCB - Bottom Copper.gbr
- STROBE Assembly Package/STROBE Assembly Package/Lighting PCB Fabrication/Lighting PCB - Drill Data - [Through Hole].drl
- STROBE Assembly Package/STROBE Assembly Package/Lighting PCB Fabrication/Lighting PCB - Top Copper (Paste).gbr
- STROBE Assembly Package/STROBE Assembly Package/Lighting PCB Fabrication/Lighting PCB - Top Copper (Resist).gbr
- STROBE Assembly Package/STROBE Assembly Package/Lighting PCB Fabrication/Lighting PCB - Top Copper.gbr
- STROBE Assembly Package/STROBE Assembly Package/Lighting PCB Fabrication/Lighting PCB - Top Silkscreen.gbr
- STROBE Assembly Package/STROBE Assembly Package/Lighting PCB Layout.png
- STROBE Assembly Package/STROBE Assembly Package/Lighting PCB.mop
- STROBE Assembly Package/STROBE Assembly Package/Lighting PCB.pcb
- STROBE Assembly Package/STROBE Assembly Package/Lighting PCB.prj
- STROBE Assembly Package/STROBE Assembly Package/Lighting PCB.sch
- STROBE Assembly Package/STROBE Assembly Package/PCB Housing Fabrication Steps.jpg
- STROBE Assembly Package/STROBE Assembly Package/Project Board Natasha.jpg
- STROBE Assembly Package/STROBE Assembly Package/Resistor Board Schematic.jpg
- STROBE Assembly Package/STROBE Assembly Package/Soldered PCB Back.jpg
- STROBE Assembly Package/STROBE Assembly Package/Soldered PCB Front.jpg
- STROBE Assembly Package/STROBE Assembly Package/STROBE Assembly Package Instructions.docx
- STROBE Assembly Package/STROBE Assembly Package/STROBE System Connections Diagram.png
- STROBE Assembly Package/STROBE System Connections Diagram.png
