# Supplementary material for: Closed-loop optogenetic activation of peripheral or central neurons modulates feeding in freely moving Drosophila
Source: eLife. 2019 Jul 19;8:e45636. doi: 10.7554/eLife.45636 (PMC6668987; doi:10.7554/eLife.45636)
Supplement: Supplementary file 1. [file elife-45636-supp1.zip › STROBE Assembly Package/FlyArena PCB Fabrication/solderpaste_bottom.gbr]

G04 EAGLE Gerber X2 export*
%TF.Part,Single*%
%TF.FileFunction,Paste,Bot*%
%TF.FilePolarity,Positive*%
%TF.GenerationSoftware,Autodesk,EAGLE,9.0.1*%
%TF.CreationDate,2018-06-12T08:32:20Z*%
G75*
%MOMM*%
%FSLAX34Y34*%
%LPD*%
%AMOC8*
5,1,8,0,0,1.08239X$1,22.5*%
G01*


M02*
