# Supplementary material for: Closed-loop optogenetic activation of peripheral or central neurons modulates feeding in freely moving Drosophila
Source: eLife. 2019 Jul 19;8:e45636. doi: 10.7554/eLife.45636 (PMC6668987; doi:10.7554/eLife.45636)
Supplement: Supplementary file 1. [file elife-45636-supp1.zip › STROBE Assembly Package/Lighting PCB Fabrication/Lighting PCB - Bottom Copper (Paste).gbr]

%FSLAX24Y24*%
%MOIN*%
G04 EasyPC Gerber Version 18.0.9 Build 3640 *
X0Y0D02*
X0Y0D02*
M02*
